# Supplementary material for: DNA hypomethylation characterizes genes encoding tissue-dominant functional proteins in liver and skeletal muscle
Source: Sci Rep. 2023 Nov 5;13:19118. doi: 10.1038/s41598-023-46393-5 (PMC10625943; doi:10.1038/s41598-023-46393-5)
Supplement: Supplementary file 2 — Supplementary Information 2. [file 41598_2023_46393_MOESM2_ESM.xlsx]

## Sheet: README
Supplementary Data 1: Methylomic, transcriptomic, and proteomic data
Sheet: Raw_methylation		Methylomic data in the hepatocyte and skeletal muscle mice measured by WGBS.
	Column A and B	ENSEMBL Transcript ID and name of genes.
	Column C to H	DNA methylation ratios of genes. The number indicates the sample number of mice.
Sheet: DMCpG_hypoinLiver, DMCpG_hypoinMuscle		The result of methylomic analysis to detect diffenrentially methylated CpG (DMCpG).
	Column A to C	Positions of DMCpGs in mouse genome (mm10)..
	Column C	ENSEMBL Transcript ID of genes with DMCpGs.

## Sheet: Raw_methylation
ENSMUST97 ID	Name	Heptocyte No.1 (methylation ratio)	Heptocyte No.2 (methylation ratio)	Heptocyte No.3 (methylation ratio)	Skeletal muscle No.1 (methylation ratio)	Skeletal muscle No.2 (methylation ratio)	Skeletal muscle No.3 (methylation ratio)
ENSMUST00000000001	Gnai3	0.00923217	0.00795109	0.00688729	0.00978867	0.00716648	0.00684351
ENSMUST00000000003	Pbsn	0.77739	0.84062	0.70645	0.699905	0.668237	0.699234
ENSMUST00000000010	Hoxb9	0.0338685	0.0251733	0.0330065	0.0131804	0.00966486	0.0175913
ENSMUST00000000028	Cdc45	0.0103737	0.010249	0.00809253	0.0115597	0.00963523	0.00743889
ENSMUST00000000033	Igf2	0.211162	0.196567	0.174514	0.394848	0.394597	0.361479
ENSMUST00000000049	Apoh	0.0343444	0.0859217	0.0186736	0.859186	0.872955	0.881853
ENSMUST00000000058	Cav2	0.0146608	0.00828242	0.0109743	0.00777034	0.0147235	0.0101969
ENSMUST00000000080	Klf6	0.0057758	0.00940561	0.0101158	0.00760461	0.00718432	0.00591861
ENSMUST00000000087	Scmh1	0.0211505		0.00553758	0.00991493		0.0112633
ENSMUST00000000090	Cox5a	0.00913043	0.00605931	0.00762713	0.00981522	0.0112719	0.00622819
ENSMUST00000000094	Dlgap4	0.00904022	0.00696976	0.0120632	0.00740277	0.00425367	0.0114361
ENSMUST00000000095	Tbx2	0.0557092	0.0518673	0.0592792	0.0152707	0.0126003	0.0224794
ENSMUST00000000096	Tbx4	0.0464765	0.0412165	0.0501875	0.298326	0.261449	0.213482
ENSMUST00000000109	Cntn1	0.872229	0.89791	0.861789	0.826296	0.844386	0.801749
ENSMUST00000000122	Ngfr	0.0481994		0.0562326	0.0256075		0.0232697
ENSMUST00000000127	Wnt3	0.0320009	0.0275534	0.0389621	0.0202859	0.0148307	0.0183537
ENSMUST00000000128	Wnt9a	0.00861735	0.00859334	0.0098232	0.00856862	0.0112081	0.00896725
ENSMUST00000000129	Fer	0.897512	0.881198	0.913051	0.79833	0.786496	0.811809
ENSMUST00000000137	Actr2	0.00670631	0.00933584	0.00566369	0.0101595	0.0125287	0.0105134
ENSMUST00000000145	Acsl6	0.023631	0.0235915	0.0200726	0.00965523	0.0109762	0.0149902
ENSMUST00000000153	Gna12	0.008791	0.0106826	0.00810748	0.00895167	0.0106527	0.0086358
ENSMUST00000000161	Itgb2l	0.813781	0.721541	0.861111	0.622842	0.574251	0.631629
ENSMUST00000000163	Igsf5	0.0240266	0.0999941	0.0471295	0.679323	0.705606	0.696169
ENSMUST00000000171	Pih1d2	0.0115452	0.00933726	0.0107826	0.0160701	0.00955425	0.0114183
ENSMUST00000000175	Sdhd	0.0139396	0.00771511	0.00956137	0.0119354	0.006942	0.0107332
ENSMUST00000000186	Fgf23	0.348868	0.293193	0.293513	0.31409	0.282953	0.278188
ENSMUST00000000187	Fgf6	0.832908	0.838832	0.828781	0.548093	0.645953	0.616182
ENSMUST00000000188	Ccnd2	0.0263109	0.032721	0.031605	0.0125011	0.0156379	0.0111987
ENSMUST00000000193	Ccl2	0.37468	0.387204	0.38464	0.107891	0.11954	0.109835
ENSMUST00000000194	Ccl12	0.52089	0.531648	0.433114	0.374018	0.3908	0.398042
ENSMUST00000000199	Ncs1	0.0188061	0.022249	0.0131519	0.0105522	0.012218	0.0114782
ENSMUST00000000201	Nalcn	0.0317122	0.0558913	0.0467895	0.0422991	0.0423044	0.0454544
ENSMUST00000000206	Btbd17	0.202378	0.177579	0.208381	0.111564	0.117934	0.0759473
ENSMUST00000000208	Slfn4	0.816391	0.84285	0.87874	0.814578	0.691404	0.686282
ENSMUST00000000219	Th	0.701059	0.74985	0.703155	0.6453	0.562984	0.614289
ENSMUST00000000220	Ins2	0.919596	0.962981	0.942511	0.913956	0.894579	0.936902
ENSMUST00000000221	Scnn1g	0.0179757	0.0262257	0.0249812	0.0229924	0.035175	0.0205327
ENSMUST00000000228	Drp2	0.662945	0.639994	0.56774	0.764194	0.577884	0.662382
ENSMUST00000000253	Lhx2	0.0193566	0.0143264	0.0164512	0.00772153		0.0110468
ENSMUST00000000254	Clec2g	0.902432	0.932351	0.945725	0.8429	0.78652	0.751596
ENSMUST00000000260	Gmpr	0.0295743	0.0205135	0.0304466	0.0242528	0.0182809	0.0261406
ENSMUST00000000266	Ifi202b	0.787573	0.773656	0.775974	0.838097	0.767455	0.786025
ENSMUST00000000275	Glra3	0.0668492	0.0620569	0.0633616	0.0627958	0.0587283	0.0427431
ENSMUST00000000284	Trim25	0.00941511	0.0086389	0.0108268	0.0202891	0.0270994	0.0215014
ENSMUST00000000285	Dgke	0.00963502	0.0150861	0.00981759	0.0102474	0.00953516	0.0105104
ENSMUST00000000287	Scpep1	0.00760552	0.0132171	0.0127218	0.00811813	0.00301339	0.00812341
ENSMUST00000000291	Mnt	0.015179	0.0129414	0.00898846	0.0125618	0.0112784	0.0121901
ENSMUST00000000299	Itgb2	0.883378	0.722006	0.848416	0.452097	0.47487	0.481652
ENSMUST00000000304	Hddc2	0.0196703		0.0130177		0.0119273	0.0126598
ENSMUST00000000305	Tpd52l1	0.019661	0.0224118	0.0228746	0.0163667	0.0181628	0.0133032
ENSMUST00000000310	Pemt	0.00512351	0.0104478	0.0114936	0.01017	0.00821371	0.0147246
ENSMUST00000000312	Cdh1	0.0120203	0.011723	0.0109556	0.0174453	0.0233292	0.0188418
ENSMUST00000000314	Cdh4	0.0112969	0.0113308	0.00840379	0.0124599	0.012439	0.0123482
ENSMUST00000000317	Ckmt1	0.0336018	0.0334933	0.0320252	0.0296973	0.0166838	0.0238598
ENSMUST00000000326	Bcl6b	0.0861824	0.0669387	0.0771733	0.0200544	0.0153064	0.0286723
ENSMUST00000000327	Clec10a	0.710625	0.761874	0.763904	0.395559	0.382217	0.396795
ENSMUST00000000329	Alox12	0.0271042	0.0495913	0.0267579	0.0607537	0.0292236	0.020494
ENSMUST00000000335	Comt	0.0069587	0.00902846	0.00773818	0.00516254	0.00967601	0.00576618
ENSMUST00000000342	Ccl11	0.746749	0.779791	0.79935	0.544432	0.506339	0.526831
ENSMUST00000000348	Rtca	0.00897133	0.0103127	0.00612001	0.0100053	0.0112277	0.00618863
ENSMUST00000000349	Dbt	0.00716098	0.0218266	0.0103821	0.0121511	0.0152053	0.0233538
ENSMUST00000000356	Dazap2	0.0136123	0.0107636	0.00694042	0.00805909	0.0145328	0.0124772
ENSMUST00000000365	Mcts1	0.00138889	0.00555556	0.0136443	0.0169755	0.0228918	0.0134569
ENSMUST00000000369	Rem1	0.0753592	0.0751397	0.0632042	0.0258115	0.0217457	0.0277307
ENSMUST00000000384	Trappc10	0.0137133	0.0106385	0.00635432	0.0102107	0.0070243	0.00968163
ENSMUST00000000388	Ccm2	0.0207151	0.00631861	0.0142043	0.0149565	0.0145661	0.00709797
ENSMUST00000000394	Tbrg4	0.0124114	0.00933447	0.00935704	0.00747346	0.013131	0.0159298
ENSMUST00000000395	Tmprss2	0.0069778	0.00891088	0.00798367	0.0232071	0.0201446	0.0191912
ENSMUST00000000402	Fap	0.888248	0.888589	0.918368	0.356749	0.201468	0.200825
ENSMUST00000000412	Egfl6		0.0307679	0.0443345			0.0426572
ENSMUST00000000421	Tssk3	0.341725	0.363581	0.301813	0.369297	0.351487	0.387143
ENSMUST00000000430	Galnt1	0.0138198	0.0123374	0.017848	0.0141574	0.00937216	0.0115186
ENSMUST00000000445	Myf5	0.839245	0.829382	0.814291	0.587726	0.576494	0.584396
ENSMUST00000000449	Mkrn2	0.011302	0.012465		0.0137169	0.0174339	0.0099291
ENSMUST00000000450	Pparg	0	0.0912698	0.126984	0.825837	0.775186	0.82043
ENSMUST00000000451	Raf1	0.0148282	0.00823148	0.00598318	0.00900137	0.00752807	0.00763006
ENSMUST00000000466	Plin2	0.00483152	0.00886933	0.00206611	0.024079	0.0245045	0.0379606
ENSMUST00000000476	Pdgfra	0.0455783	0.0189935	0.0154221	0.0597403	0.0809523	0.0776364
ENSMUST00000000500	Pdgfb	0.0283248	0.0335771	0.0240156	0.00910072	0.0100565	0.0113034
ENSMUST00000000505	Mcm7	0.0160584	0.0101642	0.0137061	0.00829516	0.00812721	0.00464097
ENSMUST00000000514	Serpinb8	0.205089	0.299464	0.262157	0.171016	0.187269	0.185974
ENSMUST00000000542	Acvrl1	0.0521766	0.0687427	0.0623972	0.191053	0.12504	0.175241
ENSMUST00000000543	Grasp	0.0199899	0.0197836	0.0218323	0.0103096	0.0102222	0.00808447
ENSMUST00000000544	Acvr1b	0.0139948		0.010978	0.0143388		0.0137057
ENSMUST00000000572	Gabra2	0.802083	0.769841	0.791667	0.922222	0.963542	0.717949
ENSMUST00000000573	Ovgp1	0.597787	0.62281	0.601346	0.785698	0.820066	0.852175
ENSMUST00000000574	Adora3	0.749794	0.692	0.750039	0.652866	0.708054	0.751262
ENSMUST00000000579	Sox9	0.00858612	0.0102726	0.0071923	0.00951573	0.00589688	0.0178889
ENSMUST00000000590	Rdx	0.0102065	0.00648785	0.00929556	0.011122	0.0107821	0.0115552
ENSMUST00000000594	C1d	0.00970411	0.00824698	0.00551096	0.0110971	0.00892213	0.00987398
ENSMUST00000000608	Gm2a	0.017355	0.00983883	0.00629801	0.0224107	0.0173543	0.0251594
ENSMUST00000000619	Clcn4	0.0328045	0.018697	0.0102022	0.0106642	0.0214045	0.013683
ENSMUST00000000631	Grm6	0.0235053	0.0163163	0.020577	0.0141539	0.00645466	0.0169286
ENSMUST00000000632	Zfp354c	0.938988	0.967361	0.940781	0.706997	0.545172	0.554457
ENSMUST00000000641	Sema4f	0.0426841	0.0446031	0.0299735	0.0196621	0.0127581	0.0236048
ENSMUST00000000642	Hk2	0.0122957	0.0138765	0.00814093	0.00736689	0.0107105	0.00515794
ENSMUST00000000645	Myo18a	0.830355	0.84487	0.856708	0.924313	0.931471	0.907484
ENSMUST00000000646	Sez6	0.0129945	0.0114678	0.0149201	0.0149141	0.00907972	0.0113445
ENSMUST00000000674	St7	0.918452	0.924851	0.875	0.813112		0.744137
ENSMUST00000000687	Haao	0.0179366	0.0474813	0.0130651	0.764918	0.742273	0.681723
ENSMUST00000000696	Cd52	0.821539	0.706746	0.783214	0.433783	0.60016	0.515817
ENSMUST00000000704	Hoxb6	0.0314211	0.036212	0.0332055	0.0153396	0.0193567	0.0212976
ENSMUST00000000707	Loxl3	0.167475	0.168037	0.16773	0.132889	0.14911	0.134713
ENSMUST00000000717	Tcl1b5	0.49483	0.654617	0.565343	0.560792	0.465934	0.45539
ENSMUST00000000718	Tcl1b4	0.780875	0.766481	0.840823	0.694407	0.682302	0.82331
ENSMUST00000000724	Kat2b			0.0139645			0.00736992
ENSMUST00000000727	Rab5b	0.0144246	0.0108727	0.00928764	0.00574394	0.00928109	0.00594298
ENSMUST00000000746	Dnmt3l	0.556354	0.593311	0.606417	0.57936	0.609879	0.559455
ENSMUST00000000755	Sult5a1	0.578927	0.650346	0.628184	0.342675	0.317607	0.377898
ENSMUST00000000756	Rpl13	0.0105125	0.00806712	0.00807705	0.0110719	0.00815153	0.00846156
ENSMUST00000000759	Chmp1a	0.00925362	0.0119362	0.00840935	0.0157889	0.010414	0.0104967
ENSMUST00000000767	Rpa1	0.00620824	0.011521	0.0087039	0.00526877	0.00967411	0.00978966
ENSMUST00000000769	Serpinf1	0.0242455	0.0765296	0.0460799	0.663189	0.489827	0.4096
ENSMUST00000000776	Tubgcp3	0.00787756	0.0135219	0.0100312	0.00908767	0.00966123	0.00922662
ENSMUST00000000783	Oprm1	0.0682803	0.0712328	0.0863343	0.0479844	0.0465748	0.055148
ENSMUST00000000793	Polr3d	0.0134901	0.00947448	0.00801131	0.0118628	0.00990005	0.01089
ENSMUST00000000804	Ddx3x	0.0132811	0.00900856	0.0189488	0.0114289	0.00533399	0.00276268
ENSMUST00000000808	Il12rb1	0.949907	0.843892	0.942504	0.771649	0.810624	0.754528
ENSMUST00000000809	Slc5a5	0.0674515	0.0626673	0.0484283	0.0721433	0.0700802	0.0726026
ENSMUST00000000811	Kcnn3	0.0227376	0.0325374	0.0122317	0.00746785	0.0125488	0.00449562
ENSMUST00000000821	Usp32	0.958333	1	0.958333	0.923077	1	1
ENSMUST00000000828	Txnrd3	0.0107333	0.00936462	0.00589352	0.00728114	0.00896445	0.00825601
ENSMUST00000000834	Fasl	0.867335	0.910008	0.935297	0.815318	0.775547	0.780724
ENSMUST00000000844	Tpd52l2	0.00806003	0.00767625	0.00661651	0.00956815	0.00891298	0.0133819
ENSMUST00000000881	Bcl11a	0.0235469				0.025749	0.0229882
ENSMUST00000000889	Il4	0.874693	0.854796	0.796948	0.823697	0.753671	0.827336
ENSMUST00000000894	E2f1	0.00872097	0.0117638	0.00738868	0.0122197	0.0149026	0.00902568
ENSMUST00000000895	Necab3	0.0827804	0.120078	0.0994163	0.123022	0.142534	0.130576
ENSMUST00000000896	Pxmp4	0.0029669	0.00720087	0.0102501	0.0471579	0.0592862	0.0559553
ENSMUST00000000901	Dlg3	0.080403	0.0363965	0.0505117	0.0284011	0.0189766	0.016321
ENSMUST00000000904	Gnb1l	0.0107697	0.0125706	0.00946058	0.0119211	0.00915266	0.0129189
ENSMUST00000000910	Dbh	0.841861	0.873211	0.813346	0.781976	0.783184	0.791505
ENSMUST00000000924	Mmp11	0.0747769	0.0818818	0.0736075	0.0245053	0.0269446	0.0245604
ENSMUST00000000925	Smarcb1	0.00702925	0.0104721	0.00682299	0.00786927	0.0105147	0.00577649
ENSMUST00000000926	Vpreb3	0.902574	0.898813	0.905519	0.791214	0.874631	0.762565
ENSMUST00000000939	Hip1r	0.01027	0.0126376	0.0161182	0.00857923	0.010019	0.00958936
ENSMUST00000000940	Nsun5	0.0107521	0.00987908	0.0129307	0.0140802	0.00622866	0.00943067
ENSMUST00000000958	Top1mt	0.0102231	0.007686	0.00796069	0.00667447	0.0116107	0.00926509
ENSMUST00000000964	Hoxa1	0.0250645	0.0311898	0.0350984	0.0193752	0.0152339	0.0122864
ENSMUST00000000984	Slc7a7	0.8847	0.789106	0.913796	0.524038	0.46499	0.495638
ENSMUST00000000985	Oxa1l	0.007461	0.0105291	0.00656199	0.0126983	0.00984873	0.00607867
ENSMUST00000001002	Heatr6	0.00480917	0.00979826	0.0124258	0.0105339	0.0152816	0.0153152
ENSMUST00000001008	Ccl3	0.818736	0.787871	0.907243	0.728732	0.749954	0.788683
ENSMUST00000001009	Wfdc18	0.82223	0.948904	0.907439	0.59774	0.507611	0.512527
ENSMUST00000001027	Aox1	0.057591	0.0806261	0.0439119	0.103046	0.0918715	0.0791708
ENSMUST00000001036	Tyk2	0.956879	0.934092	0.971851	0.94014	0.920089	0.913807
ENSMUST00000001040	Icam4	0.0688996	0.0647625	0.0707255	0.077229	0.0773388	0.0718539
ENSMUST00000001042	Ilf2	0.010502	0.00777102	0.0126724	0.01189	0.00489204	0.0165976
ENSMUST00000001043	Chtop	0.010292	0.00552152	0.00812147	0.0121317	0.0115014	0.0161383
ENSMUST00000001046	S100a4	0.740209	0.706239		0.280591	0.402367	0.439406
ENSMUST00000001047	S100a3	0.801992	0.755188	0.733754	0.779993	0.703856	0.692347
ENSMUST00000001049	S100a5	0.786709	0.767494	0.713659	0.778509	0.753474	0.803481
ENSMUST00000001051	S100a6	0.0672648	0.055498	0.061111	0.0402395	0.0254432	0.0263518
ENSMUST00000001055	Icam2	0.920187	0.955005	0.951018	0.540589	0.581847	0.529919
ENSMUST00000001059	Ern1	0.0109267	0.00671726	0.0108901	0.0138195	0.00929252	0.0103604
ENSMUST00000001063	Epn2	0.0119196	0.00829958	0.0188612	0.0128138	0.0173089	0.00524534
ENSMUST00000001079	Sec24b	0.00861548	0.00948544	0.0111132	0.00929912	0.00962608	0.00568976
ENSMUST00000001080	N4bp3	0.0133755	0.0150534	0.00970708	0.0121233	0.0138096	0.00983128
ENSMUST00000001081	Rmnd5b	0.0104923	0.01014	0.00588899	0.00802032	0.0094405	0.00806591
ENSMUST00000001083	Nhp2	0.012003	0.0090444	0.0105548	0.00640686	0.00847667	0.00928162
ENSMUST00000001092	Zfp276	0.00762622	0.0089825	0.00929538	0.00695772	0.00716946	0.0130062
ENSMUST00000001108	Add1	0.00934452	0.0110864	0.00829312	0.00992068	0.0124842	0.00688385
ENSMUST00000001109	Mfsd10	0.0176557	0.0209763	0.0163193	0.00830868	0.0202496	0.0190403
ENSMUST00000001112	Grk4	0.00757197	0.00365572	0.00724668	0.0119521	0.0117632	0.00641621
ENSMUST00000001115	Grk6	0.0109231	0.0112396	0.00842524	0.00808371	0.0121591	0.00857173
ENSMUST00000001116	Luzp1	0.9518	0.93978	0.953359	0.90933	0.906197	0.89709
ENSMUST00000001122	Slc13a2	0.19617	0.205793	0.173911	0.193205	0.215841	0.178543
ENSMUST00000001125	Kctd10	0.0110096	0.0159033	0.0126269	0.0105694	0.0127271	0.0163408
ENSMUST00000001126	Slc46a1	0.00662019	0.00854906	0.00712368	0.0177937	0.00689965	0.0219234
ENSMUST00000001127	Poldip2	0.0104328	0.00555574	0.00669933	0.0134081	0.00800578	0.0115114
ENSMUST00000001130	Sebox	0.499781	0.508385	0.465286	0.477312	0.513877	0.565978
ENSMUST00000001147	Col6a1	0.424664	0.399972	0.399123	0.342107	0.347811	0.330734
ENSMUST00000001148	Pcbp3	0.0182338	0.0218039	0.0209797	0.0159722	0.0170624	0.0198269
ENSMUST00000001155	Araf	0.008151	0.00702	0.0163361	0.0112196		0.0126847
ENSMUST00000001156	Cfp	0.977273	0.893648	1	0.89386	0.917749	0.737009
ENSMUST00000001162	Uxt	0.0139129	0.0113685	0.0137423	0.00207527	0.0124708	0.00833719
ENSMUST00000001166	Cnnm3	0.0124697	0.00800168	0.008277	0.00645849	0.00941413	0.00788204
ENSMUST00000001171	Lman2l	0.0118555	0.00958976	0.0103399	0.00748754	0.00956179	0.00596915
ENSMUST00000001172	Ankrd39	0.0114279	0.015368	0.0134591	0.0254895	0.0208934	0.00912284
ENSMUST00000001179	Pcnt	0.010272	0.0091026	0.00783096	0.00840501	0.00968261	0.00721676
ENSMUST00000001181	Col6a2	0.0586891		0.0628196	0.0241814	0.0196557
ENSMUST00000001183	Ftcd	0.0059294	0.121477	0.0147121	0.696411	0.688395	0.725313
ENSMUST00000001184	Mxd1	0.0129556	0.0166027	0.0193521	0.0185498	0.0154961	0.0162942
ENSMUST00000001185	Gmcl1	0.00763272	0.0111816	0.0108818	0.00863002	0.00561665	0.00823426
ENSMUST00000001186	Snrnp27	0.00957064	0.0152874	0.0116501	0.0112943	0.00995397	0.00823671
ENSMUST00000001187	Anxa4	0.00961247	0.00982836	0.0139958	0.016415	0.0141271	0.010737
ENSMUST00000001202	Ocrl	0.0135412	0.0134666	0.00801444	0.00825702	0.00569074	0.0192283
ENSMUST00000001204	Calm1	0.0138862	0.00954925	0.00721732	0.0124903	0.00935198	0.0144845
ENSMUST00000001226	Sh3bp1	0.0208854	0.0122462	0.0216576	0.0145758	0.0160908	0.0164107
ENSMUST00000001240	Agpat3	0.0127993	0.0122768	0.00745989	0.00666127	0.00971453	0.0071398
ENSMUST00000001242	Gatd3a	0.0110839	0.00809045	0.00931271	0.00581945	0.0120048	0.0086237
ENSMUST00000001247	Rnf32	0.0102474		0.0102668		0.0207103
ENSMUST00000001253	Slc26a4	0.0246115	0.0366364	0.0327588	0.0335038	0.0329755	0.0223289
ENSMUST00000001254	Slc26a3	0.93425	0.956093	0.877441	0.758051	0.826445	0.784357
ENSMUST00000001256	Sema6b	0.034393	0.0276824	0.0300861	0.0196117	0.0156132	0.014015
ENSMUST00000001258	Uhrf1	0.00884947	0.00874338	0.0118164	0.00800558	0.0119606	0.0116784
ENSMUST00000001279	Lsr	0.00682285	0.016058	0.0120842	0.0364257	0.037604	0.0386885
ENSMUST00000001280	Gramd1a	0.00860435	0.00824264	0.0181285	0.0159238	0.0176892	0.0106049
ENSMUST00000001284	Usf1	0.0122164	0.0123216	0.00571141	0.0126039	0.00719666	0.0142757
ENSMUST00000001304	Ckb	0.025213	0.0318247	0.0208825	0.0124145	0.0116889	0.0139605
ENSMUST00000001319	Efnb2	0.0104201	0.00778056	0.00996308	0.0126284	0.00751076	0.0068916
ENSMUST00000001326	Sp1	0.011302	0.0171732	0.0160553	0.0131558	0.0207694	0.0154629
ENSMUST00000001327	Itgb7	0.762407	0.81372	0.784904	0.430527	0.415514	0.408332
ENSMUST00000001331	Myg1	0.00408805	0.00998757	0.0100293	0.00997157	0.00693209	0.00968335
ENSMUST00000001335	Pfdn5	0.0101652	0.00364299	0.00917527	0.0108378	0.0132112	0.00870187
ENSMUST00000001339	Rrp15	0.0124104	0.0104516	0.0113906	0.00358569	0.0100395	0.00935901
ENSMUST00000001347	Rnd2	0.017348	0.0139835	0.0165508	0.0171827	0.00858624	0.00823717
ENSMUST00000001384	Cnn1	0.0824145	0.100905	0.120166	0.0829077	0.0747882	0.0780665
ENSMUST00000001402	Fbxo9	0.00628506	0.00439139	0.00328757	0.0131562	0.00977081	0.0131964
ENSMUST00000001412	Vps50	0.0121409	0.0174526	0.0158361	0.0119562	0.0158969	0.0196675
ENSMUST00000001415	Apbb3	0.00878261	0.00686019	0.00530106	0.00683712	0.0119075	0.00811647
ENSMUST00000001416	Hars	0.0106654	0.0126579	0.0126355	0.0111691	0.00537447	0.0100808
ENSMUST00000001419	Zmat2	0.0075426	0.0119026	0.00660732	0.00583286	0.00582643	0.00495019
ENSMUST00000001439	Ube2c	0.00971702	0.00853491	0.00801589	0.00786881	0.00921217	0.00967081
ENSMUST00000001451	Smg5	0.00389113	0.00714055	0.0131157	0.0120131	0.00386987	0.00993165
ENSMUST00000001452	Cct3	0.00785577	0.0124162	0.00699699	0.015822	0.00900612	0.00944238
ENSMUST00000001454	Glmp	0.0112291	0.00492555	0.00519481	0.00543894	0.013196	0.0149651
ENSMUST00000001455	Mef2d	0.00768584	0.0128191	0.00717868	0.00949861	0.00474404	0.0142122
ENSMUST00000001456	Tmem79	0.485642	0.49173	0.473442	0.585552	0.576344	0.655958
ENSMUST00000001460	Snd1	0.0111886	0.0122265	0.00862737	0.00555046	0.00761802	0.0096081
ENSMUST00000001479	Kpnb1	0.0106911	0.00870263	0.00608017	0.0148404	0.0110232	0.0132521
ENSMUST00000001480	Npepps		0.0163673	0.0152324	0.0178177		0.0098597
ENSMUST00000001484	Tbx21	0.0238432	0.0349405	0.0413058	0.0128739	0.0119453	0.0125113
ENSMUST00000001485	Mrpl10	0.0101907	0.00778011	0.0141925	0.00953156	0.0108797	0.0162351
ENSMUST00000001497	Cideb	0.01368	0.0426384	0.0118786	0.14486	0.119042	0.122557
ENSMUST00000001507	Cyp51	0.0105211	0.00671355	0.00899497	0.00618811	0.00584508	0.0120491
ENSMUST00000001513	Tubb6	0.00975413	0.00760706	0.00810341	0.00844405	0.00590585	0.0112686
ENSMUST00000001520	Afg3l1	0.00940313	0.00813154	0.00709274	0.00879032	0.00964744	0.0123901
ENSMUST00000001522	Def8	0.0116208	0.00780589	0.00529179	0.00689827	0.0115113	0.00592636
ENSMUST00000001534	Sost	0.449293	0.459235	0.456005	0.439995	0.404498	0.38912
ENSMUST00000001536	Nkx2-1	0.0462463	0.0357886	0.046828	0.0185179	0.0188778	0.0195785
ENSMUST00000001538	Pax9	0.0239225	0.0219643	0.0347564	0.0187185	0.0173514	0.0159486
ENSMUST00000001544	Vwa5a	0	0.00909091	0.00526316	0.0185714	0.0186335	0.0190909
ENSMUST00000001547	Col1a1	0.252853	0.265544	0.31072	0.332192	0.433326	0.300436
ENSMUST00000001548	Itga3	0.00786937	0.0157208	0.0096054	0.00773688	0.00789094	0.0101406
ENSMUST00000001559	Itfg2	0.0101639	0.0124901	0.00946959	0.00883158	0.00644099	0.00857195
ENSMUST00000001561	Nrip2	0.222276	0.31986	0.319863		0.416333	0.444817
ENSMUST00000001562	Tulp3	0.021909	0.0203725	0.0227449	0.00806761	0.0104173	0.0148102
ENSMUST00000001565	Gtf2h4	0.00917327	0.00958475	0.0158769	0.0189954	0.0301241	0.00990171
ENSMUST00000001566	Tubb5	0.00692632	0.0122797	0.0109014	0.0068557	0.0135758	0.0129307
ENSMUST00000001569	Flot1		0.0116385
ENSMUST00000001583	Ell2	0.253955	0.230396	0.248708	0.450965	0.280774	0.302922
ENSMUST00000001592	Jup	0.00830774	0.0103408	0.00840714	0.0136979	0.0159266	0.0117529
ENSMUST00000001595	Fkbp10	0.327042	0.302695	0.342737	0.0878333	0.0902876	0.0881754
ENSMUST00000001599	Klhl10	0.745927	0.704844	0.675218	0.801636	0.802088	0.837008
ENSMUST00000001608	Mnx1	0.0274475	0.0203024	0.0247992	0.0119881	0.0128338	0.0161371
ENSMUST00000001611	Nom1	0.0129174	0.013654	0.0124157	0.0157394	0.00963681	0.0134087
ENSMUST00000001619	Ergic1	0.0095687	0.00987364	0.00811726	0.00997997	0.00950775	0.0102842
ENSMUST00000001620	Fxr1	0.0111562	0.00522058	0.0124375	0.00950837	0.0178023	0.0127132
ENSMUST00000001626	Tnk1	0.520993	0.545549	0.528458	0.330165	0.241653	0.297746
ENSMUST00000001631	Acap1	0.857812	0.809478	0.813798	0.538599	0.676439	0.725599
ENSMUST00000001652	Bdkrb2	0.0340943	0.048323	0.0354749	0.0949512	0.0920154	0.097349
ENSMUST00000001667	Csn3	0.54331	0.497151	0.496467	0.167665	0.291149	0.285634
ENSMUST00000001672	Ifrd1	0.00755103	0.00749746	0.00883472	0.00581722	0.00727809	0.00978173
ENSMUST00000001675	Stk38l	0.00988253	0.0113653	0.00892292	0.0125138	0.0104247	0.0116533
ENSMUST00000001699	Hoxc10	0.087994	0.0837815	0.0858633	0.0207803	0.0260924	0.0346485
ENSMUST00000001700	Hoxc13		0.0424988	0.0450969	0.0290084	0.0186875	0.0263715
ENSMUST00000001701	Hoxc11	0.0360734	0.0349563	0.0322667	0.0295165	0.0182153	0.0139296
ENSMUST00000001703	Hoxc8	0.0515956	0.0417021	0.046402	0.228306	0.241088	0.220294
ENSMUST00000001706	Hoxc9	0.035565	0.0511119	0.0479789	0.0522837	0.0524786	0.0638814
ENSMUST00000001709	Hoxc5	0.102818	0.0762889	0.0750324	0.0210796	0.0347425	0.0352919
ENSMUST00000001711	Hoxc6	0.0516849	0.0524182	0.0604075	0.302767	0.378762	0.348551
ENSMUST00000001712	Cabin1	0.0096608	0.00863819	0.0147016	0.00815035	0.0111985	0.00688184
ENSMUST00000001713	Gstt1	0.027157	0.0367121	0.02029	0.0320982	0.055203	0.0288538
ENSMUST00000001715	Gstt3	0.0502049	0.032894	0.0353642	0.0141992	0.0310757	0.0274169
ENSMUST00000001716	Ddt	0.011525	0.00731296	0.0071588	0.0103918	0.0181136	0.0133752
ENSMUST00000001720	Tat	0.0172871	0.109424	0.0437998	0.734205	0.720647	0.675265
ENSMUST00000001722	Marveld3	0.0186021	0.0237251	0.0203446	0.0438901	0.0337405	0.0332319
ENSMUST00000001724	Ddx18	0.00837079	0.0165583	0.00700409	0.010046	0.0130402	0.00600572
ENSMUST00000001757	Eef1e1	0.00895282	0.00910905	0.0105144	0.0147573	0.014785	0.0107178
ENSMUST00000001780	Akt1	0.00789193	0.0148875	0.0137484	0.00991854	0.00782387	0.010444
ENSMUST00000001790	Cldn15	0.701562	0.745339	0.705615	0.326004	0.258913	0.355456
ENSMUST00000001792	Il16	0.810812	0.85993	0.836794	0.788864	0.781424	0.710402
ENSMUST00000001801	Tcirg1	0.00992025	0.0112282	0.014762	0.0179501	0.0149596	0.00838784
ENSMUST00000001802	Naglu	0.0110923	0.00779976	0.00995306	0.0122251	0.00714612	0.0054009
ENSMUST00000001806	Coasy	0.0133886	0.0109874	0.00608725	0.0119619	0.00282699	0.00577453
ENSMUST00000001809	Pabpc1	0.00848597	0.0127407	0.00859817	0.0130965	0.00803441	0.0125465
ENSMUST00000001812	Smo	0.00829836	0.00849859	0.00830554	0.00668161	0.00564896	0.0126581
ENSMUST00000001818	Crnkl1	0.0108806	0.00368453	0.0066328	0.0173188	0.00821007	0.00629454
ENSMUST00000001824	Folh1	0.10968	0.100371	0.0966541	0.0511975	0.0704513	0.0638949
ENSMUST00000001825	Chordc1	0.0109233	0.00874579	0.0120798	0.00412782	0.00842908	0.00851436
ENSMUST00000001826	Naalad2	0.452967	0.629329	0.570602	0.844066	0.733541	0.777605
ENSMUST00000001834	Rtcb	0.0101076	0.00776289	0.00915986	0.0106283	0.00196754	0.0117209
ENSMUST00000001836	Pwp1	0.00689206	0.00480683	0.00874252	0.00727449	0.00629431	0.0101946
ENSMUST00000001837	Fbxo7	0.0059832	0.0100424	0.00776262	0.0121769	0.00777441	0.00573542
ENSMUST00000001845	Capns1	0.29858	0.295035	0.287598	0.107938	0.092051	0.120593
ENSMUST00000001854	Slc7a10	0.124757	0.140469	0.110104	0.0649211	0.0544368	0.0575484
ENSMUST00000001867	Evx2	0.0893247	0.064029	0.0620263	0.07742	0.0767623	0.0926913
ENSMUST00000001872	Hoxd13	0.0348533	0.0325261	0.0260693	0.0147648	0.0141497	0.0141877
ENSMUST00000001878	Hoxd12	0.0819168	0.0630502	0.0757525	0.246172	0.255321	0.299505
ENSMUST00000001884	Clpb	0.00756555	0.013682	0.00851358	0.00837122	0.00487234	0.00804623
ENSMUST00000001900	Zdhhc4	0.00648758	0.00889798	0.0111764	0.0107128	0.0075865	0.00693632
ENSMUST00000001920	Aif1l	0.022835	0.0227057	0.0236643	0.0133412	0.0247093	0.017305
ENSMUST00000001921	Cpa3	0.79166	0.809094	0.831604	0.656819	0.779507	0.737156
ENSMUST00000001927	Ltbp1	0.0208271	0.0265845	0.0265993	0.0120645	0.00894616	0.00653205
ENSMUST00000001950	Tollip	0.00709617	0.0105878	0.00635501	0.00510333	0.0130665	0.0108412
ENSMUST00000001963	Ace	0.0218338	0.0226415	0.0229419	0.0086988	0.00901157	0.0151314
ENSMUST00000001964	Ace	0.743549	0.724249	0.757892	0.565501	0.498007	0.602463
ENSMUST00000001965	Kcnh6	0.0427407	0.0508143	0.027563	0.0170271	0.0252974	0.0258241
ENSMUST00000001974	Trmt1	0.38305	0.388456	0.36494	0.375563	0.398688	0.35513
ENSMUST00000001975	Nacc1	0.0124885	0.0108593	0.0111347	0.00590767	0.0119472	0.00820509
ENSMUST00000001984	Ceacam9	0.725421	0.789606	0.694935	0.735621	0.680258	0.78457
ENSMUST00000001989	Uba1	0.00231481	0.00817458	0.00109649	0.00451388	0.00456387	0.00492357
ENSMUST00000002007	Siae	0.918	0.891849	0.94082	0.738838	0.72297	0.741695
ENSMUST00000002008	Vsig2	0.411636	0.463952	0.444022	0.424688	0.390008	0.433332
ENSMUST00000002011	Esam	0.0734436	0.0790925	0.0629562	0.134163	0.10847	0.0846513
ENSMUST00000002013	Spa17	0.00814155	0.00543309	0.0130241	0.00860635	0.0114447	0.00802431
ENSMUST00000002025	Tktl2	0.954398	0.951285	0.92121	0.908891	0.92867	0.914702
ENSMUST00000002029	Emd	0.0120003	0.0140056	0.0144162	0.00690314	0.00610641	0.00709684
ENSMUST00000002043	Ccdc47	0.0138832	0.0105978	0.0105041	0.011212	0.00819819	0.0113798
ENSMUST00000002044	Map3k3	0.00737741	0.00792776	0.00761332	0.00620576	0.01391	0.00475601
ENSMUST00000002048	Taco1	0.00865682	0.0089884	0.00975347	0.0109887	0.00812392	0.00861154
ENSMUST00000002053	Npas1	0.0573146	0.0722241	0.0489461	0.0341337	0.0418492	0.0301919
ENSMUST00000002063	Ap4e1	0.0096408	0.00640017	0.00928258	0.00774643	0.007397	0.00898596
ENSMUST00000002064	Blvra	0.0179302	0.00958493	0.0174779	0.00685928	0.00540606	0.00921469
ENSMUST00000002073	Ltbp2	0.0676818	0.0519925	0.0536296	0.0170157	0.0205499	0.025785
ENSMUST00000002079	Plxnb3	0.927985	0.820641	0.891047	0.787413	0.902321	0.824997
ENSMUST00000002080	Pdzd4	0.0168375	0.0182946	0.0172155	0.00885083	0.00669389	0.0111018
ENSMUST00000002081	Srpk3	0.584311	0.56585	0.551604	0.0294828	0.0734191	0.0562184
ENSMUST00000002084	Abcd1	0.0102305	0.01295	0.0107993	0.00892856	0.0196158	0.0165331
ENSMUST00000002087	Pnck	0.223591	0.214068	0.167665	0.0803199	0.0645569	0.0619038
ENSMUST00000002090	Ssr4	0.0135362	0.01161	0.00834186	0.00303277	0.0071644	0.0104211
ENSMUST00000002091	Bcap31	0.0106773	0.00597434	0.0149993	0.011081	0.00801282	0.00860482
ENSMUST00000002095	Kmt2a	0.0111553	0.014499	0.0104054	0.00834389		0.0164401
ENSMUST00000002099	Ift46	0.00844251	0.00985413	0.00989001	0.0110861	0.0090378	0.0126899
ENSMUST00000002100	Tmem25	0.0150933	0.0249082	0.021472	0.0460899	0.0358053	0.0313461
ENSMUST00000002101	Cd3g	0.742965	0.763273	0.769162	0.563221	0.600183	0.579026
ENSMUST00000002112	Trappc6a	0.0103866	0.0116882	0.0121515	0.00656448	0.0123851	0.0125336
ENSMUST00000002121	Supt6	0.00961278	0.00672332	0.00867705	0.0131389	0.00783614	0.00715569
ENSMUST00000002127	Unc119	0.014435	0.0139239	0.0149354	0.0128448	0.0131796	0.0139005
ENSMUST00000002128	Rab34	0.0618183	0.0543988	0.0643842	0.0218296	0.0281463	0.0222239
ENSMUST00000002133	Sdf2	0.00904298	0.00634525	0.0084355	0.0123055	0.00783614	0.00636102
ENSMUST00000002145	Hsf2bp	0.90547	0.91106	0.908831	0.913907	0.907528	0.860851
ENSMUST00000002152	Bbc3	0.0137612	0.0120582	0.0142945	0.0141873	0.0164616	0.0128168
ENSMUST00000002171	Psmc3	0.00643568	0.0104939	0.00938438	0.00838213	0.00962167	0.00820165
ENSMUST00000002172	Acp2	0.0081774	0.00381386	0.00973869	0.016637	0.0146343	0.00723265
ENSMUST00000002176	Celf2	0.529476	0.457433	0.485857	0.56239	0.6152	0.598787
ENSMUST00000002177	Nr1h3	0.00577717	0.0128898	0.00867184	0.0210521	0.0214625	0.0278819
ENSMUST00000002180	Spi1	0.933394	0.880126	0.934463	0.788718	0.813635	0.793016
ENSMUST00000002198	Sf3a1	0.0108638	0.00593507	0.00889886	0.00947451	0.00929413	0.0107731
ENSMUST00000002259	Clgn	0.0274494	0.0294224	0.0209303	0.0167717	0.0205084	0.0132917
ENSMUST00000002274	Napsa	0.578987	0.434075	0.600322	0.256641	0.203554	0.281963
ENSMUST00000002275	Vrk3	0.00651343	0.00983242	0.0116861	0.00971146	0.00730668	0.00969675
ENSMUST00000002280	Smg9	0.0100959	0.00665453	0.0111074	0.012091	0.0153071	0.0105957
ENSMUST00000002284	Plaur	0.0807994	0.0501597	0.052261	0.0480611	0.0495107	0.0536477
ENSMUST00000002289	Uchl3	0.00972029	0.00540172	0.0038035	0.00884872	0.00814524	0.0148613
ENSMUST00000002291	Paxip1	0.0100981	0.00783491	0.00932019	0.00782106	0.0106148	0.00975149
ENSMUST00000002292	Rmnd5a	0.00984246	0.0112831	0.00919805	0.0109965	0.0112461	0.00886728
ENSMUST00000002297	Mov10	0.00786674	0.010628	0.00618864	0.00945439	0.0060032	0.00757124
ENSMUST00000002298	Ppm1j	0.0150467	0.0149056	0.0162282	0.0108427	0.0180834	0.0103157
ENSMUST00000002303	Rhoc	0.00958209	0.00997227	0.00769214	0.00535753	0.0139863	0.0160127
ENSMUST00000002305	Kdm7a	0.00756036	0.0112568	0.0108585	0.00648631	0.0114066	0.00861255
ENSMUST00000002310	Prr27	0.772876	0.835124	0.803152	0.729117	0.736762	0.683817
ENSMUST00000002318	Zfp523	0.0102527	0.0173763	0.00763449	0.0117503	0.00572223	0.00897256
ENSMUST00000002320	Ppard	0.00305264	0.0130816	0.0106462	0.00839367	0.0044472	0.0130101
ENSMUST00000002327	Def6	0.314061	0.344697	0.314206	0.0498441	0.0507125	0.055067
ENSMUST00000002336	Zim1	0.0877857	0.0860974	0.0860135	0.073113	0.101093	0.0684099
ENSMUST00000002344	Metrn	0.00967137	0.0101526	0.0104838	0.00509789	0.0118136	0.0120429
ENSMUST00000002350	Ciao3	0.0111211	0.0115966	0.0103569	0.0130863	0.00891273	0.0156613
ENSMUST00000002360	Angptl4	0.0149897	0.0299337	0.0281075	0.0396369	0.063199	0.0603604
ENSMUST00000002368	Dbf4	0.00748168	0.0126324	0.0115139	0.00956658	0.0108102	0.0103712
ENSMUST00000002379	Cd320	0.0151886	0.00810232	0.00767574	0.00538119	0.00921697	0.00737289
ENSMUST00000002389	Tgm1	0.188079	0.192819	0.17158	0.387296	0.487519	0.492814
ENSMUST00000002391	Tm9sf1	0.00745206	0.00908538	0.00640555	0.00761722	0.0114509	0.0114348
ENSMUST00000002395	Rec8	0.17852	0.25994	0.242987	0.25004	0.324174	0.284455
ENSMUST00000002397	Gmpr2	0.0109985	0.00900183	0.0106261	0.0155066	0.0130072	0.00537046
ENSMUST00000002398	Adcy4	0.0841143	0.136342	0.0968262	0.179475	0.0977762	0.166275
ENSMUST00000002400	Mdp1	0.0157028	0.0115072	0.0086165	0.0175848	0.00679827	0.00360799
ENSMUST00000002403	Dhrs1	0.0107928	0.00639863	0.0189607	0.00973707	0.014705	0.00768929
ENSMUST00000002412	Ncan	0.0466344	0.0572202	0.0621039	0.0178445	0.0345125	0.0268637
ENSMUST00000002413	Tmem161a	0.0185737	0.00807234	0.0105021	0.00576316	0.0056659	0.00752466
ENSMUST00000002418	Borcs8	0.0077778	0.00919586	0.00582441	0.00727655	0.00880285	0.0105328
ENSMUST00000002436	Snx9	0.0102281	0.0103879	0.0124276	0.0105961	0.00947128	0.00814984
ENSMUST00000002444	Rfx2	0.0173614	0.0227065	0.0110038		0.0159783	0.0189424
ENSMUST00000002445	Ranbp3	0.0126081	0.0138154	0.0101422	0.00742573	0.0144386	0.00741664
ENSMUST00000002452	Ndufa11	0.00997752	0.0069916	0.0108018	0.00392105	0.010701	0.00961318
ENSMUST00000002456	Nt5c1b	0.749517	0.796199	0.754999	0.564698	0.636894	0.740417
ENSMUST00000002457	Bmp8b	0.0936238	0.0932968	0.0750371	0.0825434	0.0698908	0.0738146
ENSMUST00000002466	Nr2f6	0.0138777	0.0125105	0.015314	0.0171922	0.0247927	0.0151988
ENSMUST00000002469	Ocel1	0.00681947	0.004406	0.00518655	0.0117754	0.00780548	0.0100516
ENSMUST00000002473	Babam1	0.0123755	0.00901357	0.00702975	0.00995428	0.0116743	0.00552498
ENSMUST00000002487	Braf	0.00844374	0.0141312	0.00794204	0.0161447	0.0215172
ENSMUST00000002490	Ndufb2	0.00992615	0.0131029	0.00889874	0.0103237	0.00971755	0.00991481
ENSMUST00000002495	Meis3	0.0149842	0.020287	0.0186185	0.00560809		0.00805267
ENSMUST00000002502	Hltf			0.00778357
ENSMUST00000002518	Tle5	0.0188669	0.0126479	0.0158481	0.00706944	0.012164
ENSMUST00000002529	Prpf6	0.00992737	0.00600543	0.00830194	0.00804582	0.0057632	0.00994604
ENSMUST00000002532	Rgs19	0.0113418	0.0160005	0.0182585	0.0139438	0.00663147	0.0110111
ENSMUST00000002533	Rgs20	0.0131616	0.0122364	0.012326	0.0118222	0.0119771	0.012542
ENSMUST00000002549	Abhd3	0.00876272	0.0077034	0.0058609	0.0103418	0.0162595	0.012549
ENSMUST00000002551	Snrpd1	0.0101724	0.009442	0.00923903	0.00742421	0.00394933	0.00742699
ENSMUST00000002572	Slc9a3r2	0.0108959	0.00709458	0.00974806	0.0127993	0.0115825	0.0107467
ENSMUST00000002588	Tiam1	0.0396364	0.0352197	0.0293504	0.0250957	0.01141	0.00740862
ENSMUST00000002599	Puf60	0.0123555	0.0106106	0.0147362	0.0110519	0.0106363	0.010664
ENSMUST00000002603	Scrib	0.00909235	0.0116081	0.00893006	0.00655192	0.00887767	0.00971133
ENSMUST00000002625	Uck1	0.0129763	0.011264	0.00580688	0.00861283	0.00810646	0.00698788
ENSMUST00000002640	Scin	0.0497153	0.036668	0.054473	0.0820182	0.0597199	0.0487722
ENSMUST00000002655	Mien1	0.0152601	0.0117779	0.0107108	0.0110006	0.00755974	0.0100575
ENSMUST00000002663	Pon1	0.0295259	0.0942322	0.0968785	0.508694	0.503259	0.515338
ENSMUST00000002677	Axl	0.117794	0.102951	0.0936267	0.0313466	0.0263947	0.0292331
ENSMUST00000002678	Tgfb1		0.0125674		0.016419	0.0165341
ENSMUST00000002683	Ccdc97	0.0101242	0.0139026	0.00969853	0.00888564	0.00990405	0.00998136
ENSMUST00000002699	Akap8	0.0105908	0.00795111	0.00732895	0.00528487	0.007258	0.00938482
ENSMUST00000002708	Shh	0.0692632	0.0613193	0.0794733	0.0241595	0.0243846	0.0313133
ENSMUST00000002710	Pdcd2l	0.00924724	0.00681341	0.0094535	0.00572906	0.00726709	0.0115253
ENSMUST00000002733	Gtf2f1	0.0103775	0.0134086	0.00724789	0.00751287	0.0076685	0.00712941
ENSMUST00000002735	Clpp	0.0115658	0.00730062	0.0139542	0.00839623	0.00672625	0.010462
ENSMUST00000002737	Alkbh7	0.00499713	0.0175752	0.00711335	0.00931866	0.00634337	0.0104098
ENSMUST00000002740	Pspn	0.953217	0.942467	0.962086	0.827206	0.835497	0.808359
ENSMUST00000002756	Med6	0.0132085	0.0149979	0.0115591	0.014746	0.011411	0.0137696
ENSMUST00000002757	Cox16	0.0140829	0.0119492	0.0143774	0.0222217	0.0276606	0.0139567
ENSMUST00000002765	Prkd1	0.0147683	0.0173621	0.0107188	0.0139033	0.0114279	0.011049
ENSMUST00000002790	Cse1l	0.0120707	0.0102966	0.00768091	0.0108278	0.00773796	0.00712828
ENSMUST00000002805	Naa20	0.00749958	0.00462689	0.00624019	0.0108159	0.00678238	0.0143451
ENSMUST00000002808	Prkra	0.0135125	0.00903218	0.00919976	0.00778776	0.00752964	0.00701509
ENSMUST00000002809	Fkbp7	0.00621825	0.00694717	0.015085	0.0208964	0.0156347	0.0292763
ENSMUST00000002817	Camk2b	0.0202843	0.0182581	0.0179592	0.0170383	0.0128145	0.0091202
ENSMUST00000002818	Ykt6	0.0110238	0.00755693	0.00832643	0.00621041	0.00759901	0.00981573
ENSMUST00000002825	Baz1b	0.00827142	0.00737814	0.00969585	0.00822255	0.0085038	0.00948637
ENSMUST00000002837	Tmed5	0.0105799	0.00570918	0.00894133	0.00800724	0.0120227	0.00829312
ENSMUST00000002839	Ppp2r5d	0.00780911	0.00688096	0.0100876	0.00590262	0.00924687	0.00910189
ENSMUST00000002840	Pex6	0.00925953	0.0087894	0.0104824	0.00847935	0.00774016	0.0067467
ENSMUST00000002844	Mrpl2	0.00763631	0.00904154	0.0087788	0.0112664	0.00576185	0.0132518
ENSMUST00000002845	Mea1	0.00948094	0.0114888	0.00991867	0.0150704	0.00676345	0.0163486
ENSMUST00000002846	Gnmt	0.00525526	0.0534897	0.01199	0.233903	0.240823	0.282217
ENSMUST00000002848	Grin2d	0.2092
ENSMUST00000002850	Abcc6	0.0101285	0.0616857	0.0142146	0.198089	0.170252	0.202037
ENSMUST00000002855	Kdelr1	0.0122467	0.0136325	0.00980509	0.0124759	0.0139664	0.0113468
ENSMUST00000002874	Ggct	0.00811993	0.00519623	0.0107978	0.0138289	0.0166418	0.0203804
ENSMUST00000002880	Btbd6	0.00721093	0.00781819	0.00586944	0.0128675	0.0157611	0.0120047
ENSMUST00000002881	Nudt14	0.00969784	0.0184395	0.0129949	0.0145965	0.00773659	0.0203366
ENSMUST00000002883	Sfrp4	0.0486893	0.0577329	0.0368683	0.0374084	0.042426	0.0473489
ENSMUST00000002885	Epdr1	0.0269809	0.0199119	0.0125132	0.0212648	0.0150308	0.0500154
ENSMUST00000002889	Flii	0.00724387	0.00801178	0.00668558	0.01246	0.00641004	0.00872867
ENSMUST00000002891	Top3a	0.0062742	0.0138262	0.00472875	0.0101754	0.0094244	0.0124394
ENSMUST00000002902	Qtrt1	0.0131894	0.00765448	0.0161405	0.0102161	0.0160847	0.00912078
ENSMUST00000002908	Plin4	0.418432	0.502697	0.408353	0.286838	0.222622	0.247844
ENSMUST00000002911	Hdgfl2	0.012615	0.00609625	0.0111031	0.00787634	0.0107311	0.011048
ENSMUST00000002914	Chaf1a	0.0217193	0.00870414	0.00991828	0.00992232	0.00755132	0.00974487
ENSMUST00000002923	Adprh	0.0110719	0.0111298	0.00732566	0.0136593	0.0102392	0.0105267
ENSMUST00000002924	Tmem39a	0.0131731	0.00571113	0.00731336	0.00983512	0.00441728	0.0067843
ENSMUST00000002925	Timmdc1	0.00856679	0.00822362	0.00585634	0.0123721	0.00662435	0.00573678
ENSMUST00000002926	Pla1a	0.0153257	0.0428868	0.0114638	0.323666	0.304008	0.466513
ENSMUST00000002964	Adgre5	0.023544	0.0276507	0.0238647	0.00892807	0.0128936	0.013567
ENSMUST00000002976	Il17ra	0.0122782	0.00649808	0.0103768	0.0104966	0.0102974	0.00912642
ENSMUST00000002979	Lamb1	0.0191476	0.0361424	0.0217236	0.0169507	0.00844264	0.00798303
ENSMUST00000002989	Arrdc2	0.00895418	0.00744863	0.0105714	0.00926443	0.00799093	0.00603489
ENSMUST00000003017	Tbxas1	0.321602	0.299777	0.281567	0.698245	0.744869	0.742769
ENSMUST00000003027	Map2k7	0.0100815	0.00684063	0.010441	0.00663263	0.00409009	0.00713458
ENSMUST00000003029	Timm44	0.00484964	0.00961458	0.00591172	0.0084582	0.0103163	0.0104505
ENSMUST00000003035	Disp1	0.0336753	0.0297455	0.0245443	0.00762419	0.006882	0.018238
ENSMUST00000003038	Ap2a2	0.0111555	0.00933873	0.00472625	0.0125861	0.00555385	0.0102325
ENSMUST00000003044	Pnkp	0.00708218	0.00884508	0.00962701	0.00684872	0.00962448	0.00874768
ENSMUST00000003049	Med25	0.0143978	0.0083937	0.00930003	0.0112074	0.0073129	0.0136566
ENSMUST00000003061	Bcam	0.0151252	0.01298	0.0166957	0.0182145	0.019774	0.0204599
ENSMUST00000003066	Apoe	0.0146764	0.0199183	0.0106041	0.0527077	0.0310769	0.0262221
ENSMUST00000003071	Apoc4	0.021026	0.11627	0.0233769	0.642875	0.617783	0.643907
ENSMUST00000003074	Apoc2	0.176074	0.289952	0.249487	0.659258	0.669071	0.783132
ENSMUST00000003079	Prkar2b	0.0109757	0.0109	0.00984101	0.0163566	0.00919241	0.00779571
ENSMUST00000003100	Cyp2f2	0.213515	0.188988	0.221499	0.520833	0.610294	0.708333
ENSMUST00000003115	Cdkn1b	0.0103533	0.0107773	0.00508235	0.0139045	0.00953241	0.0112299
ENSMUST00000003117	Ap1m1	0.00859583	0.00765117	0.00904695	0.0126708	0.0116939	0.0100415
ENSMUST00000003121	Rab8a	0.0078107	0.0110407	0.0122972	0.0132407	0.00938277	0.0079801
ENSMUST00000003123	Fam32a	0.0956637	0.0763855	0.0533111	0.153759	0.103686	0.173927
ENSMUST00000003135	Elf3	0.0270841	0.127217	0.0100096	0.424362	0.48832	0.432029
ENSMUST00000003137	Cyp2c29	0.0195767	0.175642	0.0729116	0.667237	0.622547	0.720599
ENSMUST00000003152	Stk11	0.00965305	0.0100966	0.00431991	0.00649046	0.00970017	0.00691538
ENSMUST00000003154	Efna2	0.0265171	0.0235046	0.0283886	0.0185483	0.0144496	0.0141494
ENSMUST00000003156	Atp5d	0.00813622	0.0101902	0.00719716	0.00896893	0.00869031	0.0101369
ENSMUST00000003183	Ppp5c	0.0121395	0.00906551	0.00708497	0.0160455	0.00680308	0.0132099
ENSMUST00000003191	Prkd3	0.939159	0.936883	0.943586	0.843269	0.851383	0.767062
ENSMUST00000003203	Cdk12	0.0111343	0.00581715	0.0139891	0.00814809	0.00544795	0.0108965
ENSMUST00000003207	Lipe	0.0469833	0.0449409	0.0528047	0.0843803	0.0715651	0.0953013
ENSMUST00000003219	Cnot11	0.00858626	0.00872953	0.00775175	0.00631029	0.00686072	0.00753487
ENSMUST00000003238	Foxj2	0.012078	0.0102719	0.0127086	0.00881276	0.0109312	0.00944983
ENSMUST00000003245	Sri	0.98105	0.895434	0.952244	0.875477	0.87955	0.878334
ENSMUST00000003268	Sh3gl1	0.0104257	0.0109602	0.00732816	0.0110892	0.0064359	0.00711387
ENSMUST00000003274	Ebi3	0.806897	0.731692	0.856546	0.509086	0.6199	0.509929
ENSMUST00000003284	Irf3	0.0105924	0.013921	0.00929612	0.0129414	0.00907764	0.0112102
ENSMUST00000003290	Bcl2l12	0.008961	0.0164411	0.00734273	0.00987806	0.00859419	0.0102833
ENSMUST00000003310	Ranbp2	0.0104424	0.0104725	0.00840234	0.0123718	0.0101452	0.00882496
ENSMUST00000003312	Edar	0.196963	0.184682	0.188788	0.21825	0.204556	0.190667
ENSMUST00000003313	Grk5	0.0066139	0.010954	0.00725146	0.00500447	0.00755854	0.00794538
ENSMUST00000003318	Dvl3	0.00802308	0.00767234	0.00867877	0.00963136	0.00678957	0.00321787
ENSMUST00000003319	Abcf3	0.00510147	0.009212	0.00845387	0.00798541	0.0142897	0.0111294
ENSMUST00000003320	Eif2b5	0.00730493	0.0120255	0.0123152	0.0084193	0.00472015	0.00676129
ENSMUST00000003345	Amph	0.0207782	0.021034	0.0157779	0.0143837	0.0180579	0.0079609
ENSMUST00000003351	Grin2c	0.107845	0.116364	0.0873952	0.0770183	0.0726726	0.0697367
ENSMUST00000003360	Car11			0.0533516
ENSMUST00000003369	Plag1			0.0202991
ENSMUST00000003370	Hck	0.0298711	0.027097	0.0338384	0.0169413	0.0194514	0.0209105
ENSMUST00000003386	Mrpl4	0.00743747	0.00979606	0.00749401	0.00530454	0.00952343	0.00435438
ENSMUST00000003395	Pde4a	0.752147	0.682341	0.810294	0.511045	0.602459	0.578052
ENSMUST00000003397	Ap1m2	0.21037	0.221752	0.215333	0.287436	0.247484	0.277661
ENSMUST00000003404	Glg1	0.00900064	0.00855012	0.00745115	0.00810865	0.00927879	0.0091248
ENSMUST00000003413	Cyp4f39	0.518812	0.546023	0.539005	0.503328	0.481657	0.529656
ENSMUST00000003416	Cyp4f16	0.0332811	0.0417392	0.00617283	0.0266667	0.0132353	0.0163194
ENSMUST00000003433	Mknk2	0.889077	0.886173	0.864728	0.66065	0.587765	0.581329
ENSMUST00000003434	Btbd2		0.165264	0.17011
ENSMUST00000003436	Abhd17a	0.00727853	0.00910339	0.01187	0.00789094	0.0132125	0.0120526
ENSMUST00000003438	Mob3a	0.00779876	0.00667233	0.00841652	0.0126264	0.00992147	0.0092517
ENSMUST00000003442	Cacnb3	0.0180028	0.0189063	0.0226439	0.0140112	0.0103077	0.0187176
ENSMUST00000003444	Ccdc65	0.189267	0.196453	0.180674	0.117404	0.103415	0.0860184
ENSMUST00000003445	Fkbp11	0.0206527	0.0323477	0.0445009	0.0156211	0.00918471	0.00775569
ENSMUST00000003450	Ddx23	0.00715555	0.00819438	0.0166418	0.00547956	0.00786225	0.0127689
ENSMUST00000003451	Rnd1	0.0116262	0.0125463	0.0124256	0.0131465	0.0184039	0.0135948
ENSMUST00000003459	Myo1g	0.706014	0.775267	0.762402	0.618893	0.63667	0.659385
ENSMUST00000003461	Ogdh	0.00910559	0.00615968	0.0128425	0.0102402	0.00702	0.0118551
ENSMUST00000003468	Grik5						0.116422
ENSMUST00000003469	Cd79a	0.841222	0.832327	0.810984	0.562584	0.623331	0.590934
ENSMUST00000003493	Prkcsh	0.0119306	0.00941534	0.00780329	0.00703715	0.00494027	0.00613512
ENSMUST00000003501	Elavl3	0.0535366	0.0458038	0.0616061	0.0130553	0.0242185	0.0278354
ENSMUST00000003502	Rab3b	0.83432	0.807817	0.841846	0.877464	0.863821	0.825443
ENSMUST00000003509	St8sia6	0.0840512	0.0709913	0.0877771	0.0669249	0.0535391	0.0665445
ENSMUST00000003512	Fcgrt	0.0420091	0.071238	0.0540564	0.114037	0.0544736	0.0932535
ENSMUST00000003513	Nosip	0.00882826	0.0113143	0.00659879	0.0132196	0.00563059	0.01033
ENSMUST00000003521	Rps11	0.00865232	0.00981779	0.00796335	0.0112394	0.00774342	0.0102734
ENSMUST00000003527	Supt5	0.00958567	0.0130945	0.00925917	0.00434964	0.00868771	0.00926015
ENSMUST00000003529	Paf1	0.0118892	0.00237204	0.00956391	0.0121944	0.0111221	0.015727
ENSMUST00000003536	Med29	0.013087	0.00857173	0.0098775	0.00803826	0.00535131	0.0105152
ENSMUST00000003544	Bicd1	0.0384574	0.0618455	0.0560263	0.0230285	0.0267949	0.0281509
ENSMUST00000003550	Ncstn	0.00684516	0.00658717	0.0103719	0.00552579	0.00867565	0.011156
ENSMUST00000003554	Casq1	0.924382	0.932834	0.910324	0.50925	0.49674	0.447485
ENSMUST00000003561	Phyhip	0.0417283	0.0418926	0.0456722	0.0167094	0.0323034	0.0197683
ENSMUST00000003568	Crhr2	0.726229	0.775805	0.739505	0.449033	0.501114	0.447785
ENSMUST00000003569	Inmt	0.0227273	0.0972221	0.0396389	0.763158	0.863576	0.747475
ENSMUST00000003572	Gars	0.00841984	0.00775342	0.0114857	0.00692902	0.0109867	0.00664328
ENSMUST00000003574	Cyp4f18	0.627751	0.640003	0.58222	0.516217	0.52541	0.536758
ENSMUST00000003575	Tpm4	0.0129164	0.00954203	0.0104332	0.01336	0.0276758	0.0104277
ENSMUST00000003597	Psg18	0.610439	0.685657	0.617351	0.618528	0.512149	0.616932
ENSMUST00000003599	Pcdhgb6	0.0557779	0.053046	0.0355279	0.166148	0.15673	0.182163
ENSMUST00000003612	Dusp3	0.00752739	0.00693324	0.0105894	0.00713978	0.00586997	0.00575167
ENSMUST00000003620	Prodh	0.00930361	0.0100657	0.00408456	0.0139362	0.0102823	0.0143998
ENSMUST00000003621	Ess2	0.00973994	0.00520598	0.00794887	0.0052802	0.0148325	0.00413756
ENSMUST00000003622	Slc25a1	0.00751507	0.00649828	0.0112882	0.00555693	0.00721051	0.0110809
ENSMUST00000003628	Ddr1	0.341148	0.368116	0.351982	0.307235	0.312759	0.285052
ENSMUST00000003635	Ier3	0.0384343	0.0258174	0.0200845	0.019268	0.0180182	0.00909709
ENSMUST00000003640	Fosb	0.0148433	0.00737679	0.0108212	0.0180385	0.0109003	0.00977952
ENSMUST00000003642	Klc4	0.0118795	0.0180579	0.0122913	0.189685	0.137586	0.187553
ENSMUST00000003643	Ckm	0.860203	0.85988	0.891469	0.478443	0.522938	0.471364
ENSMUST00000003645	Ercc1	0.0274559	0.026632	0.0306058	0.0187432	0.0170369	0.0156991
ENSMUST00000003655	As3mt	0.0120108	0.0139206	0.00794098	0.0265123	0.0327555	0.0230616
ENSMUST00000003659	Comp	0.153378	0.175249	0.158209	0.0719476	0.0987563	0.0639885
ENSMUST00000003669	Homer3	0.932748	0.952622	0.939978	0.921427	0.92275	0.934032
ENSMUST00000003677	Rnf215	0.0102555	0.0100604	0.0130199	0.0122274	0.0163826	0.0114498
ENSMUST00000003681	Sec14l2	0.0286497	0.016942	0.0162566	0.0253823	0.0254722	0.0290741
ENSMUST00000003687	Tgfb3	0.0215875	0.0283985	0.0292942	0.0084541	0.0206737	0.0191828
ENSMUST00000003705	Aven	0.0132241	0.0101152	0.0169856	0.00686166	0.0101336	0.0179386
ENSMUST00000003710	Aak1	0.0120267	0.00712267	0.0123229	0.00751751	0.00966219	0.00962141
ENSMUST00000003714	Cp	0.00661376	0.00757576	0.0166667	0.167189	0.310268	0.248694
ENSMUST00000003717	Abcb4	0.00729803	0.0083006	0.0104103	0.0160122	0.0100871	0.00533925
ENSMUST00000003720	Crot	0.00975372	0.00643579	0.0108287	0.00526343	0.0151526	0.0116747
ENSMUST00000003726	Brd4	0.0171542	0.0117892	0.00759634	0.0184199	0.00777454	0.00908601
ENSMUST00000003741	Rps6ka1	0.011512	0.00988078	0.0127414	0.0104408	0.00845335	0.0181979
ENSMUST00000003754	Calb2	0.0742766	0.0727646	0.0562723	0.0574446	0.0494368	0.0583912
ENSMUST00000003759	Ciao1	0.00663188	0.01222	0.00399483	0.00739786	0.00926542	0.00619355
ENSMUST00000003762	Has1	0.634576	0.761324	0.67532	0.461276	0.339109	0.380799
ENSMUST00000003777	Taf6l	0.958965	0.95656	0.935294	0.882329	0.882574	0.867925
ENSMUST00000003808	Gdf15	0.0248006	0.0619735	0.00911075	0.373067	0.360545	0.353849
ENSMUST00000003818	Insig2	0.00846799	0.0079629	0.0140509	0.00592604	0.0104023	0.0154254
ENSMUST00000003826	Htr3a	0.0761919	0.100828	0.0730989	0.0856754	0.0366373	0.0754301
ENSMUST00000003828	Kpna6	0.881968		0.903667	0.664805	0.66131
ENSMUST00000003843	Man1a	0.00958418	0.00614232	0.00982001	0.00442181	0.0119862	0.00902679
ENSMUST00000003850	Itpkc	0.0076318	0.00940575	0.00843432	0.0110505	0.010428	0.00727599
ENSMUST00000003857	Shkbp1	0.00458865	0.0179993	0.0104478	0.00914466	0.0168957	0.0082072
ENSMUST00000003860	Coq8b	0.0116127	0.012696	0.0136784	0.0104327	0.0124303	0.0137573
ENSMUST00000003870	Mxi1	0.00650056	0.0128969	0.0112744	0.00656699	0.0139115	0.00826475
ENSMUST00000003876	Brd8	0.0142101	0.011437	0.0143844	0.00477066	0.00381453	0.00577383
ENSMUST00000003898	Ece2	0.0599105	0.0645643	0.0806176	0.0323671	0.0354025	0.0330327
ENSMUST00000003906	Farsa	0.00838474	0.00758229	0.00419361	0.00624484	0.00821519	0.00789771
ENSMUST00000003907	Gcdh	0.00742385	0.00710502	0.00892263	0.00788637	0.00973547	0.0157563
ENSMUST00000003908	Mast2	0.0101791	0.019205	0.0118816	0.00967159	0.007945	0.0104877
ENSMUST00000003910	Dnase2a	0.00878806	0.00747972	0.0084818	0.0205024	0.0155657	0.0135844
ENSMUST00000003911	Rad23a	0.0101833	0.0117661	0.0171239	0.0105493	0.0173069	0.00955744
ENSMUST00000003912	Calr	0.00745857	0.0129662	0.0093636	0.00643828	0.0148401	0.00956354
ENSMUST00000003922	Syce2	0.0409248	0.0208219	0.0297963	0.0450099	0.0276769	0.0360544
ENSMUST00000003946	Nob1	0.00724786	0.0127243	0.0108539	0.0102956	0.0123593	0.0111515
ENSMUST00000003947	Nqo1	0.237015	0.243983	0.341373	0.0525802	0.0415103	0.0692804
ENSMUST00000003961	Ppfia3	0.0254409		0.0163148	0.0188493	0.00783984	0.0193962
ENSMUST00000003964	Gys1	0.00931584	0.0109509	0.0154481	0.00799881	0.00651217	0.00941483
ENSMUST00000003971	Lin7b	0.014268	0.0131592	0.00902128	0.00965287	0.00618778	0.0161241
ENSMUST00000003981	Il7r	0.818614	0.777478	0.784555	0.590858	0.633335	0.632944
ENSMUST00000004036	Efnb3	0.12669	0.151945	0.109162	0.0474533	0.032987	0.0427783
ENSMUST00000004050	Mmd	0.00849766	0.0102072	0.00905472	0.0120477	0.00487913	0.0095583
ENSMUST00000004051	Hlf	0.0121065	0.0134657	0.0181332	0.00783383	0.00605742	0.0171838
ENSMUST00000004054	Kpna1	0.012178	0.00910358	0.00815559	0.00705709	0.00793573	0.00971392
ENSMUST00000004055	Dzip1	0.0723977	0.0776732	0.0949481	0.0113544	0.0112325	0.0137907
ENSMUST00000004057	Fam162a	0.00836072	0.0124587	0.0103173	0.0109288	0.00861095	0.0124927
ENSMUST00000004072	Rpl8	0.004731	0.00746887	0.00846054	0.00804596	0.00910688	0.00984898
ENSMUST00000004076	Grm3	0.0349422	0.0383139	0.0386423	0.0288641	0.0241903	0.0487017
ENSMUST00000004094	Ssbp2	0.0260696	0.0182926	0.0183331	0.0137063		0.0114231
ENSMUST00000004097	Cux1	0.00751478	0.00642463	0.00876938	0.00862091	0.00920354	0.0113023
ENSMUST00000004120	Fancl	0.958333	1	0.876069	0.938889	0.984375	0.958333
ENSMUST00000004133	Brinp2	0.0196035	0.0196922	0.0146893	0.0116176	0.0153696	0.0194358
ENSMUST00000004134	Gstm5	0.0232789	0.0260292	0.0167345	0.0201537	0.00826399	0.0269169
ENSMUST00000004136	Gstm3	0.151762	0.161658	0.153215	0.615566	0.573292	0.583445
ENSMUST00000004137	Gstm7	0.00675195	0.0361632	0.0118138	0.0526639	0.069572	0.041343
ENSMUST00000004140	Gstm1	0.0110198	0.0130787	0.00834951	0.0103255	0.00452623	0.00775675
ENSMUST00000004143	Stat5b	0.0102151	0.00905325	0.00931536	0.00915659	0.00684516	0.00687819
ENSMUST00000004145	Stat5a	0.0155013	0.112711	0.0115586	0.236	0.181169	0.227995
ENSMUST00000004156	Map3k11	0.00812453	0.00695816	0.00834245	0.016062	0.0101355	0.0107122
ENSMUST00000004172	Hmox2	0.0110853	0.00919406	0.0131329	0.00772102	0.00508479	0.0128999
ENSMUST00000004173	Cdip1	0.00618467	0.00747918	0.00612895	0.0073958	0.00915347	0.00712243
ENSMUST00000004200	Cwc15	0.00855353	0.0078765	0.0069492	0.00964057	0.0125533	0.005051
ENSMUST00000004201	Col5a3	0.120906	0.0747713	0.0897251	0.0323039	0.0467745	0.0217363
ENSMUST00000004202	Dnmt1	0.0135461	0.00532016	0.0112529	0.0112159	0.0132607	0.00922665
ENSMUST00000004203	Ppan	0.00626691	0.00682332	0.0131271	0.00432304	0.00723773	0.00956631
ENSMUST00000004206	Eif3g	0.00868016	0.015	0.00998695	0.0205367	0.0119831	0.0135544
ENSMUST00000004208	Angptl2	0.346528	0.342466	0.411069	0.0371618	0.0442956	0.0564196
ENSMUST00000004214	Cacna1e	0.338175	0.377555	0.315238	0.342435	0.226759	0.219696
ENSMUST00000004222	Hira	0.00744504	0.0111369	0.0139434	0.00707126	0.00686652	0.0142812
ENSMUST00000004232	Adh1	0.017098	0.0329424	0.0120363	0.263154	0.208136	0.298512
ENSMUST00000004281	Dyrk2	0.0159055					0.0113553
ENSMUST00000004294	Kifc2	0.01483	0.00985007	0.0156015	0.0220185	0.0123713	0.0117709
ENSMUST00000004316	Psap	0.00976021	0.0124894	0.00809491	0.00572461	0.00348971	0.00403874
ENSMUST00000004326	Plxna3	0.0131787	0.00891617	0.0126269	0.0123977	0.00999933
ENSMUST00000004327	G6pdx	0.00313023	0.0108108	0.0116527	0.0123789	0.00468254	0.0145106
ENSMUST00000004330	Ikbkg	0.0857143	0.0391414	0.084944	0.747768	0.819697	0.753598
ENSMUST00000004340	Pax2	0.027049	0.0326168	0.0333798	0.0106567	0.0116751	0.0236547
ENSMUST00000004343	Wars2	0.0103793	0.0147017	0.0050676	0.0123815	0.00534963	0.00380527
ENSMUST00000004375	Phb2	0.00974098	0.00844345	0.00947209	0.0131187	0.01176	0.00640541
ENSMUST00000004377	Ptpn6	0.0636317	0.0772711	0.0764041	0.31327	0.311914	0.308339
ENSMUST00000004378	Eno2	0.0320805	0.0316239	0.0304239	0.0118241	0.0178336	0.0183272
ENSMUST00000004379	Emg1	0.0111822	0.00627951	0.0123321	0.00965405	0.0115617	0.00951174
ENSMUST00000004381	Lpcat3	0.00997739	0.012091	0.00988825	0.00718512	0.010593	0.0145124
ENSMUST00000004389	Grcc10	0.0104661	0.0095485	0.00978213	0.00952797	0.011355	0.00730625
ENSMUST00000004392	Irf5	0.009049	0.0126413	0.0119365	0.0082845	0.00786828	0.0132299
ENSMUST00000004396	Atp6v1f	0.0107791	0.00543534	0.0159503	0.00901103	0.019203	0.0144427
ENSMUST00000004428	Clcn5	0.0351556	0.0851193	0.0528608	0.103453	0.0763579	0.0775107
ENSMUST00000004430	Clcn3	0.00928515	0.00627153	0.00918156	0.00988068	0.00877008	0.0102251
ENSMUST00000004453	Gpx6	0.578119	0.522292	0.47171	0.225078	0.230232	0.220191
ENSMUST00000004470	Utp20	0.00561463	0.0115166	0.00593028	0.0116426	0.0109625	0.00313825
ENSMUST00000004473	Spic	0.821225	0.739361	0.881304	0.764082	0.762321	0.806128
ENSMUST00000004480	Sst	0.12011	0.104126	0.114185	0.098964	0.107187	0.101224
ENSMUST00000004494	Sin3b	0.0105779	0.00766006	0.0147991	0.00743832	0.00789909	0.00816085
ENSMUST00000004497	Large1	0.0977444	0.0829472	0.0985526	0.0691017	0.0496075	0.0660433
ENSMUST00000004505	Npc1l1	0.414909	0.376806	0.390668	0.684572	0.736665	0.701554
ENSMUST00000004507	Ddx56	0.0114441	0.00737209	0.0128079	0.0142685	0.0148008	0.00624895
ENSMUST00000004508	Tmed4	0.0117331	0.0093783	0.0140932	0.00825185	0.00835213	0.00616528
ENSMUST00000004554	Rps5	0.00678834	0.0113688	0.0127831	0.0069401	0.00867196	0.00642836
ENSMUST00000004560	Bid	0.0108636	0.00823579	0.00985189	0.0105436	0.0166233	0.00635949
ENSMUST00000004565	Ralb	0.0106547	0.0165896	0.00955792	0.00831595	0.00972887	0.0127632
ENSMUST00000004574	Dnajb11	0.0115356	0.00947654	0.00842922	0.0105911	0.0078798	0.00923201
ENSMUST00000004576	Tbccd1	0.00762899	0.012772	0.00733653	0.00901117	0.00755311	0.0107887
ENSMUST00000004587	Clec11a	0.91314	0.89597	0.845577	0.572541	0.642292	0.660911
ENSMUST00000004614	Zfp110	0.00915079	0.00579463	0.0124037	0.0150017	0.0122072	0.00750146
ENSMUST00000004622	Gab2	0.0155206	0.0118103	0.0130912	0.0104311	0.00809217	0.0145643
ENSMUST00000004634	Slc1a4	0.00662278	0.00852895	0.0133871	0.0127834	0.00817812	0.00931107
ENSMUST00000004646	Coro1c	0.00918862	0.010786	0.00736417	0.00822441	0.0117801	0.0117802
ENSMUST00000004655	Psg17	0.517671	0.586459	0.55957	0.568585	0.562459	0.664086
ENSMUST00000004657	Psg19	0.771281	0.770906	0.765128	0.761887	0.711491	0.761702
ENSMUST00000004673	Ndrg2	0.0134358	0.012903	0.0126795	0.0175406	0.0184939	0.00811867
ENSMUST00000004681	Pnpla6	0.0153895	0.0088827	0.00895663	0.0128126	0.00618852	0.0128213
ENSMUST00000004683	Mcoln1	0.00957845	0.00790511	0.00601993	0.0080185	0.0103801	0.00649828
ENSMUST00000004684	Arhgef18	0.0123178	0.0270969	0.0121891	0.100579	0.0450581	0.118327
ENSMUST00000004686	Pex11g	0.00909013	0.0119667	0.0077345	0.0252452	0.0213134	0.0224098
ENSMUST00000004715	Mospd2	0.00727097	0.00628698	0.0113095	0.0138098	0.00694445	0.0203534
ENSMUST00000004728	Cd33	0.84019	0.713356	0.857724	0.643182	0.678365	0.601591
ENSMUST00000004729	Etfb	0.00889377	0.00587405	0.00622342	0.0122034	0.0105017	0.0115199
ENSMUST00000004732	Lim2	0.863984	0.881746	0.836183	0.626128	0.638355	0.683938
ENSMUST00000004745	Stxbp2	0.0290943	0.0212261	0.0219585	0.0225727	0.045405	0.0401531
ENSMUST00000004749	Pcp2	0.772748	0.70413	0.776173	0.458854	0.512658	0.432054
ENSMUST00000004750	Sgce				0.281554	0.47378	0.382013
ENSMUST00000004756	Wwox	0.00718493	0.0101087	0.00745155	0.0132608	0.0109607	0.012318
ENSMUST00000004761	Nrf1	0.88164	0.942703	0.910422	0.865617	0.883952	0.842552
ENSMUST00000004770	Tyr	0.552893	0.66005	0.497126	0.226531	0.406859	0.322922
ENSMUST00000004774	Aqp1	0.849229	0.78867	0.830139	0.304646	0.326712	0.353951
ENSMUST00000004780	Arid3b	0.941047	0.900691	0.898485	0.666527	0.70327	0.704449
ENSMUST00000004784	Cnn2	0.037603	0.029811	0.0328638	0.0116417	0.0101436	0.0170483
ENSMUST00000004786	Polr2e	0.00676743	0.00844453	0.00965274	0.00692858	0.0113428	0.0106248
ENSMUST00000004827	Ly9	0.812124	0.814778	0.869737	0.586232	0.680332	0.648954
ENSMUST00000004829	Cd244a	0.847231	0.813336	0.885042	0.650883	0.530106	0.64437
ENSMUST00000004850	Adgre1	0.841592	0.693052	0.80511	0.726186	0.660002	0.732167
ENSMUST00000004868	Mtfp1	0.00590224	0.0213783	0.00971854	0.0211832	0.031993	0.0226842
ENSMUST00000004892	Rab11a	0.0096492	0.00615377	0.0066552	0.00761	0.00852839	0.00978483
ENSMUST00000004910	Eif2b2	0.0101077	0.00824814	0.0142613	0.0124678	0.00707495	0.0082135
ENSMUST00000004913	Pgf	0.0509845	0.0510893	0.056553	0.0643664	0.0824764	0.106458
ENSMUST00000004920	Ulk2	0.00994574	0.0112978	0.00932692	0.0108234	0.010487	0.00702762
ENSMUST00000004936	Ccl24	0.882926	0.821757	0.893923	0.764557	0.774468	0.783805
ENSMUST00000004943	Tmed11	0.532107	0.41777	0.486339	0.296537	0.207207	0.22129
ENSMUST00000004949	Traf6	0.0118429	0.0107013	0.005162	0.00732457	0.00835018	0.00616549
ENSMUST00000004955	Prpsap2	0.0133602	0.00977675	0.00839431	0.00937977	0.0137034	0.0102236
ENSMUST00000004959	Grap	0.843427	0.792282	0.793631	0.428044	0.570739	0.38303
ENSMUST00000004964	Pou1f1	0.815407	0.769223	0.727255	0.71773	0.741498	0.757928
ENSMUST00000004965	Chmp2b	0.00630287	0.00906854	0.00759931	0.0130046	0.00697164	0.0125219
ENSMUST00000004968	Plod3	0.014889	0.00549798	0.0102883	0.00609336	0.0052602	0.014049
ENSMUST00000004985	Brpf3	0.0102252	0.0165394	0.00662477	0.00946645	0.00724239	0.0083203
ENSMUST00000004986	Mapk13	0.0119989	0.0179462	0.0133978	0.0330852	0.0438993	0.0253687
ENSMUST00000004987	Srpk1	0.909825	0.979167	0.957386	0.855344	0.903922	0.991667
ENSMUST00000004990	Mapk14	0.0118546	0.0115622	0.0137666	0.00854916	0.00813354	0.00887095
ENSMUST00000004994	Pax3	0.0145614	0.0233068	0.0271526	0.0324206	0.0186771	0.0278994
ENSMUST00000005003	Lbr	0.0105482	0.0105236	0.0114795	0.00640119	0.00765118	0.00814486
ENSMUST00000005014	Hapln2	0.809429	0.796068	0.768188	0.565167	0.532736	0.517144
ENSMUST00000005015	Prcc	0.00671352	0.00720306	0.0114899	0.0119822	0.00878214	0.0101961
ENSMUST00000005016	Rrnad1	0.00771667	0.00933171	0.00746491	0.00777511	0.012421	0.0105882
ENSMUST00000005017	Hdgf	0.00875119	0.0100539	0.013509	0.0100897	0.0052743	0.00942946
ENSMUST00000005019	Crabp2	0.0431678	0.0366271	0.0461437	0.0583631	0.0422216	0.0634862
ENSMUST00000005041	U2af2	0.0104635	0.0130685	0.0100572	0.0170982	0.0105581	0.0117357
ENSMUST00000005051	Ldha	0.043226	0.0569733	0.0260898	0.107226	0.111536	0.123033
ENSMUST00000005053	Tmem242	0.0102922	0.00472435	0.0143835	0.00677438	0.00981051	0.0139375
ENSMUST00000005057	Thop1	0.0107961	0.0090409	0.00800523	0.00635825	0.00616775	0.00910012
ENSMUST00000005064	Pias4	0.0108755		0.011234	0.00628552	0.0104624	0.0098979
ENSMUST00000005066	Map2k1	0.00898828	0.00997732	0.00977783	0.00355776	0.0100798	0.00884012
ENSMUST00000005067	Sgta	0.012629	0.0102737	0.00706349	0.0102059	0.00831051	0.0115888
ENSMUST00000005069	Nmrk2	0.844622	0.829453	0.817849	0.355262	0.378024	0.482586
ENSMUST00000005072	Dtx2	0.0131608	0.0128962	0.0125289	0.0115819	0.0111337	0.0091309
ENSMUST00000005073	Zp3	0.790311	0.786169	0.817439	0.696391	0.718503	0.704141
ENSMUST00000005077	Hspb1
ENSMUST00000005103	Nfe2l3	0.0076847	0.013658	0.0104728	0.0160696	0.0151817	0.0177696
ENSMUST00000005108	Kdm5a	0.0152841	0.00945264	0.0103346	0.0123027	0.00872285	0.00910956
ENSMUST00000005114	Fxyd4	0.793659	0.777785	0.687681	0.626627	0.643361	0.613908
ENSMUST00000005120	Ccdc130	0.0162963	0.00997439	0.00784622	0.015906	0.00794347	0.0132947
ENSMUST00000005122	Mri1	0.00978206	0.00926915	0.0054424	0.0116575	0.0126024	0.00918153
ENSMUST00000005164	Prkacb	0.745003	0.61258	0.725227	0.131094	0.264468	0.178509
ENSMUST00000005173	Sgsh	0.00848903	0.00379239	0.010905	0.0088328	0.011551	0.0089022
ENSMUST00000005175	Chd5	0.0299177	0.0266264	0.0334818	0.0121558	0.0166335	0.0259211
ENSMUST00000005185	Cstb	0.00869336	0.00508987	0.0137824	0.00882835	0.0102989	0.0134725
ENSMUST00000005188	Sh2b2	0.0047335	0.0122677	0.00833502	0.00730778	0.00509663
ENSMUST00000005218	Cd44	0.0120103	0.0271913	0.0240256	0.0120577	0.0155516	0.0106126
ENSMUST00000005220	Slc1a2	0.603098	0.643586	0.603809	0.81972	0.948148	0.909888
ENSMUST00000005233	Eif2ak4	0.00701998	0.0137655	0.00775529	0.0103888	0.00795878	0.0112701
ENSMUST00000005234	Wdr1	0.0118549	0.015678	0.00912095	0.0103826	0.00865914	0.00846817
ENSMUST00000005238	Slc2a9	0.784343	0.798178	0.799249	0.80614	0.738199	0.754835
ENSMUST00000005255	Ccn4	0.193453	0.270194	0.139947	0.137439	0.091811	0.112861
ENSMUST00000005256	Ndrg1	0.0177903	0.0139036	0.00936535	0.00713528	0.0113423	0.00857104
ENSMUST00000005262	4930550C14Rik	0.305936	0.275674	0.27548	0.133756	0.213604	0.194227
ENSMUST00000005279	Klf5	0.0105727	0.0109764	0.00902748	0.00925223	0.0113863	0.0118268
ENSMUST00000005292	Prdx2	0.0132017	0.0101244	0.0075285	0.00468377	0.0102587	0.014953
ENSMUST00000005334	Shbg	0.448133	0.498514	0.409997	0.828566	0.730958	0.776763
ENSMUST00000005336	Senp3	0.0107829	0.00755093	0.0115365	0.013315	0.0123213	0.0123231
ENSMUST00000005352	Corin	0.0233795	0.024951	0.0225559	0.0261777	0.0236957	0.0192411
ENSMUST00000005364	G6pc2	0.934088	0.948617	0.898441	0.739869	0.803296	0.794832
ENSMUST00000005365	Spc25	0.0113221	0.0110202	0.00734408	0.00507494	0.00972513	0.00998697
ENSMUST00000005371	Trp53	0.00936085	0.0105389	0.0163812	0.012046	0.00934804	0.00912845
ENSMUST00000005394	Ufd1	0.00629774	0.00549131	0.0115721	0.00985584	0.0105258	0.00797757
ENSMUST00000005399	Zfp287	0.875144	0.80045	0.859164	0.866098	0.888338	0.903816
ENSMUST00000005400	Prlr	0.0974556	0.158721	0.104853	0.113918	0.0880178	0.102336
ENSMUST00000005406	App	0.0100424	0.0084409	0.0112178	0.00497477	0.00881352	0.0131492
ENSMUST00000005413	Zfp112	0.008907	0.0244729	0.00944556	0.0360963	0.0275923	0.0288866
ENSMUST00000005431	Letm1	0.00923032	0.00883831	0.00686809	0.00718166	0.00602226	0.00899396
ENSMUST00000005452	Fgfr4	0.0146397	0.026653	0.0104367	0.060373	0.061466	0.0517805
ENSMUST00000005470	Cadm3	0.0233415	0.0240656	0.0267184	0.0147482	0.0128188	0.0191448
ENSMUST00000005477	Cyp2b10	0.101505	0.167719	0.117979	0.596564	0.682825	0.660159
ENSMUST00000005487	Txn2	0.00949231	0.0108824	0.011429	0.00702526	0.0122925	0.00645905
ENSMUST00000005488	Casp14	0.666913	0.667326	0.622998	0.657828	0.673807	0.713055
ENSMUST00000005490	Slc1a6	0.0339855	0.0429591	0.0216528	0.0228973	0.0354987	0.0145898
ENSMUST00000005493	Slc1a3	0.0228365	0.0488339	0.00955652	0.0095734	0.0127901	0.0241943
ENSMUST00000005503	Msh6	0.0110179	0.0105976	0.00803897	0.0075768	0.0100702	0.0105028
ENSMUST00000005504	Fbxo11	0.0199536	0.011401	0.00884271	0.0104986	0.0126745	0.00779406
ENSMUST00000005507	Mlxipl	0.00671639	0.00665543	0.0105071	0.0192877	0.0119044	0.0131877
ENSMUST00000005508	Tbl2	0.00494878	0.00924261	0.00941432	0.0074363	0.00781398	0.00837971
ENSMUST00000005509	Stx1a	0.038226	0.0336995	0.0431444	0.012388	0.0091619	0.0131233
ENSMUST00000005518	Kmt5b	0.00828161	0.00802362	0.012447	0.0153098	0.00906438	0.00757336
ENSMUST00000005532	Nid1			0.0276739			0.0108737
ENSMUST00000005548	Hmox1	0.00773782	0.0105601	0.00847466	0.0253857	0.0217624	0.0303729
ENSMUST00000005578	Cic		0.0160069	0.0131963	0.00725404	0.0144128	0.011289
ENSMUST00000005583	Pafah1b3	0.0106809	0.00714722	0.00905985	0.0108152	0.0219458	0.0129854
ENSMUST00000005592	Siglecg	0.734034	0.672331	0.739681	0.461698	0.497811	0.557892
ENSMUST00000005597	Zfp658	0.985554	0.892436	0.946623	0.936805	0.911682	0.852869
ENSMUST00000005600	Rfx1	0.011716	0.00604301	0.0100194	0.00951748	0.0141782	0.0101448
ENSMUST00000005601	Il27ra	0.10235	0.100081	0.0868251	0.0297337	0.0285559	0.0279994
ENSMUST00000005606	Prkaca	0.0110819	0.00906512	0.00874634	0.00683894	0.00928688	0.00941213
ENSMUST00000005607	Asf1b	0.0112664	0.0109673	0.0071505	0.00788832	0.008466	0.00613525
ENSMUST00000005611	Myl10	0.722213	0.77587	0.786802	0.695813	0.724199	0.735625
ENSMUST00000005616	Pkn1	0.00941328	0.00908096	0.00869957	0.00856525	0.00825134	0.00866383
ENSMUST00000005620	Dnajb1	0.0107469	0.00998725	0.00865398	0.00708107	0.00953405	0.00508323
ENSMUST00000005630	Msh4	0.918639	0.917968	0.911007	0.903003	0.857104	0.87021
ENSMUST00000005643	Celf1	0.00560019	0.00969191	0.00921295	0.00788589	0.0108047	0.0109107
ENSMUST00000005647	Ndufs3	0.00762091	0.00959765	0.00527123	0.012414	0.0073193	0.00570235
ENSMUST00000005651	Por	0.00905617	0.0102651	0.0121193	0.00716462	0.00656797	0.0101421
ENSMUST00000005669	Cyp2b13	0.702222	0.694218	0.776626	0.790117	0.744685	0.6437
ENSMUST00000005671	Igf1r	0.0227691	0.0259528	0.0315571	0.00917071	0.0134943	0.0157949
ENSMUST00000005678	Fcer2a	0.714166	0.759217	0.767966	0.582838	0.622275	0.581438
ENSMUST00000005685	Cyp2a5	0.677256	0.642775	0.682289	0.651975	0.637803	0.63916
ENSMUST00000005692	Atp4a	0.940104	0.946902	0.925231	0.731502	0.678268	0.602005
ENSMUST00000005705	Trim28	0.00538668	0.00942014	0.00938123	0.0101777	0.00904817	0.00800336
ENSMUST00000005711	Chmp2a	0.00880617	0.0101148	0.0111928	0.00984949	0.0075953	0.006356
ENSMUST00000005714	Ube2m	0.00803576	0.00941616	0.00830054	0.00927959	0.00822257	0.0087372
ENSMUST00000005719	Adcy9	0.0470276	0.0610984	0.034248	0.0856103	0.0567147	0.106301
ENSMUST00000005722	Mef2c	0.826731	0.799102	0.813088	0.407142	0.469121	0.402069
ENSMUST00000005749	Ctr9	0.0108093	0.00989709	0.0104043	0.01101	0.00950957	0.00891252
ENSMUST00000005751	Mrvi1	0.806324	0.808866	0.796028	0.308577	0.330622	0.379785
ENSMUST00000005768	Pip5k1a	0.0171057	0.0184413	0.0154059	0.012027	0.013858	0.0124682
ENSMUST00000005769	Tmod4	0.883475	0.899668	0.920712	0.328291	0.424225	0.417978
ENSMUST00000005791	Cabp5	0.63603	0.856209	0.771053	0.796022	0.713044	0.766305
ENSMUST00000005798	Snx6	0.0146082	0.018071	0.0104775	0.00943867	0.0215318	0.0230467
ENSMUST00000005810	Mthfd2	0.00846268	0.00809475	0.013498	0.00472884	0.00554329	0.00730347
ENSMUST00000005815	Kit	0.0177601	0.0154235	0.00890832	0.00738636	0.00830122	0.0111724
ENSMUST00000005817	Tomm40l	0.0110172	0.0105531	0.00178253	0.00987532	0.0196614	0.00345887
ENSMUST00000005820	Nr1i3	0.088548	0.181114	0.100072	0.729976	0.751468	0.654259
ENSMUST00000005824	Apoa2	0.0564209	0.154113	0.0480415	0.844144	0.79978	0.804524
ENSMUST00000005825	Pan2	0.00511232	0.0145305	0.00946222	0.0134707	0.00695214	0.010269
ENSMUST00000005826	Cs	0.0118626	0.00830248	0.00838543	0.0126128	0.0098314	0.00337497
ENSMUST00000005829	Ampd3	0.627855	0.778254	0.706865	0.486162	0.342139	0.354851
ENSMUST00000005830	Bcas2	0.00717242	0.00883654	0.00711986	0.0114999	0.0100344	0.0125217
ENSMUST00000005839	Sh2d1a	0.609839	0.62099	0.663376	0.786664	0.860837	0.738892
ENSMUST00000005841	Ctcf	0.013404	0.0127131	0.0129513	0.0128851	0.00667617	0.0112875
ENSMUST00000005849	Agrp	0.976292	0.951493	0.932859	0.938623	0.862366	0.872781
ENSMUST00000005860	Pvalb	0.0466819	0.0600059	0.0561293	0.022324	0.0173077	0.0390769
ENSMUST00000005862	Tfap4	0.023566	0.00621264	0.0105905	0.00930072	0.0082712	0.0101637
ENSMUST00000005889	Vav1	0.689075	0.597774	0.687858	0.474543	0.535941	0.439286
ENSMUST00000005891	Klk9	0.632579	0.601372	0.67289	0.701519	0.687377	0.65701
ENSMUST00000005907	Cd247	0.913313	0.903555	0.90612	0.757728	0.827948	0.847075
ENSMUST00000005923	Psmb4	0.00783148	0.00681432	0.00980413	0.0103925	0.009961	0.00623717
ENSMUST00000005933	Klk1b16	0.806326	0.759733	0.833784	0.632398	0.640529	0.61024
ENSMUST00000005950	Mmp12	0.852541	0.829333	0.915	0.764413	0.729101	0.737783
ENSMUST00000005952	Slc30a4	0.0130739	0.0135694	0.00893091	0.00829135	0.00322083	0.0111396
ENSMUST00000005953	Sqor	0.0114523	0.0121958	0.00490681	0.0103753	0.0172886	0.0122343
ENSMUST00000005954	Bloc1s6	0.0117133	0.00515691	0.0109601		0.0117001	0.00556883
ENSMUST00000005964	Adh5	0.00774984	0.0122603	0.0133588	0.00950532	0.0056186	0.0141713
ENSMUST00000005975	Gpr108	0.00956647	0.012129	0.00986505	0.0045481	0.00752507	0.00923778
ENSMUST00000005976	Tnfsf14	0.500166	0.461708	0.531306	0.581162	0.689889	0.63283
ENSMUST00000006005	Pth1r	0.0229575		0.0355647	0.0159647	0.0178874	0.0137105
ENSMUST00000006020	Cnga2	0.678493	0.705379	0.784997	0.746336	0.68469	0.717487
ENSMUST00000006027	Reep5					0.00759855
ENSMUST00000006029	Arhgap8	0.0450694	0.0421618	0.0515777	0.0455616	0.0376784	0.0435937
ENSMUST00000006035	Ergic3	0.0102491	0.0106274	0.00463366	0.0112118	0.0134461	0.0044625
ENSMUST00000006036	Uqcc1	0.0195184	0.00953952	0.0161278	0.00504208	0.0162343	0.0124934
ENSMUST00000006037	Ncoa2	0.0093228	0.00845446	0.00813919	0.00702165	0.0127042	0.0090423
ENSMUST00000006046	Trh	0.0700594	0.0436332	0.0595504	0.0595027	0.0541104	0.0605363
ENSMUST00000006053	Smpd4	0.00610386	0.00641709	0.00390294	0.00792298	0.00751969	0.0124781
ENSMUST00000006061	Pex1	0.00881519	0.00832078	0.00845424	0.0117302	0.00838284	0.00995711
ENSMUST00000006071	Otx1	0.0223392	0.0258395	0.0301671		0.0430935	0.0290524
ENSMUST00000006094	Cyp2d26	0.028586	0.116302	0.0330277	0.752238	0.783791	0.693243
ENSMUST00000006101	Itgae	0.832816	0.832686	0.846231	0.780805	0.787457	0.704206
ENSMUST00000006103	Ctns	0.0139787	0.00930881	0.00476852	0.0201333	0.0153196	0.00703431
ENSMUST00000006104	P2rx5	0.0107678	0.0162968	0.0137433	0.00682282	0.00918307	0.0156397
ENSMUST00000006105	Shpk	0.00478838	0.0119987	0.00746645	0.00872554	0.0110769	0.00603989
ENSMUST00000006106	Trpv1	0.917419	0.918484	0.873922	0.864329	0.863113	0.877443
ENSMUST00000006112	Ephb3	0.0290556	0.0265313	0.0276094	0.0180162	0.0139403	0.0140211
ENSMUST00000006123	Tuft1
ENSMUST00000006128	Rcn1	0.00871558	0.0139836	0.0137047	0.00874668	0.00712888	0.00747131
ENSMUST00000006136	Dnase1	0.578947	0.557367	0.601844	0.848483	0.830508	0.864623
ENSMUST00000006137	Trap1	0.00716747	0.00662133	0.00848583	0.0104696	0.00660251	0.00523929
ENSMUST00000006139	1700037C18Rik	0.734769	0.695805	0.758223	0.71258	0.705596	0.74104
ENSMUST00000006151	Tyrp1	0.585506	0.587473	0.594503	0.483269	0.42366	0.467733
ENSMUST00000006167	Odr4	0.00810142	0.00720324	0.00362141	0.00657895	0.0180326	0.0102661
ENSMUST00000006171	Prg4	0.800298	0.752333	0.737964	0.69393	0.697674	0.66156
ENSMUST00000006178	Kptn	0.0130173	0.0124519	0.0149251	0.0184668	0.0109362	0.00910402
ENSMUST00000006181	Napa	0.00673717	0.0112832	0.00711728	0.00883438	0.00535339	0.00801924
ENSMUST00000006205	Ankhd1	0.0105975	0.0126609	0.00833733	0.0114636	0.008689	0.00859525
ENSMUST00000006209	Sra1	0.00427189	0.0109594	0.00657344	0.00350289	0.00677607	0.00833787
ENSMUST00000006217	Snf8	0.0118154	0.00841041	0.0126184	0.0116595	0.00526151	0.0207024
ENSMUST00000006221	Vps54	0.0106086	0.0126539	0.00827838	0.00727752	0.00562284	0.013293
ENSMUST00000006235	Ctsb	0.00958941	0.00717364	0.00844822	0.0104593	0.0107388	0.00875832
ENSMUST00000006254	Tbcb	0.0119976	0.00904661	0.00923358	0.00518659	0.00688841	0.00857432
ENSMUST00000006286	Inpp5k	0.00805925	0.00869675	0.00507452	0.00988564	0.0107743	0.0054519
ENSMUST00000006293	Crkl	0.00733854	0.00987006	0.003623	0.00719955	0.00873595	0.00652367
ENSMUST00000006301	Lrwd1	0.0134501	0.00433369	0.0080006	0.00616626	0.00746072	0.0119128
ENSMUST00000006303	Upk3bl	0.320674	0.255099	0.292052	0.198766	0.157995	0.149208
ENSMUST00000006311	Tead4	0.00579358	0.0129003	0.0144068	0.0146625	0.00681742	0.0135281
ENSMUST00000006341	Prss16	0.666986	0.589664	0.591522	0.458269	0.386284	0.453376
ENSMUST00000006353	Cdkal1	0.0185922	0.0190701	0.0123091	0.0223025	0.0114133	0.0116662
ENSMUST00000006362	Rhox6
ENSMUST00000006367	Htra1	0.0173273	0.0248013	0.0185691	0.00812573	0.0134161	0.0208868
ENSMUST00000006377	Zbtb17	0.0132756	0.0116799	0.0119856	0.00650028	0.00940367	0.0138106
ENSMUST00000006378	Clcnkb	0.729686	0.743175	0.730607	0.602607	0.535963	0.553251
ENSMUST00000006380	Fam131c	0.0207605	0.0271068	0.0205478	0.0194787	0.0386571	0.0283082
ENSMUST00000006381	Fblim1	0.477555	0.517231	0.488756	0.29707	0.429152	0.349697
ENSMUST00000006391	Serpinb9	0.00851031	0.0142704	0.0114042	0.0231703	0.0130121	0.0119112
ENSMUST00000006392	Serpinb9b	0.730817	0.669463	0.726136	0.808863	0.675926	0.748684
ENSMUST00000006397	Epor	0.524994	0.530327	0.500014	0.280749	0.205838	0.2348
ENSMUST00000006403	Ccdc159	0.0155674	0.0159952	0.0182585	0.00870658	0.0143784	0.00840085
ENSMUST00000006415	Plcb2	0.437425	0.375903	0.453567	0.259581	0.360603	0.329196
ENSMUST00000006424	Mob1b	0.00822204	0.00789314	0.0069876	0.0126214	0.0075953	0.00555313
ENSMUST00000006431	Atp6v1b1	0.380527	0.423611	0.353197	0.620335	0.580449	0.5295
ENSMUST00000006435	Atp6v1b2	0.00785033	0.00685926	0.00894729	0.00924661	0.0152508	0.00957092
ENSMUST00000006444	Tep1	0.00467701	0.0145212	0.0120019	0.0125125	0.00899703	0.00844924
ENSMUST00000006451	Ttc5	0.00705099	0.0117581	0.0137399	0.0156221	0.00260313	0.00594895
ENSMUST00000006452	Osgep	0.00886836	0.00536701	0.0126566	0.00800698	0.00975005	0.00670827
ENSMUST00000006462	Aamp	0.00947898	0.0109309	0.00502361	0.00896279	0.00830196	0.00983108
ENSMUST00000006467	Arpc2	0.00888177	0.00729185	0.00967901	0.00667028	0.0107036	0.0110401
ENSMUST00000006470	Kmt2b	0.0134909	0.00824632	0.0150537	0.014598	0.0116051	0.0107804
ENSMUST00000006476	Upk1a	0.763562	0.880201	0.819719	0.420909	0.370009	0.456794
ENSMUST00000006478	Tmem147	0.00879168	0.00911934	0.0101676	0.00858248	0.0066302	0.00638634
ENSMUST00000006496	Rps9	0.00700845	0.0135331	0.0147854	0.0108836	0.0110983	0.0189132
ENSMUST00000006508	Ggt1	0.934029	0.896396	0.924146	0.694917	0.650684	0.681612
ENSMUST00000006523	Crip1	0.0497256	0.0349684	0.0354754	0.0227562	0.0207616	0.0109707
ENSMUST00000006525	Cbfa2t3	0.0181096	0.0164946	0.0155902		0.0168301	0.0173721
ENSMUST00000006544	Gcat	0.0119009	0.00893927	0.00788436	0.0200314	0.0148985	0.018348
ENSMUST00000006556	Mpl	0.909816	0.797453	0.885771	0.503304	0.56075	0.543341
ENSMUST00000006557	Elovl1	0.00977336	0.00858393	0.0133386	0.0118674	0.0152084	0.0186692
ENSMUST00000006559	Tpbg	0.0166285	0.0216905	0.0137417	0.0116061	0.0148091	0.00693495
ENSMUST00000006562	Hyi	0.0088575	0.00618615	0.0130864	0.0079378	0.0121619	0.0078673
ENSMUST00000006565	Cdc20	0.0264685	0.0248275	0.0183161	0.0102911	0.0149705	0.0154124
ENSMUST00000006578	Nectin4	0.397101	0.334337	0.389169	0.32215	0.417812	0.418079
ENSMUST00000006579	Pfdn2	0.00785152	0.00908633	0.00720486	0.00940624	0.00825777	0.010784
ENSMUST00000006587	Tmem189	0.00953705	0.0134754	0.0106645	0.00800691	0.0121844	0.00714723
ENSMUST00000006611	Srm	0.0119475	0.00753593	0.00787325	0.0117016	0.0094471	0.00777411
ENSMUST00000006614	Epha2	0.0126717	0.00889445	0.0111139	0.0133282	0.00883903	0.0110533
ENSMUST00000006618	Arhgef19	0.324797	0.304238	0.328978	0.268582	0.220091	0.265108
ENSMUST00000006625	Rbm14	0.0116378	0.00720992	0.00524868	0.00782527	0.00962152	0.00963279
ENSMUST00000006626	Actn3	0.126276	0.156882	0.129036	0.121107	0.0891319	0.0803914
ENSMUST00000006629	Sptbn1	0.0125523	0.0149452		0.014923	0.0223228	0.0194788
ENSMUST00000006632	Zdhhc24	0.00743006	0.0139499	0.0079982	0.0052044	0.0104237	0.0131695
ENSMUST00000006638	Slc34a3	0.588292	0.605948	0.515222	0.750908	0.760815	0.719988
ENSMUST00000006646	Nsmf	0.00847489	0.0136819	0.013014	0.0273892	0.0196753	0.0190716
ENSMUST00000006659	Prl7a1	0.903254	0.896667	0.924457	0.892758	0.821912	0.889673
ENSMUST00000006660	Prl7a2	0.807217	0.787202	0.762732	0.665256	0.648867	0.785193
ENSMUST00000006662	Prl8a9	0.907222	0.784821	0.755444	0.875463	0.842121	0.962798
ENSMUST00000006664	Prl8a1	0.568182	0.571429	0.703297	0.522728	0.718182	0.6125
ENSMUST00000006667	Gvin1
ENSMUST00000006669	Pdk1	0.00895063	0.00882049	0.00709973	0.00603656	0.0110499	0.00947227
ENSMUST00000006679	Prtn3	0.357183	0.397441	0.420913	0.442275	0.536996	0.524753
ENSMUST00000006687	Orm3	0.819503	0.745977	0.795861	0.583438	0.550376	0.541084
ENSMUST00000006692	Mvd	0.00689252	0.0104155	0.0103881	0.0151471	0.0112152	0.0112929
ENSMUST00000006697	Itih3	0.0279558	0.122873	0.0400933	0.596012	0.439334	0.444236
ENSMUST00000006701	Stimate	0.00975829	0.00794929	0.0112277	0.00730794	0.0125496	0.0114225
ENSMUST00000006703	Itih4	0.0556833	0.187517	0.10023	0.88395	0.814378	0.811693
ENSMUST00000006704	Itih1	0.065114	0.120955	0.0920353	0.841337	0.834754	0.887197
ENSMUST00000006716	Wnt6				0.0122176	0.00467089	0.0195252
ENSMUST00000006718	Wnt10a	0.0740274	0.0684282	0.0487201	0.0432008	0.0447108	0.0351692
ENSMUST00000006721	Cryba2	0.0597746	0.0689616	0.0728041	0.0308872	0.0281096	0.0197297
ENSMUST00000006742	Atp7b		0.00873833	0.0160403	0.00685096	0.0100666	0.0116581
ENSMUST00000006745	Defb2	0.733033	0.74634	0.759532	0.692208	0.780678	0.69268
ENSMUST00000006749	Slc4a1	0.852379	0.828819	0.822389	0.612501	0.640957	0.611272
ENSMUST00000006750	Rundc3a	0.0263177	0.0197192	0.0190012	0.0104652	0.0157057	0.0125343
ENSMUST00000006754	Ubtf	0.00879824	0.0112342	0.00710965	0.0118191	0.0138219	0.00981985
ENSMUST00000006760	Cdt1	0.00756123	0.00946057	0.00668762	0.00694793	0.0086962	0.00882474
ENSMUST00000006761	Runx1t1	0.0220483	0.0140896	0.0150822	0.007098	0.00719526	0.0158519
ENSMUST00000006762	Snai3	0.0138267	0.0150575	0.0127127	0.0158915	0.0112525	0.0227901
ENSMUST00000006764	Aprt	0.0128993	0.00852508	0.0104656	0.015488	0.00947351	0.0116803
ENSMUST00000006774	Gtf2h1	0.00758811	0.00822906	0.0096399	0.0121008	0.00770468	0.00677112
ENSMUST00000006785	Slc17a1	0.268885	0.386423	0.366091	0.417424	0.453903	0.517819
ENSMUST00000006786	Slc17a2	0.0574324	0.088238	0.0185113	0.781802	0.810844	0.8256
ENSMUST00000006787	Hfe	0.00849032	0.0100228	0.0113449	0.00509663	0.00469955	0.0118375
ENSMUST00000006792	Ncr1	0.835977	0.887332	0.896488	0.724604	0.75818	0.74084
ENSMUST00000006814	Abhd1	0.01042	0.0128826	0.0123413	0.0114995	0.0116987	0.0190794
ENSMUST00000006818	Tcf23	0.911465	0.894512	0.919607	0.475038	0.469555	0.457639
ENSMUST00000006825	Nphs1		0.540406	0.662191	0.356271	0.336247
ENSMUST00000006828	Aplp1	0.0186118	0.013194	0.0206819	0.0130309	0.0103445	0.0138904
ENSMUST00000006838	Qars	0.0316789	0.0305906	0.034178	0.0316215	0.0325376	0.0234881
ENSMUST00000006851	Qrich1	0.0116375	0.00932048	0.0124909	0.00803982	0.00953848	0.00943326
ENSMUST00000006853	P4htm	0.0252454	0.0187113	0.0315753	0.0122585	0.0130987	0.00742833
ENSMUST00000006854	Usp19	0.0104034	0.00798932	0.00905101	0.00369586	0.0128628	0.0102165
ENSMUST00000006856	Pola1	0.00614628	0.00973235	0.00554998	0.0147564	0.0103578	0.00717776
ENSMUST00000006893	D130043K22Rik	0.0406948	0.0432332	0.0446829	0.0579903	0.0700744	0.0630428
ENSMUST00000006898	Gmnn	0.00817907	0.00927125	0.0102923	0.00783648	0.00844068	0.0084198
ENSMUST00000006900	Acot13	0.0116764	0.00972837	0.0105921	0.00571518	0.00621371
ENSMUST00000006903	Zfp184	0.12126	0.123125	0.108217	0.0496184	0.0646575	0.10836
ENSMUST00000006911	Cdk4	0.0115134	0.00508871	0.00648723	0.00898673	0.00713452	0.00574228
ENSMUST00000006912	Pip4k2a	0.0142452	0.0129035	0.0133852	0.00901165	0.00611697	0.012489
ENSMUST00000006914	B4galnt1	0.0114273	0.00834188	0.00934139	0.0061997	0.00975182	0.0110144
ENSMUST00000006915	Mettl1	0.00973052	0.00895518	0.00631154	0.00743941	0.0146316	0.00980145
ENSMUST00000006949	Tph2	0.145236	0.139741	0.132125	0.1327	0.0966095	0.114976
ENSMUST00000006952	Saa4	0.159876	0.183327	0.135484	0.838077	0.819035	0.845441
ENSMUST00000006956	Saa3	0.751521	0.794376	0.849742	0.858986	0.807298	0.901886
ENSMUST00000006963	Krt28	0.820816	0.820028	0.830014	0.765712	0.731792	0.771962
ENSMUST00000006969	Krt23	0.241609	0.31816	0.274473	0.736885	0.721435	0.770806
ENSMUST00000006973	Kat2a	0.0137278	0.0119751	0.0104767	0.0121399	0.00892519	0.0153583
ENSMUST00000006976	Ttc25	0.0873613	0.0759261	0.0819351	0.0723109	0.0635897	0.0724061
ENSMUST00000006991	Hcn1	0.0135402	0.0170315	0.0130361	0.0108952	0.00922868	0.0148031
ENSMUST00000007005	Acat2	0.00853951	0.0105087	0.00842835	0.00702469	0.00472238	0.0118378
ENSMUST00000007007	Wtap	0.00940295	0.0123031	0.0100799	0.00959857	0.0056614	0.0108906
ENSMUST00000007012	Sod2	0.00837663	0.00792326	0.0106412	0.0117096	0.00965862	0.0099546
ENSMUST00000007042	Ik	0.00867193	0.00933958	0.00985887	0.00630393	0.0117536	0.00829451
ENSMUST00000007046	Tmco6	0.0126479	0.00816958	0.00860206	0.0144817	0.00740283	0.00448481
ENSMUST00000007130	Ctnnb1	0.0114427	0.0119936	0.0197086	0.0130326	0.0118244	0.0116759
ENSMUST00000007131	Acly	0.00992766	0.00952285	0.00778668	0.0114905	0.00630733	0.00603664
ENSMUST00000007139	Eif1b	0.0118493	0.00911812	0.0103227	0.0093314	0.00774969	0.0147434
ENSMUST00000007156	Klk1b11	0.851219	0.832946	0.807762	0.797559	0.738673	0.779658
ENSMUST00000007161	Klk4	0.323278	0.319484	0.245286	0.2088	0.326122	0.249964
ENSMUST00000007171	Chrd	0.0131556	0.0160696	0.0117484	0.0112021	0.0190727	0.0152838
ENSMUST00000007207	Clcn2	0.00712262	0.0130353	0.00947893	0.0248742	0.0296993	0.0192797
ENSMUST00000007212	Psmd2	0.00707449	0.00910274	0.00724874	0.00946473	0.00946683	0.00748229
ENSMUST00000007216	Ap2m1	0.00785866	0.0113305	0.0157214	0.0150644	0.0108929	0.00962116
ENSMUST00000007236	Syngr3	0.0368507	0.0658427	0.0502325	0.0205955	0.013431	0.0186769
ENSMUST00000007245	Vwa7	0.684733	0.685093	0.660274	0.386783	0.383758	0.444019
ENSMUST00000007248	Hspa1l	0.316217	0.313129	0.272796	0.120341	0.142328	0.122403
ENSMUST00000007249	Slc44a4	0.551217	0.586432	0.541564	0.582877	0.499644	0.533462
ENSMUST00000007250	Msh5	0.0179668	0.0278623	0.0176957	0.0158036	0.00982801	0.0150088
ENSMUST00000007251	Abhd16a	0.00503055	0.0064377	0.00696192	0.00557649	0.00864859	0.0109408
ENSMUST00000007253	Neu1	0.0103406	0.00918623	0.00694004	0.011402	0.00741814	0.00407659
ENSMUST00000007255	Ddah2	0.0879359	0.089854	0.0673957	0.0104799	0.0170486	0.0111233
ENSMUST00000007257	Clic1	0.0480396	0.040672	0.0519949	0.018142	0.0156113	0.0285742
ENSMUST00000007259	Ly6g6d	0.863958	0.812135	0.860622	0.503599	0.479118	0.480302
ENSMUST00000007266	Lsm2	0.00983776	0.00923727	0.00650787	0.00732137	0.0111245	0.00835535
ENSMUST00000007272	Krt14	0.832116	0.831931	0.825551	0.807631	0.717285	0.799387
ENSMUST00000007275	Krt13	0.905263	0.890898	0.865048	0.852914	0.847267	0.865172
ENSMUST00000007280	Krt16	0.85119	0.829166	0.843864	0.811664	0.763445	0.759919
ENSMUST00000007296	Pole	0.0110754	0.00790628	0.0148412	0.0096449	0.00995501	0.0111803
ENSMUST00000007301	Myh3	0.807058	0.854326	0.879781	0.793788	0.696101	0.768605
ENSMUST00000007317	Krt19	0.0460859	0.057813	0.0376095	0.0754751	0.0433917	0.0450108
ENSMUST00000007318	Krt31
ENSMUST00000007340	Atp12a	0.0431801	0.0319011	0.0241687	0.0507051	0.0413634	0.0259794
ENSMUST00000007423	Scube2	0.0222059	0.0271765	0.0216663	0.0247633	0.0253195	0.0345808
ENSMUST00000007433	Kiss1	0.92879	0.931099	0.934486	0.873198	0.853446	0.860444
ENSMUST00000007444	Strada	0.00991939	0.0170578	0.0104321	0.00552279	0.0114371	0.00888394
ENSMUST00000007449	Akr1b7	0.178333	0.208633	0.199061	0.497779	0.518105	0.595405
ENSMUST00000007482	Mrpl49	0.01068	0.00975026	0.0100203	0.00755366	0.00542275	0.00862638
ENSMUST00000007533	Vps25	0.00976022	0.0249497	0.0213865	0.00669201	0.0102408	0.0191771
ENSMUST00000007559	Gatad1	0.011192	0.0112208	0.00942113	0.0148422	0.0155461	0.0128624
ENSMUST00000007584	Pcdhac1	0.17983	0.198228	0.184067	0.114679	0.0942145	0.0867386
ENSMUST00000007601	2310003L06Rik	0.729449	0.712248	0.753758	0.555194	0.514651	0.682749
ENSMUST00000007602	M6pr	0.010541	0.0139438	0.0119804	0.00983923	0.00778372	0.00474287
ENSMUST00000007708	Ppp2r1a	0.0075354	0.010485	0.0115382	0.01064	0.0131478	0.0131657
ENSMUST00000007733	Tinf2	0.0092922	0.00579638	0.00850121	0.00664645	0.00801677	0.00602981
ENSMUST00000007735	Tssk4	0.880832	0.879627	0.90798	0.886236	0.928109	0.919269
ENSMUST00000007738	Hapln4	0.0129764	0.0122419	0.00897476	0.018912	0.0134368	0.0180434
ENSMUST00000007747	Dus3l	0.00606026	0.0147559	0.0110213	0.00619677	0.0129868	0.00833935
ENSMUST00000007754	Gtpbp3	0.0176656	0.0101375	0.0125534	0.0108253	0.00716109	0.0166759
ENSMUST00000007757	Tgfbr1	0.0167325	0.0104621	0.0111301	0.0124443	0.0104117	0.0208786
ENSMUST00000007790	Rad51c	0.370017	0.368007	0.433928	0.441538	0.437716	0.423648
ENSMUST00000007797	Gabrb2	0.037548		0.0442047	0.0113752		0.0245186
ENSMUST00000007799	Cav1	0.0286373	0.0414653	0.0144944	0.00824639	0.00670201	0.0126459
ENSMUST00000007800	Arpp19	0.00731783	0.0130568	0.00463383	0.00555966	0.0107569	0.00892528
ENSMUST00000007803	Bcl2l1	0.0110804	0.00814144	0.0077995	0.0120671	0.0111088	0.0142071
ENSMUST00000007814	Khsrp	0.0108544	0.0129502	0.0131962	0.00928728	0.0127563	0.0120567
ENSMUST00000007865	Ccdc124	0.220834	0.200781	0.205503	0.209647	0.191466	0.190163
ENSMUST00000007884	Zfp54	0.0065032	0.00495812	0.00804207	0.0115721	0.012376	0.0110206
ENSMUST00000007921	0610009B22Rik	0.00973824	0.00749504	0.00814919	0.00890883	0.00763367	0.00709961
ENSMUST00000007949	Twist2	0.0287374	0.0218585	0.0208645	0.0209328	0.0120547	0.0142616
ENSMUST00000007959	Rhoa	0.0112701	0.00652049	0.00947739	0.00784175	0.0112357	0.011641
ENSMUST00000007961	Zmiz1	0.00716809	0.0102376	0.0127485	0.0100089	0.010397	0.0114629
ENSMUST00000007980	Hnrnpa0	0.0104109	0.00825309	0.00807549	0.0107443	0.0121115	0.00782018
ENSMUST00000007981	Prrg2	0.0322073	0.0606274	0.0308351	0.299566	0.253109	0.222413
ENSMUST00000007993	Rbm28	0.102627	0.0863669	0.119904	0.0852255	0.0711241	0.0640206
ENSMUST00000008004	Ddx49	0.00991787	0.0117993	0.00693924	0.0146736	0.0116303	0.0141046
ENSMUST00000008011	Gm9946	0.8111	0.807263	0.817232	0.717849	0.732866	0.731909
ENSMUST00000008016	Id3	0.0493941	0.0339559	0.0355854	0.013072	0.0141211	0.0164331
ENSMUST00000008021	Tcap	0.83835	0.828282	0.85027	0.415055	0.364754	0.341663
ENSMUST00000008024	Arid1a	0.0183336	0.010597	0.018159	0.00481542	0.0129394	0.0141196
ENSMUST00000008032	Crlf1	0.0371943	0.0217835	0.0254529	0.0143954	0.0173518	0.0178111
ENSMUST00000008036	Rplp1	0.00885694	0.00789163	0.0124028	0.00824166	0.0094983	0.00628587
ENSMUST00000008051	Cabs1	0.817215	0.877145	0.77434	0.745977	0.809442	0.761704
ENSMUST00000008052	Hmgcll1	0.130031	0.147836	0.117996	0.138188	0.131246	0.127157
ENSMUST00000008088	Ttc9b	0.0530287	0.0472582	0.0335032	0.0178765	0.0117703	0.0222255
ENSMUST00000008090	Phox2a	0.0761501	0.0623318	0.0725555	0.065993	0.0527889	0.0600974
ENSMUST00000008094	Abhd8	0.01342	0.00656316	0.0113602	0.0106729	0.00734983	0.0142765
ENSMUST00000008131	Ift22	0.0355868	0.0492773	0.0519944	0.0132351	0.0259148	0.0245138
ENSMUST00000008179	Mid1ip1	0.00832365	0.00558559	0.0039136	0.00864319	0.0106378	0.0107336
ENSMUST00000008273	Prok2	0.0226801	0.0197961	0.0199182	0.0171205	0.00951677	0.0142731
ENSMUST00000008280	Fhl2	0.0223803	0.0185893	0.0193615	0.0125182	0.00842962	0.0102069
ENSMUST00000008297	Clstn3	0.248775	0.21479	0.262991	0.068018	0.0480806	0.0413013
ENSMUST00000008350	Cers4	0.0543284	0.0356553	0.0342781	0.0200515	0.012011	0.01702
ENSMUST00000008445	Phax	0.0241913	0.0135199	0.0304784	0.0120536	0.0084382	0.0158322
ENSMUST00000008451	1700109H08Rik	0.965882	0.955505	0.974133	0.940035	0.942385	0.938699
ENSMUST00000008462	Relt	0.0242609	0.0220773		0.0145638	0.0137542	0.015025
ENSMUST00000008477	Snrpb2	0.008871	0.00905778	0.00759358	0.0080926	0.00980228	0.00584264
ENSMUST00000008517	Prpf31	0.00804894	0.00462555	0.00829466	0.00563061	0.00631896	0.00593164
ENSMUST00000008528	Sertad1	0.00781998	0.0100128	0.00891994	0.00825848	0.00482824	0.0145696
ENSMUST00000008537	Carhsp1	0.00496028	0.0124334	0.0129812	0.0103068	0.00948366	0.010833
ENSMUST00000008542	Elk3	0.0199279	0.0198524	0.0160924	0.0265886	0.0248019	0.00920467
ENSMUST00000008573	Herpud2	0.00932132	0.0105219	0.0112808	0.0111293	0.0110271	0.0119806
ENSMUST00000008579	Rdh13	0.00630384	0.00546575	0.0100245	0.00336436	0.0107094	0.0068255
ENSMUST00000008582	Adam21	0.957262	0.866612	0.878555	0.809772	0.891789	0.776105
ENSMUST00000008594	Nutf2	0.00612098	0.00875857	0.0120018	0.00976683	0.00610831	0.0115084
ENSMUST00000008605	Fut1	0.258655	0.236844	0.236905	0.149153	0.16611	0.140537
ENSMUST00000008626	Rnf151	0.904236	0.934555	0.878153	0.778767	0.739183	0.743854
ENSMUST00000008633	Elavl2	0.0140295	0.0175989	0.0160139	0.016564	0.0125729	0.0155251
ENSMUST00000008684	Mgst1	0.0112941	0.0130303	0.0263673	0.025461	0.0103879	0.0283949
ENSMUST00000008733	Dnajb6	0.00754818	0.0120846	0.00782614	0.00780118	0.0134989	0.00977375
ENSMUST00000008734	Htr3b	0.446597	0.429957	0.512268	0.645947	0.565017	0.588143
ENSMUST00000008745	Rab25	0.829116	0.820355	0.782319	0.698045	0.640462	0.679436
ENSMUST00000008748	Ubqln4	0.0165191	0.00594555	0.0168377	0.00932823	0.00784146	0.0123829
ENSMUST00000008801	Cyp4f15	0	0	0	0.0185185	0	0.0306123
ENSMUST00000008812	Rps18	0.00966251	0.00890629	0.0087634	0.00799983	0.00510462	0.0108162
ENSMUST00000008826	Rpl10	0.0115427	0.00975877	0.00818756	0.0117312	0.00534391	0.0126692
ENSMUST00000008830	Zfp955a
ENSMUST00000008847	Vav1	0.407905	0.372312	0.316793	0.494637	0.409157	0.366693
ENSMUST00000008878	Gprc5b	0.013473	0.0202856	0.0231343	0.0103997	0.00604619	0.015069
ENSMUST00000008893	Coro1b	0.00731997	0.0109289	0.010548	0.0198384	0.00999743	0.01086
ENSMUST00000008907	Man1a2	0.0115788	0.00852156	0.0064925	0.00799291	0.0076028	0.0121445
ENSMUST00000008957	Tppp2	0.942629	0.913137	0.943576	0.720974	0.757652	0.681968
ENSMUST00000008966	Acyp1	0.0047691	0.00628116	0.0117846	0.00894324	0.00933707	0.013384
ENSMUST00000008987	Cldn13	0.817137	0.875174	0.810727	0.756244	0.713165	0.72738
ENSMUST00000008991	Sptbn2	0.772591	0.753187	0.809004	0.37319	0.310754	0.35751
ENSMUST00000008995	Hdac4	0.920551	0.907605	0.900855	0.912187	0.929966	0.964983
ENSMUST00000008999	Hdac5	0.0106559	0.00685404	0.00872858	0.00528134	0.00980334	0.0125138
ENSMUST00000009003	Rala	0.0127034	0.0121412	0.0117647	0.0112201	0.0202198	0.0115246
ENSMUST00000009018	Clec3a	0.866037	0.748494	0.850255	0.780703	0.758198	0.769538
ENSMUST00000009036	Vdac3	0.0117559	0.00943706	0.00969527	0.00956768	0.0110325	0.0110733
ENSMUST00000009039	Rpl30	0.011537	0.0106588	0.00532436	0.00771558	0.0101283	0.0154226
ENSMUST00000009058	Abcb1b	0.00812738	0.0155541	0.0164221	0.011774	0.00782298	0.00747683
ENSMUST00000009099	Mta1		0.0160202	0.0285958	0.017619	0.0195293	0.018838
ENSMUST00000009102	Vps72	0.00361911	0.011856	0.00390984	0.00775576	0.0135095	0.0123564
ENSMUST00000009120	Gabpa	0.00691465	0.0086069	0.0119235	0.00863265	0.0103459	0.00772126
ENSMUST00000009138	Stk38	0.0084283	0.0119244	0.01133	0.00991949	0.0107331	0.0108998
ENSMUST00000009143	Bmp7	0.0132911	0.0128574	0.0105853	0.00843054	0.00889485	0.00797498
ENSMUST00000009157	Dynll1	0.0125512	0.00894733	0.0106836	0.0118461	0.0127998	0.0103503
ENSMUST00000009174	Pdcl	0.0158988	0.00328374	0.00611565	0.0143803	0.004879	0.00891999
ENSMUST00000009191	Gm5965	0.879443	0.853893	0.904193	0.753001	0.685585	0.719015
ENSMUST00000009214	Rsph14	0.132248	0.18718	0.113829	0.135107	0.164708	0.189581
ENSMUST00000009219	Cabp7	0.0248108	0.0275555	0.0263903	0.0123099	0.0129481	0.0137647
ENSMUST00000009220	Zmat5	0.014314	0.00545094	0.0126617	0.00780023	0.00925241	0.00911809
ENSMUST00000009234	Ap1b1	0.0113321	0.00872751	0.00883862	0.0112754	0.0098458	0.0105964
ENSMUST00000009236	Derl3	0.0362808	0.0458052	0.0438438	0.0507166	0.0515773	0.0571023
ENSMUST00000009241	Tbx1	0.0244159	0.0222155	0.0227341	0.101796	0.174079	0.165642
ENSMUST00000009256	Bcl2l13	0.00880543	0.0124046	0.00844265	0.0150124	0.00730835	0.00980216
ENSMUST00000009259	Spatc1l	0.926569	0.949722	0.933346	0.861605	0.814794	0.819973
ENSMUST00000009321	Dgcr8	0.0102578	0.00979752	0.00853555	0.00851817	0.00664333	0.015465
ENSMUST00000009329	Ccl8	0.852112	0.842459	0.882254	0.68423	0.683055	0.727579
ENSMUST00000009340	Ifi211	0.705238	0.678627	0.841668	0.438412	0.490431	0.464522
ENSMUST00000009344	Xpo6	0.0105915	0.0100431	0.00818082	0.00873636	0.00962058	0.00829321
ENSMUST00000009354	Prr29	0.601766	0.665053	0.536662		0.536623	0.440307
ENSMUST00000009356	Serpinb2	0.746499	0.715377	0.844612	0.474338	0.532138	0.385441
ENSMUST00000009358	Mymk	0.928589	0.913417	0.95477	0.779812	0.780124	0.794017
ENSMUST00000009390	Trpm5	0.639409	0.587829	0.574719	0.527115	0.468562	0.422223
ENSMUST00000009392	Ascl2	0.0327885	0.0422719	0.0406075	0.0282716	0.0281939	0.0176251
ENSMUST00000009396	Tspan32	0.895991	0.84029	0.945794	0.617785	0.581535	0.628645
ENSMUST00000009411	Zfp212	0.0139638	0.0132472	0.0135605			0.0109831
ENSMUST00000009420	Repin1	0.00729233	0.0136627	0.00806617	0.0122324	0.00594165	0.00862175
ENSMUST00000009425	Rarres2	0.0176282	0.154496	0.005	0.187918	0.376885	0.2564
ENSMUST00000009435	Pttg1ip	0.00853178	0.00710119	0.00802859	0.00899281	0.0103817	0.00663996
ENSMUST00000009522	Slc16a12	0.015184	0.00745707	0.0157551	0.0223847	0.0178629	0.0109635
ENSMUST00000009530	Timp1	0.0993145	0.0943739	0.165099	0.0342949	0.0129766	0.0547997
ENSMUST00000009538	Syn2	0.020512	0.0219129	0.0242999	0.00867302	0.0151488	0.0131682
ENSMUST00000009550	Elk1	0.0108998	0.00961243	0.00876623	0.00264914	0.00459957	0.00715629
ENSMUST00000009617	Kcnc4	0.0325141	0.0238258	0.0275742	0.0130711	0.0114812	0.0118887
ENSMUST00000009667	Ush1c	0.300546	0.295002	0.316217	0.485668	0.464707	0.477608
ENSMUST00000009679	Rnmt	0.00734486	0.00652278	0.00351299	0.0116913	0.012255	0.00660156
ENSMUST00000009689	Kcnq1	0.0491482	0.0376086	0.0352178	0.0414362	0.0470626	0.0441254
ENSMUST00000009693	Srp14	0.0113942	0.0128475	0.0122177	0.00959114	0.00644707	0.008477
ENSMUST00000009695	6330409D20Rik	0.289832	0.383897	0.303983	0.349272	0.305027	0.273378
ENSMUST00000009699	Cdk9	0.0113899	0.00912992	0.0133224	0.0070812	0.00928187	0.0094549
ENSMUST00000009705	Eng	0.749422	0.743443	0.833024	0.259472	0.442924	0.297662
ENSMUST00000009707	Tor2a	0.0104019	0.0107055	0.0106165	0.00463199	0.0108298	0.00788109
ENSMUST00000009713	Mrtfb	0.0101116	0.0125858	0.0107057	0.00807406	0.00939116	0.0113232
ENSMUST00000009727	Syngr1	0.0170985	0.0133364	0.0165021	0.0208763	0.0168255	0.021068
ENSMUST00000009728	Syngr1	0.0170985	0.0133364	0.0165021	0.0208763	0.0168255	0.021068
ENSMUST00000009732	St6galnac1		0.783324	0.835481	0.781553	0.818621	0.801482
ENSMUST00000009740	Taf7l	0.914279	0.905985		0.908408	0.93489	0.895352
ENSMUST00000009774	Ppp2cb	0.0132367	0.0093911	0.0102419	0.0131616	0.00731613	0.0128236
ENSMUST00000009777	G0s2	0.0122195		0.0219269	0.0625508	0.0212849	0.0464757
ENSMUST00000009789	P4ha1	0.0123051	0.0171734	0.00780943	0.0117517	0.00617765	0.0132693
ENSMUST00000009790	Pla2g12b	0.0142712	0.155566	0.0343335	0.766953	0.73497	0.767346
ENSMUST00000009791	Mcu	0.967446	0.953902	0.969407	0.924545	0.877897	0.88134
ENSMUST00000009798	Oit3	0.957843	0.848361	0.944116	0.717244	0.783192	0.78547
ENSMUST00000009814	Tex11	0.756699	0.82057	0.856329			0.876281
ENSMUST00000009831	Fxyd5	0.166441	0.137678	0.14992	0.105619	0.103275	0.0939381
ENSMUST00000009875	Kcnd1	0.0268412	0.0253852	0.0226043	0.0147701	0.0386471	0.0239731
ENSMUST00000009877	Tfcp2	0.00779448	0.00910161	0.0103214	0.0111654	0.00860005	0.00733871
ENSMUST00000009885	Ubp1
ENSMUST00000009972	Cilk1	0.0142703	0.0188029	0.0181371	0.0114569	0.0160821	0.0145703
ENSMUST00000010007	Sdhb	0.0104491	0.0103238	0.00849539	0.0105095	0.00989214	0.0058106
ENSMUST00000010020	Cox4i2	0.315036	0.343558	0.293344	0.155883	0.120018	0.147589
ENSMUST00000010038	Snap47	0.0106018					0.0174433
ENSMUST00000010044	Wnt3a			0.0314846	0.0261383	0.0218006	0.0149911
ENSMUST00000010049	Kdsr	0.00965233	0.0123292	0.00792139	0.00623343	0.0113373	0.0107337
ENSMUST00000010085	Nxf2	0.912749		0.954432	0.944198	0.942759	0.930725
ENSMUST00000010127	Tktl1	0.903196	0.891886	0.934103	0.88301		0.846604
ENSMUST00000010188	Zmynd10	0.305967	0.281715	0.313222	0.171581	0.211762	0.20476
ENSMUST00000010189	Tmem115	0.00867511	0.00698734	0.00735811	0.0138922	0.0130511	0.0141517
ENSMUST00000010191	Hyal2	0.0116496	0.00918365	0.0108922	0.00434173	0.00999465	0.0133044
ENSMUST00000010192	Ifrd2	0.00906023	0.00762689	0.00942779	0.00306273	0.00700091	0.011102
ENSMUST00000010195	Hyal1	0.0156812	0.0456035	0.0166198	0.113055	0.0607893	0.094783
ENSMUST00000010198	Tusc2	0.00854018	0.00780192	0.00895517	0.00734694	0.0125427	0.0114822
ENSMUST00000010201	Nprl2	0.00796504	0.0107968	0.00677461	0.00797979	0.0150989	0.0139722
ENSMUST00000010205	Gnat1	0.70343	0.756628	0.750553	0.546489	0.560171	0.533399
ENSMUST00000010208	Slc38a3	0.0125741	0.010194	0.0137503	0.0143469	0.0195264	0.0158315
ENSMUST00000010210	Cacna2d2	0.0163135	0.0152371	0.011094	0.0230166	0.0175701	0.0147169
ENSMUST00000010211	Rassf1	0.00952945	0.00866261	0.007648	0.00994972	0.00828401	0.00812215
ENSMUST00000010224	Epn3	0.0438392	0.0455828	0.0390738	0.0460348	0.0299367	0.0344641
ENSMUST00000010239	Slc3a2	0.00457027	0.0150774	0.00702934	0.010504	0.00564811	0.00761073
ENSMUST00000010241	Nxf1	0.0122648	0.00635104	0.0101856	0.0093984	0.0107577	0.010369
ENSMUST00000010248	Tmem223	0.0896606	0.166508	0.0615066	0.0600051	0.232261	0.10962
ENSMUST00000010249	Tmem179b	0.00642659	0.0110616	0.0101824	0.00926565	0.0103588	0.00993193
ENSMUST00000010250	Slc22a6	0.836727	0.841617	0.839765	0.546332	0.493058	0.43148
ENSMUST00000010251	Slc22a8	0.835698	0.828963	0.864595	0.635508	0.565651	0.553785
ENSMUST00000010254	Stx5a	0.00719949	0.011023	0.00492613	0.00805057	0.00936852	0.0094303
ENSMUST00000010267	Slc47a1	0.0124114	0.0170668	0.00728074	0.0469396	0.0661673	0.0720224
ENSMUST00000010278	Wdr77	0.00807175	0.0147308	0.00823783	0.00990583	0.00991436	0.00990635
ENSMUST00000010279	Tmigd3	0.849742	0.920752	0.882137	0.882144	0.865811	0.894519
ENSMUST00000010280	Pifo	0.886046	0.908755	0.849107	0.7874	0.817002	0.838406
ENSMUST00000010286	Tnfrsf13b	0.857847	0.840031	0.797554	0.654759	0.698964	0.657555
ENSMUST00000010298	Spire2	0.0162498	0.00936609	0.0138707	0.0172438	0.00916401	0.0151379
ENSMUST00000010319	Prox1	0.0119832	0.00731874	0.00615372	0.0144113	0.0100841	0.00695629
ENSMUST00000010348	Fdx2	0.00785627	0.0107167	0.0108398	0.00826182	0.00925756	0.00821819
ENSMUST00000010421	2610507B11Rik	0.00966167	0.0109596	0.0156563	0.015331	0.0158285	0.00964685
ENSMUST00000010434	AI597479	0.00715296	0.00672562	0.00732357	0.00817949	0.00693686	0.00939092
ENSMUST00000010451	Tmem86a	0.00640542	0.0120179	0.00806048	0.0112333	0.00714804	0.00774036
ENSMUST00000010502	Ifi35	0.0199324	0.00243903	0.0156533	0.0544221	0.0572118	0.038453
ENSMUST00000010506	Rdm1	0.00744251	0.00551125	0.00132979	0.00846995	0.00898834	0.00624554
ENSMUST00000010520	Nedd8	0.00688648	0.00707304	0.0139639	0.0112013	0.00962929	0.00568755
ENSMUST00000010536	Gosr1	0.00776531	0.00640942	0.00723028	0.00283119	0.00832759	0.0112596
ENSMUST00000010550	Mrpl52	0.0147617	0.0140211	0.00877147	0.0132892	0.00750008	0.011023
ENSMUST00000010579	Spaca7	0.434518	0.475773	0.453731	0.54731	0.638403	0.60485
ENSMUST00000010597	Kansl3	0.011544	0.0118141	0.0110289	0.00986087	0.0140663	0.0120633
ENSMUST00000010673	Gm266	0.0412993	0.0375353	0.0420223	0.0190916	0.0160031	0.0210871
ENSMUST00000010682	Tsacc	0.00803476	0.00958447	0.00345939	0.0146481	0.009671	0.00870591
ENSMUST00000010698	Mettl16	0.0169371	0.00520322	0.00855634	0.0098586	0.00579382	0.0112419
ENSMUST00000010736	Dazl	0.909264	0.933296	0.947468	0.947191	0.937033	0.934277
ENSMUST00000010745	Apol7a	0.92459	0.943403	0.923403	0.904981	0.863806	0.842107
ENSMUST00000010753	Psen2	0.0517695	0.123082	0.0501393	0.878524	0.931633	0.903883
ENSMUST00000010795	Acaa1b	0.0149193	0.0155324	0.0115066	0.0565102	0.0571931	0.0465817
ENSMUST00000010804	Plcd1	0.0215391	0.025498	0.0282358	0.0124229	0.00807646	0.00795448
ENSMUST00000010807	Fads1	0.00806198	0.00730518	0.00778719	0.00777435	0.0140961	0.00953089
ENSMUST00000010899	Cars	0.00801936	0.00747088	0.00461554	0.00911631	0.00503457	0.00495179
ENSMUST00000010904	Phlda2	0.0162716	0.0145111	0.0135894	0.0205243	0.0120798	0.0217489
ENSMUST00000010940	Asz1	0.894526	0.887898	0.887027	0.90924	0.895186	0.876916
ENSMUST00000010941	Wnt2	0.023133	0.0178554	0.0173258	0.0146946	0.00949565	0.00792218
ENSMUST00000010969	Grid2ip	0.0595847	0.0549865	0.0529643	0.0131798	0.0132786	0.0184326
ENSMUST00000010974	Kdelr3	0.0184485	0.0144096	0.016829	0.0084598	0.00864773	0.0078849
ENSMUST00000010985	Cfap97d1	0.329683	0.380329	0.322684	0.827907	0.824663	0.844422
ENSMUST00000011029	Dnajc19	0.00902277	0.00810083	0.00608966	0.0154564	0.00704765	0.00651918
ENSMUST00000011055	Apip	0.00756885	0.00777888	0.00976522	0.0123546	0.00636297	0.00833933
ENSMUST00000011058	Pdhx	0.00845125	0.0107916	0.00937893	0.011563	0.00953975	0.00999559
ENSMUST00000011152	Mcoln2		0.0182406	0.0211881		0.0442534	0.0473835
ENSMUST00000011178	Slc5a1	0.122283	0.109713	0.0966016	0.155449	0.176698	0.149308
ENSMUST00000011196	Dusp1	0.0148185	0.0132338	0.011466	0.0114383	0.0104772	0.0135816
ENSMUST00000011262	Panx3	0.787081	0.789091	0.853039	0.606617	0.633058	0.614253
ENSMUST00000011285	Fgf11	0.0359552	0.039014	0.0311394	0.0337639	0.0359394	0.0370381
ENSMUST00000011298	Cfap161	0.226717	0.229191	0.179761	0.252678	0.249777	0.241114
ENSMUST00000011302	Brf1	0.00967933	0.0133715	0.00969731	0.00839173	0.0111948	0.0138451
ENSMUST00000011315	Vipr2	0.0187611	0.0191373	0.0224821	0.0137609	0.0133007	0.00915278
ENSMUST00000011391	Prss45	0.569191	0.684984	0.76086	0.726174	0.783396	0.76539
ENSMUST00000011398	Thg1l	0.00728687	0.00634315	0.00885333	0.00454657	0.0134318	0.010067
ENSMUST00000011400	Adam19	0.0623611	0.0469152	0.0628457	0.0274309	0.0413089	0.0257424
ENSMUST00000011407	Exoc3l2	0.593289	0.659026	0.57329	0.712063	0.657694	0.718934
ENSMUST00000011445	Cd209d	0.675067	0.631482	0.658147	0.557023	0.658771	0.588483
ENSMUST00000011450	Sugp1	0.0105649	0.0107427	0.0072677	0.00818108	0.00774806	0.00764433
ENSMUST00000011492	Acad9	0.0179759	0.0103248	0.0107231	0.0106865	0.013127	0.00513364
ENSMUST00000011493	Dmrtc2		0.430802	0.44156	0.421499	0.507115	0.502301
ENSMUST00000011526	Dhdh	0.0159032	0.0112636	0.00839338	0.091318	0.0811821	0.0949378
ENSMUST00000011607	Cpb1	0.92323	0.952893	0.876717	0.805152	0.834221	0.889495
ENSMUST00000011623	Dennd1c	0.848877	0.749449	0.856306	0.424887	0.341226	0.317824
ENSMUST00000011733	Fsd1	0.0889862	0.0900393	0.10283	0.0504389	0.0347124	0.0277759
ENSMUST00000011776	Pinlyp	0.92975	0.934392	0.944979	0.868783	0.834749	0.87265
ENSMUST00000011877	Sptbn1	0.947483	0.924239	0.936484	0.788849	0.79003	0.868329
ENSMUST00000011895	Sptbn4	0.0561042	0.0629673	0.0596073	0.0291415	0.0355762	0.0360221
ENSMUST00000011896	Pgam1	0.0175577	0.027389	0.011533	0.0192436	0.0215413	0.0145246
ENSMUST00000011934	Ttn	0.871912	0.853663	0.896544	0.588813	0.518853	0.641209
ENSMUST00000011981	Snapc2	0.0135236	0.0125192	0.0152437	0.0108771	0.00995947	0.00825226
ENSMUST00000012028	Gltp	0.0192012	0.0168386	0.0178346	0.0144177	0.010659	0.00932308
ENSMUST00000012104	Ccnt1	0.00774958	0.00836367	0.00794413	0.00511422	0.00434514	0.00710328
ENSMUST00000012152	Dgcr2	0.0103375	0.00970847	0.00811965	0.00763429	0.011549	0.00844804
ENSMUST00000012161	Scarf2	0.0550498	0.048168	0.0415984	0.0266337	0.0175578	0.0178406
ENSMUST00000012186	4930579F01Rik	0.925358	0.951731	0.956969	0.932353	0.926879	0.899555
ENSMUST00000012259	Med15
ENSMUST00000012262	Dhdds	0.0087613	0.00786264	0.0120779	0.00749488	0.00590445	0.0112479
ENSMUST00000012279	Gsc2	0.0356331	0.028592	0.0448212	0.0124187	0.0160414	0.0180558
ENSMUST00000012281	Bmp5	0.555376	0.706278	0.588411	0.423903	0.623997	0.463607
ENSMUST00000012314	Zfp729a	0.033081	0.0133394	0.0131932	0.00607948	0.0092521	0.0125229
ENSMUST00000012331	Mogat1	0.073477	0.0668169	0.0963182	0.0669757	0.0773492	0.0591987
ENSMUST00000012348	Gstm2	0.166401	0.238526	0.192246	0.301282	0.281333	0.257723
ENSMUST00000012355	Tex22	0.0525865	0.0345784	0.0308754	0.00631578	0.00909054	0.0223619
ENSMUST00000012426	Wnt8a	0.728164	0.70952	0.69168	0.641115	0.684656	0.652135
ENSMUST00000012440	Tjap1	0.0093863	0.00416616	0.00847057	0.0163727	0.00723369	0.0073438
ENSMUST00000012540	Nanog	0.714021	0.646954	0.732386	0.306302	0.326639	0.377297
ENSMUST00000012566	Tmem167	0.0125952	0.0111576	0.0136445	0.0108051	0.00907527	0.0062304
ENSMUST00000012580	Hps3	0.0146814	0.00624883	0.0171724	0.0162873	0.00427229	0.00774946
ENSMUST00000012587	Kif11	0.0122028	0.00802343	0.0102136	0.00934993	0.00955286	0.00698732
ENSMUST00000012612	Zmiz2	0.0126761	0.0173369	0.0150688	0.0114877	0.0217528	0.0137392
ENSMUST00000012627	Rpa3	0.009033	0.0108606	0.014973	0.0106874	0.0110229	0.00553466
ENSMUST00000012664	Phox2b	0.118107	0.136904	0.0637362	0.155833	0.170146	0.114508
ENSMUST00000012679	Tnpo3	0.00882472	0.00947323	0.0148845	0.0115268	0.0106078	0.012246
ENSMUST00000012725	Zfp273	0.00891181	0.00884413	0.00497232	0.00665564	0.0145204	0.00956343
ENSMUST00000012734	Dnajb6	0.00728541	0.0117577	0.00940162	0.00710781	0.0116064	0.00903864
ENSMUST00000012759	Spaca6	0.770375	0.706418	0.792495	0.475637	0.387917	0.422438
ENSMUST00000012796	Zfp715	0.0111158	0.00884882	0.0102672	0.00763811	0.00715039	0.00927389
ENSMUST00000012798	Siglecf	0.584843	0.592316	0.64652	0.750584	0.74485	0.83537
ENSMUST00000012847	Cd209a	0.863619	0.808721	0.845242	0.868518	0.8345	0.742903
ENSMUST00000012849	Retn	0.805439	0.844264	0.77924	0.739157	0.686615	0.647048
ENSMUST00000012873	Zfp729b	0.0322997	0.0159374	0.0137953	0.0112233	0.00420709	0.00987399
ENSMUST00000012921	Acp4	0.91855	0.884398	0.919011	0.835582	0.845018	0.843591
ENSMUST00000013130	Strn3	0.0120615	0.00843056	0.00904996	0.014719	0.00819577	0.00840866
ENSMUST00000013220	Amotl1	0.0143437	0.0150204	0.0220455	0.0335037	0.0350339	0.086778
ENSMUST00000013227	2200002J24Rik	0.93281	0.96218	0.93887	0.811461	0.807006	0.813435
ENSMUST00000013235	Tmem190	0.82323	0.799429	0.765875	0.724798	0.804454	0.737382
ENSMUST00000013262	Zkscan17	0.0127204	0.010643	0.00940225	0.0152974	0.0102813	0.00848268
ENSMUST00000013294	Gfod2	0.0114795	0.00944411	0.00967941	0.00820031	0.00648689	0.00988879
ENSMUST00000013299	Enkd1	0.0371368	0.0463682	0.0496855	0.0216455	0.0138342	0.0138806
ENSMUST00000013302	4933405L10Rik	0.0293019	0.0425193	0.0368522	0.0391835	0.0366782	0.022724
ENSMUST00000013304	Atp6v0d1	0.010819	0.0084862	0.0115148	0.0052889	0.0131564	0.0102649
ENSMUST00000013338	Arih2	0.00746365	0.0119015	0.00799073	0.00751728	0.00899277	0.0104297
ENSMUST00000013455	Adh6a
ENSMUST00000013458	Adh4	0.0882811	0.197625	0.0784347	0.628312	0.70525	0.455563
ENSMUST00000013497	4931406B18Rik	0.621328	0.615172	0.577899	0.600338	0.573205	0.627248
ENSMUST00000013559	Igf2bp1	0.01972	0.0176527	0.0235047	0.0197989	0.0133336	0.0131012
ENSMUST00000013615	Srrm3	0.653302	0.652792	0.656589	0.621433	0.645155	0.564802
ENSMUST00000013633	Fgfrl1	0.0134914	0.01311	0.00892969	0.00622106	0.013289	0.0109133
ENSMUST00000013667	Bcas1	0.225646	0.366334	0.272538	0.771145	0.736729	0.781833
ENSMUST00000013693	Commd8	0.00713042	0.010624	0.00636327	0.00761187	0.0113609	0.0085559
ENSMUST00000013706	4833413E03Rik	0.947719	0.88232	0.933585	0.639301	0.723392	0.693829
ENSMUST00000013737	Ndufs2	0.0104444	0.00298735	0.00405901	0.012213	0.00924342	0.0108645
ENSMUST00000013755	Snx31	0.0736539	0.0803288	0.0791214	0.0851236	0.0935255	0.0871172
ENSMUST00000013759	Fnbp4	0.0113402	0.0120988	0.00850417	0.0123925	0.0078568	0.00684002
ENSMUST00000013766	Atraid	0.00863989	0.00836979	0.00804579	0.00880863	0.00963087	0.0117412
ENSMUST00000013771	Trim54	0.276747	0.284179	0.326027	0.173764	0.194323	0.143833
ENSMUST00000013773	Cad	0.0111226	0.00995147	0.0121603	0.00716677	0.0116841	0.0101722
ENSMUST00000013787	Lypd8	0.891672	0.899501	0.904637	0.728297	0.827192	0.709854
ENSMUST00000013797	1810065E05Rik	0.773033	0.809766	0.767353	0.664752	0.682293	0.659404
ENSMUST00000013807	Pten	0.0117036	0.00917027	0.00798817	0.012566	0.00780053	0.00880605
ENSMUST00000013842	Pea15a	0.00699343	0.00896009	0.00927658	0.0189298	0.0194375	0.0190591
ENSMUST00000013845	Timm23	0.011273	0.00733349	0.0119991	0.00729457	0.0129776	0.0117045
ENSMUST00000013851	Tnfaip8l2	0.857276	0.759597	0.863077	0.696593	0.774684	0.721024
ENSMUST00000013882	Crbn	0.0135208	0.0104135	0.0088218	0.00753516	0.0106991	0.0066027
ENSMUST00000013886	Ppp1r12c	0.010995	0.00777154	0.00746741	0.00851876	0.00722758	0.0102704
ENSMUST00000013910	Ly6g6e	0.568542	0.510937	0.555161	0.449735	0.490515	0.485239
ENSMUST00000013931	Ehmt2	0.0160348	0.014007	0.0159652	0.0204715	0.0185606	0.0301437
ENSMUST00000013949	Birc3	0.0097254	0.00340759	0.0145988	0.0306891	0.0245604	0.0255345
ENSMUST00000013966	Elof1	0.00912343	0.00892428	0.0137675	0.0080612	0.00504046	0.00973001
ENSMUST00000013970	Pip4k2c	0.00851121	0.0135782	0.00965795	0.011936	0.0124275	0.0138679
ENSMUST00000013995	Abca4	0.607652	0.584378	0.53881	0.789473	0.768682	0.784397
ENSMUST00000014022	Rnf170	0.0117207	0.00728996	0.00916455	0.00688664	0.00941935	0.0125221
ENSMUST00000014058	Klk10	0.696157	0.64486	0.669229	0.430742	0.386158	0.473072
ENSMUST00000014063	Klk12	0.762192	0.762547	0.764061	0.844308	0.805061	0.875346
ENSMUST00000014065	Clip3	0.0857479	0.0922645	0.102705	0.0546426	0.047357	0.0766038
ENSMUST00000014072	Thap8	0.00729056	0.00935747	0.00538817	0.015248	0.00730779	0.00509932
ENSMUST00000014080	Myl2	0.303145	0.343332	0.354297	0.297448	0.262889	0.296923
ENSMUST00000014089	Gpc2	0.0346822	0.0342285	0.0305231	0.0190204	0.0249496	0.0197402
ENSMUST00000014118	Mcemp1	0.763191	0.728695	0.784713	0.597491	0.603271	0.632049
ENSMUST00000014174	Pax5	0.302347	0.322142	0.31622	0.280968	0.361638	0.282223
ENSMUST00000014218	Rnf168	0.0127224	0.0115117	0.0118333	0.0142778	0.0112167	0.00695605
ENSMUST00000014220	Tctex1d2	0.00523124	0.00812534	0.0107277	0.0184896	0.0124144	0.0050469
ENSMUST00000014221	Chp1	0.0078941	0.0089738	0.007508	0.00729281	0.0104452	0.00637452
ENSMUST00000014248	Sval2	0.646795	0.616315	0.525794	0.535493	0.493799	0.592904
ENSMUST00000014263	Ugt1a6a	0.649347	0.745586	0.694076	0.856588	0.853495	0.845352
ENSMUST00000014290	Apbb1ip	0.0531775	0.0457352	0.0609148	0.0492714	0.0418105	0.0522737
ENSMUST00000014321	Tvp23b	0.00714871	0.00850944	0.0122578	0.00997053	0.0118944	0.00937491
ENSMUST00000014339	Dnajc7	0.052293	0.0801951	0.0559815	0.0302804	0.0360433	0.0236518
ENSMUST00000014370	Cacybp	0.00618526	0.00826398	0.00794654	0.00480397	0.00761656	0.011537
ENSMUST00000014389	Pigl	0.0121372	0.00239565	0.00696707	0.00587474	0.0064344	0.00721313
ENSMUST00000014421	Ankrd17	0.00811039	0.0083858	0.0114513	0.0104138	0.00973387	0.00704304
ENSMUST00000014438	Ndufa2	0.00765887	0.00881384	0.0110602	0.016058	0.0168853	0.00833028
ENSMUST00000014445	Pam16	0.0090314	0.00906413	0.00653476	0.0094644	0.00999599	0.0144172
ENSMUST00000014447	Glis2	0.0325342					0.0142739
ENSMUST00000014457	Cox6c	0.0256564	0.0144044	0.0181864	0.0232477	0.0163473	0.0164625
ENSMUST00000014473	Bicc1	0.012404	0.0202354	0.0124082	0.0113258	0.00746959	0.00996556
ENSMUST00000014476	Klra8	0.68487	0.656363	0.625408	0.560032	0.487796	0.518248
ENSMUST00000014499	Anapc1	0.0108876	0.00856014	0.00749373	0.00968239	0.0104532	0.010935
ENSMUST00000014505	Mertk	0.00554311	0.0054172	0.00757372	0.0157266	0.0132659	0.011764
ENSMUST00000014545	Ldhc	0.547467	0.627333	0.679256	0.556051	0.47537	0.529166
ENSMUST00000014546	Tsg101	0.00839193	0.0108526	0.0106911	0.00777799	0.013165	0.00973056
ENSMUST00000014562	Hps5	0.00925865	0.00997261	0.00869695	0.0103795	0.00986586	0.00628139
ENSMUST00000014578	Plg	0.0381828	0.088528	0.039014	0.762226	0.855245
ENSMUST00000014597	Blk	0.721287	0.700148	0.714191	0.630185	0.67572	0.646701
ENSMUST00000014614	Rnf166	0.00677109	0.0106768	0.0076677	0.00841115	0.0102906	0.0128516
ENSMUST00000014640	Ankrd28	0.0111673	0.0086459	0.00782476	0.0115532	0.00822399	0.00889154
ENSMUST00000014642	Ankrd52	0.0147173	0.0108665	0.00880472	0.0107406	0.0111562	0.00930096
ENSMUST00000014647	Pkd2l2	0.0164341	0.0160993	0.0108663	0.00715633	0.0155184	0.0116406
ENSMUST00000014673	Tmbim7	0.752815	0.719477		0.727604	0.6895	0.750615
ENSMUST00000014683	Klra5	0.836734	0.838007	0.830017	0.810403	0.742983	0.750191
ENSMUST00000014684	U2af1	0.0111912	0.00923402	0.0105828	0.0120939	0.0114333	0.0106238
ENSMUST00000014686	Clec4f	0.858709	0.851572	0.850993	0.859909	0.762254	0.843557
ENSMUST00000014687	Klra17	0.269792	0.150673	0.333334	0.104412	0.159575	0.289916
ENSMUST00000014691	Wdfy2	0.00777979	0.0095203	0.00998977	0.0113292	0.0109572	0.0131326
ENSMUST00000014694	Rbsn	0.0127298	0.00815157	0.00677758	0.0145387	0.0101259	0.00958218
ENSMUST00000014695	Mrps25	0.921071	0.90505	0.931042	0.925322	0.906504	0.912526
ENSMUST00000014698	Dguok	0.00999328	0.00853452	0.00860714	0.00588044	0.00682139	0.0114281
ENSMUST00000014743	Csf1	0.0195468	0.0188709	0.0112155	0.0142928	0.0121519	0.0151145
ENSMUST00000014747	Alx3	0.0446433	0.046823	0.0482862	0.0289479	0.0348552	0.0321101
ENSMUST00000014750	Slc25a11	0.00695892	0.0139905	0.00775551	0.0126081	0.0073556	0.0156848
ENSMUST00000014753	Chrne	0.80915	0.828467	0.839591	0.669516	0.679354	0.629556
ENSMUST00000014777	Cpne8	0.0100066	0.00958061	0.00753604	0.0135031	0.0119937	0.0114993
ENSMUST00000014812	Chfr	0.0111667	0.00907187	0.0115144	0.00759063	0.0102652	0.00383893
ENSMUST00000014830	Ceacam16	0.759568	0.764728	0.786097	0.686729	0.688665	0.674129
ENSMUST00000014848	Hoxa2	0.0336804	0.0337978	0.0208264	0.157401	0.162643	0.157081
ENSMUST00000014891	Ankrd53	0.163477	0.16047	0.152559	0.202491	0.177547	0.176747
ENSMUST00000014892	Tex261	0.0117961	0.0128826	0.00803733	0.00710127	0.00775805	0.0062821
ENSMUST00000014911	Tbp	0.00834681	0.00767101	0.00984961	0.0128883	0.012185	0.00806867
ENSMUST00000014913	Psmb1	0.00811547	0.0119546	0.0100965	0.0136909	0.0171259	0.0112881
ENSMUST00000014917	Dll1	0.00800299	0.0107118	0.013419	0.0146839	0.00837841
ENSMUST00000014920	Nol3	0.173829	0.146627	0.169201	0.0234173	0.0171806	0.0477588
ENSMUST00000014922	Fhod1	0.00903462	0.014661	0.00964029	0.00868321	0.00969255	0.00859357
ENSMUST00000014927	Plekhg4	0.944817	0.886859	0.953102	0.945705	0.932055	0.928341
ENSMUST00000014957	Stc1	0.0466593	0.0177272	0.0129908		0.0364701	0.0178582
ENSMUST00000014981	4931428F04Rik	0.0252054	0.0264371	0.0111634	0.0183061	0.0110601	0.0169996
ENSMUST00000014990	Tppp3	0.0230361	0.0193342	0.0267307	0.0161442	0.0103289	0.0141482
ENSMUST00000014996	Adamts13	0.381927	0.406616	0.453282	0.337299	0.453861	0.461835
ENSMUST00000015000	Tmem208	0.00486719	0.0128294	0.0105486	0.0111855	0.00861842	0.0109788
ENSMUST00000015003	E2f4	0.00895355	0.0113192	0.00724181	0.00650356	0.0125539	0.0077048
ENSMUST00000015011	Surf4	0.0145323	0.0127447	0.0163103	0.0185954	0.0198458	0.0327825
ENSMUST00000015017	Surf2	0.0118598	0.00806682	0.0184035	0.0115667	0.00378189	0.00559542
ENSMUST00000015049	Dnajb9	0.00656407	0.0102231	0.00892533	0.00812157	0.00695881	0.00721537
ENSMUST00000015100	Ppp1cb	0.00908869	0.0145619	0.00848297	0.0101179	0.00805544	0.0071645
ENSMUST00000015107	Tlk2	0.04783	0.0348836	0.0456166	0.0389103	0.0498144	0.0406466
ENSMUST00000015124	Tsen15	0.00877678	0.0147412	0.011193	0.00586018	0.014227	0.00856649
ENSMUST00000015137	Limk1	0.0118078	0.0110409	0.0205532	0.0131317	0.0140915	0.0156649
ENSMUST00000015138	Eln	0.0861023	0.0598363	0.0766487			0.0155
ENSMUST00000015146	Efr3a	0.0103322	0.00924097	0.00886594	0.00751824	0.00640008	0.00830419
ENSMUST00000015157	Trappc2l	0.00865473	0.00961941	0.0134536	0.00611674	0.00844202	0.0129435
ENSMUST00000015160	Acsf3	0.0212737	0.0204117	0.0113345	0.0114378	0.00921139	0.0106836
ENSMUST00000015171	Galns	0.0123194	0.0157762	0.0095168	0.011245	0.0165119	0.00840306
ENSMUST00000015197	Gata2	0.0277077	0.0245641	0.0189341	0.0159536	0.0230443	0.019967
ENSMUST00000015227	C8g	0.442603	0.534106	0.524401	0.540797	0.592538	0.508016
ENSMUST00000015234	Ptgds	0.825792	0.760667	0.783944	0.573652	0.458073	0.428548
ENSMUST00000015236	Edf1	0.00752202	0.00687854	0.00867604	0.0108711	0.00652056	0.00837274
ENSMUST00000015239	Fbxw5	0.0118861	0.00607682	0.006464	0.00669901	0.00860744	0.00995977
ENSMUST00000015256	Slc25a13	0.0101625	0.0102383	0.0125376	0.0134841	0.00856378	0.0126435
ENSMUST00000015267	Prss28	0.746814	0.710112	0.806646	0.398295	0.351859	0.488871
ENSMUST00000015271	Unkl				0.384322
ENSMUST00000015277	Lrrk1	0.00799521	0.00668042	0.00857111	0.00700001	0.00853154	0.00799699
ENSMUST00000015278	Aldh1a3	0.0211887	0.0220899	0.0309221	0.0176113	0.0198351	0.0132433
ENSMUST00000015333	Casd1	0.00751568	0.00860971	0.0125179	0.0171194	0.0106717	0.014107
ENSMUST00000015346	Cnksr3	0.0116367	0.0102888	0.0120147	0.00780254	0.00693675	0.0101239
ENSMUST00000015358	Mtmr1	0.00920653	0.0147264	0.00906127	0.00853041	0.00653194
ENSMUST00000015361	Hmgb3	0.0217726	0.00487535	0.00653365	0.0157239	0.00746033	0.0113802
ENSMUST00000015368	Cyp2j11	0.731637	0.708613	0.610106	0.646124	0.584011	0.622393
ENSMUST00000015386	Nipsnap3a	0.392334	0.476278	0.44086	0.295883	0.334478	0.317061
ENSMUST00000015391	Nipsnap3b	0.00910301	0.0100634	0.00760831	0.00924743	0.0114992	0.0156764
ENSMUST00000015394	Mmp13	0.904464	0.956308	0.909412	0.824578	0.806614	0.807006
ENSMUST00000015427	Fam3a	0.0102883	0.0102699	0.00523412	0.00768321	0.0169517	0.00888043
ENSMUST00000015433	Lage3		0.00454082
ENSMUST00000015434	Ubl4a	0.00658859	0.0160085	0.0040155	0.00341946	0.0047697	0.00703326
ENSMUST00000015435	Gdi1	0.0073296	0.00997898	0.00961539	0.00490196	0.0240605	0.00565423
ENSMUST00000015449	Sash1	0.0124757	0.00849607	0.00645159	0.00762643	0.00589158	0.00868503
ENSMUST00000015456	Gadd45b	0.00341165	0.00351866	0.00921989	0.00695025	0.0103825	0.00721379
ENSMUST00000015460	Slamf1	0.379803	0.313198	0.231317	0.0732895	0.0930509	0.0673246
ENSMUST00000015467	Slc39a1	0.00664468	0.00781328	0.0117589	0.0220331	0.0138987	0.0089073
ENSMUST00000015481	Endog	0.0189464	0.0160687	0.0157469	0.010705	0.0111915	0.0107686
ENSMUST00000015484	Cybb	0.8125	0.783333		0.866667	0.816483	0.752083
ENSMUST00000015486	Xk			0.00717337	0.0155103		0.0132328
ENSMUST00000015498	Pcolce2	0.0064562	0.00986795	0.0152092	0.0121029	0.0111443	0.0120227
ENSMUST00000015499	Cd48	0.795604	0.738257	0.83385	0.600422	0.590641	0.589257
ENSMUST00000015501	Clpx	0.00776493	0.011567	0.0052474	0.00787523	0.00869264	0.0112098
ENSMUST00000015509	Mov10l1	0.891185	0.846751	0.906063	0.842915	0.82759	0.858569
ENSMUST00000015511	Plxnd1	0.0116521	0.01665	0.012542	0.019186	0.0192087	0.0168915
ENSMUST00000015540	Cd83	0.0176058	0.0082103	0.0103171	0.0176647	0.0112134	0.00600815
ENSMUST00000015545	Cltrn	0.108358	0.154503	0.0670387	0.826438	0.882868	0.888365
ENSMUST00000015576	Mcpt2	0.763637	0.686603	0.645605	0.738096	0.579969	0.686759
ENSMUST00000015578	Gzmg	0.833789	0.854709	0.817832	0.767232	0.729242	0.838054
ENSMUST00000015581	Gzmb	0.807481	0.854993	0.868883	0.726432	0.730026	0.760968
ENSMUST00000015583	Ctsg	0.781227	0.653439	0.724868	0.361635	0.429852	0.474209
ENSMUST00000015585	Gzmc	0.729079	0.70513	0.782617	0.592584	0.724747	0.700356
ENSMUST00000015587	Gzmn	0.86202	0.875298	0.865518	0.752563	0.817538	0.776315
ENSMUST00000015594	Mcpt8	0.906151	0.975754	0.888001	0.875419	0.734841	0.862657
ENSMUST00000015595	C4a	0.600422	0.758803	0.68197	0.77795	0.810779	0.811351
ENSMUST00000015596	Ager	0.402127	0.352282	0.384812	0.25079	0.194168	0.217068
ENSMUST00000015605	Atf6b	0.00773059	0.00653961	0.00778896	0.0113647	0.00931749	0.00596508
ENSMUST00000015611	Egfl8	0.873616	0.924518	0.908258	0.709061	0.703282	0.70127
ENSMUST00000015612	Notch4	0.282263	0.315146	0.30735	0.112825	0.120732	0.0975324
ENSMUST00000015620	Prrt1	0.538623	0.500389	0.600773	0.282506	0.239608	0.284661
ENSMUST00000015622	Rnf5	0.0111367	0.0175671	0.00708587	0.0148867	0.00686076	0.00390831
ENSMUST00000015628	Fam163a	0.0265867	0.0272553	0.0295231	0.0230345	0.0212667	0.0261504
ENSMUST00000015645	Hivep2	0.0106515	0.0076971	0.00762353	0.00739098	0.0150608	0.0113658
ENSMUST00000015663	2310057J18Rik	0.840588	0.840539	0.712963	0.703401	0.611605	0.661345
ENSMUST00000015664	Ctsk	0.814233	0.813579	0.803533	0.687088	0.466303	0.564033
ENSMUST00000015666	Arnt	0.0121807	0.0134684	0.00802881	0.00644575	0.0090203	0.0125726
ENSMUST00000015667	Ctss	0.914283	0.809381	0.873617	0.647606	0.805787	0.624809
ENSMUST00000015680	Mocs2	0.0110123	0.00862324	0.00369701	0.00517661	0.00817504	0.0121848
ENSMUST00000015712	Lpl	0.0136368	0.0127949	0.00816643	0.0247795	0.00503068	0.0114387
ENSMUST00000015719	Atp6v0e	0.0147548	0.0212756	0.0161823	0.0147371	0.0174767	0.0126268
ENSMUST00000015723	Nkx2-5	0.0969264	0.0842591	0.0892095	0.0729703	0.0615529	0.0536911
ENSMUST00000015725	Bnip1	0.0137633	0.00943302	0.013438	0.00785624	0.0101726	0.0156333
ENSMUST00000015749	Srf	0.00854712	0.0129535	0.0128394	0.0143893	0.00778732	0.0101139
ENSMUST00000015771	Gata5	0.0227603	0.0351455	0.0193805	0.0198896	0.0149258	0.0167857
ENSMUST00000015791	Lama5	0.0116301	0.0135615	0.00644742	0.0164162	0.01068	0.0091366
ENSMUST00000015796	Steap1	0.00964284	0.0153181	0.0113133	0.0124663	0.00922552	0.0158224
ENSMUST00000015797	Steap2	0.0147906	0.00983624	0.0103936	0.0167298	0.0184488	0.0151223
ENSMUST00000015800	Hspa8	0.0141232	0.00744785	0.00963286	0.0156901	0.00605613	0.00661195
ENSMUST00000015812	Pdzd11	0.0123455	0.0150865	0.0172735	0.0136066	0.0283867	0.0102778
ENSMUST00000015816	Mrpl32	0.0094446	0.00692532	0.00815128	0.00734056	0.0205118	0.0108646
ENSMUST00000015829	Acadsb	0.0115206	0.0120781	0.00643262	0.00889885	0.0102362	0.00900705
ENSMUST00000015841	Setdb1		0.0150945		0.0189878		0.010859
ENSMUST00000015846	Anxa9	0.704385	0.728729	0.65687	0.644056	0.589638	0.649328
ENSMUST00000015855	Prune1	0.00432844	0.00842534	0.00553117	0.0129463	0.00398737	0.0104365
ENSMUST00000015858	Cers2	0.0131895	0.00826906	0.0105495	0.00874832	0.00877004	0.00630408
ENSMUST00000015866	Nlrp5	0.771575	0.774618	0.785121	0.776518	0.715086	0.742512
ENSMUST00000015877	Capza2	0.0137123	0.00747825	0.00813131	0.0133457	0.00663403	0.00685254
ENSMUST00000015889	Plekho1	0.0165896	0.011477	0.0216402	0.00832908	0.0117509	0.0118989
ENSMUST00000015891	Vps45	0.0218862	0.0120164	0.00551825	0.00596675	0.00876064	0.0137058
ENSMUST00000015892	Prpf3	0.00945708	0.00556045	0.00800057	0.00717358	0.00724025	0.0100646
ENSMUST00000015893	Anp32e	0.00938854	0.0100611	0.00965135	0.0124679	0.00856936	0.00996978
ENSMUST00000015894	Aph1a					0.0878896
ENSMUST00000015901	Ppil4	0.0104464	0.0107559	0.0105519	0.00753105	0.0088905	0.00876951
ENSMUST00000015903	Cnih1	0.00897077	0.0106717	0.00595515	0.00763915	0.0104747	0.0128213
ENSMUST00000015920	Med22	0.00756554	0.00991122	0.00613558	0.00577763	0.0109891	0.0103523
ENSMUST00000015934	Surf1	0.0134274	0.00724969	0.0195803	0.0112055	0.00475574	0.00610765
ENSMUST00000015941	Bhmt2	0.0250916	0.0253388	0.00918859	0.18792	0.164027	0.1784
ENSMUST00000015948	Med28	0.174296	0.13936	0.0687589	0.129401	0.1359	0.11636
ENSMUST00000015950	Qdpr	0.0115235	0.0087858	0.00853889	0.0099783	0.00919919	0.0124589
ENSMUST00000015981	Sqstm1	0.0112764	0.00953245	0.00765121	0.0137193	0.0100662	0.006629
ENSMUST00000015987	Rxrg	0.017496	0.0236152	0.0254544	0.00749406	0.015856	0.0163424
ENSMUST00000015994	Adamtsl4	0.0297724	0.0284159	0.0268536	0.0130386	0.0216957	0.0209252
ENSMUST00000015998	Cd5l	0.95	0.935	0.930206	0.879506	0.800463	0.928276
ENSMUST00000016023	Fam184b	0.0165202	0.0118843	0.00808096	0.00848842	0.014458	0.0151958
ENSMUST00000016026	Lcorl	0.00776801	0.0112024	0.00802852	0.00984824	0.00777891	0.0105737
ENSMUST00000016031	Hal	0.0165584	0.0565944	0.0330968	0.770176	0.723695	0.691995
ENSMUST00000016033	Lta4h	0.00559555	0.00807828	0.00525253	0.0107142	0.00642215	0.00564716
ENSMUST00000016034	Amdhd1	0.00783657	0.0120337	0.00415963	0.0236216	0.0170043	0.0211969
ENSMUST00000016072	Rrbp1	0.00827608	0.005913	0.00760601	0.0122273	0.00722737	0.0106777
ENSMUST00000016081	Macroh2a1	0.00906766	0.0101632	0.0102011	0.00986518	0.00616959	0.0175666
ENSMUST00000016086	Gtf2ird2	0.0125057	0.0137829	0.0124742	0.0077372	0.00658392	0.011057
ENSMUST00000016087	Bola1	0.00766353	0.0082255	0.0111059	0.00893993	0.00678997	0.00996492
ENSMUST00000016088	Castor2	0.0134496	0.00915382	0.00973092	0.0144816	0.00667303	0.00734266
ENSMUST00000016094	Ncf1	0.93496	0.839929	0.92583	0.62897	0.78957	0.857595
ENSMUST00000016105	Adss	0.00926082	0.0102369	0.0106052	0.00749443	0.0101121	0.00929679
ENSMUST00000016106	1700016C15Rik	0.813901	0.783726	0.743972	0.668553	0.586994	0.700893
ENSMUST00000016110	Il17rb	0.0381911	0.0356511	0.0333073	0.0827081	0.0591271	0.0661929
ENSMUST00000016115	Actr8	0.011358	0.0109698	0.00983891	0.00652225	0.00968051	0.00248016
ENSMUST00000016124	Lrrc27	0.00796727	0.0100411	0.00717982	0.0101977	0.0100746	0.00981428
ENSMUST00000016125	Stk32c	0.0141236	0.0166163	0.0172113	0.00863407	0.00831685	0.0127368
ENSMUST00000016138	Fnta	0.00789428	0.0149584	0.00906102	0.00858162	0.0113239	0.00712529
ENSMUST00000016143	Wasf3	0.0530012	0.0487482	0.0475352	0.0445279	0.0458282	0.0408746
ENSMUST00000016144	Plpp1	0.0100267	0.0118452	0.0135003	0.00850942	0.00712975	0.0077674
ENSMUST00000016168	Lbp	0.0116763	0.028079	0.0153625		0.254267	0.297677
ENSMUST00000016172	Celsr1	0.0342474	0.0268943	0.0383032	0.0203007		0.0150026
ENSMUST00000016231	Fli1	0.0234625	0.0165931	0.0194505	0.0110822	0.0301097	0.0170641
ENSMUST00000016279	N4bp2l1	0.0152498	0.00933889	0.00593924	0.0137685	0.0140053	0.0112028
ENSMUST00000016294	Tenm1	0.923077	0.475	0.888889	0.7	0.553571	0.533333
ENSMUST00000016309	Tmbim1	0.0100948	0.0146758	0.0113732	0.00527594	0.0160801	0.0129168
ENSMUST00000016315	Lamb3	0.832861	0.854093	0.844632	0.710484	0.648154	0.695465
ENSMUST00000016323	Camk1g	0.568625	0.563477	0.531275	0.377455	0.38284	0.412163
ENSMUST00000016338	Hsd11b1	0.0300265	0.0426653	0.0166666	0.362127	0.349859	0.495031
ENSMUST00000016344	Syt14	0.0246255	0.0239696	0.0171949	0.0148059	0.0137956	0.0226269
ENSMUST00000016383	Lonrf3	0.00501523	0.0131247	0.00648279	0.0172817	0.0093371	0.00962629
ENSMUST00000016396	Atp5e	0.0132835	0.0149324	0.0123305	0.0157349	0.0162239	0.0188608
ENSMUST00000016397	Nelfcd	0.0126568	0.0097753	0.00747967	0.00986789	0.00735863	0.00566647
ENSMUST00000016399	Tubb1	0.874911	0.800096	0.836983	0.824332	0.835469	0.809421
ENSMUST00000016400	Ctsz	0.0115909	0.00915393	0.0127268	0.013766	0.0238301	0.0131769
ENSMUST00000016401	Prelid3b	0.00674734	0.010469	0.00756672	0.00888429	0.00803119	0.00598852
ENSMUST00000016406	Sertad4	0.159425	0.108767	0.143634	0.138978	0.110469	0.149655
ENSMUST00000016427	H2-M2	0.927571	0.888796	0.861506	0.837782	0.90035	0.871197
ENSMUST00000016452	Ube2a	0.0102839	0.0153194	0.0204252	0.0276294	0.0103838	0.0148178
ENSMUST00000016463	Slc25a5	0.0110456	0.00947188	0.0155616	0.0049965	0.0231194	0.0185898
ENSMUST00000016471	Atp1b4	0.867985	0.842208	0.890828	0.674681	0.706243	0.817649
ENSMUST00000016488	Ppdpf	0.01662	0.00509383	0.015788	0.00844458	0.00624254	0.00966626
ENSMUST00000016491	Kcnq2	0.0176254	0.0204304	0.0151067	0.0151697	0.0156267	0.00982587
ENSMUST00000016498	Srms	0.015461	0.0131736	0.0153427	0.0184377	0.0102572	0.0241825
ENSMUST00000016511	Ptk6	0.953135	0.966441	0.954298	0.727073	0.73426	0.804782
ENSMUST00000016530	Mpped2	0.0203767	0.0213222	0.0176659	0.0475609	0.0343841	0.0425052
ENSMUST00000016553	Nkap	0.00525793	0.0159722	0.00569584	0.00866071	0.0154306	0.0160961
ENSMUST00000016569	Pds5b	0.00918687	0.0165234	0.00637723	0.0118437	0.0075845	0.00859101
ENSMUST00000016571	Ndufa1	0.00665154		0.00634879	0.01091		0.0105801
ENSMUST00000016631	Ppfibp1	0.0100089	0.012396	0.0117663	0.011271	0.00942365	0.00739944
ENSMUST00000016638	Cd34	0.0371243	0.0297913	0.0263714	0.0177728	0.0218719	0.0244172
ENSMUST00000016639	Plgrkt	0.0119311	0.0101584	0.0100444	0.0152331	0.00461245	0.0116972
ENSMUST00000016640	Cd274	0.0277999	0.0308914	0.0278087	0.0158333	0.0251221	0.0159946
ENSMUST00000016654	Mtif3	0.0127844	0.0121595	0.00889996	0.0101569	0.0170889	0.0161429
ENSMUST00000016664	Lnx2	0.00985126	0.0089663	0.00826852	0.0145525	0.00957942	0.00738021
ENSMUST00000016668	Il19	0.89568	0.924205	0.906141	0.883442	0.899117	0.896144
ENSMUST00000016670	Dyrk3	0.00837919	0.00802308	0.0125386	0.0102407	0.0149597	0.00993228
ENSMUST00000016672	Mapkapk2	0.0120191	0.0116916	0.0131106	0.00591141	0.015312	0.00968608
ENSMUST00000016673	Il10	0.824489	0.801916	0.764081	0.564404	0.549764	0.622275
ENSMUST00000016678	Lamp2	0.00841184	0.00987196	0.0235698	0.0125865		0.0109231
ENSMUST00000016680	Cul4a	0.00931763	0.0126275	0.00893906	0.00988223	0.00907662	0.0101909
ENSMUST00000016681	Cul4b	0.009375				0.0100379	0.00736893
ENSMUST00000016696	Foxred2	0.0248762	0.0217348	0.0250858	0.00983829	0.0224503	0.0191296
ENSMUST00000016698	Gm17031	0.910486	0.895644	0.893069	0.807748	0.853063	0.880666
ENSMUST00000016703	H3f3b	0.00853561	0.0103862	0.0112129	0.00840128	0.00979413	0.0126635
ENSMUST00000016768	Phf21b	0.0242286	0.0224108	0.0174663	0.0165061	0.0103159	0.0157077
ENSMUST00000016771	Myh9	0.00462808	0.00694335	0.00599968	0.0121432	0.00904475	0.0120483
ENSMUST00000016781	Ift27	0.00855245	0.00819961	0.0152241	0.0439606	0.0405987	0.0747911
ENSMUST00000016897	Ttll1	0.0121154	0.0071289	0.0113017	0.00764318	0.0156486	0.0164387
ENSMUST00000016901	Ttll12	0.00885943	0.00685761	0.0101187	0.0061133	0.0115874	0.00864031
ENSMUST00000016902	Bik	0.00928655	0.012602	0.00961404	0.0249857	0.0162235	0.0190656
ENSMUST00000016907	Scube1	0.0152763	0.0129192	0.0138931	0.0117604	0.01551	0.0154129
ENSMUST00000016951	Serpinb1b	0.53798	0.532393	0.478383	0.400512	0.487013	0.525714
ENSMUST00000016977	Mrps18c	0.00653969	0.00739129	0.00624805	0.00475541	0.00735325	0.00772702
ENSMUST00000017065	Srsf6	0.0100341	0.00793968	0.00772014	0.0128303	0.0123524	0.00965191
ENSMUST00000017077	Plcg1	0.313132	0.437808	0.260953	0.306256	0.356618	0.391305
ENSMUST00000017086	Tmprss6	0.0357742	0.174119	0.0493153	0.88117	0.88341	0.902722
ENSMUST00000017090	Kctd5	0.00888777	0.0109005	0.00730271	0.0128737	0.00665456	0.00677796
ENSMUST00000017126	Pom121l2	0.0254838	0.0189369	0.0354309	0.0202165	0.0210962	0.0228383
ENSMUST00000017142	Svs4	0.937656	0.872816	0.905033	0.89746	0.782566	0.86264
ENSMUST00000017144	Svs6	0.802595	0.770966	0.785643	0.699418	0.678647	0.680619
ENSMUST00000017147	Svs3a	0.699968	0.848354	0.93631	0.851177	0.701865	0.83022
ENSMUST00000017148	Svs5	0.720411	0.790512	0.75795	0.627702	0.551712	0.656912
ENSMUST00000017151	Rbpjl	0.0456483	0.0384577	0.0402003	0.0772637	0.090993	0.0650772
ENSMUST00000017153	Sdc4	0.00897787	0.00788654	0.0115201	0.00888593	0.00776095	0.0166059
ENSMUST00000017184	Serpinb6b	0.435707	0.411134	0.417325	0.395499	0.338322	0.27591
ENSMUST00000017188	Serpinb6a	0.0297386	0.0310175	0.0327684	0.0172067	0.0160227	0.0144239
ENSMUST00000017193	Ccdc70	0.770893	0.728869	0.63487	0.578338	0.532252	0.476858
ENSMUST00000017208	Prl5a1	0.897262	0.859123	0.917662	0.901939	0.838226	0.885307
ENSMUST00000017255	Krt24	0.663811	0.6468	0.642858	0.227318	0.31716	0.298212
ENSMUST00000017270	Krt42	0.913694	0.91412	0.912326	0.856736	0.824398	0.871774
ENSMUST00000017276	Cyth1	0.00775521	0.00772811	0.0100782	0.00796192	0.00721772	0.00983168
ENSMUST00000017288	Rnd3	0.00473975	0.00837451	0.00344308	0.0128397	0.0109898	0.00244041
ENSMUST00000017290	Brca1	0.0137714	0.0108626	0.0177524	0.0202088	0.00833029	0.00942499
ENSMUST00000017309	Gast	0.904267	0.887491	0.900909	0.825348	0.849125	0.855617
ENSMUST00000017316	Aoc3	0.917434	0.908671	0.926556	0.575224	0.492985	0.655806
ENSMUST00000017332	Coa3	0.0501933	0.0625297	0.0456929	0.0418743	0.0595043	0.0603528
ENSMUST00000017339	Zpbp2	0.0109172	0.00883249	0.00629346	0.00837639	0.00910245	0.0118149
ENSMUST00000017348	Gsdma	0.45667	0.461404	0.498694	0.275008	0.353114	0.214652
ENSMUST00000017354	Med24	0.00867526	0.00289606	0.00892549	0.0123322	0.00265558	0.00841454
ENSMUST00000017355	Gsdma2	0.613177	0.683171	0.638154	0.530935	0.613123	0.57106
ENSMUST00000017365	Psmd3	0.0118388	0.01002	0.00825439	0.00352366	0.00782416	0.0113895
ENSMUST00000017384	Casc3	0.965929	0.965579	0.956081	0.875338	0.864942	0.900024
ENSMUST00000017408	Exosc10	0.0112632	0.00789455	0.0101703	0.00712286	0.00648676	0.00896063
ENSMUST00000017430	Glod4	0.00741682	0.00957154	0.00454312	0.0110385	0.00785842	0.0066543
ENSMUST00000017435	Taok1	0.958641	0.929845	1	0.793164	0.698492	0.768162
ENSMUST00000017443	Dnttip1	0.00946017	0.0114848	0.00845977	0.00791967	0.013696	0.0100093
ENSMUST00000017451	Acot8	0.0136787	0.00405714	0.00416961	0.0105277	0.00984657	0.00962532
ENSMUST00000017453	Cd300lg	0.618764	0.583457	0.664791	0.308085	0.377579	0.325733
ENSMUST00000017454	Spint4	0.699208	0.720617	0.663517	0.572209	0.599587	0.527706
ENSMUST00000017455	Pyy	0.173379	0.172527	0.162164	0.147573	0.148462	0.149483
ENSMUST00000017458	Mpp2	0.0155997	0.00418149	0.0152326	0.0112184	0.010576	0.016476
ENSMUST00000017460	Ppy	0.913815	0.847541	0.934374	0.710416	0.788455	0.773853
ENSMUST00000017488	Vtn	0.0402147	0.0822561	0.0374211	0.339824	0.297728	0.374151
ENSMUST00000017530	Traf4	0.00829002	0.00790844	0.0110391	0.00760411	0.00924684	0.0110341
ENSMUST00000017534	Aldoc	0.0220112	0.0190057	0.0166023	0.168233	0.189499	0.225759
ENSMUST00000017544	Stac2	0.0306159	0.0514572	0.0463003	0.016269	0.0109497	0.0219962
ENSMUST00000017548	Rpl19	0.00569719	0.0121212	0.00747022	0.00926336	0.00905344	0.0116402
ENSMUST00000017549	Nek8	0.00860996	0.00705374	0.0128422	0.0101074	0.00853129	0.0115499
ENSMUST00000017552	Cacnb1	0.0231665	0.0292559	0.0266779	0.0120615	0.0109383	0.0137597
ENSMUST00000017561	Plxdc1	0.0347536	0.0300436	0.0273196	0.0331525	0.0231714	0.0277835
ENSMUST00000017562	Arl5b	0.0509234	0.0489811	0.0538003	0.0721131	0.0622583	0.0625701
ENSMUST00000017567	Zfp207	0.00911832	0.0102407	0.00751377	0.0120785	0.00666792	0.0111553
ENSMUST00000017572	Psmd11	0.00668777	0.0122134	0.00668078	0.0106711	0.00579705	0.00867827
ENSMUST00000017576	Rbfox3	0.0360771	0.0271134	0.0317238	0.0087732	0.0160093	0.0193456
ENSMUST00000017590	C1qtnf1	0.124368	0.137013	0.120785	0.0991328	0.173551	0.119752
ENSMUST00000017597	Pipox	0.00933244	0.0444202	0.0248114	0.132496	0.153025	0.187751
ENSMUST00000017604	Cyba	0.292237	0.268024	0.241398	0.0649159	0.100745	0.0957183
ENSMUST00000017610	Timp2	0.0245148	0.0215545	0.0270547	0.0213222	0.0135156	0.0132358
ENSMUST00000017620	Cant1	0.00635296	0.00679945	0.00686208	0.0115857	0.00941323	0.00469614
ENSMUST00000017622	Zc3h18	0.00670817	0.0106316	0.0103157	0.00696986	0.00980391	0.00629726
ENSMUST00000017629	Top2b	0.0070058	0.0123877	0.00731939	0.00568509	0.014725	0.0104009
ENSMUST00000017637	Igfbp4	0.00951147	0.00849157	0.0104296	0.0112214	0.0143285	0.0108737
ENSMUST00000017692	Suz12	0.0153751	0.0126428	0.00868649	0.0120699	0.0135432	0.0101318
ENSMUST00000017694	Atad5	0.00992349	0.00657745	0.00638913	0.0102361	0.00691833	0.00930725
ENSMUST00000017732	Krt27	0.808491	0.820338	0.796093	0.72988	0.737491	0.71296
ENSMUST00000017741	Krt12	0.893485	0.915055	0.916153	0.807807	0.854784	0.841116
ENSMUST00000017743	Krt20	0.139397	0.236794	0.14082	0.570409	0.541674	0.513986
ENSMUST00000017751	Tns4	0.50027	0.526913	0.447198	0.760348	0.778896	0.800745
ENSMUST00000017759	Tnfaip1	0.00887293	0.0116449	0.0117448	0.0136104	0.0127385	0.0114889
ENSMUST00000017783	Rab11fip4	0.0215444	0.0183741	0.0166026	0.0144547	0.0069108	0.013912
ENSMUST00000017799	Cd40	0.0290254	0.0191702	0.0254827	0.029257	0.0234531	0.0216504
ENSMUST00000017808	Slc35c2	0.00998926	0.00424838	0.00845764	0.0111897	0.00785786	0.00695567
ENSMUST00000017821	Wsb1	0.0132062	0.0140967	0.00851123	0.0155689	0.0161466	0.00979197
ENSMUST00000017831	Rhot1	0.00532492	0.00615493	0.0125086	0.00705277	0.00954966	0.0104374
ENSMUST00000017836	Rhbdl3	0.0146384	0.0171907	0.0172746	0.0157174	0.0135104	0.00885755
ENSMUST00000017839	Rnf135	0.00684734	0.00783175	0.0116646	0.018492	0.0141349	0.0261383
ENSMUST00000017841	Ada			0.0104372			0.00691018
ENSMUST00000017851	Serinc3	0.00850039	0.011026	0.00814591	0.0121042	0.00413647	0.0109939
ENSMUST00000017859	Pgs1	0.00788386	0.0107499	0.00686613	0.011983	0.00748834	0.010038
ENSMUST00000017864	Trp53tg5	0.904024	0.929677	0.982466	0.814302	0.878206	0.813083
ENSMUST00000017867	Wfdc2	0.0132144	0.049469	0.0353646	0.23042	0.0882427	0.178801
ENSMUST00000017868	Etv4	0.0127386	0.0173185	0.00806308		0.00925675	0.00999658
ENSMUST00000017878	Dbndd2	0.74774	0.803241	0.802095	0.549837	0.609167	0.584285
ENSMUST00000017881	Mmp9	0.419002	0.34768	0.373299	0.259899	0.231181	0.202457
ENSMUST00000017891	Ghdc	0.0937998	0.0576424	0.0497889	0.0285482	0.0330075	0.0278259
ENSMUST00000017900	Slc12a7	0.00732022	0.00864831	0.00607708	0.00760946	0.0124093	0.00674772
ENSMUST00000017908	Zswim1	0.0728518	0.0809368	0.0660729	0.0440351	0.0394291	0.0348679
ENSMUST00000017911	Spata25	0.930621	0.887378	0.910162	0.826107	0.828949	0.74688
ENSMUST00000017920	Crk	0.010939	0.00717188	0.00806901	0.0108041	0.00763623	0.00824333
ENSMUST00000017922	Cox7c	0.00960714	0.01125	0.00572928	0.016154	0.010016	0.00553428
ENSMUST00000017945	Mlx	0.00902566	0.0168991	0.0115136	0.0179712	0.0109701	0.01724
ENSMUST00000017946	Retreg3	0.00719796	0.010623	0.00848081	0.00688227	0.0122481	0.008087
ENSMUST00000017961	Jph2	0.457371	0.415212	0.439281	0.208234	0.21449	0.212772
ENSMUST00000017974	Dhx58	0.323853	0.294031	0.243314	0.295014	0.312031	0.261882
ENSMUST00000017975	Rab5a	0.00928276	0.00719845	0.0069918	0.016903	0.00800572	0.00674914
ENSMUST00000017976	Hspb9	0.519731	0.46674	0.523044	0.215018	0.251358	0.20407
ENSMUST00000017981	Nkiras2	0.00872001	0.00800399	0.0180458	0.0152841	0.00818487	0.00978334
ENSMUST00000018002	Ift52	0.00717311	0.0125475	0.010279	0.0091833	0.0112794	0.00892614
ENSMUST00000018005	Mybl2	0.0178083	0.0133966	0.0175822	0.00904712	0.012032	0.0130231
ENSMUST00000018012	Sgk2	0.0590533	0.126658	0.0636684	0.430415	0.38606	0.393802
ENSMUST00000018050	Zmynd8	0.0112548	0.0194522	0.0128316	0.0294944	0.0235109	0.0491883
ENSMUST00000018061	Prl	0.85243	0.933036	0.85783	0.749653	0.84494	1
ENSMUST00000018066	Prl3c1	0.451128	0.854167	0.690559	0.759091	0.807693	0.757408
ENSMUST00000018087	Gdap1l1	0.0562682	0.0453342	0.0627763	0.0328038	0.0195499	0.0234002
ENSMUST00000018094	Hnf4a	0.0266023	0.108162	0.0305528	0.780611	0.819191	0.753754
ENSMUST00000018113	Ptgis	0.096091	0.0860416	0.0842801	0.0725723	0.0980187	0.0741557
ENSMUST00000018122	Cadps2	0.011525	0.00930599	0.0161381	0.0095455	0.00959145	0.0133932
ENSMUST00000018143	Ddx27	0.0084965	0.0122973	0.00599067	0.00787311	0.00826297	0.00717306
ENSMUST00000018156	Rac3	0.0347968	0.0349762	0.032537	0.0129936	0.0158833	0.0124106
ENSMUST00000018184	Rrp7a	0.0141664	0.013376	0.0104505	0.0101756	0.011335	0.00858056
ENSMUST00000018186	Cyb5r3	0.0105533	0.00811373	0.0139003	0.0063018	0.00983811	0.00567838
ENSMUST00000018212	Ints2	0.00972455	0.012466	0.0132421	0.00977084	0.0162755	0.0042162
ENSMUST00000018246	H2bc4
ENSMUST00000018274	Csnk1d	0.0126745	0.0075649	0.0093489	0.00948078	0.00737903	0.0110167
ENSMUST00000018287	Mafk	0.00919314	0.00991292	0.00851764	0.00923402	0.006676	0.00697089
ENSMUST00000018295	Pick1	0.0101503	0.0100844	0.0114608	0.0154191	0.00721731	0.0123199
ENSMUST00000018304	Med1	0.0137115	0.0226638	0.0189723	0.0285548	0.0331082	0.0323949
ENSMUST00000018311	Stard3		0.0162035		0.0109229	0.0111201	0.019206
ENSMUST00000018313	Mfng	0.28844	0.261923	0.294772	0.174052	0.129899	0.136618
ENSMUST00000018315	Vmp1	0.0078974	0.00828175	0.00881341	0.0113225	0.00532418	0.00885281
ENSMUST00000018333	Uchl5	0.00966747	0.0118362	0.0120419	0.0120824	0.00888899	0.00953029
ENSMUST00000018337	Cdc73	0.0083018	0.00967506	0.00674852	0.00624298	0.00908497	0.0122151
ENSMUST00000018343	Ro60	0.866989	0.846155	0.819106	0.708496	0.614591	0.679612
ENSMUST00000018353	Stk4	0.0141085	0.00635668	0.0050485	0.0128842	0.00842851	0.0041758
ENSMUST00000018355	Wfdc15b	0.702704	0.687673	0.648206	0.675355	0.686458	0.699239
ENSMUST00000018361	Pmp22	0.0417392	0.0410911	0.0340557	0.018175	0.016723	0.0283939
ENSMUST00000018382	Gdf9	0.912114	0.900942	0.943009	0.577216	0.584993	0.566854
ENSMUST00000018383	Zcchc10	0.0156057	0.00959001	0.00945903	0.0117131	0.00974659	0.00896112
ENSMUST00000018389	Prl8a8	0.760172	0.828789	0.734121	0.852322	0.776702	0.76681
ENSMUST00000018392	Prl8a6	0.807171	0.72355	0.8193	0.790125	0.762613	0.766845
ENSMUST00000018399	Krt33a			0.84241
ENSMUST00000018403	Prl8a2	0.672619	0.72619	0.772321	0.583333	0.628125	0.778075
ENSMUST00000018407	Tbx5	0.0481214	0.0346492	0.0402423	0.0607481	0.0294682	0.10926
ENSMUST00000018429	Pld2	0.0141639	0.0176474	0.0199746	0.0208584	0.0251317	0.0182826
ENSMUST00000018430	Psmb6	0.0114722	0.0154611	0.0112865	0.0231303	0.0155984	0.0148873
ENSMUST00000018431	Spag7	0.00835817	0.00895271	0.0106194	0.0126145	0.00387309	0.0106507
ENSMUST00000018437	Pfn1		0.0189471	0.0103293		0.00403503	0.0189689
ENSMUST00000018449	Prpf8	0.00727336	0.00736969	0.00520814	0.00635635	0.00507935	0.00939888
ENSMUST00000018466	Tomm34	0.0142045	0.0132085	0.00742003	0.0124325	0.0152616	0.00851796
ENSMUST00000018470	Ywhab	0.0186231	0.00659319	0.00869184	0.00995473	0.010636	0.0105948
ENSMUST00000018476	Stk3	0.0089323	0.00976405	0.0145466	0.0209371	0.017262	0.00903865
ENSMUST00000018478	Ksr1	0.00789343	0.0225148	0.00520006	0.00863221	0.0112512	0.00836807
ENSMUST00000018482	Tnip1	0.767861	0.784125	0.821147	0.366946	0.385078	0.425492
ENSMUST00000018485	Il12rb2	0.0412614	0.0376864	0.056081	0.0383617	0.0485777	0.0441151
ENSMUST00000018491	Zkscan6	0.00914847	0.0129653	0.00692016	0.00935795	0.00890544	0.0133778
ENSMUST00000018506	Kpna2	0.0129659		0.00894558	0.0120593	0.00759459	0.00740726
ENSMUST00000018516	Cep95	0.0100322	0.0125801	0.00704899	0.0103408	0.00691996	0.011078
ENSMUST00000018521	Vezf1		0.0112227	0.00832916	0.0126683	0.0124249
ENSMUST00000018522	Cuedc1	0.0136594	0.0145679	0.0107528	0.00736631	0.0120575	0.01001
ENSMUST00000018531	Shroom1	0.00922369	0.00686379	0.00369907	0.0347955	0.0206518	0.0325412
ENSMUST00000018544	Septin4	0.653119	0.748371	0.709019	0.587161	0.5698	0.563412
ENSMUST00000018547	Ggnbp2	0.00622992	0.0119664
ENSMUST00000018549	Mrm1	0.0104448	0.00567196	0.00641913	0.00786131	0.00884861	0.00720221
ENSMUST00000018556	Kansl1	0.0341538	0.0216229	0.0340435	0.0213994	0.0337568	0.0180357
ENSMUST00000018561	Myo1b	0.00706019	0.0077942	0.00832877	0.00969528	0.0131923	0.00683197
ENSMUST00000018568	Drg2	0.00953339	0.0099517	0.00928948	0.0120946	0.00762102	0.0101391
ENSMUST00000018569	Dhx40	0.0160391	0.0133957	0.0141106	0.0286298	0.0245711	0.0216118
ENSMUST00000018571	Ypel2	0.0182363	0.00682151	0.00749384	0.00886458	0.00632277	0.00668241
ENSMUST00000018572	Akap1	0.010614	0.00898438	0.00557328	0.0138093	0.0134397	0.00749614
ENSMUST00000018577	Nol11	0.0075232	0.00816677	0.00475242	0.0102904	0.0109952	0.0192166
ENSMUST00000018586	Derl2	0.0117384	0.00787448	0.00597417	0.00988254	0.00649181	0.0149677
ENSMUST00000018593	Rpain	0.0106835	0.0130781	0.00653358	0.0154033	0.00398505	0.00467701
ENSMUST00000018610	Nos2	0.479868	0.438626	0.471976	0.414758	0.382004	0.465887
ENSMUST00000018614	Kcnab3	0.0131958	0.0205505	0.00947719	0.00963641	0.0121908	0.00790371
ENSMUST00000018623	1700125H20Rik	0.55345	0.60405	0.56783	0.593982	0.567642	0.626213
ENSMUST00000018625	Appbp2	0.0114481	0.0131176	0.00797076	0.00687454	0.00824844	0.00653113
ENSMUST00000018630	Wnt9b	0.0242053	0.018818	0.018133	0.019381	0.019495	0.0127197
ENSMUST00000018632	Myh4	0.636051	0.6802	0.599814	0.697167	0.504589	0.725104
ENSMUST00000018637	Myh1	0.787651	0.80331	0.67425	0.619387	0.541412	0.494458
ENSMUST00000018641	Myh2	0.604855	0.745218	0.638449	0.4468	0.494313	0.450045
ENSMUST00000018644	Adora2b	0.0153525	0.0158514	0.016222	0.00987021	0.0113823	0.0107858
ENSMUST00000018645	Ncor1	0.0132369	0.0101312	0.0103265	0.00622246	0.00915283	0.00977546
ENSMUST00000018651	Trpv2	0.849404	0.676068	0.812013	0.748749	0.674327	0.680378
ENSMUST00000018653	Cenpv	0.00908197	0.00984876	0.00991753	0.0135214	0.0157011	0.0111879
ENSMUST00000018681	Pcgf2	0.00936934	0.0079486	0.00597622	0.0056279	0.0101873	0.00561191
ENSMUST00000018685	Cwc25	0.0100825	0.00964309	0.0114539	0.0122296	0.011431	0.0106963
ENSMUST00000018691	Pip4k2b	0.0120799	0.0144773	0.0203976	0.0117384	0.0163144
ENSMUST00000018698	Ybx2	0.0234614	0.0319552	0.0227871	0.0204654	0.0113737	0.0130785
ENSMUST00000018699	Asgr1	0.0579353	0.183591	0.0497841	0.873423	0.873792	0.838295
ENSMUST00000018700	Dlg4	0.177216	0.229293	0.182492	0.130468	0.0942917	0.122841
ENSMUST00000018710	Slc2a4	0.0770961	0.0545392	0.0550126	0.0360207	0.0319004	0.0267472
ENSMUST00000018711	Gabarap	0.0121922	0.00626861	0.00676161	0.00622651	0.0174184	0.00538958
ENSMUST00000018713	Cldn7	0.0558531	0.0548268	0.0618512	0.0678059	0.0582599	0.0729477
ENSMUST00000018714	2810408A11Rik	0.024686	0.0172356	0.0210846	0.0110655	0.016675	0.00671415
ENSMUST00000018716	Phf23	0.00904833	0.00865668	0.00658589	0.0120294	0.0122386	0.00696209
ENSMUST00000018718	Acadvl	0.00350594	0.0102083	0.00834519	0.00914018	0.0128181	0.00787619
ENSMUST00000018719	Dnah17	0.699731	0.710775	0.753132	0.774204	0.799413	0.756506
ENSMUST00000018727	G3bp1	0.0055698	0.0130206	0.00652173	0.0138465	0.0065073	0.00909431
ENSMUST00000018737	Sparc	0.80585	0.819362	0.776247	0.223742	0.126413	0.113782
ENSMUST00000018739	Glra4	0.928266	0.894854	0.931647	0.895594	0.875711	0.854927
ENSMUST00000018743	Mief2	0.0105568	0.0130483	0.00785552	0.0159527	0.0116684	0.0193356
ENSMUST00000018744	Shmt1	0.0078696	0.0130374	0.00779172	0.00982575	0.02089	0.00579235
ENSMUST00000018748	Tbx3	0.00899955	0.00739246	0.00833949	0.00844855	0.00808098	0.00878243
ENSMUST00000018755	Pdlim4	0.0852405	0.0860901	0.0944477	0.0438562	0.0450956	0.040398
ENSMUST00000018765	Mmp8	0.761574	0.736781	0.794629	0.733487	0.717063	0.69515
ENSMUST00000018767	Mmp7	0.832184	0.823053	0.8434	0.686376	0.666687	0.670123
ENSMUST00000018792	Dusp14	0.0201551	0.0320916	0.0298715	0.0366147	0.0281922	0.0390615
ENSMUST00000018795	Tada2a	0.0106854	0.0113722	0.012277	0.0103284	0.0117024	0.0116279
ENSMUST00000018798	Ikzf1	0.0274423	0.0240791	0.0255536	0.0518608	0.0348071	0.0360565
ENSMUST00000018800	Myl4	0.00766042	0.0240248	0.0092868	0.00730909	0.0114081	0.0108067
ENSMUST00000018803	Pnpo	0.0102351	0.00806077	0.0112371	0.0132709	0.0163826	0.0176699
ENSMUST00000018805	Cog1	0.235441	0.242644	0.282575	0.240504	0.248699	0.23418
ENSMUST00000018810	Cbx1	0.00789405	0.00997738	0.00602931	0.0149301	0.0108474	0.00742813
ENSMUST00000018816	Copz2	0.00589434	0.0104597	0.013099	0.0117806	0.0254268	0.00683932
ENSMUST00000018821	Slc25a39	0.0034274	0.0072077	0.0087255	0.0118957	0.00905137	0.0137295
ENSMUST00000018841	Aatf	0.0107591	0.0107843	0.00683925	0.00822718	0.00572789	0.0102562
ENSMUST00000018842	Lhx1	0.02262	0.0236149	0.0204526	0.0180413	0.01759	0.0153486
ENSMUST00000018851	Dync1h1	0.00820816	0.0114852	0.00898504	0.00560835	0.00788537	0.0101494
ENSMUST00000018871	Cpsf4l	0.623606	0.625944	0.572888	0.332959	0.331333	0.320142
ENSMUST00000018875	Ap2b1	0.0119195	0.0138342	0.0084264	0.0153611	0.00880576	0.00636253
ENSMUST00000018877	Pex12	0.0108302	0.00807109	0.011129	0.0165338	0.00666089	0.00691953
ENSMUST00000018880	Ndel1	0.0095689	0.0103982	0.0102131	0.00863739	0.00969006	0.00680555
ENSMUST00000018884	Slc25a35	0.0445344	0.0272095	0.0437888	0.0217213	0.0143334	0.0236882
ENSMUST00000018887	Myh10	0.00890204	0.00935666	0.00656721	0.0112626	0.0136721	0.00737742
ENSMUST00000018896	Tnfsf13	0.325969	0.322585	0.355787	0.310152	0.300613	0.333184
ENSMUST00000018905	Mpdu1	0.00877703	0.00837327	0.0107655	0.0125944	0.00887409	0.010921
ENSMUST00000018909	Fxr2	0.00942217	0.00925698	0.00661023	0.00714793	0.00622224	0.00935448
ENSMUST00000018914	Atp5g3	0.00740838	0.00967807	0.0105738	0.0117686	0.00889806	0.00740283
ENSMUST00000018918	Cd68	0.644001	0.586393	0.686936	0.555984	0.51358	0.489478
ENSMUST00000018963	Lsp1	0.937592	0.853395	0.949273	0.827277	0.786273	0.852223
ENSMUST00000018965	Avpi1	0.0100987	0.0110865	0.00853712	0.00988825	0.00624892	0.00917775
ENSMUST00000018966	Sfrp5	0.0306741	0.0253975	0.0286914	0.0237223	0.0280217	0.0231967
ENSMUST00000018971	Brsk2	0.0120749	0.0167697	0.0224571		0.0126212	0.0105148
ENSMUST00000018985	Rad51d			0.00874423	0.0144899		0.0108831
ENSMUST00000018988	Fndc8	0.646573	0.673353	0.703988	0.47561	0.466525	0.453729
ENSMUST00000018989	Unc45b	0.661105	0.706586	0.611813	0.596566	0.531451	0.59289
ENSMUST00000018990	Pank3	0.0126088	0.00893803	0.011483	0.0138141	0.00857715	0.00878133
ENSMUST00000018992	Rars	0.0117665	0.0150828	0.00973643	0.0244989	0.0123347	0.0153666
ENSMUST00000018993	Wwc1	0.00957051	0.0156172	0.00764204	0.0173236	0.0161597	0.0122059
ENSMUST00000019006	Otop3	0.0705616	0.0880819	0.0739398	0.081319	0.0804574	0.0673666
ENSMUST00000019012	Pnpla5	0.873071	0.879641	0.851279	0.710354	0.682988	0.658039
ENSMUST00000019026	Mrpl45	0.0101167	0.0103404	0.010851	0.0118988	0.00509879	0.00645503
ENSMUST00000019037	Mb	0.905397	0.791938	0.801456	0.470198	0.320929	0.398393
ENSMUST00000019038	Septin9	0.0163474	0.0464226	0.021711	0.0141316	0.0204693	0.00834269
ENSMUST00000019043	Irf1	0.00744087	0.0121594	0.00787033	0.0123149	0.0119433	0.0129614
ENSMUST00000019044	Slc22a5	0.00619955	0.0103729	0.0101264	0.00714243	0.00739459	0.00578965
ENSMUST00000019050	P4ha2	0.0188023	0.0175637	0.0155168	0.01328	0.0143421	0.0215911
ENSMUST00000019051	Alox12e	0.14207	0.146069	0.109281	0.102826	0.102863	0.0857822
ENSMUST00000019058	Il3	0.735305	0.735144	0.713187	0.71386	0.642905	0.656298
ENSMUST00000019060	Csf2	0.74842	0.664548	0.619414	0.589672	0.602247	0.673871
ENSMUST00000019063	Tm4sf5	0.836498	0.863364	0.843391	0.680131	0.710171	0.682315
ENSMUST00000019064	Cxcl16	0.0274727	0.0295991	0.0242466	0.089226	0.0903385	0.0643621
ENSMUST00000019065	Pelp1	0.0145571	0.00777974	0.0107531	0.00795807	0.00706923	0.00540279
ENSMUST00000019067	Med11	0.0101779	0.00867151	0.00606611	0.00798412	0.00849828	0.00972831
ENSMUST00000019068	Alox15	0.0441138		0.0420391	0.0177935	0.0220006	0.0307514
ENSMUST00000019069	Heatr9	0.913665	0.95592	0.961545	0.906689	0.858317	0.789636
ENSMUST00000019071	Ccl6	0.646315	0.701087	0.861111	0.331061	0.334007	0.259996
ENSMUST00000019074	Ccl4	0.894319	0.763157	0.885401	0.458565	0.597157	0.57236
ENSMUST00000019075	Natd1	0.01768	0.0119009	0.0112387	0.00785422	0.0113926	0.00980986
ENSMUST00000019076	Map2k3	0.0072827	0.0106547	0.00779421	0.0116468	0.00594759	0.00918641
ENSMUST00000019101	Scml2	0.00747222	0.0184756	0.0110143	0.00353623	0.0318357	0.0138242
ENSMUST00000019109	Ywhah	0.00975773	0.0122092	0.0098703	0.00920594	0.011901	0.0105799
ENSMUST00000019117	Hoxb1	0.103609	0.0738355	0.073114	0.0708509	0.0575189	0.0596367
ENSMUST00000019118	Sart3	0.0157924	0.00972211	0.00939288	0.00736209	0.00848989	0.00753749
ENSMUST00000019128	Hnrnpd	0.0108123	0.0136279	0.00864085	0.0135312	0.012289	0.0127536
ENSMUST00000019130	Slfn3	0.838862	0.782193	0.857397	0.430029	0.442222	0.525645
ENSMUST00000019133	Camk2b	0.0186031	0.0171935	0.0196645	0.0162752	0.0112258	0.00819133
ENSMUST00000019135	Gga3	0.0129853	0.00982168	0.00785353	0.00711088	0.00964123	0.00795773
ENSMUST00000019143	Slc35b4	0.00842149	0.0151734	0.00722042	0.0128252	0.00711812	0.00859239
ENSMUST00000019169	Use1	0.00754151	0.0101671	0.0116501	0.0128622	0.0117351	0.00881673
ENSMUST00000019183	Dalrd3	0.00917583	0.0104872	0.00683689	0.00676451	0.00924536	0.00841795
ENSMUST00000019192	Cryaa	0.878648	0.874363	0.882704	0.710074	0.722416	0.656851
ENSMUST00000019198	Fis1	0.00997686	0.0168177	0.0111479	0.0179485	0.0161266	0.0168064
ENSMUST00000019199	Plod1	0.0122704	0.0103296	0.00765799	0.0101661	0.0141792	0.00683718
ENSMUST00000019220	Strn4	0.0237865	0.0264737	0.0223797	0.0166044	0.0232678	0.0129249
ENSMUST00000019224	Mfsd3	0.0108081	0.0110457	0.0150245	0.00988416	0.00407854	0.00583042
ENSMUST00000019226	Slc25a22	0.0876052	0.0902906	0.077003	0.100596	0.113139	0.114406
ENSMUST00000019229	Med8	0.0101596	0.00860179	0.0076552	0.0073645	0.00684379	0.010198
ENSMUST00000019231	Atp6ap1	0.00648148	0.0181395	0.00673783	0.00533725	0.0120926	0.0160284
ENSMUST00000019232	Dnase1l1	0.00593057	0.00950334	0.00568979	0.000992064	0.00125313	0.00970718
ENSMUST00000019246	Aldh3a1	0.884473	0.847547	0.894389	0.47422	0.522804	0.446287
ENSMUST00000019248	Cd22	0.85922	0.860378	0.919952	0.619111	0.452503	0.666652
ENSMUST00000019257	Aire	0.0693029	0.0782694	0.0632527	0.0698635	0.0658769	0.0636548
ENSMUST00000019266	Ccl9	0.133272	0.123045	0.17333	0.611467	0.626873	0.623034
ENSMUST00000019268	Scrn1	0.0426541	0.0299432	0.0408632	0.0101077	0.0166802	0.014962
ENSMUST00000019276	BC005537	0.00949104	0.0110607	0.0141515	0.013794	0.00716296	0.00638348
ENSMUST00000019281	Bcl2l11	0.0139807	0.00654567	0.00687571	0.00785035	0.0093106	0.00656024
ENSMUST00000019283	Isyna1	0.0170562	0.0100731	0.0164664	0.00862682	0.00734929	0.0117029
ENSMUST00000019287	Hars2	0.00827933	0.00955163	0.01314	0.0108072	0.00550073	0.0101755
ENSMUST00000019290	Cacng2	0.0308554	0.0401582	0.0402382	0.0328603	0.0223	0.0168468
ENSMUST00000019291	Psg28	0.643682	0.677375	0.637337	0.621844	0.628996	0.535876
ENSMUST00000019302	Tmem160	0.00559512	0.0055517	0.00823476	0.0133821	0.0131002	0.0113197
ENSMUST00000019317	Rab5c	0.0107597	0.00975942	0.0111217	0.0169429	0.0119597	0.00973518
ENSMUST00000019323	Mdh2	0.00644059	0.0118288	0.00799971	0.0120068	0.0088841	0.0134553
ENSMUST00000019333	Rnf145	0.0125126	0.00906789	0.0111509	0.0113605	0.0146071	0.0169512
ENSMUST00000019354	Atp6v1e1	0.00902454	0.00578504	0.00867386	0.0102756	0.0125962	0.00724338
ENSMUST00000019362	Dvl2	0.00800251	0.00936496	0.0129502	0.0102844	0.0110101	0.0152689
ENSMUST00000019374	Lhx9	0.0377253	0.0424506	0.0483257	0.0523438	0.0279955	0.0448914
ENSMUST00000019378	Mlh3	0.018323	0.066015	0.0128064	0.0450998	0.0431764	0.045816
ENSMUST00000019379	Rps6kl1	0.281279	0.232486	0.202812	0.246521	0.203219	0.223801
ENSMUST00000019382	Tecr	0.00452317	0.010336	0.0107162	0.0142915	0.0125801	0.0294056
ENSMUST00000019386	Ripk4	0.0159004	0.0138127	0.00589995	0.0277684	0.0176324	0.0157121
ENSMUST00000019405	Map1s	0.0174751	0.0160546	0.0205913	0.014393	0.0169033	0.00976991
ENSMUST00000019422	Dpep1	0.676371	0.712109	0.683757	0.369258	0.33302	0.379932
ENSMUST00000019426	Dsg4	0.827568	0.830702	0.842889	0.508659	0.603622	0.607168
ENSMUST00000019439	Tmem129	0.00870863	0.00823504	0.00720297	0.00946988	0.00956857	0.00611165
ENSMUST00000019441	Nop9	0.0109738	0.00655063	0.0187663	0.010384	0.0123745	0.00703489
ENSMUST00000019443	Rnf31	0.00830809	0.0080172	0.0119091	0.00941042	0.00907769	0.0133465
ENSMUST00000019445	Hsd17b1	0.803575	0.7879	0.752196	0.566609	0.525851	0.538835
ENSMUST00000019447	Psmc3ip	0.0259939	0.0287316	0.0270905	0.00658554	0.0161527	0.00896158
ENSMUST00000019456	Grb7	0.00469883	0.0285483	0.00699408	0.0775681	0.077439	0.0861136
ENSMUST00000019464	Noxo1	0.013533	0.00638714	0.0110325	0.00753619	0.00774926	0.0116515
ENSMUST00000019469	G6pc	0.00830924	0.0962355	0.0180101	0.697134	0.738135	0.754072
ENSMUST00000019470	Psme3	0.0103572	0.0122244	0.00877799	0.00656697	0.00983542	0.00857589
ENSMUST00000019482	Zfp687	0.0134096	0.00791615	0.012056	0.0132789	0.00940064	0.0110926
ENSMUST00000019503	Gdpd2	0.0267209	0.045936	0.043624	0.108726	0.102198	0.0940093
ENSMUST00000019506	D8Ertd738e	0.00888941	0.00776197	0.0100701	0.0107047	0.00625273	0.017122
ENSMUST00000019512	Sec14l4	0.0124225	0.0641794	0.0232756	0.41038	0.379651	0.466116
ENSMUST00000019514	Calm3	0.00910609	0.0161169	0.00820231	0.0080092	0.00828818	0.00744773
ENSMUST00000019516	Nrbp2	0.929339	0.852093	0.91951	0.658699	0.63336	0.685864
ENSMUST00000019517	Cops3	0.00918453	0.00769688	0.00836044	0.0102019	0.00340656	0.0118055
ENSMUST00000019572	Zfp874b	0.00988092	0.00402212	0.0131571	0.0185037	0.00437948	0.0131509
ENSMUST00000019576	Ddx39	0.012644	0.0131938	0.0117391	0.0134123	0.00681274	0.0109605
ENSMUST00000019577	Gipc1	0.0158194	0.00942903	0.0113761	0.00813275	0.00925969	0.0124744
ENSMUST00000019605	Plscr3	0.00981987	0.0114107	0.00932191	0.0110192	0.010595	0.012528
ENSMUST00000019608	Ptger1	0.509345	0.443338	0.465514	0.15917	0.191991	0.207989
ENSMUST00000019611	Arhgef25	0.115883	0.144594	0.149499	0.0464036	0.0724161	0.0513277
ENSMUST00000019614	Xab2	0.0113753	0.00925992	0.00708711	0.0134704	0.00911738	0.0175048
ENSMUST00000019615	Cdc37	0.0111631	0.00813949	0.0107057	0.0150951	0.00848686	0.00806781
ENSMUST00000019616	Icam5	0.0336256	0.0258276	0.0326341	0.0106982	0.0119835	0.0152608
ENSMUST00000019625	Myh8	0.881761	0.856456	0.872821	0.692489	0.677236	0.681394
ENSMUST00000019631	Trip10	0.0160764	0.0113315	0.00862984	0.00651574	0.0114607	0.0113472
ENSMUST00000019633	Cd70	0.203875	0.183372	0.198599	0.144372	0.141793	0.144985
ENSMUST00000019638	Cops6	0.00675667	0.0117834	0.00778275	0.00863631	0.0219413	0.00692673
ENSMUST00000019649	Ubb	0.0091637	0.0106033	0.0222771	0.00929261	0.0119874	0.00724967
ENSMUST00000019660	Zkscan1	0.00681119	0.00869822	0.0233604	0.00819358	0.00967612	0.00728654
ENSMUST00000019662	Ap4m1	0.0114195	0.0095383	0.0085158	0.0070052	0.00634232	0.00318349
ENSMUST00000019677	Mknk1	0.00759003	0.0169529	0.0148994	0.00709197	0.00581994	0.00624352
ENSMUST00000019679	Armc6	0.00802966	0.00757372	0.00448717	0.00988294	0.00617677	0.00769857
ENSMUST00000019683	Rcn3	0.0821363	0.0848543	0.0720877	0.0573802	0.0297675	0.0271453
ENSMUST00000019684	Slc9a3r2	0.903537	0.833266	0.912856	0.536038	0.501294	0.433722
ENSMUST00000019697	Haus5	0.0168543	0.0104458	0.0131944	0.00759641	0.0151554	0.0185047
ENSMUST00000019701	Dusp9		0.01461	0.0122941	0.0123657	0.0110317	0.0249389
ENSMUST00000019708	Arid3a	0.0100148	0.0100737	0.00620929	0.009355	0.0110356	0.00949906
ENSMUST00000019721	Pdk4	0.0109517	0.0153225	0.00628881	0.0147983	0.0150015	0.011523
ENSMUST00000019722	Ubxn6	0.0154137	0.00834063	0.00732528	0.00643171	0.00722646	0.00710097
ENSMUST00000019723	Mydgf	0.00981639	0.00558137	0.00896633	0.0104621	0.00565243	0.0113335
ENSMUST00000019726	Plin3	0.024568	0.0211422	0.0191422	0.144603	0.208317	0.151169
ENSMUST00000019734	Cyb561	0.00499038	0.011488	0.00826057	0.0181209	0.0151271	0.0149649
ENSMUST00000019749	Hoxd8	0.028875	0.0301547	0.0312843	0.0133138	0.0178047	0.0166891
ENSMUST00000019791	Sema6a	0.0146338	0.00984464	0.00930205	0.0110648	0.0195306	0.0112722
ENSMUST00000019803	Ccdc12	0.00974032	0.010093	0.00850567	0.0107166	0.0124801	0.00919276
ENSMUST00000019808	Plin5	0.00847264	0.0144905	0.0100588	0.0373171	0.0341629	0.0381357
ENSMUST00000019829	Synj2bp	0.939759	1	0.953125	0.986111	0.993055	0.924342
ENSMUST00000019833	Fmc1	0.00896979	0.0134682	0.0114105	0.00938222	0.00814745	0.0109288
ENSMUST00000019843	Akt3	0.915336	0.795319	0.941324	0.573057	0.615755	0.66389
ENSMUST00000019854	Mrpl24	0.0058096	0.00599513	0.0160305	0.0106843	0.011868	0.012861
ENSMUST00000019859	Gle1	0.012362	0.0139042	0.0130237	0.0133325	0.0140492	0.0149554
ENSMUST00000019861	Zfp451	0.0092603	0.00729193	0.0100207	0.0111183	0.00853936	0.00688876
ENSMUST00000019862	L3hypdh	0.0138847	0.00995993	0.00341598	0.0111508	0.00993464	0.0122577
ENSMUST00000019876	Calr3	0.0310535	0.0257229	0.0321677	0.0377644	0.0376584	0.0347452
ENSMUST00000019878	Leng1	0.0136911	0.01376	0.0184452	0.00475241	0.00875367	0.00778533
ENSMUST00000019882	Polr2i	0.0118115	0.00970286	0.00870725	0.00705188	0.00765786	0.00967674
ENSMUST00000019896	Iyd	0.0311303	0.114739	0.00294665	0.691902	0.653855	0.676152
ENSMUST00000019901	Ccdc170	0.827456	0.656658	0.730721	0.797143	0.769565	0.701893
ENSMUST00000019906	Vip	0.277146	0.301639	0.29312	0.322967	0.216925	0.244134
ENSMUST00000019907	Fbxo5	0.0115657	0.0113501	0.0113223	0.00765043	0.00698947	0.00730357
ENSMUST00000019908	Mtrf1l	0.010597	0.0119782	0.011663	0.00791826	0.0121085	0.00724995
ENSMUST00000019909	Rgs17	0.0135521	0.0167532	0.0133586	0.012657	0.0122756	0.0144671
ENSMUST00000019911	Hdac2	0.0159857	0.0098758	0.00951352	0.00849708	0.0094251	0.0078356
ENSMUST00000019913	Frk	0.0155825	0.0407511	0.00692641	0.110374	0.133127	0.109152
ENSMUST00000019917	Rwdd1	0.0107066	0.00822561	0.00536018	0.0109557	0.00995767	0.00723453
ENSMUST00000019920	Clvs2	0.0758785	0.0763045	0.0680324	0.0773676	0.0639748	0.0587611
ENSMUST00000019924	Hey2	0.0200056	0.00859192	0.0181246	0.0109323	0.0119671	0.00984498
ENSMUST00000019925	Hint3	0.0138201	0.00836621	0.00644121	0.00793141	0.00843008	0.0090275
ENSMUST00000019927	Trmt11	0.00755852	0.00931002	0.00701309	0.00896172	0.0104905	0.00594221
ENSMUST00000019929	Katna1	0.0121749	0.00670229	0.00830796	0.00826121	0.00766922	0.00214173
ENSMUST00000019931	Lrp11	0.00741555	0.00689912	0.00736188	0.00926629	0.0112336	0.0101285
ENSMUST00000019937	Sec63	0.0120262	0.0102213	0.0101147	0.0114797	0.0177281	0.0135299
ENSMUST00000019938	Nr2e1	0.0269586	0.0292839	0.0275001	0.0166554	0.0202474	0.0201512
ENSMUST00000019939	Snx3	0.00712304	0.00748106	0.00701295	0.00712516	0.00503349	0.00953
ENSMUST00000019942	Aig1	0.00991085	0.0127004	0.0116312	0.0171132	0.0176521	0.016054
ENSMUST00000019944	Adat2	0.00684191	0.00703147	0.0115264	0.0060047	0.0100367	0.00646036
ENSMUST00000019945	Pex3	0.00681033	0.00814896	0.00819969	0.00643642	0.00764419	0.00717223
ENSMUST00000019950	Ltv1	0.00999645	0.00788601	0.00941796	0.00782078	0.00767198	0.00787173
ENSMUST00000019951	Cep57l1	0.0247299	0.0171257	0.0184024	0.0450858	0.0314359	0.0354347
ENSMUST00000019955	Ccdc162	0.326156	0.40729	0.375767	0.840646	0.760431	0.764945
ENSMUST00000019962	Cd164	0.00587618	0.012794	0.00705389	0.00993545	0.00853969	0.00931643
ENSMUST00000019965	Smpd2	0.0114826	0.0073152	0.0100761	0.00570798	0.00465172	0.0106739
ENSMUST00000019967	Mical1	0.17973	0.187414	0.18159	0.0453588	0.058258	0.0546218
ENSMUST00000019974	Rab32	0.00853828	0.00839634	0.0141484	0.0119647	0.0187772	0.018025
ENSMUST00000019975	Wasf1	0.00785507	0.00523749	0.0124481	0.0110964	0.0140983	0.0122157
ENSMUST00000019977	Ddo	0.0230575	0.126992	0.012963	0.273112	0.215438	0.232732
ENSMUST00000019978	Slc22a16	0.875295	0.899593	0.898099	0.855387	0.881443	0.869374
ENSMUST00000019982	Gtf3c6	0.00523723	0.00782535	0.00948431	0.0112895	0.0111069	0.00522247
ENSMUST00000019986	Rev3l	0.0132399	0.0109495		0.0101704	0.00610896	0.00948653
ENSMUST00000019987	Traf3ip2	0.0281626	0.0190391	0.0188726	0.054959	0.0392376	0.0593359
ENSMUST00000019991	Tube1	0.00737849	0.013751	0.00978396	0.0123201	0.0116808	0.00851952
ENSMUST00000019992	Lama4	0.031649	0.0326433	0.0366135	0.0297556	0.0210278	0.0167277
ENSMUST00000019994	Popdc3	0.0243036	0.0243956	0.0162931	0.0156358	0.0154886	0.0155534
ENSMUST00000019997	Tnfaip3	0.00907506	0.0110468	0.0114249	0.0130764	0.0136624	0.00986281
ENSMUST00000019998	Perp	0.0124091	0.010962	0.00854498	0.0223077	0.0194939	0.0214045
ENSMUST00000019999	Arfgef3	0.0253833	0.024782	0.0194813	0.0150127	0.0167649	0.014243
ENSMUST00000020000	Hebp2	0.020922	0.013168	0.0175321	0.011869	0.0191553	0.0112298
ENSMUST00000020002	Abracl	0.0143474	0.00978371	0.00650952	0.0394648	0.0646394	0.0346927
ENSMUST00000020003	Fam184a	0.0146415	0.0135963	0.0163355	0.0127753	0.00959955	0.0103333
ENSMUST00000020004	Asf1a	0.00960297	0.0139769	0.0105478	0.00751625	0.00938046	0.0101748
ENSMUST00000020008	Gopc	0.0113941	0.0121188	0.0106512	0.0157851	0.0150541	0.00821045
ENSMUST00000020012	Qrsl1	0.00948747	0.011886	0.00429938	0.00500426	0.00630848	0.0135397
ENSMUST00000020015	Nmbr	0.0253841	0.0326697	0.0196367	0.0257946	0.0225734	0.0331678
ENSMUST00000020016	Gje1	0.662683	0.701468	0.75873	0.510964	0.606618	0.623652
ENSMUST00000020017	Crybg1	0.0127607	0.00842705	0.0102026	0.0128921	0.0166171	0.00923036
ENSMUST00000020018	Vta1	0.00621916	0.00739122	0.0105383	0.0140072	0.00713664	0.015948
ENSMUST00000020022	Smpdl3a	0.173295	0.145139	0.163307	0.194879	0.221257	0.206218
ENSMUST00000020023	Reep3	0.0121711	0.00829685	0.014865	0.0135772	0.00942256	0.00772616
ENSMUST00000020024	Fabp7	0.457053	0.461795	0.484009	0.303407	0.290382	0.313472
ENSMUST00000020027	Serinc1	0.00859501	0.00559676	0.013274	0.0127849	0.00897124	0.00962681
ENSMUST00000020034	Echdc1	0.0123699	0.0129321	0.0120284	0.00725848	0.0168741	0.0110905
ENSMUST00000020039	Mgat4c	0.0232423	0.083229	0.0381732	0.351577	0.268307	0.298288
ENSMUST00000020040	Nts	0.436144	0.339635	0.283806	0.189196	0.174831	0.168768
ENSMUST00000020043	Lrriq1	0.0540216	0.0230429	0.0381032		0.0270877	0.0521539
ENSMUST00000020045	Ros1	0.765235	0.788259	0.775944	0.659546	0.637514	0.715678
ENSMUST00000020049	Ccdc59	0.00952193	0.00908001	0.0129204	0.00952767	0.0108391	0.01325
ENSMUST00000020057	Lin7a	0.00693208	0.00668462	0.00846545	0.0205281	0.0190167	0.0436731
ENSMUST00000020062	Gprc6a	0.256498	0.326322	0.266686	0.540421	0.488169	0.517888
ENSMUST00000020064	Fam162b	0.0972272	0.0832026	0.0943213	0.0748203	0.0790338	0.0852596
ENSMUST00000020071	Sim1	0.0484168	0.0375931	0.035189	0.0756142	0.0800257	0.0658206
ENSMUST00000020077	Lims1	0.627231	0.578866	0.66347	0.263214	0.158946	0.207923
ENSMUST00000020078	Lims1	0.00823797	0.0084712	0.00890611	0.00523809	0.00694664	0.0043504
ENSMUST00000020081	Zwint	0.008069	0.0148085	0.00946875	0.00993192	0.0121891	0.00691497
ENSMUST00000020085	Ube2d1	0.012924	0.00889661	0.00792352	0.0116363	0.00734685	0.00881995
ENSMUST00000020090	Mrln	0.30137	0.393484	0.247746	0.281001	0.296284	0.260676
ENSMUST00000020094	Epyc	0.527514	0.623016	0.599084	0.386769	0.3875	0.447014
ENSMUST00000020099	Cdk1	0.00580549	0.00896204	0.0106825	0.00845639	0.0107177	0.0102275
ENSMUST00000020101	Rhobtb1	0.00918044	0.018488	0.0152973	0.00795754	0.00774097	0.0162202
ENSMUST00000020102	Slc17a8	0.792433	0.799868	0.7679	0.374975	0.42007	0.387764
ENSMUST00000020103	Cabcoco1	0.0152541	0.0339006	0.0385866	0.116405	0.127817	0.108142
ENSMUST00000020106	Arid5b	0.0298091	0.00770373	0.0260496	0.00114943	0.0133333	0.00851852
ENSMUST00000020107	Atp2b1	0.00981179	0.00765677	0.00808854	0.0100376	0.0102926	0.0105519
ENSMUST00000020109	Actr6	0.00526228	0.00755971	0.00766048	0.0162444	0.00791679	0.00812757
ENSMUST00000020112	Uhrf1bp1l	0.0121746	0.00902342	0.00348019	0.0215415	0.00592699	0.0124499
ENSMUST00000020113	Poc1b	0.00592023	0.0102436	0.00576877	0.00846085	0.00863116	0.00887986
ENSMUST00000020118	Dusp6	0.0117069	0.00847438	0.00631349	0.0172527	0.00466304	0.00656642
ENSMUST00000020123	Tmpo	0.0164514	0.00726811	0.0115579	0.011879	0.0121873	0.0085904
ENSMUST00000020129	Kitl	0.00661665	0.00881395	0.00815748	0.0109289	0.0120835	0.00773649
ENSMUST00000020145	Sgk1	0.00979113	0.012351	0.0121138	0.00877276	0.0134332	0.0138541
ENSMUST00000020149	Ikbip	0.0124007	0.0147226	0.0118525	0.0108286	0.0097728	0.0094109
ENSMUST00000020150	Ikbip	0.0100057	0.0142026	0.00871812	0.00828466	0.0114617	0.0134328
ENSMUST00000020153	Hbs1l	0.00833003	0.0181169	0.0112269	0.00754648	0.00760823	0.0189696
ENSMUST00000020157	Apaf1	0.00872592	0.0170308	0.00765658	0.00857634	0.0116026	0.0123551
ENSMUST00000020158	Myb	0.0173464	0.0144347	0.0125549	0.00871126	0.0110554	0.00971888
ENSMUST00000020159	Med23	0.0115108	0.00864878	0.0161281	0.0119815	0.00711849	0.00896304
ENSMUST00000020161	Arg1	0.0366027	0.102327	0.00510355	0.525433	0.449747	0.392891
ENSMUST00000020163	Nedd1	0.00783955	0.00966192	0.00820468	0.00877932	0.00854243	0.00972238
ENSMUST00000020165	Pde7b	0.126225	0.134194	0.0856869	0.00889665	0.0213312	0.0134878
ENSMUST00000020169	Enpp3	0	0.0668022	0.00340136	0.135826	0.0957734	0.125737
ENSMUST00000020171	Ccn2	0.012734	0.0225298	0.0140972	0.012707	0.0163513	0.00891146
ENSMUST00000020173	Map7	0.0196543	0.0247938	0.012924	0.0285794	0.0275764	0.0330857
ENSMUST00000020174	Stx7	0.00757814	0.00710172	0.00878569	0.00995136	0.0035049	0.00718822
ENSMUST00000020182	Pex7	0.00728412	0.0101602	0.00784267	0.00976103	0.00383493	0.00759848
ENSMUST00000020185	Il20ra	0.0428097	0.0432662	0.0454075	0.0414342	0.0299872	0.0393806
ENSMUST00000020188	Ifngr1	0.0113499	0.0114972	0.00778454	0.00713308	0.00662648	0.00968681
ENSMUST00000020190	Vnn3	0.0262848	0.00378788	0	0.501163	0.579574	0.50715
ENSMUST00000020197	Eya3	0.00821467	0.00945873	0.00698214	0.0132518	0.0071006	0.00754378
ENSMUST00000020200	Cfap54	0.030962	0.0216492	0.0254402	0.0243521	0.0295168	0.0247103
ENSMUST00000020203	Snrpf	0.00748483	0.00850974	0.0133296	0.0120963	0.0102564	0.00921553
ENSMUST00000020204	Ntn4	0.00995564	0.00938713	0.010924	0.0149677	0.00931867	0.00998444
ENSMUST00000020208	Fgd6	0.00824588	0.00578643	0.00595984	0.0113908	0.0099788	0.0101701
ENSMUST00000020209	Ndufa12	0.0103416	0.00752892	0.00566692	0.00811846	0.00591595	0.0127557
ENSMUST00000020212	Cep83	0.00981669	0.0108256	0.00768992	0.00662607	0.0104384	0.0099076
ENSMUST00000020215	Socs2	0.00775143	0.0121029	0.0137247	0.0101822	0.0121956	0.0100468
ENSMUST00000020217	Nudt4	0.0104187	0.00642078	0.00838782	0.010444	0.00838145	0.00684041
[truncated: 138,889 more rows]

## Sheet: DMCpG_hypoinLiver
Chromosome	CpG site	CpG site	ENSMUST97 ID
4	15943151	15943152	ENSMUST00000184870
4	15943156	15943157	ENSMUST00000184870
19	60774495	60774496	ENSMUST00000199618
3	104601186	104601187	ENSMUST00000122704
3	104601197	104601198	ENSMUST00000122704
3	104601268	104601269	ENSMUST00000122704
3	104601270	104601271	ENSMUST00000122704
3	104601297	104601298	ENSMUST00000122704
17	28446856	28446857	ENSMUST00000157397
17	28446895	28446896	ENSMUST00000157397
17	28446992	28446993	ENSMUST00000157397
17	28447025	28447026	ENSMUST00000157397
17	28447082	28447083	ENSMUST00000157397
3	89302777	89302778	ENSMUST00000175352
3	89302797	89302798	ENSMUST00000175352
3	89302834	89302835	ENSMUST00000175352
3	89302840	89302841	ENSMUST00000175352
3	89302842	89302843	ENSMUST00000175352
3	89302856	89302857	ENSMUST00000175352
15	85706404	85706405	ENSMUST00000083674
18	68260588	68260589	ENSMUST00000184508
8	13282935	13282936	ENSMUST00000158401
8	13282947	13282948	ENSMUST00000158401
9	90315725	90315726	ENSMUST00000122703
9	90315729	90315730	ENSMUST00000122703
9	90315791	90315792	ENSMUST00000122703
9	90315892	90315893	ENSMUST00000122703
9	90315912	90315913	ENSMUST00000122703
9	90315932	90315933	ENSMUST00000122703
9	90315957	90315958	ENSMUST00000122703
9	90315959	90315960	ENSMUST00000122703
9	90316025	90316026	ENSMUST00000122703
9	90316084	90316085	ENSMUST00000122703
9	90316148	90316149	ENSMUST00000122703
8	120538498	120538499	ENSMUST00000184722
8	120538544	120538545	ENSMUST00000184722
4	89445594	89445595	ENSMUST00000183666
6	52249164	52249165	ENSMUST00000183562
6	52249186	52249187	ENSMUST00000183562
6	52249193	52249194	ENSMUST00000183562
6	52249264	52249265	ENSMUST00000183562
6	52249283	52249284	ENSMUST00000183562
6	52249293	52249294	ENSMUST00000183562
6	52249310	52249311	ENSMUST00000183562
6	52249313	52249314	ENSMUST00000183562
6	52249317	52249318	ENSMUST00000183562
6	52249330	52249331	ENSMUST00000183562
6	52249388	52249389	ENSMUST00000183562
6	52249390	52249391	ENSMUST00000183562
6	52249398	52249399	ENSMUST00000183562
6	52249403	52249404	ENSMUST00000183562
6	52249432	52249433	ENSMUST00000183562
6	52249448	52249449	ENSMUST00000183562
6	52249456	52249457	ENSMUST00000183562
6	52249495	52249496	ENSMUST00000183562
6	52249502	52249503	ENSMUST00000183562
6	52249519	52249520	ENSMUST00000183562
6	52249522	52249523	ENSMUST00000183562
6	52249544	52249545	ENSMUST00000183562
6	52249556	52249557	ENSMUST00000183562
6	52249560	52249561	ENSMUST00000183562
6	52249581	52249582	ENSMUST00000183562
6	52249604	52249605	ENSMUST00000183562
6	52249654	52249655	ENSMUST00000183562
6	52249681	52249682	ENSMUST00000183562
6	52249684	52249685	ENSMUST00000183562
3	142773040	142773041	ENSMUST00000083196
3	142773066	142773067	ENSMUST00000083196
1	43903085	43903086	ENSMUST00000158223
1	43903142	43903143	ENSMUST00000158223
1	43903182	43903183	ENSMUST00000158223
14	25534258	25534259	ENSMUST00000175340
2	117185447	117185448	ENSMUST00000102421
17	29059797	29059798	ENSMUST00000183758
17	29059873	29059874	ENSMUST00000183758
19	5844637	5844638	ENSMUST00000183841
19	5844724	5844725	ENSMUST00000183841
X	61145631	61145632	ENSMUST00000116905
18	75001870	75001871	ENSMUST00000082910
18	75001919	75001920	ENSMUST00000082910
18	75001958	75001959	ENSMUST00000082910
18	75001978	75001979	ENSMUST00000082910
18	75001993	75001994	ENSMUST00000082910
18	75002052	75002053	ENSMUST00000082910
18	75002111	75002112	ENSMUST00000082910
18	75002170	75002171	ENSMUST00000082910
18	75002267	75002268	ENSMUST00000082910
11	23062919	23062920	ENSMUST00000157385
11	23063281	23063282	ENSMUST00000157385
11	23063357	23063358	ENSMUST00000157385
11	23063423	23063424	ENSMUST00000157385
1	137966566	137966567	ENSMUST00000083524
1	137966585	137966586	ENSMUST00000083524
1	137966599	137966600	ENSMUST00000083524
1	137966614	137966615	ENSMUST00000083524
1	137966666	137966667	ENSMUST00000083524
1	137966721	137966722	ENSMUST00000083524
1	137966734	137966735	ENSMUST00000083524
1	137966747	137966748	ENSMUST00000083524
1	137966782	137966783	ENSMUST00000083524
1	137966785	137966786	ENSMUST00000083524
1	137966792	137966793	ENSMUST00000083524
15	55262506	55262507	ENSMUST00000179457
15	55262668	55262669	ENSMUST00000179457
15	55262787	55262788	ENSMUST00000179457
11	101353390	101353391	ENSMUST00000102272
11	101353397	101353398	ENSMUST00000102272
11	101353408	101353409	ENSMUST00000102272
11	101353432	101353433	ENSMUST00000102272
11	101353435	101353436	ENSMUST00000102272
11	101353440	101353441	ENSMUST00000102272
11	101353486	101353487	ENSMUST00000102272
11	101353540	101353541	ENSMUST00000102272
11	101353563	101353564	ENSMUST00000102272
11	101353582	101353583	ENSMUST00000102272
4	137184163	137184164	ENSMUST00000175107
4	137184175	137184176	ENSMUST00000175107
10	77912716	77912717	ENSMUST00000177209
3	155091999	155092000	ENSMUST00000082831
3	155092187	155092188	ENSMUST00000082831
3	155092391	155092392	ENSMUST00000082831
3	155092395	155092396	ENSMUST00000082831
3	155092399	155092400	ENSMUST00000082831
3	153911325	153911326	ENSMUST00000083804
3	153911436	153911437	ENSMUST00000083804
3	153911656	153911657	ENSMUST00000083804
19	5844083	5844084	ENSMUST00000183800
19	5844087	5844088	ENSMUST00000183800
19	5844133	5844134	ENSMUST00000183800
19	5844184	5844185	ENSMUST00000183800
19	5844187	5844188	ENSMUST00000183800
19	5844633	5844634	ENSMUST00000183800
2	38225306	38225307	ENSMUST00000200061
10	93162829	93162830	ENSMUST00000158589
10	93162983	93162984	ENSMUST00000158589
11	72022649	72022650	ENSMUST00000116927
11	115447695	115447696	ENSMUST00000175355
11	115447702	115447703	ENSMUST00000175355
11	115447734	115447735	ENSMUST00000175355
11	115447767	115447768	ENSMUST00000175355
11	115447782	115447783	ENSMUST00000175355
11	115447788	115447789	ENSMUST00000175355
11	115447834	115447835	ENSMUST00000175355
11	115447872	115447873	ENSMUST00000175355
11	115447898	115447899	ENSMUST00000175355
11	115447901	115447902	ENSMUST00000175355
11	115447911	115447912	ENSMUST00000175355
11	115447918	115447919	ENSMUST00000175355
11	115447922	115447923	ENSMUST00000175355
11	115447928	115447929	ENSMUST00000175355
11	115447931	115447932	ENSMUST00000175355
11	115447939	115447940	ENSMUST00000175355
11	115447955	115447956	ENSMUST00000175355
11	115447989	115447990	ENSMUST00000175355
11	115448025	115448026	ENSMUST00000175355
11	115448035	115448036	ENSMUST00000175355
11	115448052	115448053	ENSMUST00000175355
11	115448056	115448057	ENSMUST00000175355
11	115448059	115448060	ENSMUST00000175355
11	115448064	115448065	ENSMUST00000175355
11	115448101	115448102	ENSMUST00000175355
11	115448106	115448107	ENSMUST00000175355
11	115448110	115448111	ENSMUST00000175355
11	115448113	115448114	ENSMUST00000175355
11	115448129	115448130	ENSMUST00000175355
11	115448149	115448150	ENSMUST00000175355
11	115448164	115448165	ENSMUST00000175355
11	115448166	115448167	ENSMUST00000175355
11	115448190	115448191	ENSMUST00000175355
11	115448226	115448227	ENSMUST00000175355
11	115448230	115448231	ENSMUST00000175355
11	115448233	115448234	ENSMUST00000175355
16	8402973	8402974	ENSMUST00000103964
12	86651280	86651281	ENSMUST00000184362
12	86651294	86651295	ENSMUST00000184362
12	86651312	86651313	ENSMUST00000184362
12	86651370	86651371	ENSMUST00000184362
12	86651422	86651423	ENSMUST00000184362
12	86651513	86651514	ENSMUST00000184362
16	37854800	37854801	ENSMUST00000122653
16	37854810	37854811	ENSMUST00000122653
4	45500225	45500226	ENSMUST00000158267
4	45500248	45500249	ENSMUST00000158267
4	45500292	45500293	ENSMUST00000158267
4	45500334	45500335	ENSMUST00000158267
4	45500341	45500342	ENSMUST00000158267
4	45500363	45500364	ENSMUST00000158267
4	45500404	45500405	ENSMUST00000158267
4	45500496	45500497	ENSMUST00000158267
4	45500539	45500540	ENSMUST00000158267
4	45500556	45500557	ENSMUST00000158267
4	45500633	45500634	ENSMUST00000158267
4	45500750	45500751	ENSMUST00000158267
19	55192492	55192493	ENSMUST00000184990
19	55192500	55192501	ENSMUST00000184990
19	55192555	55192556	ENSMUST00000184990
19	55192577	55192578	ENSMUST00000184990
19	55192583	55192584	ENSMUST00000184990
19	55192592	55192593	ENSMUST00000184990
19	55192725	55192726	ENSMUST00000184990
19	55192748	55192749	ENSMUST00000184990
19	55192764	55192765	ENSMUST00000184990
19	55192785	55192786	ENSMUST00000184990
19	55192791	55192792	ENSMUST00000184990
19	55192799	55192800	ENSMUST00000184990
19	55192815	55192816	ENSMUST00000184990
19	55192844	55192845	ENSMUST00000184990
19	55192859	55192860	ENSMUST00000184990
19	55192861	55192862	ENSMUST00000184990
19	55192942	55192943	ENSMUST00000184990
15	102947354	102947355	ENSMUST00000184660
15	102947385	102947386	ENSMUST00000184660
15	102947430	102947431	ENSMUST00000184660
15	102947454	102947455	ENSMUST00000184660
15	102947491	102947492	ENSMUST00000184660
15	102947509	102947510	ENSMUST00000184660
15	102947512	102947513	ENSMUST00000184660
15	102947551	102947552	ENSMUST00000184660
15	102947637	102947638	ENSMUST00000184660
15	102947736	102947737	ENSMUST00000184660
15	102947792	102947793	ENSMUST00000184660
2	53701100	53701101	ENSMUST00000158003
11	101140598	101140599	ENSMUST00000175021
11	101140614	101140615	ENSMUST00000175021
11	101140643	101140644	ENSMUST00000175021
11	101140659	101140660	ENSMUST00000175021
16	93369536	93369537	ENSMUST00000103258
16	93369547	93369548	ENSMUST00000103258
16	93369619	93369620	ENSMUST00000103258
16	93369625	93369626	ENSMUST00000103258
16	93369643	93369644	ENSMUST00000103258
16	93369666	93369667	ENSMUST00000103258
16	93369714	93369715	ENSMUST00000103258
16	93369720	93369721	ENSMUST00000103258
16	93369777	93369778	ENSMUST00000103258
16	93369819	93369820	ENSMUST00000103258
16	93369839	93369840	ENSMUST00000103258
16	93369846	93369847	ENSMUST00000103258
16	93369850	93369851	ENSMUST00000103258
16	93369867	93369868	ENSMUST00000103258
16	93369874	93369875	ENSMUST00000103258
16	93369881	93369882	ENSMUST00000103258
16	93369891	93369892	ENSMUST00000103258
19	60774495	60774496	ENSMUST00000082962
7	126579516	126579517	ENSMUST00000184825
7	126579525	126579526	ENSMUST00000184825
11	86583902	86583903	ENSMUST00000083521
11	86584093	86584094	ENSMUST00000083521
11	86584145	86584146	ENSMUST00000083521
11	86584166	86584167	ENSMUST00000083521
11	86584174	86584175	ENSMUST00000083521
11	86584180	86584181	ENSMUST00000083521
11	86584196	86584197	ENSMUST00000083521
1	185242796	185242797	ENSMUST00000196796
1	185242864	185242865	ENSMUST00000196796
2	71495256	71495257	ENSMUST00000157441
2	71495304	71495305	ENSMUST00000157441
2	71495396	71495397	ENSMUST00000157441
6	29397243	29397244	ENSMUST00000196017
6	29397257	29397258	ENSMUST00000196017
6	29397283	29397284	ENSMUST00000196017
6	29397285	29397286	ENSMUST00000196017
6	29397288	29397289	ENSMUST00000196017
6	29397470	29397471	ENSMUST00000196017
4	130749437	130749438	ENSMUST00000083262
4	130749625	130749626	ENSMUST00000083262
4	130749679	130749680	ENSMUST00000083262
4	130749715	130749716	ENSMUST00000083262
4	130749720	130749721	ENSMUST00000083262
4	130749739	130749740	ENSMUST00000083262
4	130749755	130749756	ENSMUST00000083262
4	130749876	130749877	ENSMUST00000083262
13	45295126	45295127	ENSMUST00000157578
13	45295188	45295189	ENSMUST00000157578
2	10514374	10514375	ENSMUST00000103898
16	24828135	24828136	ENSMUST00000083560
11	60804378	60804379	ENSMUST00000158331
11	60804429	60804430	ENSMUST00000158331
7	19460609	19460610	ENSMUST00000083454
13	98904399	98904400	ENSMUST00000080866
13	98904457	98904458	ENSMUST00000080866
13	98904473	98904474	ENSMUST00000080866
13	98904481	98904482	ENSMUST00000080866
13	98904483	98904484	ENSMUST00000080866
13	98904493	98904494	ENSMUST00000080866
13	98904537	98904538	ENSMUST00000080866
13	98904593	98904594	ENSMUST00000080866
1	66866598	66866599	ENSMUST00000104140
1	66866660	66866661	ENSMUST00000104140
14	49001804	49001805	ENSMUST00000157129
6	52262874	52262875	ENSMUST00000184418
6	52262916	52262917	ENSMUST00000184418
6	52262951	52262952	ENSMUST00000184418
6	52262969	52262970	ENSMUST00000184418
6	52263067	52263068	ENSMUST00000184418
6	52263100	52263101	ENSMUST00000184418
6	52263104	52263105	ENSMUST00000184418
6	52263135	52263136	ENSMUST00000184418
6	52263155	52263156	ENSMUST00000184418
6	52263164	52263165	ENSMUST00000184418
6	52263195	52263196	ENSMUST00000184418
6	52263266	52263267	ENSMUST00000184418
6	52263297	52263298	ENSMUST00000184418
6	52263348	52263349	ENSMUST00000184418
6	52263362	52263363	ENSMUST00000184418
6	52263436	52263437	ENSMUST00000184418
6	52263444	52263445	ENSMUST00000184418
15	31194432	31194433	ENSMUST00000104280
15	31194459	31194460	ENSMUST00000104280
15	31194501	31194502	ENSMUST00000104280
15	31194522	31194523	ENSMUST00000104280
15	31194524	31194525	ENSMUST00000104280
5	120288042	120288043	ENSMUST00000116762
5	120288047	120288048	ENSMUST00000116762
5	120288066	120288067	ENSMUST00000116762
5	120288068	120288069	ENSMUST00000116762
5	120288070	120288071	ENSMUST00000116762
5	120288072	120288073	ENSMUST00000116762
5	120288074	120288075	ENSMUST00000116762
5	120288078	120288079	ENSMUST00000116762
5	120288088	120288089	ENSMUST00000116762
5	120288124	120288125	ENSMUST00000116762
6	51269757	51269758	ENSMUST00000083571
6	51269760	51269761	ENSMUST00000083571
6	51269786	51269787	ENSMUST00000083571
6	51269801	51269802	ENSMUST00000083571
6	51269809	51269810	ENSMUST00000083571
6	51269812	51269813	ENSMUST00000083571
6	51269871	51269872	ENSMUST00000083571
6	51269930	51269931	ENSMUST00000083571
6	51269958	51269959	ENSMUST00000083571
6	51269963	51269964	ENSMUST00000083571
6	51270034	51270035	ENSMUST00000083571
15	41948949	41948950	ENSMUST00000157844
11	98946261	98946262	ENSMUST00000082557
11	98946268	98946269	ENSMUST00000082557
13	114580343	114580344	ENSMUST00000175331
7	45457841	45457842	ENSMUST00000102082
7	45457908	45457909	ENSMUST00000102082
7	45458002	45458003	ENSMUST00000102082
7	45458057	45458058	ENSMUST00000102082
7	45458113	45458114	ENSMUST00000102082
7	45458130	45458131	ENSMUST00000102082
7	45458146	45458147	ENSMUST00000102082
7	45458165	45458166	ENSMUST00000102082
7	45458167	45458168	ENSMUST00000102082
7	45458177	45458178	ENSMUST00000102082
7	45458192	45458193	ENSMUST00000102082
7	45458202	45458203	ENSMUST00000102082
4	143340593	143340594	ENSMUST00000157770
14	12333750	12333751	ENSMUST00000103970
14	12333862	12333863	ENSMUST00000103970
7	62078858	62078859	ENSMUST00000178201
9	106154174	106154175	ENSMUST00000083473
9	106154195	106154196	ENSMUST00000083473
9	106154200	106154201	ENSMUST00000083473
9	106154204	106154205	ENSMUST00000083473
9	106154251	106154252	ENSMUST00000083473
15	39146684	39146685	ENSMUST00000122613
19	7422374	7422375	ENSMUST00000183837
19	7422381	7422382	ENSMUST00000183837
19	7422390	7422391	ENSMUST00000183837
19	7422440	7422441	ENSMUST00000183837
15	78369280	78369281	ENSMUST00000093723
14	45404580	45404581	ENSMUST00000179366
14	45404631	45404632	ENSMUST00000179366
14	45404704	45404705	ENSMUST00000179366
1	73392442	73392443	ENSMUST00000183977
4	88910291	88910292	ENSMUST00000083474
4	88910382	88910383	ENSMUST00000083474
4	88910442	88910443	ENSMUST00000083474
4	88910451	88910452	ENSMUST00000083474
4	88910478	88910479	ENSMUST00000083474
4	88910546	88910547	ENSMUST00000083474
14	29009677	29009678	ENSMUST00000158057
14	29009731	29009732	ENSMUST00000158057
14	29009766	29009767	ENSMUST00000158057
6	124718014	124718015	ENSMUST00000083528
6	124718025	124718026	ENSMUST00000083528
6	124718039	124718040	ENSMUST00000083528
6	124718073	124718074	ENSMUST00000083528
6	124718075	124718076	ENSMUST00000083528
8	25610173	25610174	ENSMUST00000122594
8	25610238	25610239	ENSMUST00000122594
8	25610258	25610259	ENSMUST00000122594
8	25610263	25610264	ENSMUST00000122594
7	114936551	114936552	ENSMUST00000158723
7	114936562	114936563	ENSMUST00000158723
7	114936593	114936594	ENSMUST00000158723
7	114936612	114936613	ENSMUST00000158723
11	72281240	72281241	ENSMUST00000122650
11	72281259	72281260	ENSMUST00000122650
11	94920084	94920085	ENSMUST00000082578
11	94920105	94920106	ENSMUST00000082578
17	35194774	35194775	ENSMUST00000183646
10	77913719	77913720	ENSMUST00000177097
19	35759802	35759803	ENSMUST00000104017
19	35759824	35759825	ENSMUST00000104017
8	117546762	117546763	ENSMUST00000175077
12	59040559	59040560	ENSMUST00000083298
12	59040649	59040650	ENSMUST00000083298
12	59040677	59040678	ENSMUST00000083298
9	52103567	52103568	ENSMUST00000185123
9	52103625	52103626	ENSMUST00000185123
9	52103653	52103654	ENSMUST00000185123
9	52103681	52103682	ENSMUST00000185123
10	128435808	128435809	ENSMUST00000157526
11	59813255	59813256	ENSMUST00000158325
19	42699512	42699513	ENSMUST00000104580
19	42699559	42699560	ENSMUST00000104580
16	56035626	56035627	ENSMUST00000083060
16	56035685	56035686	ENSMUST00000083060
16	56035701	56035702	ENSMUST00000083060
10	127138573	127138574	ENSMUST00000158047
10	127138618	127138619	ENSMUST00000158047
10	127138669	127138670	ENSMUST00000158047
10	127138699	127138700	ENSMUST00000158047
10	127138719	127138720	ENSMUST00000158047
10	127138743	127138744	ENSMUST00000158047
10	127138745	127138746	ENSMUST00000158047
10	127138751	127138752	ENSMUST00000158047
10	127138756	127138757	ENSMUST00000158047
10	127138764	127138765	ENSMUST00000158047
10	127138778	127138779	ENSMUST00000158047
5	135735525	135735526	ENSMUST00000184682
5	135735882	135735883	ENSMUST00000184682
5	135735916	135735917	ENSMUST00000184682
5	135735923	135735924	ENSMUST00000184682
5	135735946	135735947	ENSMUST00000184682
5	135736002	135736003	ENSMUST00000184682
5	135736018	135736019	ENSMUST00000184682
5	135736040	135736041	ENSMUST00000184682
5	135736059	135736060	ENSMUST00000184682
5	135736070	135736071	ENSMUST00000184682
16	41066676	41066677	ENSMUST00000183933
16	41066744	41066745	ENSMUST00000183933
13	94517331	94517332	ENSMUST00000122474
13	94517458	94517459	ENSMUST00000122474
13	94517466	94517467	ENSMUST00000122474
13	94517505	94517506	ENSMUST00000122474
13	94517530	94517531	ENSMUST00000122474
1	73855531	73855532	ENSMUST00000183826
1	73855572	73855573	ENSMUST00000183826
6	124718014	124718015	ENSMUST00000083540
6	124718025	124718026	ENSMUST00000083540
6	124718039	124718040	ENSMUST00000083540
6	124718073	124718074	ENSMUST00000083540
6	124718075	124718076	ENSMUST00000083540
2	30367492	30367493	ENSMUST00000198501
2	30367535	30367536	ENSMUST00000198501
19	23149421	23149422	ENSMUST00000116976
19	23149487	23149488	ENSMUST00000116976
19	23149710	23149711	ENSMUST00000116976
19	23149770	23149771	ENSMUST00000116976
9	108568797	108568798	ENSMUST00000083645
9	108568807	108568808	ENSMUST00000083645
9	108568833	108568834	ENSMUST00000083645
9	108568842	108568843	ENSMUST00000083645
9	108568848	108568849	ENSMUST00000083645
9	108568863	108568864	ENSMUST00000083645
9	108568893	108568894	ENSMUST00000083645
9	108568902	108568903	ENSMUST00000083645
9	108568936	108568937	ENSMUST00000083645
9	108568951	108568952	ENSMUST00000083645
9	108568990	108568991	ENSMUST00000083645
9	108569003	108569004	ENSMUST00000083645
15	102945474	102945475	ENSMUST00000184010
15	102945545	102945546	ENSMUST00000184010
5	147283475	147283476	ENSMUST00000184115
7	130527052	130527053	ENSMUST00000183865
18	35557351	35557352	ENSMUST00000083715
18	35557353	35557354	ENSMUST00000083715
6	52262485	52262486	ENSMUST00000185112
6	52262508	52262509	ENSMUST00000185112
6	52262543	52262544	ENSMUST00000185112
6	52262620	52262621	ENSMUST00000185112
6	52262647	52262648	ENSMUST00000185112
6	52262741	52262742	ENSMUST00000185112
6	52262801	52262802	ENSMUST00000185112
6	52262808	52262809	ENSMUST00000185112
6	52262828	52262829	ENSMUST00000185112
6	52262838	52262839	ENSMUST00000185112
6	52262846	52262847	ENSMUST00000185112
6	52262874	52262875	ENSMUST00000185112
6	52262916	52262917	ENSMUST00000185112
6	52262951	52262952	ENSMUST00000185112
6	52262969	52262970	ENSMUST00000185112
X	150547366	150547367	ENSMUST00000184710
X	150547371	150547372	ENSMUST00000184710
X	150547395	150547396	ENSMUST00000184710
X	150547454	150547455	ENSMUST00000184710
X	150547465	150547466	ENSMUST00000184710
14	20701610	20701611	ENSMUST00000175013
11	70705906	70705907	ENSMUST00000197857
11	70705932	70705933	ENSMUST00000197857
9	102304914	102304915	ENSMUST00000184048
5	41891571	41891572	ENSMUST00000183685
5	41891607	41891608	ENSMUST00000183685
10	23785588	23785589	ENSMUST00000093556
10	23785611	23785612	ENSMUST00000093556
10	23785626	23785627	ENSMUST00000093556
10	23785630	23785631	ENSMUST00000093556
12	112131109	112131110	ENSMUST00000083640
12	112131144	112131145	ENSMUST00000083640
12	112131161	112131162	ENSMUST00000083640
12	112131165	112131166	ENSMUST00000083640
12	112131210	112131211	ENSMUST00000083640
12	112131228	112131229	ENSMUST00000083640
12	112131232	112131233	ENSMUST00000083640
12	112131270	112131271	ENSMUST00000083640
10	128382669	128382670	ENSMUST00000184999
10	128382689	128382690	ENSMUST00000184999
10	128382700	128382701	ENSMUST00000184999
10	128382733	128382734	ENSMUST00000184999
10	128382746	128382747	ENSMUST00000184999
3	96415044	96415045	ENSMUST00000082862
3	96415048	96415049	ENSMUST00000082862
3	96415052	96415053	ENSMUST00000082862
4	63256794	63256795	ENSMUST00000093594
4	63256813	63256814	ENSMUST00000093594
4	63256815	63256816	ENSMUST00000093594
4	63256827	63256828	ENSMUST00000093594
4	63256866	63256867	ENSMUST00000093594
4	63256888	63256889	ENSMUST00000093594
4	63256894	63256895	ENSMUST00000093594
4	63256913	63256914	ENSMUST00000093594
4	63256947	63256948	ENSMUST00000093594
4	63256984	63256985	ENSMUST00000093594
4	63257077	63257078	ENSMUST00000093594
4	63257101	63257102	ENSMUST00000093594
4	63257112	63257113	ENSMUST00000093594
4	63257137	63257138	ENSMUST00000093594
4	63257158	63257159	ENSMUST00000093594
4	63257182	63257183	ENSMUST00000093594
15	102973183	102973184	ENSMUST00000083554
16	96040943	96040944	ENSMUST00000184285
X	20862948	20862949	ENSMUST00000176786
X	20862965	20862966	ENSMUST00000176786
X	20862991	20862992	ENSMUST00000176786
4	133716906	133716907	ENSMUST00000200408
4	133716923	133716924	ENSMUST00000200408
11	102999764	102999765	ENSMUST00000184841
9	108081430	108081431	ENSMUST00000184227
9	108081445	108081446	ENSMUST00000184227
9	108081469	108081470	ENSMUST00000184227
9	108081544	108081545	ENSMUST00000184227
9	108081593	108081594	ENSMUST00000184227
9	108081626	108081627	ENSMUST00000184227
9	108081677	108081678	ENSMUST00000184227
11	50809604	50809605	ENSMUST00000157580
9	64174857	64174858	ENSMUST00000083818
9	64174918	64174919	ENSMUST00000083818
9	64174938	64174939	ENSMUST00000083818
9	64174980	64174981	ENSMUST00000083818
9	64175012	64175013	ENSMUST00000083818
9	64175435	64175436	ENSMUST00000083818
9	64175444	64175445	ENSMUST00000083818
15	77840488	77840489	ENSMUST00000122548
15	77840493	77840494	ENSMUST00000122548
15	77840604	77840605	ENSMUST00000122548
15	77840649	77840650	ENSMUST00000122548
15	77840665	77840666	ENSMUST00000122548
15	77840683	77840684	ENSMUST00000122548
15	77840696	77840697	ENSMUST00000122548
15	77840720	77840721	ENSMUST00000122548
15	77840757	77840758	ENSMUST00000122548
2	25054974	25054975	ENSMUST00000175104
2	25055006	25055007	ENSMUST00000175104
2	25055010	25055011	ENSMUST00000175104
2	25055048	25055049	ENSMUST00000175104
2	25055053	25055054	ENSMUST00000175104
17	85619162	85619163	ENSMUST00000185134
17	85619232	85619233	ENSMUST00000185134
17	85619235	85619236	ENSMUST00000185134
17	85619238	85619239	ENSMUST00000185134
17	85619240	85619241	ENSMUST00000185134
17	85619257	85619258	ENSMUST00000185134
17	85619476	85619477	ENSMUST00000185134
17	85619502	85619503	ENSMUST00000185134
17	85619525	85619526	ENSMUST00000185134
17	85619537	85619538	ENSMUST00000185134
17	85619582	85619583	ENSMUST00000185134
7	43204166	43204167	ENSMUST00000103834
12	54645618	54645619	ENSMUST00000197752
15	94681300	94681301	ENSMUST00000103977
15	94681347	94681348	ENSMUST00000103977
19	6829968	6829969	ENSMUST00000199140
15	11361898	11361899	ENSMUST00000158679
1	72244509	72244510	ENSMUST00000177868
1	72244516	72244517	ENSMUST00000177868
1	72244555	72244556	ENSMUST00000177868
1	72244563	72244564	ENSMUST00000177868
1	72244574	72244575	ENSMUST00000177868
15	8529513	8529514	ENSMUST00000108782
15	8529598	8529599	ENSMUST00000108782
8	121978083	121978084	ENSMUST00000184699
13	30147995	30147996	ENSMUST00000122720
13	30148011	30148012	ENSMUST00000122720
13	30148067	30148068	ENSMUST00000122720
18	61397867	61397868	ENSMUST00000175285
18	61397933	61397934	ENSMUST00000175285
18	61397955	61397956	ENSMUST00000175285
18	61397985	61397986	ENSMUST00000175285
18	61397988	61397989	ENSMUST00000175285
18	61397998	61397999	ENSMUST00000175285
18	61398008	61398009	ENSMUST00000175285
18	61398033	61398034	ENSMUST00000175285
18	61398077	61398078	ENSMUST00000175285
18	61398091	61398092	ENSMUST00000175285
18	61398101	61398102	ENSMUST00000175285
18	61398111	61398112	ENSMUST00000175285
18	61398151	61398152	ENSMUST00000175285
16	10965542	10965543	ENSMUST00000177685
16	10965836	10965837	ENSMUST00000177685
16	10965849	10965850	ENSMUST00000177685
16	10965918	10965919	ENSMUST00000177685
16	10966001	10966002	ENSMUST00000177685
15	99937623	99937624	ENSMUST00000104255
4	129855169	129855170	ENSMUST00000097869
4	129855191	129855192	ENSMUST00000097869
4	129855214	129855215	ENSMUST00000097869
2	158359546	158359547	ENSMUST00000082471
2	158359581	158359582	ENSMUST00000082471
2	158359671	158359672	ENSMUST00000082471
2	158359742	158359743	ENSMUST00000082471
2	158359782	158359783	ENSMUST00000082471
2	158359792	158359793	ENSMUST00000082471
2	158359828	158359829	ENSMUST00000082471
2	158359849	158359850	ENSMUST00000082471
2	158359920	158359921	ENSMUST00000082471
2	158360071	158360072	ENSMUST00000082471
2	158360083	158360084	ENSMUST00000082471
2	158360118	158360119	ENSMUST00000082471
10	62194123	62194124	ENSMUST00000184761
11	78179102	78179103	ENSMUST00000184358
11	78179104	78179105	ENSMUST00000184358
11	78179113	78179114	ENSMUST00000184358
11	78179144	78179145	ENSMUST00000184358
11	78179156	78179157	ENSMUST00000184358
11	78179204	78179205	ENSMUST00000184358
6	39013681	39013682	ENSMUST00000104151
6	39013707	39013708	ENSMUST00000104151
6	39013760	39013761	ENSMUST00000104151
6	39013774	39013775	ENSMUST00000104151
6	39013818	39013819	ENSMUST00000104151
6	39013840	39013841	ENSMUST00000104151
12	109658509	109658510	ENSMUST00000182333
12	109658541	109658542	ENSMUST00000182333
12	109658589	109658590	ENSMUST00000182333
4	126201063	126201064	ENSMUST00000122555
12	109735464	109735465	ENSMUST00000104732
12	109735490	109735491	ENSMUST00000104732
4	137184163	137184164	ENSMUST00000175553
4	137184175	137184176	ENSMUST00000175553
17	35251543	35251544	ENSMUST00000183361
11	90185043	90185044	ENSMUST00000104518
11	90185047	90185048	ENSMUST00000104518
11	90185104	90185105	ENSMUST00000104518
6	52266540	52266541	ENSMUST00000184459
6	52266551	52266552	ENSMUST00000184459
2	74725895	74725896	ENSMUST00000083566
2	74725919	74725920	ENSMUST00000083566
2	74725944	74725945	ENSMUST00000083566
2	74726051	74726052	ENSMUST00000083566
2	74726062	74726063	ENSMUST00000083566
2	74726088	74726089	ENSMUST00000083566
2	74726121	74726122	ENSMUST00000083566
2	74726143	74726144	ENSMUST00000083566
2	74726167	74726168	ENSMUST00000083566
2	74726188	74726189	ENSMUST00000083566
2	74726190	74726191	ENSMUST00000083566
2	74726212	74726213	ENSMUST00000083566
2	74726259	74726260	ENSMUST00000083566
16	22531805	22531806	ENSMUST00000185103
16	22531853	22531854	ENSMUST00000185103
18	57669400	57669401	ENSMUST00000158151
18	57669421	57669422	ENSMUST00000158151
18	57669436	57669437	ENSMUST00000158151
2	105122479	105122480	ENSMUST00000185065
2	105122489	105122490	ENSMUST00000185065
2	105122502	105122503	ENSMUST00000185065
2	105122548	105122549	ENSMUST00000185065
9	62515308	62515309	ENSMUST00000122591
9	62515311	62515312	ENSMUST00000122591
9	62515326	62515327	ENSMUST00000122591
9	62515333	62515334	ENSMUST00000122591
13	91744942	91744943	ENSMUST00000122503
13	91744957	91744958	ENSMUST00000122503
13	91744960	91744961	ENSMUST00000122503
13	91745063	91745064	ENSMUST00000122503
13	91745162	91745163	ENSMUST00000122503
10	92135657	92135658	ENSMUST00000184576
10	92135732	92135733	ENSMUST00000184576
10	92135755	92135756	ENSMUST00000184576
10	92135768	92135769	ENSMUST00000184576
10	92135826	92135827	ENSMUST00000184576
14	67274790	67274791	ENSMUST00000116782
14	67274807	67274808	ENSMUST00000116782
14	67274820	67274821	ENSMUST00000116782
2	74700799	74700800	ENSMUST00000198895
2	74700841	74700842	ENSMUST00000198895
2	74700852	74700853	ENSMUST00000198895
2	74700874	74700875	ENSMUST00000198895
2	74700876	74700877	ENSMUST00000198895
2	74700879	74700880	ENSMUST00000198895
2	74700882	74700883	ENSMUST00000198895
2	74700900	74700901	ENSMUST00000198895
2	74701005	74701006	ENSMUST00000198895
2	74701009	74701010	ENSMUST00000198895
2	74701027	74701028	ENSMUST00000198895
2	74701043	74701044	ENSMUST00000198895
2	74701096	74701097	ENSMUST00000198895
2	74701101	74701102	ENSMUST00000198895
2	74701104	74701105	ENSMUST00000198895
2	74701109	74701110	ENSMUST00000198895
2	74701130	74701131	ENSMUST00000198895
2	74701142	74701143	ENSMUST00000198895
2	74701147	74701148	ENSMUST00000198895
2	74701280	74701281	ENSMUST00000198895
17	31059524	31059525	ENSMUST00000158997
17	31059553	31059554	ENSMUST00000158997
17	31059596	31059597	ENSMUST00000158997
3	127005331	127005332	ENSMUST00000104429
3	127005343	127005344	ENSMUST00000104429
3	127005399	127005400	ENSMUST00000104429
3	127005415	127005416	ENSMUST00000104429
3	127005569	127005570	ENSMUST00000104429
3	127005679	127005680	ENSMUST00000104429
4	133559011	133559012	ENSMUST00000175076
4	133559112	133559113	ENSMUST00000175076
6	52247272	52247273	ENSMUST00000184302
6	57565595	57565596	ENSMUST00000175162
6	57565603	57565604	ENSMUST00000175162
6	57565690	57565691	ENSMUST00000175162
6	57565752	57565753	ENSMUST00000175162
6	57565767	57565768	ENSMUST00000175162
6	57565786	57565787	ENSMUST00000175162
6	57565803	57565804	ENSMUST00000175162
2	113476666	113476667	ENSMUST00000199536
5	98553044	98553045	ENSMUST00000112956
5	98553056	98553057	ENSMUST00000112956
2	172864001	172864002	ENSMUST00000175419
12	71724638	71724639	ENSMUST00000122514
12	71724710	71724711	ENSMUST00000122514
12	71724724	71724725	ENSMUST00000122514
12	71724751	71724752	ENSMUST00000122514
12	71724801	71724802	ENSMUST00000122514
8	68010270	68010271	ENSMUST00000104357
8	68010362	68010363	ENSMUST00000104357
8	68010381	68010382	ENSMUST00000104357
8	68010501	68010502	ENSMUST00000104357
8	68010590	68010591	ENSMUST00000104357
9	92266973	92266974	ENSMUST00000183558
9	92267046	92267047	ENSMUST00000183558
15	101369471	101369472	ENSMUST00000157834
15	101369504	101369505	ENSMUST00000157834
15	101369552	101369553	ENSMUST00000157834
15	101369664	101369665	ENSMUST00000157834
15	101369675	101369676	ENSMUST00000157834
6	53433820	53433821	ENSMUST00000083282
6	53433874	53433875	ENSMUST00000083282
6	53433936	53433937	ENSMUST00000083282
6	53434005	53434006	ENSMUST00000083282
6	53434007	53434008	ENSMUST00000083282
7	144009090	144009091	ENSMUST00000175480
7	144009224	144009225	ENSMUST00000175480
7	144009278	144009279	ENSMUST00000175480
7	144009287	144009288	ENSMUST00000175480
10	23785588	23785589	ENSMUST00000116836
10	23785611	23785612	ENSMUST00000116836
10	23785626	23785627	ENSMUST00000116836
10	23785630	23785631	ENSMUST00000116836
14	62865350	62865351	ENSMUST00000183649
14	62865415	62865416	ENSMUST00000183649
15	76248349	76248350	ENSMUST00000184745
15	76248415	76248416	ENSMUST00000184745
15	76248423	76248424	ENSMUST00000184745
15	76248478	76248479	ENSMUST00000184745
4	143204411	143204412	ENSMUST00000157278
4	143204419	143204420	ENSMUST00000157278
4	143204422	143204423	ENSMUST00000157278
1	137966566	137966567	ENSMUST00000083631
1	137966585	137966586	ENSMUST00000083631
1	137966599	137966600	ENSMUST00000083631
1	137966614	137966615	ENSMUST00000083631
1	137966666	137966667	ENSMUST00000083631
1	137966721	137966722	ENSMUST00000083631
1	137966734	137966735	ENSMUST00000083631
1	137966747	137966748	ENSMUST00000083631
1	137966782	137966783	ENSMUST00000083631
1	137966785	137966786	ENSMUST00000083631
1	137966792	137966793	ENSMUST00000083631
10	105040391	105040392	ENSMUST00000082498
10	105040462	105040463	ENSMUST00000082498
10	105040480	105040481	ENSMUST00000082498
6	52248185	52248186	ENSMUST00000185090
6	52248235	52248236	ENSMUST00000185090
6	52248253	52248254	ENSMUST00000185090
6	52248258	52248259	ENSMUST00000185090
6	52248324	52248325	ENSMUST00000185090
6	52248330	52248331	ENSMUST00000185090
6	52248343	52248344	ENSMUST00000185090
6	52248422	52248423	ENSMUST00000185090
6	52248436	52248437	ENSMUST00000185090
6	52248438	52248439	ENSMUST00000185090
6	52248445	52248446	ENSMUST00000185090
6	52248453	52248454	ENSMUST00000185090
6	52248494	52248495	ENSMUST00000185090
6	52248502	52248503	ENSMUST00000185090
6	52248538	52248539	ENSMUST00000185090
6	52248543	52248544	ENSMUST00000185090
6	52248587	52248588	ENSMUST00000185090
6	52248612	52248613	ENSMUST00000185090
6	52248660	52248661	ENSMUST00000185090
6	52248673	52248674	ENSMUST00000185090
6	52248713	52248714	ENSMUST00000185090
18	35557351	35557352	ENSMUST00000199921
18	35557353	35557354	ENSMUST00000199921
19	3289133	3289134	ENSMUST00000185105
18	65248742	65248743	ENSMUST00000083468
18	65248771	65248772	ENSMUST00000083468
18	65248805	65248806	ENSMUST00000083468
18	65248905	65248906	ENSMUST00000083468
18	65248942	65248943	ENSMUST00000083468
18	65248953	65248954	ENSMUST00000083468
18	65248955	65248956	ENSMUST00000083468
18	65248965	65248966	ENSMUST00000083468
18	65248978	65248979	ENSMUST00000083468
18	65249075	65249076	ENSMUST00000083468
18	65249086	65249087	ENSMUST00000083468
18	65249212	65249213	ENSMUST00000083468
18	65249227	65249228	ENSMUST00000083468
18	65249233	65249234	ENSMUST00000083468
4	139967382	139967383	ENSMUST00000158669
4	139967388	139967389	ENSMUST00000158669
4	139967408	139967409	ENSMUST00000158669
4	139967494	139967495	ENSMUST00000158669
4	139967531	139967532	ENSMUST00000158669
4	139967549	139967550	ENSMUST00000158669
4	139967557	139967558	ENSMUST00000158669
4	139967667	139967668	ENSMUST00000158669
4	139967734	139967735	ENSMUST00000158669
4	139967747	139967748	ENSMUST00000158669
4	139967785	139967786	ENSMUST00000158669
15	101194171	101194172	ENSMUST00000199512
15	101194202	101194203	ENSMUST00000199512
15	101194228	101194229	ENSMUST00000199512
15	82641636	82641637	ENSMUST00000183569
15	82641713	82641714	ENSMUST00000183569
15	82641720	82641721	ENSMUST00000183569
15	82641764	82641765	ENSMUST00000183569
15	82641861	82641862	ENSMUST00000183569
15	82641871	82641872	ENSMUST00000183569
15	82641883	82641884	ENSMUST00000183569
15	82641889	82641890	ENSMUST00000183569
15	82641892	82641893	ENSMUST00000183569
15	82642187	82642188	ENSMUST00000183569
19	34820373	34820374	ENSMUST00000083660
19	34820450	34820451	ENSMUST00000083660
19	34820456	34820457	ENSMUST00000083660
19	34820481	34820482	ENSMUST00000083660
19	34820527	34820528	ENSMUST00000083660
19	34820683	34820684	ENSMUST00000083660
19	34820685	34820686	ENSMUST00000083660
5	92458516	92458517	ENSMUST00000184064
5	92458558	92458559	ENSMUST00000184064
5	92458599	92458600	ENSMUST00000184064
5	92458627	92458628	ENSMUST00000184064
5	92458664	92458665	ENSMUST00000184064
5	92458883	92458884	ENSMUST00000184064
5	92458924	92458925	ENSMUST00000184064
5	139369385	139369386	ENSMUST00000083659
5	139369480	139369481	ENSMUST00000083659
5	139369523	139369524	ENSMUST00000083659
5	139369529	139369530	ENSMUST00000083659
5	139369560	139369561	ENSMUST00000083659
5	139369586	139369587	ENSMUST00000083659
5	139369618	139369619	ENSMUST00000083659
5	139369674	139369675	ENSMUST00000083659
5	139369683	139369684	ENSMUST00000083659
5	139369686	139369687	ENSMUST00000083659
5	139369691	139369692	ENSMUST00000083659
5	139369709	139369710	ENSMUST00000083659
5	139369744	139369745	ENSMUST00000083659
5	139369922	139369923	ENSMUST00000083659
X	162748584	162748585	ENSMUST00000116744
19	16314891	16314892	ENSMUST00000184935
19	16314943	16314944	ENSMUST00000184935
19	16314989	16314990	ENSMUST00000184935
19	5844633	5844634	ENSMUST00000185071
19	5844637	5844638	ENSMUST00000185071
19	5844724	5844725	ENSMUST00000185071
8	69400048	69400049	ENSMUST00000157704
8	69400091	69400092	ENSMUST00000157704
15	82407010	82407011	ENSMUST00000183705
15	82407020	82407021	ENSMUST00000183705
15	82407032	82407033	ENSMUST00000183705
15	82407041	82407042	ENSMUST00000183705
15	82407075	82407076	ENSMUST00000183705
5	34530473	34530474	ENSMUST00000157707
5	34530641	34530642	ENSMUST00000157707
5	34530715	34530716	ENSMUST00000157707
3	31038769	31038770	ENSMUST00000184398
3	31038778	31038779	ENSMUST00000184398
3	31038786	31038787	ENSMUST00000184398
3	31038879	31038880	ENSMUST00000184398
3	31038911	31038912	ENSMUST00000184398
3	31038991	31038992	ENSMUST00000184398
3	31038995	31038996	ENSMUST00000184398
3	31039006	31039007	ENSMUST00000184398
3	31039085	31039086	ENSMUST00000184398
2	25059626	25059627	ENSMUST00000184681
2	26591404	26591405	ENSMUST00000083606
2	26591409	26591410	ENSMUST00000083606
2	26591423	26591424	ENSMUST00000083606
2	26591425	26591426	ENSMUST00000083606
2	26591440	26591441	ENSMUST00000083606
2	26591454	26591455	ENSMUST00000083606
2	26591473	26591474	ENSMUST00000083606
2	26591484	26591485	ENSMUST00000083606
2	26591494	26591495	ENSMUST00000083606
2	26591041	26591042	ENSMUST00000199077
2	26591404	26591405	ENSMUST00000199077
2	26591409	26591410	ENSMUST00000199077
2	26591423	26591424	ENSMUST00000199077
2	26591425	26591426	ENSMUST00000199077
2	26591440	26591441	ENSMUST00000199077
2	26591454	26591455	ENSMUST00000199077
2	26591473	26591474	ENSMUST00000199077
2	26591484	26591485	ENSMUST00000199077
2	26591494	26591495	ENSMUST00000199077
6	52639110	52639111	ENSMUST00000082858
6	52639197	52639198	ENSMUST00000082858
19	6264467	6264468	ENSMUST00000083648
19	6264483	6264484	ENSMUST00000083648
19	6264556	6264557	ENSMUST00000083648
19	6264567	6264568	ENSMUST00000083648
19	6264643	6264644	ENSMUST00000083648
19	6264723	6264724	ENSMUST00000083648
19	6264811	6264812	ENSMUST00000083648
19	6264845	6264846	ENSMUST00000083648
19	6264950	6264951	ENSMUST00000083648
19	6264955	6264956	ENSMUST00000083648
8	120443176	120443177	ENSMUST00000116899
8	120443247	120443248	ENSMUST00000116899
8	120443297	120443298	ENSMUST00000116899
8	120443317	120443318	ENSMUST00000116899
8	120443358	120443359	ENSMUST00000116899
8	120443361	120443362	ENSMUST00000116899
8	120443391	120443392	ENSMUST00000116899
8	120443411	120443412	ENSMUST00000116899
11	101030489	101030490	ENSMUST00000185166
X	151859489	151859490	ENSMUST00000175478
X	151859509	151859510	ENSMUST00000175478
X	151859573	151859574	ENSMUST00000175478
X	151859591	151859592	ENSMUST00000175478
X	151859652	151859653	ENSMUST00000175478
X	151859683	151859684	ENSMUST00000175478
X	151859693	151859694	ENSMUST00000175478
17	35049210	35049211	ENSMUST00000158934
4	156054839	156054840	ENSMUST00000083466
4	156054888	156054889	ENSMUST00000083466
4	156054891	156054892	ENSMUST00000083466
4	156054916	156054917	ENSMUST00000083466
6	113421975	113421976	ENSMUST00000104625
7	35082202	35082203	ENSMUST00000175412
6	52246766	52246767	ENSMUST00000185194
6	52246789	52246790	ENSMUST00000185194
11	75463639	75463640	ENSMUST00000083595
11	75463729	75463730	ENSMUST00000083595
11	75463814	75463815	ENSMUST00000083595
11	75463853	75463854	ENSMUST00000083595
1	63177926	63177927	ENSMUST00000184516
1	63178045	63178046	ENSMUST00000184516
1	63178102	63178103	ENSMUST00000184516
1	63178123	63178124	ENSMUST00000184516
1	63178131	63178132	ENSMUST00000184516
1	63178262	63178263	ENSMUST00000184516
8	87636655	87636656	ENSMUST00000158676
8	87636695	87636696	ENSMUST00000158676
8	87636726	87636727	ENSMUST00000158676
8	87636730	87636731	ENSMUST00000158676
8	87636774	87636775	ENSMUST00000158676
7	28351691	28351692	ENSMUST00000104523
7	28351754	28351755	ENSMUST00000104523
17	56171729	56171730	ENSMUST00000195950
17	56171939	56171940	ENSMUST00000195950
17	56171977	56171978	ENSMUST00000195950
17	56171983	56171984	ENSMUST00000195950
17	56171989	56171990	ENSMUST00000195950
17	56171991	56171992	ENSMUST00000195950
17	56171995	56171996	ENSMUST00000195950
17	56172049	56172050	ENSMUST00000195950
17	56172052	56172053	ENSMUST00000195950
17	56172110	56172111	ENSMUST00000195950
17	56172132	56172133	ENSMUST00000195950
17	56172136	56172137	ENSMUST00000195950
17	56172183	56172184	ENSMUST00000195950
17	56172185	56172186	ENSMUST00000195950
17	56172211	56172212	ENSMUST00000195950
17	56172226	56172227	ENSMUST00000195950
17	56172243	56172244	ENSMUST00000195950
17	56172258	56172259	ENSMUST00000195950
17	56172313	56172314	ENSMUST00000195950
6	24894415	24894416	ENSMUST00000104008
6	24894431	24894432	ENSMUST00000104008
6	24894561	24894562	ENSMUST00000104008
6	24894565	24894566	ENSMUST00000104008
6	135149041	135149042	ENSMUST00000157747
7	3220396	3220397	ENSMUST00000104841
7	3220416	3220417	ENSMUST00000104841
7	3220516	3220517	ENSMUST00000104841
7	3220526	3220527	ENSMUST00000104841
5	23487522	23487523	ENSMUST00000157545
7	25217586	25217587	ENSMUST00000184632
7	25217599	25217600	ENSMUST00000184632
7	25217602	25217603	ENSMUST00000184632
7	25217656	25217657	ENSMUST00000184632
7	25217698	25217699	ENSMUST00000184632
7	25217720	25217721	ENSMUST00000184632
7	25217746	25217747	ENSMUST00000184632
7	25217764	25217765	ENSMUST00000184632
7	25217791	25217792	ENSMUST00000184632
7	25217810	25217811	ENSMUST00000184632
7	25217857	25217858	ENSMUST00000184632
7	25217867	25217868	ENSMUST00000184632
2	26639029	26639030	ENSMUST00000104004
5	114719421	114719422	ENSMUST00000185016
5	114719450	114719451	ENSMUST00000185016
5	114719573	114719574	ENSMUST00000185016
5	114719588	114719589	ENSMUST00000185016
5	114719628	114719629	ENSMUST00000185016
9	64175435	64175436	ENSMUST00000083895
9	64175444	64175445	ENSMUST00000083895
9	64175463	64175464	ENSMUST00000083895
9	64175504	64175505	ENSMUST00000083895
1	88015728	88015729	ENSMUST00000178574
1	88015735	88015736	ENSMUST00000178574
1	88015750	88015751	ENSMUST00000178574
9	112118373	112118374	ENSMUST00000083507
9	112118392	112118393	ENSMUST00000083507
9	112118404	112118405	ENSMUST00000083507
9	112118417	112118418	ENSMUST00000083507
9	112118442	112118443	ENSMUST00000083507
9	112118540	112118541	ENSMUST00000083507
9	112118544	112118545	ENSMUST00000083507
9	112118569	112118570	ENSMUST00000083507
9	112118572	112118573	ENSMUST00000083507
9	112118594	112118595	ENSMUST00000083507
9	112118614	112118615	ENSMUST00000083507
9	112118653	112118654	ENSMUST00000083507
9	112118695	112118696	ENSMUST00000083507
9	112118725	112118726	ENSMUST00000083507
9	112118755	112118756	ENSMUST00000083507
9	112118794	112118795	ENSMUST00000083507
9	112118825	112118826	ENSMUST00000083507
9	112118828	112118829	ENSMUST00000083507
6	52246766	52246767	ENSMUST00000184301
6	52246789	52246790	ENSMUST00000184301
11	6273500	6273501	ENSMUST00000104336
11	6273566	6273567	ENSMUST00000104336
11	6273601	6273602	ENSMUST00000104336
11	6273663	6273664	ENSMUST00000104336
11	6273688	6273689	ENSMUST00000104336
1	59071078	59071079	ENSMUST00000104428
1	59071144	59071145	ENSMUST00000104428
18	61397867	61397868	ENSMUST00000198300
18	61397933	61397934	ENSMUST00000198300
18	61397955	61397956	ENSMUST00000198300
18	61397985	61397986	ENSMUST00000198300
18	61397988	61397989	ENSMUST00000198300
18	61397998	61397999	ENSMUST00000198300
18	61398008	61398009	ENSMUST00000198300
18	61398033	61398034	ENSMUST00000198300
18	61398077	61398078	ENSMUST00000198300
18	61398091	61398092	ENSMUST00000198300
10	3934858	3934859	ENSMUST00000158767
11	75318221	75318222	ENSMUST00000198372
1	39186909	39186910	ENSMUST00000184059
1	39186941	39186942	ENSMUST00000184059
8	108936891	108936892	ENSMUST00000175500
2	120640734	120640735	ENSMUST00000083149
2	120640784	120640785	ENSMUST00000083149
2	120640794	120640795	ENSMUST00000083149
2	120640907	120640908	ENSMUST00000083149
2	120640971	120640972	ENSMUST00000083149
2	120641011	120641012	ENSMUST00000083149
2	144266154	144266155	ENSMUST00000104526
2	144266180	144266181	ENSMUST00000104526
2	144266189	144266190	ENSMUST00000104526
2	144266219	144266220	ENSMUST00000104526
16	85168666	85168667	ENSMUST00000184264
16	85168687	85168688	ENSMUST00000184264
16	85168764	85168765	ENSMUST00000184264
15	82452287	82452288	ENSMUST00000183779
15	82452537	82452538	ENSMUST00000183779
15	82452543	82452544	ENSMUST00000183779
15	82452555	82452556	ENSMUST00000183779
15	82452689	82452690	ENSMUST00000183779
3	58978799	58978800	ENSMUST00000157527
3	58978819	58978820	ENSMUST00000157527
3	58978836	58978837	ENSMUST00000157527
13	21924778	21924779	ENSMUST00000196554
4	101186751	101186752	ENSMUST00000104489
4	101186801	101186802	ENSMUST00000104489
4	101186835	101186836	ENSMUST00000104489
4	101186898	101186899	ENSMUST00000104489
4	101186979	101186980	ENSMUST00000104489
4	101187044	101187045	ENSMUST00000104489
4	101187061	101187062	ENSMUST00000104489
4	101187076	101187077	ENSMUST00000104489
6	54974583	54974584	ENSMUST00000104313
11	116839664	116839665	ENSMUST00000184052
11	116839752	116839753	ENSMUST00000184052
11	116839808	116839809	ENSMUST00000184052
11	116839841	116839842	ENSMUST00000184052
11	116839883	116839884	ENSMUST00000184052
11	116839911	116839912	ENSMUST00000184052
11	116839918	116839919	ENSMUST00000184052
11	60202167	60202168	ENSMUST00000185099
11	60202207	60202208	ENSMUST00000185099
11	60202211	60202212	ENSMUST00000185099
11	60202229	60202230	ENSMUST00000185099
11	60202238	60202239	ENSMUST00000185099
11	60202255	60202256	ENSMUST00000185099
1	185242796	185242797	ENSMUST00000104383
1	185242864	185242865	ENSMUST00000104383
5	53346447	53346448	ENSMUST00000104508
5	53346528	53346529	ENSMUST00000104508
5	53346546	53346547	ENSMUST00000104508
5	53346561	53346562	ENSMUST00000104508
5	85829959	85829960	ENSMUST00000082621
1	39574003	39574004	ENSMUST00000083002
1	39574011	39574012	ENSMUST00000083002
13	49714414	49714415	ENSMUST00000104172
3	138526225	138526226	ENSMUST00000157748
3	138526227	138526228	ENSMUST00000157748
3	138526244	138526245	ENSMUST00000157748
3	153910319	153910320	ENSMUST00000082797
3	153910331	153910332	ENSMUST00000082797
3	153910380	153910381	ENSMUST00000082797
8	12278989	12278990	ENSMUST00000098935
8	12279073	12279074	ENSMUST00000098935
7	59904963	59904964	ENSMUST00000179816
1	176794001	176794002	ENSMUST00000122800
1	176794068	176794069	ENSMUST00000122800
1	176794087	176794088	ENSMUST00000122800
X	162748584	162748585	ENSMUST00000200181
15	96405154	96405155	ENSMUST00000176951
X	164283245	164283246	ENSMUST00000104354
6	129189011	129189012	ENSMUST00000183692
6	129189082	129189083	ENSMUST00000183692
6	129189102	129189103	ENSMUST00000183692
6	129189155	129189156	ENSMUST00000183692
6	129189216	129189217	ENSMUST00000183692
6	129189251	129189252	ENSMUST00000183692
6	129189306	129189307	ENSMUST00000183692
6	129189323	129189324	ENSMUST00000183692
11	96265051	96265052	ENSMUST00000083612
11	96265107	96265108	ENSMUST00000083612
11	96265125	96265126	ENSMUST00000083612
11	96265153	96265154	ENSMUST00000083612
11	96265170	96265171	ENSMUST00000083612
11	96265229	96265230	ENSMUST00000083612
11	96265286	96265287	ENSMUST00000083612
11	96265308	96265309	ENSMUST00000083612
19	29135634	29135635	ENSMUST00000083622
19	29135675	29135676	ENSMUST00000083622
9	108795024	108795025	ENSMUST00000158001
9	108795039	108795040	ENSMUST00000158001
9	108795098	108795099	ENSMUST00000158001
9	108795274	108795275	ENSMUST00000158001
1	184858363	184858364	ENSMUST00000157937
7	36751271	36751272	ENSMUST00000158648
4	43492679	43492680	ENSMUST00000157463
12	112108923	112108924	ENSMUST00000199383
12	112108939	112108940	ENSMUST00000199383
12	112109091	112109092	ENSMUST00000199383
12	112109226	112109227	ENSMUST00000199383
12	112109267	112109268	ENSMUST00000199383
12	112109385	112109386	ENSMUST00000199383
12	112109411	112109412	ENSMUST00000199383
12	112109417	112109418	ENSMUST00000199383
12	112109503	112109504	ENSMUST00000199383
12	112109506	112109507	ENSMUST00000199383
11	51270622	51270623	ENSMUST00000177296
11	51270632	51270633	ENSMUST00000177296
11	51270698	51270699	ENSMUST00000177296
11	102404587	102404588	ENSMUST00000183859
11	102404591	102404592	ENSMUST00000183859
11	102404618	102404619	ENSMUST00000183859
11	102404636	102404637	ENSMUST00000183859
11	102404798	102404799	ENSMUST00000183859
11	102404802	102404803	ENSMUST00000183859
11	102404826	102404827	ENSMUST00000183859
11	102404877	102404878	ENSMUST00000183859
11	102404910	102404911	ENSMUST00000183859
11	102405029	102405030	ENSMUST00000183859
11	102405058	102405059	ENSMUST00000183859
11	102405135	102405136	ENSMUST00000183859
8	4275169	4275170	ENSMUST00000157251
8	4275222	4275223	ENSMUST00000157251
8	4275224	4275225	ENSMUST00000157251
15	25948349	25948350	ENSMUST00000184098
15	25948445	25948446	ENSMUST00000184098
15	25948539	25948540	ENSMUST00000184098
2	104040471	104040472	ENSMUST00000157114
2	104040577	104040578	ENSMUST00000157114
2	104040628	104040629	ENSMUST00000157114
2	104040637	104040638	ENSMUST00000157114
4	98557482	98557483	ENSMUST00000175382
12	102685217	102685218	ENSMUST00000158699
17	24362508	24362509	ENSMUST00000179484
17	24362534	24362535	ENSMUST00000179484
17	24362539	24362540	ENSMUST00000179484
17	24362588	24362589	ENSMUST00000179484
17	24362609	24362610	ENSMUST00000179484
17	24362709	24362710	ENSMUST00000179484
15	102949647	102949648	ENSMUST00000184097
15	102949730	102949731	ENSMUST00000184097
15	102949733	102949734	ENSMUST00000184097
15	102949743	102949744	ENSMUST00000184097
15	102949763	102949764	ENSMUST00000184097
15	102949774	102949775	ENSMUST00000184097
15	102949817	102949818	ENSMUST00000184097
11	97146599	97146600	ENSMUST00000183796
11	97146615	97146616	ENSMUST00000183796
15	103014839	103014840	ENSMUST00000102056
15	103014841	103014842	ENSMUST00000102056
15	103014864	103014865	ENSMUST00000102056
15	103014870	103014871	ENSMUST00000102056
15	103014875	103014876	ENSMUST00000102056
15	103014886	103014887	ENSMUST00000102056
15	103014888	103014889	ENSMUST00000102056
15	103014894	103014895	ENSMUST00000102056
15	103014907	103014908	ENSMUST00000102056
15	103014912	103014913	ENSMUST00000102056
15	103014921	103014922	ENSMUST00000102056
15	103014936	103014937	ENSMUST00000102056
15	103014943	103014944	ENSMUST00000102056
15	103014950	103014951	ENSMUST00000102056
15	103014967	103014968	ENSMUST00000102056
15	103014972	103014973	ENSMUST00000102056
15	103015016	103015017	ENSMUST00000102056
15	103015020	103015021	ENSMUST00000102056
15	103015033	103015034	ENSMUST00000102056
15	103015036	103015037	ENSMUST00000102056
15	103015059	103015060	ENSMUST00000102056
15	103015065	103015066	ENSMUST00000102056
15	103015074	103015075	ENSMUST00000102056
15	103015080	103015081	ENSMUST00000102056
15	103015090	103015091	ENSMUST00000102056
15	103015096	103015097	ENSMUST00000102056
15	103015118	103015119	ENSMUST00000102056
15	103015120	103015121	ENSMUST00000102056
15	103015139	103015140	ENSMUST00000102056
15	103015145	103015146	ENSMUST00000102056
15	103015172	103015173	ENSMUST00000102056
15	103015187	103015188	ENSMUST00000102056
15	103015232	103015233	ENSMUST00000102056
15	103015243	103015244	ENSMUST00000102056
15	103015249	103015250	ENSMUST00000102056
15	103015262	103015263	ENSMUST00000102056
15	103015264	103015265	ENSMUST00000102056
15	103015284	103015285	ENSMUST00000102056
15	103015306	103015307	ENSMUST00000102056
1	140003922	140003923	ENSMUST00000157305
1	140003955	140003956	ENSMUST00000157305
8	85061969	85061970	ENSMUST00000183657
8	85062000	85062001	ENSMUST00000183657
8	85062021	85062022	ENSMUST00000183657
8	85062026	85062027	ENSMUST00000183657
8	85062070	85062071	ENSMUST00000183657
8	85062200	85062201	ENSMUST00000183657
8	85062206	85062207	ENSMUST00000183657
8	85062230	85062231	ENSMUST00000183657
8	85062254	85062255	ENSMUST00000183657
8	85062318	85062319	ENSMUST00000183657
9	21735961	21735962	ENSMUST00000217613
9	21736010	21736011	ENSMUST00000217613
9	21736025	21736026	ENSMUST00000217613
9	21736190	21736191	ENSMUST00000217613
9	21736205	21736206	ENSMUST00000217613
9	21736218	21736219	ENSMUST00000217613
9	21736291	21736292	ENSMUST00000217613
9	21736327	21736328	ENSMUST00000217613
9	21736356	21736357	ENSMUST00000217613
9	21736371	21736372	ENSMUST00000217613
9	21736375	21736376	ENSMUST00000217613
9	46270974	46270975	ENSMUST00000215484
9	46270992	46270993	ENSMUST00000215484
9	46271044	46271045	ENSMUST00000215484
9	46271176	46271177	ENSMUST00000215484
9	46271218	46271219	ENSMUST00000215484
9	46271280	46271281	ENSMUST00000215484
9	46271403	46271404	ENSMUST00000215484
9	46271413	46271414	ENSMUST00000215484
9	46271427	46271428	ENSMUST00000215484
9	46271551	46271552	ENSMUST00000215484
9	46271561	46271562	ENSMUST00000215484
9	46268529	46268530	ENSMUST00000121598
9	46268569	46268570	ENSMUST00000121598
9	46268614	46268615	ENSMUST00000121598
9	46268736	46268737	ENSMUST00000121598
9	46268758	46268759	ENSMUST00000121598
9	46268836	46268837	ENSMUST00000121598
9	46268915	46268916	ENSMUST00000121598
9	46268983	46268984	ENSMUST00000121598
9	46268915	46268916	ENSMUST00000214202
9	46268983	46268984	ENSMUST00000214202
9	46269089	46269090	ENSMUST00000214202
9	46269125	46269126	ENSMUST00000214202
9	46269134	46269135	ENSMUST00000214202
9	46269231	46269232	ENSMUST00000214202
9	46269247	46269248	ENSMUST00000214202
9	46269294	46269295	ENSMUST00000214202
9	46269360	46269361	ENSMUST00000214202
9	46268915	46268916	ENSMUST00000215458
9	46268983	46268984	ENSMUST00000215458
9	46269089	46269090	ENSMUST00000215458
9	46269125	46269126	ENSMUST00000215458
9	46269134	46269135	ENSMUST00000215458
9	46269231	46269232	ENSMUST00000215458
9	46269247	46269248	ENSMUST00000215458
9	46269294	46269295	ENSMUST00000215458
9	46269360	46269361	ENSMUST00000215458
9	46268915	46268916	ENSMUST00000215187
9	46268983	46268984	ENSMUST00000215187
9	46269089	46269090	ENSMUST00000215187
9	46269125	46269126	ENSMUST00000215187
9	46269134	46269135	ENSMUST00000215187
9	46269231	46269232	ENSMUST00000215187
9	46269247	46269248	ENSMUST00000215187
9	46269294	46269295	ENSMUST00000215187
9	46269360	46269361	ENSMUST00000215187
9	46268915	46268916	ENSMUST00000213878
9	46268983	46268984	ENSMUST00000213878
9	46269089	46269090	ENSMUST00000213878
9	46269125	46269126	ENSMUST00000213878
9	46269134	46269135	ENSMUST00000213878
9	46269231	46269232	ENSMUST00000213878
9	46269247	46269248	ENSMUST00000213878
9	46269294	46269295	ENSMUST00000213878
9	46269360	46269361	ENSMUST00000213878
9	46268915	46268916	ENSMUST00000034584
9	46268983	46268984	ENSMUST00000034584
9	46269089	46269090	ENSMUST00000034584
9	46269125	46269126	ENSMUST00000034584
9	46269134	46269135	ENSMUST00000034584
9	46269231	46269232	ENSMUST00000034584
9	46269247	46269248	ENSMUST00000034584
9	46269294	46269295	ENSMUST00000034584
9	46269360	46269361	ENSMUST00000034584
15	79346498	79346499	ENSMUST00000229130
15	79346503	79346504	ENSMUST00000229130
15	79346560	79346561	ENSMUST00000229130
15	79346600	79346601	ENSMUST00000229130
15	79346670	79346671	ENSMUST00000229130
15	79348604	79348605	ENSMUST00000229285
15	79348620	79348621	ENSMUST00000229285
2	166508056	166508057	ENSMUST00000228378
10	96136551	96136552	ENSMUST00000074615
10	96310016	96310017	ENSMUST00000218518
1	171225023	171225024	ENSMUST00000111321
1	171225035	171225036	ENSMUST00000111321
1	171225098	171225099	ENSMUST00000111321
1	171225121	171225122	ENSMUST00000111321
1	171225156	171225157	ENSMUST00000111321
1	171225263	171225264	ENSMUST00000111321
1	171225327	171225328	ENSMUST00000111321
1	171225336	171225337	ENSMUST00000111321
1	171225382	171225383	ENSMUST00000111321
1	171225023	171225024	ENSMUST00000005824
1	171225035	171225036	ENSMUST00000005824
1	171225098	171225099	ENSMUST00000005824
1	171225121	171225122	ENSMUST00000005824
1	171225156	171225157	ENSMUST00000005824
1	171225263	171225264	ENSMUST00000005824
1	171225327	171225328	ENSMUST00000005824
1	171225336	171225337	ENSMUST00000005824
1	171225382	171225383	ENSMUST00000005824
1	171225023	171225024	ENSMUST00000111320
1	171225035	171225036	ENSMUST00000111320
1	171225098	171225099	ENSMUST00000111320
1	171225121	171225122	ENSMUST00000111320
1	171225156	171225157	ENSMUST00000111320
1	171225263	171225264	ENSMUST00000111320
1	171225327	171225328	ENSMUST00000111320
1	171225336	171225337	ENSMUST00000111320
1	171225382	171225383	ENSMUST00000111320
1	171225023	171225024	ENSMUST00000111319
1	171225035	171225036	ENSMUST00000111319
1	171225098	171225099	ENSMUST00000111319
1	171225121	171225122	ENSMUST00000111319
1	171225156	171225157	ENSMUST00000111319
1	171225263	171225264	ENSMUST00000111319
1	171225327	171225328	ENSMUST00000111319
1	171225336	171225337	ENSMUST00000111319
1	171225382	171225383	ENSMUST00000111319
17	28428643	28428644	ENSMUST00000143685
17	28441525	28441526	ENSMUST00000153744
17	28441615	28441616	ENSMUST00000153744
17	28441673	28441674	ENSMUST00000153744
17	28441771	28441772	ENSMUST00000153744
17	28441878	28441879	ENSMUST00000153744
17	28441899	28441900	ENSMUST00000153744
17	28441525	28441526	ENSMUST00000233291
17	28441615	28441616	ENSMUST00000233291
17	28441673	28441674	ENSMUST00000233291
17	28441771	28441772	ENSMUST00000233291
17	28441878	28441879	ENSMUST00000233291
17	28441899	28441900	ENSMUST00000233291
3	129753908	129753909	ENSMUST00000199846
3	129753918	129753919	ENSMUST00000199846
3	129753960	129753961	ENSMUST00000199846
3	129753986	129753987	ENSMUST00000199846
3	129754002	129754003	ENSMUST00000199846
2	35483828	35483829	ENSMUST00000119445
2	35483857	35483858	ENSMUST00000119445
2	35483869	35483870	ENSMUST00000119445
12	98524017	98524018	ENSMUST00000220507
12	98524066	98524067	ENSMUST00000220507
12	98524115	98524116	ENSMUST00000220507
12	98524189	98524190	ENSMUST00000220507
1	135584589	135584590	ENSMUST00000067468
1	135584598	135584599	ENSMUST00000067468
1	135584613	135584614	ENSMUST00000067468
1	135584636	135584637	ENSMUST00000067468
1	135584683	135584684	ENSMUST00000067468
1	135584709	135584710	ENSMUST00000067468
1	135584716	135584717	ENSMUST00000067468
1	135584730	135584731	ENSMUST00000067468
1	135584737	135584738	ENSMUST00000067468
1	135584749	135584750	ENSMUST00000067468
1	135584773	135584774	ENSMUST00000067468
1	135584786	135584787	ENSMUST00000067468
1	135584795	135584796	ENSMUST00000067468
1	135584818	135584819	ENSMUST00000067468
1	135584824	135584825	ENSMUST00000067468
1	135584844	135584845	ENSMUST00000067468
1	135584847	135584848	ENSMUST00000067468
1	135584850	135584851	ENSMUST00000067468
1	135584878	135584879	ENSMUST00000067468
1	135584899	135584900	ENSMUST00000067468
1	135584922	135584923	ENSMUST00000067468
1	135584924	135584925	ENSMUST00000067468
1	135585012	135585013	ENSMUST00000067468
1	135585019	135585020	ENSMUST00000067468
1	135460876	135460877	ENSMUST00000190735
1	135460885	135460886	ENSMUST00000190735
1	135460892	135460893	ENSMUST00000190735
1	135460941	135460942	ENSMUST00000190735
1	135510033	135510034	ENSMUST00000189362
1	135510077	135510078	ENSMUST00000189362
1	135510094	135510095	ENSMUST00000189362
1	135510116	135510117	ENSMUST00000189362
1	135510166	135510167	ENSMUST00000189362
1	135510208	135510209	ENSMUST00000189362
1	135510219	135510220	ENSMUST00000189362
1	135510231	135510232	ENSMUST00000189362
1	135510305	135510306	ENSMUST00000189362
1	135510326	135510327	ENSMUST00000189362
1	135510328	135510329	ENSMUST00000189362
1	135510331	135510332	ENSMUST00000189362
1	135510345	135510346	ENSMUST00000189362
1	135510354	135510355	ENSMUST00000189362
1	135510357	135510358	ENSMUST00000189362
1	135510363	135510364	ENSMUST00000189362
1	135510365	135510366	ENSMUST00000189362
1	135510373	135510374	ENSMUST00000189362
1	135510377	135510378	ENSMUST00000189362
1	135510380	135510381	ENSMUST00000189362
1	135510385	135510386	ENSMUST00000189362
1	135510392	135510393	ENSMUST00000189362
1	135510422	135510423	ENSMUST00000189362
1	135510436	135510437	ENSMUST00000189362
1	135510457	135510458	ENSMUST00000189362
1	135510494	135510495	ENSMUST00000189362
1	135510504	135510505	ENSMUST00000189362
1	135510520	135510521	ENSMUST00000189362
1	135510532	135510533	ENSMUST00000189362
1	135510560	135510561	ENSMUST00000189362
1	135510571	135510572	ENSMUST00000189362
1	135510077	135510078	ENSMUST00000190130
1	135510094	135510095	ENSMUST00000190130
1	135510116	135510117	ENSMUST00000190130
1	135510166	135510167	ENSMUST00000190130
1	135510208	135510209	ENSMUST00000190130
1	135510219	135510220	ENSMUST00000190130
1	135510231	135510232	ENSMUST00000190130
1	135510305	135510306	ENSMUST00000190130
1	135510326	135510327	ENSMUST00000190130
1	135510328	135510329	ENSMUST00000190130
1	135510331	135510332	ENSMUST00000190130
1	135510345	135510346	ENSMUST00000190130
1	135510354	135510355	ENSMUST00000190130
1	135510357	135510358	ENSMUST00000190130
1	135510363	135510364	ENSMUST00000190130
1	135510365	135510366	ENSMUST00000190130
1	135510373	135510374	ENSMUST00000190130
1	135510377	135510378	ENSMUST00000190130
1	135510380	135510381	ENSMUST00000190130
1	135510385	135510386	ENSMUST00000190130
1	135510392	135510393	ENSMUST00000190130
1	135510422	135510423	ENSMUST00000190130
1	135510436	135510437	ENSMUST00000190130
1	135510457	135510458	ENSMUST00000190130
1	135510494	135510495	ENSMUST00000190130
1	135510504	135510505	ENSMUST00000190130
1	135510520	135510521	ENSMUST00000190130
1	135510532	135510533	ENSMUST00000190130
1	135510560	135510561	ENSMUST00000190130
1	135510571	135510572	ENSMUST00000190130
1	135510590	135510591	ENSMUST00000190130
1	135510603	135510604	ENSMUST00000190130
1	135585012	135585013	ENSMUST00000040599
1	135585019	135585020	ENSMUST00000040599
15	77410974	77410975	ENSMUST00000089452
15	77411009	77411010	ENSMUST00000089452
15	77411054	77411055	ENSMUST00000089452
15	77410974	77410975	ENSMUST00000081776
15	77411009	77411010	ENSMUST00000081776
15	77411054	77411055	ENSMUST00000081776
15	77410974	77410975	ENSMUST00000229175
15	77411009	77411010	ENSMUST00000229175
15	77411054	77411055	ENSMUST00000229175
14	70630196	70630197	ENSMUST00000228009
14	70626298	70626299	ENSMUST00000226543
14	70626351	70626352	ENSMUST00000226543
15	79906328	79906329	ENSMUST00000175827
2	35622501	35622502	ENSMUST00000112992
2	35661508	35661509	ENSMUST00000156465
2	35661529	35661530	ENSMUST00000156465
2	35661556	35661557	ENSMUST00000156465
2	35661571	35661572	ENSMUST00000156465
2	35661584	35661585	ENSMUST00000156465
2	35661592	35661593	ENSMUST00000156465
2	35661597	35661598	ENSMUST00000156465
2	35661651	35661652	ENSMUST00000156465
2	35661656	35661657	ENSMUST00000156465
2	35661664	35661665	ENSMUST00000156465
2	35661676	35661677	ENSMUST00000156465
2	35661682	35661683	ENSMUST00000156465
2	35661701	35661702	ENSMUST00000156465
2	35661710	35661711	ENSMUST00000156465
2	35661715	35661716	ENSMUST00000156465
2	35692271	35692272	ENSMUST00000065001
2	35692338	35692339	ENSMUST00000065001
2	35661508	35661509	ENSMUST00000112981
2	35661529	35661530	ENSMUST00000112981
2	35661556	35661557	ENSMUST00000112981
2	35661571	35661572	ENSMUST00000112981
2	35661584	35661585	ENSMUST00000112981
2	35661592	35661593	ENSMUST00000112981
2	35661597	35661598	ENSMUST00000112981
2	35661651	35661652	ENSMUST00000112981
2	35661656	35661657	ENSMUST00000112981
2	35661664	35661665	ENSMUST00000112981
2	35661676	35661677	ENSMUST00000112981
2	35661682	35661683	ENSMUST00000112981
2	35661701	35661702	ENSMUST00000112981
2	35661710	35661711	ENSMUST00000112981
2	35661715	35661716	ENSMUST00000112981
2	35661508	35661509	ENSMUST00000138957
2	35661529	35661530	ENSMUST00000138957
2	35661556	35661557	ENSMUST00000138957
2	35661571	35661572	ENSMUST00000138957
2	35661584	35661585	ENSMUST00000138957
2	35661592	35661593	ENSMUST00000138957
2	35661597	35661598	ENSMUST00000138957
2	35661651	35661652	ENSMUST00000138957
2	35661656	35661657	ENSMUST00000138957
2	35661664	35661665	ENSMUST00000138957
2	35661676	35661677	ENSMUST00000138957
2	35661682	35661683	ENSMUST00000138957
2	35661701	35661702	ENSMUST00000138957
2	35661710	35661711	ENSMUST00000138957
2	35661715	35661716	ENSMUST00000138957
2	35583106	35583107	ENSMUST00000135741
2	35583184	35583185	ENSMUST00000135741
2	35583205	35583206	ENSMUST00000135741
2	35692271	35692272	ENSMUST00000124098
2	35692338	35692339	ENSMUST00000124098
2	35692402	35692403	ENSMUST00000124098
2	35692474	35692475	ENSMUST00000124098
2	35692500	35692501	ENSMUST00000124098
2	35692557	35692558	ENSMUST00000124098
2	35692642	35692643	ENSMUST00000124098
2	35692702	35692703	ENSMUST00000124098
4	110289874	110289875	ENSMUST00000106600
4	110222869	110222870	ENSMUST00000153200
4	110222875	110222876	ENSMUST00000153200
4	110223060	110223061	ENSMUST00000153200
11	115417089	115417090	ENSMUST00000141474
11	115418982	115418983	ENSMUST00000138779
11	115418994	115418995	ENSMUST00000138779
11	115419150	115419151	ENSMUST00000138779
11	115419201	115419202	ENSMUST00000138779
17	28446418	28446419	ENSMUST00000232983
17	28446506	28446507	ENSMUST00000232983
17	28446572	28446573	ENSMUST00000232983
17	28446577	28446578	ENSMUST00000232983
17	28446621	28446622	ENSMUST00000232983
17	28446856	28446857	ENSMUST00000232983
17	28446895	28446896	ENSMUST00000232983
17	28426402	28426403	ENSMUST00000233201
17	28426478	28426479	ENSMUST00000233201
13	96669264	96669265	ENSMUST00000169966
13	96669287	96669288	ENSMUST00000169966
13	96669308	96669309	ENSMUST00000169966
13	96669492	96669493	ENSMUST00000169966
13	96669591	96669592	ENSMUST00000169966
3	79500368	79500369	ENSMUST00000154645
17	53584450	53584451	ENSMUST00000164390
17	53644735	53644736	ENSMUST00000166525
17	53644771	53644772	ENSMUST00000166525
18	84838638	84838639	ENSMUST00000235725
18	84854827	84854828	ENSMUST00000235254
18	84854829	84854830	ENSMUST00000235254
18	84854860	84854861	ENSMUST00000235254
18	84854913	84854914	ENSMUST00000235254
18	84854924	84854925	ENSMUST00000235254
18	84854965	84854966	ENSMUST00000235254
18	84855010	84855011	ENSMUST00000235254
18	84855085	84855086	ENSMUST00000235254
18	84855093	84855094	ENSMUST00000235254
18	84855365	84855366	ENSMUST00000235254
5	129847360	129847361	ENSMUST00000171300
5	129847369	129847370	ENSMUST00000171300
5	129847360	129847361	ENSMUST00000201874
5	129847369	129847370	ENSMUST00000201874
5	129847409	129847410	ENSMUST00000201874
5	129847360	129847361	ENSMUST00000201029
5	129847369	129847370	ENSMUST00000201029
5	129847409	129847410	ENSMUST00000201029
5	129847360	129847361	ENSMUST00000137357
5	129847369	129847370	ENSMUST00000137357
5	129847409	129847410	ENSMUST00000137357
10	81392883	81392884	ENSMUST00000105322
10	81392920	81392921	ENSMUST00000105322
10	81392987	81392988	ENSMUST00000105322
10	81393004	81393005	ENSMUST00000105322
10	81393009	81393010	ENSMUST00000105322
10	81393035	81393036	ENSMUST00000105322
10	81393067	81393068	ENSMUST00000105322
10	81393070	81393071	ENSMUST00000105322
10	81393144	81393145	ENSMUST00000105322
10	25536226	25536227	ENSMUST00000191547
10	25536273	25536274	ENSMUST00000191547
10	25536307	25536308	ENSMUST00000191547
10	25536459	25536460	ENSMUST00000191547
10	25536516	25536517	ENSMUST00000191547
10	25536642	25536643	ENSMUST00000191547
10	25536653	25536654	ENSMUST00000191547
10	25536666	25536667	ENSMUST00000191547
10	25536701	25536702	ENSMUST00000191547
10	25536748	25536749	ENSMUST00000191547
10	25621437	25621438	ENSMUST00000218080
10	25621516	25621517	ENSMUST00000218080
10	25621539	25621540	ENSMUST00000218080
10	25621544	25621545	ENSMUST00000218080
10	25621546	25621547	ENSMUST00000218080
17	12675421	12675422	ENSMUST00000233691
17	12675436	12675437	ENSMUST00000233691
17	12675441	12675442	ENSMUST00000233691
17	12675463	12675464	ENSMUST00000233691
17	12675479	12675480	ENSMUST00000233691
17	12675492	12675493	ENSMUST00000233691
17	12675509	12675510	ENSMUST00000233691
17	12675522	12675523	ENSMUST00000233691
17	12675543	12675544	ENSMUST00000233691
17	12675552	12675553	ENSMUST00000233691
17	12675630	12675631	ENSMUST00000233691
17	12675645	12675646	ENSMUST00000233691
17	12675651	12675652	ENSMUST00000233691
17	12675719	12675720	ENSMUST00000233691
17	12675726	12675727	ENSMUST00000233691
17	12675752	12675753	ENSMUST00000233691
17	12675827	12675828	ENSMUST00000233691
17	12675829	12675830	ENSMUST00000233691
17	12675436	12675437	ENSMUST00000024596
17	12675441	12675442	ENSMUST00000024596
17	12675463	12675464	ENSMUST00000024596
17	12675479	12675480	ENSMUST00000024596
17	12675492	12675493	ENSMUST00000024596
17	12675509	12675510	ENSMUST00000024596
17	12675522	12675523	ENSMUST00000024596
17	12675543	12675544	ENSMUST00000024596
17	12675552	12675553	ENSMUST00000024596
17	12675630	12675631	ENSMUST00000024596
17	12675645	12675646	ENSMUST00000024596
17	12675651	12675652	ENSMUST00000024596
17	12675719	12675720	ENSMUST00000024596
17	12675726	12675727	ENSMUST00000024596
17	12675752	12675753	ENSMUST00000024596
17	12675827	12675828	ENSMUST00000024596
17	12675829	12675830	ENSMUST00000024596
3	79551938	79551939	ENSMUST00000161319
18	84859206	84859207	ENSMUST00000236717
18	84859212	84859213	ENSMUST00000236717
18	84859236	84859237	ENSMUST00000236717
18	84859154	84859155	ENSMUST00000160306
18	84859206	84859207	ENSMUST00000160306
18	84859212	84859213	ENSMUST00000160306
18	84859236	84859237	ENSMUST00000160306
17	65594726	65594727	ENSMUST00000232686
17	65594735	65594736	ENSMUST00000232686
17	65594766	65594767	ENSMUST00000232686
17	65594925	65594926	ENSMUST00000232686
17	65594950	65594951	ENSMUST00000232686
17	65594962	65594963	ENSMUST00000232686
17	65594965	65594966	ENSMUST00000232686
17	65595006	65595007	ENSMUST00000232686
11	94507360	94507361	ENSMUST00000040692
11	94507390	94507391	ENSMUST00000040692
11	94507507	94507508	ENSMUST00000040692
11	94507510	94507511	ENSMUST00000040692
11	94507522	94507523	ENSMUST00000040692
1	4260667	4260668	ENSMUST00000195384
17	24478011	24478012	ENSMUST00000234147
17	24478074	24478075	ENSMUST00000234147
17	24478011	24478012	ENSMUST00000234892
17	24478074	24478075	ENSMUST00000234892
17	27717403	27717404	ENSMUST00000127622
17	27717419	27717420	ENSMUST00000127622
15	81394215	81394216	ENSMUST00000230906
15	81394255	81394256	ENSMUST00000230906
15	81394291	81394292	ENSMUST00000230906
15	81394296	81394297	ENSMUST00000230906
11	120608658	120608659	ENSMUST00000106194
11	120608660	120608661	ENSMUST00000106194
11	120608663	120608664	ENSMUST00000106194
11	120608668	120608669	ENSMUST00000106194
11	120608684	120608685	ENSMUST00000106194
11	120608695	120608696	ENSMUST00000106194
11	120608705	120608706	ENSMUST00000106194
11	120608720	120608721	ENSMUST00000106194
11	120608728	120608729	ENSMUST00000106194
11	120608756	120608757	ENSMUST00000106194
11	120608766	120608767	ENSMUST00000106194
11	120608787	120608788	ENSMUST00000106194
11	120608805	120608806	ENSMUST00000106194
11	120608841	120608842	ENSMUST00000106194
11	120608861	120608862	ENSMUST00000106194
11	120608876	120608877	ENSMUST00000106194
11	120608658	120608659	ENSMUST00000106195
11	120608660	120608661	ENSMUST00000106195
11	120608663	120608664	ENSMUST00000106195
11	120608668	120608669	ENSMUST00000106195
11	120608684	120608685	ENSMUST00000106195
11	120608695	120608696	ENSMUST00000106195
11	120608705	120608706	ENSMUST00000106195
11	120608720	120608721	ENSMUST00000106195
11	120608728	120608729	ENSMUST00000106195
11	120608756	120608757	ENSMUST00000106195
11	120608766	120608767	ENSMUST00000106195
11	120608787	120608788	ENSMUST00000106195
11	120608805	120608806	ENSMUST00000106195
11	120608841	120608842	ENSMUST00000106195
11	120608861	120608862	ENSMUST00000106195
11	120608876	120608877	ENSMUST00000106195
11	120608658	120608659	ENSMUST00000061309
11	120608660	120608661	ENSMUST00000061309
11	120608663	120608664	ENSMUST00000061309
11	120608668	120608669	ENSMUST00000061309
11	120608684	120608685	ENSMUST00000061309
11	120608695	120608696	ENSMUST00000061309
11	120608705	120608706	ENSMUST00000061309
11	120608720	120608721	ENSMUST00000061309
11	120608728	120608729	ENSMUST00000061309
11	120608756	120608757	ENSMUST00000061309
11	120608766	120608767	ENSMUST00000061309
11	120608787	120608788	ENSMUST00000061309
11	120608805	120608806	ENSMUST00000061309
11	120608841	120608842	ENSMUST00000061309
11	120608861	120608862	ENSMUST00000061309
11	120608876	120608877	ENSMUST00000061309
11	120608898	120608899	ENSMUST00000061309
11	120608902	120608903	ENSMUST00000061309
5	129879071	129879072	ENSMUST00000026617
5	129879071	129879072	ENSMUST00000200922
17	27735025	27735026	ENSMUST00000156950
17	27735062	27735063	ENSMUST00000156950
17	27735079	27735080	ENSMUST00000156950
17	27735114	27735115	ENSMUST00000156950
17	27735166	27735167	ENSMUST00000156950
17	27735178	27735179	ENSMUST00000156950
17	27735182	27735183	ENSMUST00000156950
17	27735593	27735594	ENSMUST00000156950
17	27735609	27735610	ENSMUST00000156950
17	27735615	27735616	ENSMUST00000156950
17	27735617	27735618	ENSMUST00000156950
17	27965389	27965390	ENSMUST00000145924
17	27965453	27965454	ENSMUST00000145924
17	27965479	27965480	ENSMUST00000145924
17	27965482	27965483	ENSMUST00000145924
17	27965491	27965492	ENSMUST00000145924
17	27965499	27965500	ENSMUST00000145924
17	27965513	27965514	ENSMUST00000145924
15	79933577	79933578	ENSMUST00000146719
15	79933583	79933584	ENSMUST00000146719
15	79933588	79933589	ENSMUST00000146719
15	79933590	79933591	ENSMUST00000146719
15	79933594	79933595	ENSMUST00000146719
15	79933621	79933622	ENSMUST00000146719
15	79933708	79933709	ENSMUST00000146719
15	79934065	79934066	ENSMUST00000146719
15	79933577	79933578	ENSMUST00000177061
15	79933583	79933584	ENSMUST00000177061
15	79933588	79933589	ENSMUST00000177061
15	79933590	79933591	ENSMUST00000177061
15	79933594	79933595	ENSMUST00000177061
15	79933621	79933622	ENSMUST00000177061
15	79933708	79933709	ENSMUST00000177061
1	164631966	164631967	ENSMUST00000194406
18	84948007	84948008	ENSMUST00000236812
18	84948007	84948008	ENSMUST00000235629
1	164899777	164899778	ENSMUST00000193955
14	54191152	54191153	ENSMUST00000103712
14	54191183	54191184	ENSMUST00000103712
14	54191217	54191218	ENSMUST00000103712
17	27596923	27596924	ENSMUST00000231742
18	84952509	84952510	ENSMUST00000223789
18	84965884	84965885	ENSMUST00000225015
16	92359163	92359164	ENSMUST00000051705
16	92359195	92359196	ENSMUST00000051705
16	92359270	92359271	ENSMUST00000051705
16	92359329	92359330	ENSMUST00000051705
16	92359352	92359353	ENSMUST00000051705
16	92359400	92359401	ENSMUST00000051705
16	92359433	92359434	ENSMUST00000051705
16	92359500	92359501	ENSMUST00000051705
16	92359511	92359512	ENSMUST00000051705
16	92359544	92359545	ENSMUST00000051705
10	94999607	94999608	ENSMUST00000218192
16	92382332	92382333	ENSMUST00000232607
6	113434744	113434745	ENSMUST00000113091
6	113434800	113434801	ENSMUST00000113091
6	113434835	113434836	ENSMUST00000113091
6	113434842	113434843	ENSMUST00000113091
6	113434915	113434916	ENSMUST00000113091
6	113434927	113434928	ENSMUST00000113091
6	113434744	113434745	ENSMUST00000133348
6	113434800	113434801	ENSMUST00000133348
7	99594773	99594774	ENSMUST00000162043
7	99594773	99594774	ENSMUST00000159642
7	99594773	99594774	ENSMUST00000162933
7	99594773	99594774	ENSMUST00000162290
7	114768567	114768568	ENSMUST00000117543
7	114768608	114768609	ENSMUST00000117543
7	114768671	114768672	ENSMUST00000117543
7	114768771	114768772	ENSMUST00000117543
7	114768827	114768828	ENSMUST00000117543
7	114768937	114768938	ENSMUST00000117543
7	114768942	114768943	ENSMUST00000117543
7	114768999	114769000	ENSMUST00000117543
7	114769013	114769014	ENSMUST00000117543
7	114769042	114769043	ENSMUST00000117543
7	114769046	114769047	ENSMUST00000117543
7	114768608	114768609	ENSMUST00000151464
7	114768671	114768672	ENSMUST00000151464
7	114768771	114768772	ENSMUST00000151464
7	114768827	114768828	ENSMUST00000151464
7	114768937	114768938	ENSMUST00000151464
7	114768942	114768943	ENSMUST00000151464
7	114768999	114769000	ENSMUST00000151464
7	114769013	114769014	ENSMUST00000151464
7	114769042	114769043	ENSMUST00000151464
7	114769046	114769047	ENSMUST00000151464
7	114771372	114771373	ENSMUST00000136347
7	114771461	114771462	ENSMUST00000136347
7	114771510	114771511	ENSMUST00000136347
7	114771530	114771531	ENSMUST00000136347
7	114771594	114771595	ENSMUST00000136347
7	114771615	114771616	ENSMUST00000136347
7	114771711	114771712	ENSMUST00000136347
7	114792418	114792419	ENSMUST00000150991
9	107659557	107659558	ENSMUST00000167868
9	107659608	107659609	ENSMUST00000167868
9	107659668	107659669	ENSMUST00000167868
9	107659671	107659672	ENSMUST00000167868
9	107659724	107659725	ENSMUST00000167868
9	107659727	107659728	ENSMUST00000167868
9	107668800	107668801	ENSMUST00000194895
9	107668886	107668887	ENSMUST00000194895
9	107669131	107669132	ENSMUST00000194895
9	107669187	107669188	ENSMUST00000194895
9	107668800	107668801	ENSMUST00000177567
9	107668886	107668887	ENSMUST00000177567
9	107669131	107669132	ENSMUST00000177567
9	107656415	107656416	ENSMUST00000195739
9	107656712	107656713	ENSMUST00000195739
9	107656733	107656734	ENSMUST00000195739
9	107656815	107656816	ENSMUST00000195739
9	107656415	107656416	ENSMUST00000192211
9	107656868	107656869	ENSMUST00000195033
9	107656876	107656877	ENSMUST00000195033
9	107669131	107669132	ENSMUST00000192323
9	107669187	107669188	ENSMUST00000192323
9	107669281	107669282	ENSMUST00000192323
9	107669346	107669347	ENSMUST00000192323
9	107669352	107669353	ENSMUST00000192323
9	107669546	107669547	ENSMUST00000192323
9	107669659	107669660	ENSMUST00000192323
9	107668800	107668801	ENSMUST00000192990
9	107668886	107668887	ENSMUST00000192990
9	107669131	107669132	ENSMUST00000192990
9	107669187	107669188	ENSMUST00000192990
9	107665080	107665081	ENSMUST00000195843
9	107665198	107665199	ENSMUST00000195843
9	107665214	107665215	ENSMUST00000195843
9	107665250	107665251	ENSMUST00000195843
9	107665278	107665279	ENSMUST00000195843
9	107665285	107665286	ENSMUST00000195843
9	107665292	107665293	ENSMUST00000195843
9	107665364	107665365	ENSMUST00000195843
9	107665471	107665472	ENSMUST00000195843
9	107665610	107665611	ENSMUST00000195843
9	107665628	107665629	ENSMUST00000195843
9	107665631	107665632	ENSMUST00000195843
9	107665634	107665635	ENSMUST00000195843
9	107668800	107668801	ENSMUST00000193495
9	107668886	107668887	ENSMUST00000193495
9	107669131	107669132	ENSMUST00000193495
9	107669187	107669188	ENSMUST00000193495
3	94665975	94665976	ENSMUST00000136988
3	94666003	94666004	ENSMUST00000136988
3	94666013	94666014	ENSMUST00000136988
3	94666024	94666025	ENSMUST00000136988
19	53076121	53076122	ENSMUST00000189904
19	53076271	53076272	ENSMUST00000189904
19	53076293	53076294	ENSMUST00000189904
19	53076347	53076348	ENSMUST00000189904
19	53076379	53076380	ENSMUST00000189904
19	53076121	53076122	ENSMUST00000235604
19	53076271	53076272	ENSMUST00000235604
19	53076293	53076294	ENSMUST00000235604
19	53076347	53076348	ENSMUST00000235604
19	53076379	53076380	ENSMUST00000235604
19	53076121	53076122	ENSMUST00000237922
19	53076271	53076272	ENSMUST00000237922
19	53076293	53076294	ENSMUST00000237922
19	53076347	53076348	ENSMUST00000237922
19	53076379	53076380	ENSMUST00000237922
19	53076121	53076122	ENSMUST00000187368
19	53076271	53076272	ENSMUST00000187368
19	53076293	53076294	ENSMUST00000187368
19	53076347	53076348	ENSMUST00000187368
19	53076379	53076380	ENSMUST00000187368
19	53076121	53076122	ENSMUST00000236763
19	53076271	53076272	ENSMUST00000236763
19	53076293	53076294	ENSMUST00000236763
19	53076347	53076348	ENSMUST00000236763
19	53076379	53076380	ENSMUST00000236763
19	53080697	53080698	ENSMUST00000236249
19	53080700	53080701	ENSMUST00000236249
19	53080771	53080772	ENSMUST00000236249
8	105131614	105131615	ENSMUST00000161289
8	105131686	105131687	ENSMUST00000161289
8	105131815	105131816	ENSMUST00000161289
19	53019944	53019945	ENSMUST00000182877
19	53019944	53019945	ENSMUST00000182534
1	63213845	63213846	ENSMUST00000187533
15	100936507	100936508	ENSMUST00000200959
15	100936532	100936533	ENSMUST00000200959
15	100936543	100936544	ENSMUST00000200959
15	100936558	100936559	ENSMUST00000200959
15	100936582	100936583	ENSMUST00000200959
15	100936594	100936595	ENSMUST00000200959
15	100936507	100936508	ENSMUST00000200963
15	100936532	100936533	ENSMUST00000200963
15	100936543	100936544	ENSMUST00000200963
15	100936558	100936559	ENSMUST00000200963
15	100936582	100936583	ENSMUST00000200963
15	100936594	100936595	ENSMUST00000200963
15	100968461	100968462	ENSMUST00000202452
15	100968481	100968482	ENSMUST00000202452
15	100968499	100968500	ENSMUST00000202452
15	100968521	100968522	ENSMUST00000202452
15	100968549	100968550	ENSMUST00000202452
15	100968558	100968559	ENSMUST00000202452
15	100969942	100969943	ENSMUST00000202971
15	100969978	100969979	ENSMUST00000202971
15	100969989	100969990	ENSMUST00000202971
15	100970011	100970012	ENSMUST00000202971
15	100970127	100970128	ENSMUST00000202971
15	100970135	100970136	ENSMUST00000202971
15	100970139	100970140	ENSMUST00000202971
15	100970145	100970146	ENSMUST00000202971
15	100970155	100970156	ENSMUST00000202971
15	100970248	100970249	ENSMUST00000202971
15	100970263	100970264	ENSMUST00000202971
15	100970266	100970267	ENSMUST00000202971
15	100970282	100970283	ENSMUST00000202971
15	100970301	100970302	ENSMUST00000202971
15	100970327	100970328	ENSMUST00000202971
15	100970357	100970358	ENSMUST00000202971
15	100970373	100970374	ENSMUST00000202971
15	100970386	100970387	ENSMUST00000202971
[truncated: 97,235 more rows]

## Sheet: DMCpG_hypoinMuscle
Chromosome	CpG site	CpG site	ENSMUST97 ID
4	47603701	47603702	ENSMUST00000184188
4	47603734	47603735	ENSMUST00000184188
4	47603741	47603742	ENSMUST00000184188
4	47603813	47603814	ENSMUST00000184188
4	47603830	47603831	ENSMUST00000184188
4	47603857	47603858	ENSMUST00000184188
4	47603877	47603878	ENSMUST00000184188
4	47603954	47603955	ENSMUST00000184188
4	47603960	47603961	ENSMUST00000184188
4	47603970	47603971	ENSMUST00000184188
4	47603976	47603977	ENSMUST00000184188
4	47604018	47604019	ENSMUST00000184188
4	47604069	47604070	ENSMUST00000184188
4	47604087	47604088	ENSMUST00000184188
4	47604091	47604092	ENSMUST00000184188
4	47604095	47604096	ENSMUST00000184188
4	47604141	47604142	ENSMUST00000184188
4	47604205	47604206	ENSMUST00000184188
4	47604267	47604268	ENSMUST00000184188
15	79692458	79692459	ENSMUST00000082475
15	79692525	79692526	ENSMUST00000082475
15	79692537	79692538	ENSMUST00000082475
15	79692547	79692548	ENSMUST00000082475
15	79692564	79692565	ENSMUST00000082475
7	30710116	30710117	ENSMUST00000085702
6	31063175	31063176	ENSMUST00000083670
6	31063225	31063226	ENSMUST00000083670
6	31063273	31063274	ENSMUST00000083670
6	31063283	31063284	ENSMUST00000083670
18	30476675	30476676	ENSMUST00000157501
2	32318086	32318087	ENSMUST00000175024
2	32318094	32318095	ENSMUST00000175024
2	32318110	32318111	ENSMUST00000175024
2	32318143	32318144	ENSMUST00000175024
2	32318179	32318180	ENSMUST00000175024
2	32318188	32318189	ENSMUST00000175024
2	32318200	32318201	ENSMUST00000175024
2	32318252	32318253	ENSMUST00000175024
2	32318291	32318292	ENSMUST00000175024
2	32318306	32318307	ENSMUST00000175024
2	32318330	32318331	ENSMUST00000175024
2	32318336	32318337	ENSMUST00000175024
2	32318349	32318350	ENSMUST00000175024
2	32318397	32318398	ENSMUST00000175024
2	32318431	32318432	ENSMUST00000175024
2	32318443	32318444	ENSMUST00000175024
2	32318577	32318578	ENSMUST00000175024
2	32318656	32318657	ENSMUST00000175024
5	24592417	24592418	ENSMUST00000102432
5	24592473	24592474	ENSMUST00000102432
1	82634961	82634962	ENSMUST00000083121
1	82635015	82635016	ENSMUST00000083121
1	82635024	82635025	ENSMUST00000083121
1	82635026	82635027	ENSMUST00000083121
1	82635030	82635031	ENSMUST00000083121
1	82635063	82635064	ENSMUST00000083121
1	82635156	82635157	ENSMUST00000083121
1	82635179	82635180	ENSMUST00000083121
1	82635212	82635213	ENSMUST00000083121
1	82635276	82635277	ENSMUST00000083121
1	82635299	82635300	ENSMUST00000083121
1	109623052	109623053	ENSMUST00000158412
1	109623056	109623057	ENSMUST00000158412
8	111042182	111042183	ENSMUST00000174930
8	111042202	111042203	ENSMUST00000174930
8	111042209	111042210	ENSMUST00000174930
12	109590821	109590822	ENSMUST00000093572
12	109590833	109590834	ENSMUST00000093572
11	35616794	35616795	ENSMUST00000083649
11	35616827	35616828	ENSMUST00000083649
11	35616829	35616830	ENSMUST00000083649
7	29773303	29773304	ENSMUST00000158514
7	29773323	29773324	ENSMUST00000158514
7	29773329	29773330	ENSMUST00000158514
7	29773346	29773347	ENSMUST00000158514
7	29773360	29773361	ENSMUST00000158514
7	29773386	29773387	ENSMUST00000158514
7	29773641	29773642	ENSMUST00000158514
7	29773652	29773653	ENSMUST00000158514
7	29773693	29773694	ENSMUST00000158514
8	70895546	70895547	ENSMUST00000184412
8	70895573	70895574	ENSMUST00000184412
8	70895588	70895589	ENSMUST00000184412
8	70895600	70895601	ENSMUST00000184412
8	70895623	70895624	ENSMUST00000184412
8	70895626	70895627	ENSMUST00000184412
17	35162329	35162330	ENSMUST00000082919
17	35162332	35162333	ENSMUST00000082919
17	35162351	35162352	ENSMUST00000082919
17	35162371	35162372	ENSMUST00000082919
17	35162390	35162391	ENSMUST00000082919
17	35162424	35162425	ENSMUST00000082919
17	35162439	35162440	ENSMUST00000082919
17	35162444	35162445	ENSMUST00000082919
17	35162457	35162458	ENSMUST00000082919
17	35162592	35162593	ENSMUST00000082919
17	35162645	35162646	ENSMUST00000082919
17	35162654	35162655	ENSMUST00000082919
17	35162682	35162683	ENSMUST00000082919
15	85706493	85706494	ENSMUST00000083674
15	85706503	85706504	ENSMUST00000083674
15	85706589	85706590	ENSMUST00000083674
12	109595237	109595238	ENSMUST00000199494
12	109595249	109595250	ENSMUST00000199494
12	109595273	109595274	ENSMUST00000199494
12	109595308	109595309	ENSMUST00000199494
12	109595326	109595327	ENSMUST00000199494
12	109595372	109595373	ENSMUST00000199494
12	109595407	109595408	ENSMUST00000199494
12	109595410	109595411	ENSMUST00000199494
12	109595469	109595470	ENSMUST00000199494
12	109595679	109595680	ENSMUST00000199494
12	109595705	109595706	ENSMUST00000199494
1	158505628	158505629	ENSMUST00000093595
5	138165927	138165928	ENSMUST00000083580
5	138165981	138165982	ENSMUST00000083580
5	138165990	138165991	ENSMUST00000083580
1	105945378	105945379	ENSMUST00000158581
1	105945427	105945428	ENSMUST00000158581
1	105945448	105945449	ENSMUST00000158581
1	105945512	105945513	ENSMUST00000158581
15	75759665	75759666	ENSMUST00000104228
15	75759678	75759679	ENSMUST00000104228
15	75759692	75759693	ENSMUST00000104228
1	39548629	39548630	ENSMUST00000104516
4	132310328	132310329	ENSMUST00000083015
8	120538588	120538589	ENSMUST00000184722
5	148753132	148753133	ENSMUST00000122564
5	148753173	148753174	ENSMUST00000122564
5	148753411	148753412	ENSMUST00000122564
5	148753417	148753418	ENSMUST00000122564
5	148753465	148753466	ENSMUST00000122564
5	148753481	148753482	ENSMUST00000122564
16	42303353	42303354	ENSMUST00000184886
16	42303477	42303478	ENSMUST00000184886
16	42303486	42303487	ENSMUST00000184886
16	42303516	42303517	ENSMUST00000184886
16	42303523	42303524	ENSMUST00000184886
3	88440610	88440611	ENSMUST00000183768
3	88440651	88440652	ENSMUST00000183768
3	88440661	88440662	ENSMUST00000183768
3	88440743	88440744	ENSMUST00000183768
11	38037381	38037382	ENSMUST00000175443
3	142772985	142772986	ENSMUST00000083196
9	107987397	107987398	ENSMUST00000158330
9	107987403	107987404	ENSMUST00000158330
9	107987409	107987410	ENSMUST00000158330
9	107987464	107987465	ENSMUST00000158330
3	144586749	144586750	ENSMUST00000083026
3	144586759	144586760	ENSMUST00000083026
3	144586783	144586784	ENSMUST00000083026
3	144586851	144586852	ENSMUST00000083026
3	144586856	144586857	ENSMUST00000083026
3	144586935	144586936	ENSMUST00000083026
11	60099642	60099643	ENSMUST00000183502
11	60099668	60099669	ENSMUST00000183502
11	60099685	60099686	ENSMUST00000183502
11	60099734	60099735	ENSMUST00000183502
6	140531077	140531078	ENSMUST00000122528
6	140531086	140531087	ENSMUST00000122528
6	140531104	140531105	ENSMUST00000122528
6	140531113	140531114	ENSMUST00000122528
1	3783665	3783666	ENSMUST00000157708
14	89707071	89707072	ENSMUST00000104220
3	121337924	121337925	ENSMUST00000122725
8	84208519	84208520	ENSMUST00000199621
8	84208523	84208524	ENSMUST00000199621
8	84208619	84208620	ENSMUST00000199621
8	84208724	84208725	ENSMUST00000199621
8	84208746	84208747	ENSMUST00000199621
8	84208773	84208774	ENSMUST00000199621
8	84208825	84208826	ENSMUST00000199621
8	84208832	84208833	ENSMUST00000199621
8	84208839	84208840	ENSMUST00000199621
8	84208941	84208942	ENSMUST00000199621
8	84208989	84208990	ENSMUST00000199621
8	105172449	105172450	ENSMUST00000082560
8	105172477	105172478	ENSMUST00000082560
8	105172502	105172503	ENSMUST00000082560
8	105172507	105172508	ENSMUST00000082560
8	105172533	105172534	ENSMUST00000082560
8	105172562	105172563	ENSMUST00000082560
8	105172575	105172576	ENSMUST00000082560
8	105172583	105172584	ENSMUST00000082560
8	105172590	105172591	ENSMUST00000082560
8	105172632	105172633	ENSMUST00000082560
14	66591507	66591508	ENSMUST00000158112
19	47273605	47273606	ENSMUST00000183658
19	47273613	47273614	ENSMUST00000183658
19	47273649	47273650	ENSMUST00000183658
19	47273663	47273664	ENSMUST00000183658
19	47273706	47273707	ENSMUST00000183658
8	89667259	89667260	ENSMUST00000158258
3	17795834	17795835	ENSMUST00000175332
4	149537833	149537834	ENSMUST00000177217
4	149537862	149537863	ENSMUST00000177217
4	149538262	149538263	ENSMUST00000177217
1	74587084	74587085	ENSMUST00000175414
1	74587102	74587103	ENSMUST00000175414
6	127788225	127788226	ENSMUST00000198609
6	127788294	127788295	ENSMUST00000198609
19	23296270	23296271	ENSMUST00000104059
19	23296361	23296362	ENSMUST00000104059
11	55501515	55501516	ENSMUST00000185156
11	55501540	55501541	ENSMUST00000185156
11	55501556	55501557	ENSMUST00000185156
6	99575936	99575937	ENSMUST00000122598
11	70234476	70234477	ENSMUST00000093601
4	150068339	150068340	ENSMUST00000083559
4	150068378	150068379	ENSMUST00000083559
4	150068406	150068407	ENSMUST00000083559
4	150068433	150068434	ENSMUST00000083559
4	150068437	150068438	ENSMUST00000083559
11	101353522	101353523	ENSMUST00000102272
17	35246976	35246977	ENSMUST00000083339
17	35247009	35247010	ENSMUST00000083339
17	35247012	35247013	ENSMUST00000083339
17	35247028	35247029	ENSMUST00000083339
17	35247046	35247047	ENSMUST00000083339
17	35247093	35247094	ENSMUST00000083339
2	94184320	94184321	ENSMUST00000175292
10	77912628	77912629	ENSMUST00000177209
10	77912637	77912638	ENSMUST00000177209
10	77912649	77912650	ENSMUST00000177209
X	57391335	57391336	ENSMUST00000083176
X	57391354	57391355	ENSMUST00000083176
X	57391361	57391362	ENSMUST00000083176
X	57391432	57391433	ENSMUST00000083176
X	57391442	57391443	ENSMUST00000083176
X	57391489	57391490	ENSMUST00000083176
X	57391579	57391580	ENSMUST00000083176
4	127108525	127108526	ENSMUST00000158357
10	94585892	94585893	ENSMUST00000184071
10	94585913	94585914	ENSMUST00000184071
10	94585951	94585952	ENSMUST00000184071
10	94585982	94585983	ENSMUST00000184071
10	94586001	94586002	ENSMUST00000184071
10	94586101	94586102	ENSMUST00000184071
8	112581544	112581545	ENSMUST00000158719
8	112581560	112581561	ENSMUST00000158719
8	112581606	112581607	ENSMUST00000158719
8	112581612	112581613	ENSMUST00000158719
8	112581645	112581646	ENSMUST00000158719
8	112581675	112581676	ENSMUST00000158719
17	28558127	28558128	ENSMUST00000183777
17	28558209	28558210	ENSMUST00000183777
9	45939216	45939217	ENSMUST00000184840
9	45939455	45939456	ENSMUST00000184840
9	45939473	45939474	ENSMUST00000184840
9	45939488	45939489	ENSMUST00000184840
9	45939490	45939491	ENSMUST00000184840
9	45939512	45939513	ENSMUST00000184840
17	76111139	76111140	ENSMUST00000083359
17	80105200	80105201	ENSMUST00000157651
5	150710751	150710752	ENSMUST00000104404
5	150711032	150711033	ENSMUST00000104404
9	52115857	52115858	ENSMUST00000184156
9	52115889	52115890	ENSMUST00000184156
9	52115906	52115907	ENSMUST00000184156
9	52115916	52115917	ENSMUST00000184156
9	52115957	52115958	ENSMUST00000184156
9	52115982	52115983	ENSMUST00000184156
9	52116015	52116016	ENSMUST00000184156
18	84821821	84821822	ENSMUST00000157445
18	84821833	84821834	ENSMUST00000157445
18	84821840	84821841	ENSMUST00000157445
1	18969730	18969731	ENSMUST00000158175
1	18969831	18969832	ENSMUST00000158175
1	18969918	18969919	ENSMUST00000158175
10	93163117	93163118	ENSMUST00000158589
10	93163125	93163126	ENSMUST00000158589
10	93163167	93163168	ENSMUST00000158589
18	61117713	61117714	ENSMUST00000183458
18	61117733	61117734	ENSMUST00000183458
4	47593367	47593368	ENSMUST00000184794
4	47593439	47593440	ENSMUST00000184794
4	47593451	47593452	ENSMUST00000184794
4	47593472	47593473	ENSMUST00000184794
4	47593503	47593504	ENSMUST00000184794
19	36384700	36384701	ENSMUST00000157158
6	15405033	15405034	ENSMUST00000175576
6	15405128	15405129	ENSMUST00000175576
6	15405137	15405138	ENSMUST00000175576
6	15405172	15405173	ENSMUST00000175576
6	15405205	15405206	ENSMUST00000175576
6	15405277	15405278	ENSMUST00000175576
6	15405294	15405295	ENSMUST00000175576
18	84742395	84742396	ENSMUST00000083812
18	84742496	84742497	ENSMUST00000083812
18	84742505	84742506	ENSMUST00000083812
10	60922896	60922897	ENSMUST00000183643
10	60922935	60922936	ENSMUST00000183643
2	45022829	45022830	ENSMUST00000174938
2	45022854	45022855	ENSMUST00000174938
2	45022878	45022879	ENSMUST00000174938
2	45023071	45023072	ENSMUST00000174938
2	45023079	45023080	ENSMUST00000174938
2	45023088	45023089	ENSMUST00000174938
2	29931218	29931219	ENSMUST00000157723
2	29931250	29931251	ENSMUST00000157723
2	29931280	29931281	ENSMUST00000157723
16	37854602	37854603	ENSMUST00000122653
11	83521069	83521070	ENSMUST00000083373
11	83521156	83521157	ENSMUST00000083373
11	83521168	83521169	ENSMUST00000083373
X	134757931	134757932	ENSMUST00000184195
X	134757971	134757972	ENSMUST00000184195
X	134758016	134758017	ENSMUST00000184195
X	134758027	134758028	ENSMUST00000184195
14	100524991	100524992	ENSMUST00000158706
14	100525063	100525064	ENSMUST00000158706
14	118774998	118774999	ENSMUST00000157480
3	82793885	82793886	ENSMUST00000157277
10	79862907	79862908	ENSMUST00000184090
10	79862939	79862940	ENSMUST00000184090
10	79862954	79862955	ENSMUST00000184090
10	79862964	79862965	ENSMUST00000184090
9	88521547	88521548	ENSMUST00000178497
9	88521580	88521581	ENSMUST00000178497
9	88521609	88521610	ENSMUST00000178497
9	88521680	88521681	ENSMUST00000178497
9	88521695	88521696	ENSMUST00000178497
9	88521749	88521750	ENSMUST00000178497
X	59693223	59693224	ENSMUST00000200242
9	115626614	115626615	ENSMUST00000082810
9	115626627	115626628	ENSMUST00000082810
9	115626673	115626674	ENSMUST00000082810
9	115626683	115626684	ENSMUST00000082810
9	115626690	115626691	ENSMUST00000082810
9	115626693	115626694	ENSMUST00000082810
9	115626695	115626696	ENSMUST00000082810
9	115626709	115626710	ENSMUST00000082810
9	115626785	115626786	ENSMUST00000082810
4	109537243	109537244	ENSMUST00000104499
3	86100854	86100855	ENSMUST00000083913
3	86100928	86100929	ENSMUST00000083913
15	99803125	99803126	ENSMUST00000083709
15	99803167	99803168	ENSMUST00000083709
15	99803175	99803176	ENSMUST00000083709
15	99803312	99803313	ENSMUST00000083709
8	50563058	50563059	ENSMUST00000157144
2	92387578	92387579	ENSMUST00000183506
2	92387587	92387588	ENSMUST00000183506
2	92387631	92387632	ENSMUST00000183506
6	76181585	76181586	ENSMUST00000196707
6	76181621	76181622	ENSMUST00000196707
3	18177593	18177594	ENSMUST00000083241
2	77073987	77073988	ENSMUST00000200081
2	77074003	77074004	ENSMUST00000200081
2	77074056	77074057	ENSMUST00000200081
2	77074242	77074243	ENSMUST00000200081
2	77074327	77074328	ENSMUST00000200081
2	77074373	77074374	ENSMUST00000200081
8	105951316	105951317	ENSMUST00000183884
8	105951321	105951322	ENSMUST00000183884
8	105951365	105951366	ENSMUST00000183884
8	105951545	105951546	ENSMUST00000183884
8	105951573	105951574	ENSMUST00000183884
8	105951605	105951606	ENSMUST00000183884
8	105951780	105951781	ENSMUST00000183884
8	105951788	105951789	ENSMUST00000183884
8	105951819	105951820	ENSMUST00000183884
8	105951821	105951822	ENSMUST00000183884
8	105951848	105951849	ENSMUST00000183884
8	105951864	105951865	ENSMUST00000183884
8	105951881	105951882	ENSMUST00000183884
8	105951893	105951894	ENSMUST00000183884
5	29709964	29709965	ENSMUST00000157525
5	29709981	29709982	ENSMUST00000157525
5	52135628	52135629	ENSMUST00000183815
5	52135694	52135695	ENSMUST00000183815
5	52135849	52135850	ENSMUST00000183815
5	52135867	52135868	ENSMUST00000183815
5	52135884	52135885	ENSMUST00000183815
5	52135907	52135908	ENSMUST00000183815
5	52135928	52135929	ENSMUST00000183815
5	23674067	23674068	ENSMUST00000157734
4	36668798	36668799	ENSMUST00000197283
6	41601932	41601933	ENSMUST00000183508
6	41601972	41601973	ENSMUST00000183508
6	41601981	41601982	ENSMUST00000183508
4	58441016	58441017	ENSMUST00000175552
4	58441063	58441064	ENSMUST00000175552
4	58441112	58441113	ENSMUST00000175552
4	58441115	58441116	ENSMUST00000175552
4	58441140	58441141	ENSMUST00000175552
4	58441215	58441216	ENSMUST00000175552
4	58441246	58441247	ENSMUST00000175552
4	58441253	58441254	ENSMUST00000175552
17	17830165	17830166	ENSMUST00000175058
17	17830173	17830174	ENSMUST00000175058
17	17830199	17830200	ENSMUST00000175058
17	17830207	17830208	ENSMUST00000175058
17	17830215	17830216	ENSMUST00000175058
17	17830224	17830225	ENSMUST00000175058
17	17830227	17830228	ENSMUST00000175058
17	17830239	17830240	ENSMUST00000175058
17	17830253	17830254	ENSMUST00000175058
17	17830258	17830259	ENSMUST00000175058
17	17830272	17830273	ENSMUST00000175058
17	17830274	17830275	ENSMUST00000175058
17	17830289	17830290	ENSMUST00000175058
17	17830353	17830354	ENSMUST00000175058
17	17830355	17830356	ENSMUST00000175058
17	17830362	17830363	ENSMUST00000175058
17	17830401	17830402	ENSMUST00000175058
17	17830417	17830418	ENSMUST00000175058
17	17830442	17830443	ENSMUST00000175058
17	17830462	17830463	ENSMUST00000175058
13	45294598	45294599	ENSMUST00000157578
13	45294608	45294609	ENSMUST00000157578
13	45294617	45294618	ENSMUST00000157578
13	45294624	45294625	ENSMUST00000157578
9	50887816	50887817	ENSMUST00000158083
2	31189725	31189726	ENSMUST00000158266
2	31189863	31189864	ENSMUST00000158266
2	31189920	31189921	ENSMUST00000158266
6	94606204	94606205	ENSMUST00000183891
6	94606241	94606242	ENSMUST00000183891
6	94606270	94606271	ENSMUST00000183891
15	79998842	79998843	ENSMUST00000183847
15	79998941	79998942	ENSMUST00000183847
5	104048401	104048402	ENSMUST00000176065
6	121325859	121325860	ENSMUST00000104848
18	61648861	61648862	ENSMUST00000083511
18	61649061	61649062	ENSMUST00000083511
18	61649092	61649093	ENSMUST00000083511
18	61649137	61649138	ENSMUST00000083511
18	61649162	61649163	ENSMUST00000083511
18	61649167	61649168	ENSMUST00000083511
18	61649173	61649174	ENSMUST00000083511
18	24428853	24428854	ENSMUST00000083598
18	24428886	24428887	ENSMUST00000083598
18	24428934	24428935	ENSMUST00000083598
18	24429104	24429105	ENSMUST00000083598
18	24429112	24429113	ENSMUST00000083598
18	24429130	24429131	ENSMUST00000083598
18	24429146	24429147	ENSMUST00000083598
18	24429150	24429151	ENSMUST00000083598
1	29985910	29985911	ENSMUST00000178702
1	29985963	29985964	ENSMUST00000178702
1	29985973	29985974	ENSMUST00000178702
1	29985983	29985984	ENSMUST00000178702
1	29986165	29986166	ENSMUST00000178702
1	29986174	29986175	ENSMUST00000178702
1	29986222	29986223	ENSMUST00000178702
9	110121601	110121602	ENSMUST00000196828
9	110121639	110121640	ENSMUST00000196828
9	110121643	110121644	ENSMUST00000196828
1	8816070	8816071	ENSMUST00000102181
1	8816090	8816091	ENSMUST00000102181
10	128388791	128388792	ENSMUST00000198839
10	128389155	128389156	ENSMUST00000198839
10	128389160	128389161	ENSMUST00000198839
10	128389170	128389171	ENSMUST00000198839
1	36348797	36348798	ENSMUST00000184898
1	36348868	36348869	ENSMUST00000184898
1	36348877	36348878	ENSMUST00000184898
1	36348907	36348908	ENSMUST00000184898
1	36348919	36348920	ENSMUST00000184898
1	36348952	36348953	ENSMUST00000184898
11	5038021	5038022	ENSMUST00000197692
12	35000560	35000561	ENSMUST00000158418
2	16959940	16959941	ENSMUST00000103762
2	16959948	16959949	ENSMUST00000103762
2	16959970	16959971	ENSMUST00000103762
2	16959980	16959981	ENSMUST00000103762
2	16959990	16959991	ENSMUST00000103762
2	16960064	16960065	ENSMUST00000103762
9	45634985	45634986	ENSMUST00000179911
7	114832152	114832153	ENSMUST00000104456
7	114832380	114832381	ENSMUST00000104456
7	114832625	114832626	ENSMUST00000104456
8	118121242	118121243	ENSMUST00000083094
14	118258597	118258598	ENSMUST00000184225
14	118258662	118258663	ENSMUST00000184225
14	118258665	118258666	ENSMUST00000184225
14	118258717	118258718	ENSMUST00000184225
14	118258735	118258736	ENSMUST00000184225
14	118258744	118258745	ENSMUST00000184225
1	162223747	162223748	ENSMUST00000083582
11	87757023	87757024	ENSMUST00000083486
11	87757046	87757047	ENSMUST00000083486
11	87757075	87757076	ENSMUST00000083486
11	87757116	87757117	ENSMUST00000083486
11	87757124	87757125	ENSMUST00000083486
11	87757132	87757133	ENSMUST00000083486
11	87757136	87757137	ENSMUST00000083486
7	67570327	67570328	ENSMUST00000157301
7	67570365	67570366	ENSMUST00000157301
1	131102594	131102595	ENSMUST00000158631
10	40875559	40875560	ENSMUST00000158561
10	40875600	40875601	ENSMUST00000158561
10	40875620	40875621	ENSMUST00000158561
10	40875698	40875699	ENSMUST00000158561
10	40875750	40875751	ENSMUST00000158561
10	40875763	40875764	ENSMUST00000158561
10	40875834	40875835	ENSMUST00000158561
14	19418779	19418780	ENSMUST00000177817
14	19418797	19418798	ENSMUST00000177817
14	19418825	19418826	ENSMUST00000177817
14	19418837	19418838	ENSMUST00000177817
17	35868030	35868031	ENSMUST00000184224
17	35868101	35868102	ENSMUST00000184224
17	35868131	35868132	ENSMUST00000184224
17	35868135	35868136	ENSMUST00000184224
17	35868202	35868203	ENSMUST00000184224
17	35868208	35868209	ENSMUST00000184224
17	35868212	35868213	ENSMUST00000184224
17	35868404	35868405	ENSMUST00000184224
17	35868434	35868435	ENSMUST00000184224
17	35868445	35868446	ENSMUST00000184224
17	35868482	35868483	ENSMUST00000184224
17	35868526	35868527	ENSMUST00000184224
17	35868554	35868555	ENSMUST00000184224
17	35868571	35868572	ENSMUST00000184224
17	35868574	35868575	ENSMUST00000184224
2	171306044	171306045	ENSMUST00000157880
2	171306063	171306064	ENSMUST00000157880
2	171306080	171306081	ENSMUST00000157880
2	171306087	171306088	ENSMUST00000157880
2	171306089	171306090	ENSMUST00000157880
2	171306122	171306123	ENSMUST00000157880
2	171306203	171306204	ENSMUST00000157880
2	171306225	171306226	ENSMUST00000157880
2	171306257	171306258	ENSMUST00000157880
2	171306272	171306273	ENSMUST00000157880
2	171306342	171306343	ENSMUST00000157880
2	171306350	171306351	ENSMUST00000157880
10	62682834	62682835	ENSMUST00000200383
2	180398466	180398467	ENSMUST00000083526
2	180398477	180398478	ENSMUST00000083526
2	180398480	180398481	ENSMUST00000083526
2	180398546	180398547	ENSMUST00000083526
2	180398577	180398578	ENSMUST00000083526
2	180398581	180398582	ENSMUST00000083526
14	62668428	62668429	ENSMUST00000158906
3	146399328	146399329	ENSMUST00000104700
3	146399375	146399376	ENSMUST00000104700
3	146399412	146399413	ENSMUST00000104700
9	110121601	110121602	ENSMUST00000082943
9	110121639	110121640	ENSMUST00000082943
9	110121643	110121644	ENSMUST00000082943
3	99113280	99113281	ENSMUST00000083775
3	99113289	99113290	ENSMUST00000083775
3	99113315	99113316	ENSMUST00000083775
3	99113341	99113342	ENSMUST00000083775
9	106154119	106154120	ENSMUST00000083473
8	84208619	84208620	ENSMUST00000083607
8	84208724	84208725	ENSMUST00000083607
8	84208746	84208747	ENSMUST00000083607
8	84208773	84208774	ENSMUST00000083607
8	84208825	84208826	ENSMUST00000083607
8	84208832	84208833	ENSMUST00000083607
8	84208839	84208840	ENSMUST00000083607
8	84208941	84208942	ENSMUST00000083607
8	84208989	84208990	ENSMUST00000083607
3	137067929	137067930	ENSMUST00000083972
3	137067971	137067972	ENSMUST00000083972
3	137067979	137067980	ENSMUST00000083972
3	137067986	137067987	ENSMUST00000083972
3	137068020	137068021	ENSMUST00000083972
6	115775489	115775490	ENSMUST00000183825
6	115775543	115775544	ENSMUST00000183825
6	115775583	115775584	ENSMUST00000183825
6	115775678	115775679	ENSMUST00000183825
6	115776009	115776010	ENSMUST00000183825
6	38118492	38118493	ENSMUST00000157299
6	38118501	38118502	ENSMUST00000157299
6	38118652	38118653	ENSMUST00000157299
2	72327521	72327522	ENSMUST00000157677
2	72327603	72327604	ENSMUST00000157677
2	72327697	72327698	ENSMUST00000157677
2	72327791	72327792	ENSMUST00000157677
12	33062512	33062513	ENSMUST00000175190
12	33062836	33062837	ENSMUST00000175190
9	42317357	42317358	ENSMUST00000179241
6	70147747	70147748	ENSMUST00000103905
6	70147795	70147796	ENSMUST00000103905
6	70147926	70147927	ENSMUST00000103905
6	70147967	70147968	ENSMUST00000103905
6	70147997	70147998	ENSMUST00000103905
6	70148007	70148008	ENSMUST00000103905
6	70148017	70148018	ENSMUST00000103905
6	70148070	70148071	ENSMUST00000103905
6	70148089	70148090	ENSMUST00000103905
6	70148091	70148092	ENSMUST00000103905
6	70148131	70148132	ENSMUST00000103905
6	70148220	70148221	ENSMUST00000103905
1	73392078	73392079	ENSMUST00000183977
1	73392171	73392172	ENSMUST00000183977
1	73392193	73392194	ENSMUST00000183977
1	73392239	73392240	ENSMUST00000183977
1	73392241	73392242	ENSMUST00000183977
1	73392315	73392316	ENSMUST00000183977
1	73392343	73392344	ENSMUST00000183977
1	73392398	73392399	ENSMUST00000183977
9	21496565	21496566	ENSMUST00000083613
9	21496590	21496591	ENSMUST00000083613
9	21496651	21496652	ENSMUST00000083613
9	21496671	21496672	ENSMUST00000083613
9	21496730	21496731	ENSMUST00000083613
9	21496758	21496759	ENSMUST00000083613
2	98662351	98662352	ENSMUST00000099684
2	98662411	98662412	ENSMUST00000099684
2	98662439	98662440	ENSMUST00000099684
2	98662457	98662458	ENSMUST00000099684
2	98662499	98662500	ENSMUST00000099684
2	98662557	98662558	ENSMUST00000099684
2	98662566	98662567	ENSMUST00000099684
2	98662602	98662603	ENSMUST00000099684
2	98662630	98662631	ENSMUST00000099684
3	90010498	90010499	ENSMUST00000104381
3	90010564	90010565	ENSMUST00000104381
3	90010698	90010699	ENSMUST00000104381
3	90010721	90010722	ENSMUST00000104381
8	23142357	23142358	ENSMUST00000093576
8	23142444	23142445	ENSMUST00000093576
8	23142471	23142472	ENSMUST00000093576
8	23142479	23142480	ENSMUST00000093576
8	23142508	23142509	ENSMUST00000093576
8	23142513	23142514	ENSMUST00000093576
8	23142572	23142573	ENSMUST00000093576
8	23142606	23142607	ENSMUST00000093576
8	23142630	23142631	ENSMUST00000093576
8	23142652	23142653	ENSMUST00000093576
8	23142670	23142671	ENSMUST00000093576
8	23142780	23142781	ENSMUST00000093576
8	23142829	23142830	ENSMUST00000093576
8	23142831	23142832	ENSMUST00000093576
8	23142846	23142847	ENSMUST00000093576
8	23142916	23142917	ENSMUST00000093576
10	93433264	93433265	ENSMUST00000183565
10	93433300	93433301	ENSMUST00000183565
10	93433365	93433366	ENSMUST00000183565
15	80088609	80088610	ENSMUST00000082950
4	138316036	138316037	ENSMUST00000183998
4	138316066	138316067	ENSMUST00000183998
19	6914038	6914039	ENSMUST00000183724
19	6914100	6914101	ENSMUST00000183724
19	6914118	6914119	ENSMUST00000183724
19	6914139	6914140	ENSMUST00000183724
19	6914145	6914146	ENSMUST00000183724
19	6914174	6914175	ENSMUST00000183724
19	6914188	6914189	ENSMUST00000183724
19	6914225	6914226	ENSMUST00000183724
19	6914240	6914241	ENSMUST00000183724
3	95004171	95004172	ENSMUST00000183540
3	95004247	95004248	ENSMUST00000183540
3	95004265	95004266	ENSMUST00000183540
3	95004289	95004290	ENSMUST00000183540
3	95004320	95004321	ENSMUST00000183540
3	95004334	95004335	ENSMUST00000183540
16	22605645	22605646	ENSMUST00000184329
18	10785262	10785263	ENSMUST00000198520
18	10785321	10785322	ENSMUST00000198520
18	10785467	10785468	ENSMUST00000198520
18	10785567	10785568	ENSMUST00000198520
18	10785570	10785571	ENSMUST00000198520
18	10785574	10785575	ENSMUST00000198520
18	10785664	10785665	ENSMUST00000198520
15	76036481	76036482	ENSMUST00000158771
15	76036497	76036498	ENSMUST00000158771
15	76036513	76036514	ENSMUST00000158771
15	76036526	76036527	ENSMUST00000158771
2	106809604	106809605	ENSMUST00000199948
2	106809623	106809624	ENSMUST00000199948
2	106809651	106809652	ENSMUST00000199948
2	106809674	106809675	ENSMUST00000199948
5	112215860	112215861	ENSMUST00000184902
5	112215905	112215906	ENSMUST00000184902
5	112215934	112215935	ENSMUST00000184902
5	112215999	112216000	ENSMUST00000184902
5	112216007	112216008	ENSMUST00000184902
5	112216014	112216015	ENSMUST00000184902
4	137538159	137538160	ENSMUST00000184284
4	137538227	137538228	ENSMUST00000184284
4	137538242	137538243	ENSMUST00000184284
4	137538247	137538248	ENSMUST00000184284
4	137538256	137538257	ENSMUST00000184284
4	137538273	137538274	ENSMUST00000184284
4	137538342	137538343	ENSMUST00000184284
13	3648497	3648498	ENSMUST00000157850
6	125234683	125234684	ENSMUST00000184956
6	125234786	125234787	ENSMUST00000184956
6	125234824	125234825	ENSMUST00000184956
6	125234826	125234827	ENSMUST00000184956
12	109734168	109734169	ENSMUST00000083492
12	109595237	109595238	ENSMUST00000157230
12	109595249	109595250	ENSMUST00000157230
12	109595273	109595274	ENSMUST00000157230
12	109595308	109595309	ENSMUST00000157230
12	109595326	109595327	ENSMUST00000157230
1	178391061	178391062	ENSMUST00000083020
X	164133716	164133717	ENSMUST00000122740
X	164133723	164133724	ENSMUST00000122740
X	164133744	164133745	ENSMUST00000122740
7	139779169	139779170	ENSMUST00000184499
7	139779354	139779355	ENSMUST00000184499
2	106809604	106809605	ENSMUST00000200346
2	106809623	106809624	ENSMUST00000200346
2	106809651	106809652	ENSMUST00000200346
2	106809674	106809675	ENSMUST00000200346
1	181840411	181840412	ENSMUST00000158804
1	181840503	181840504	ENSMUST00000158804
2	129315444	129315445	ENSMUST00000083123
2	129315449	129315450	ENSMUST00000083123
10	77913641	77913642	ENSMUST00000177097
10	77913712	77913713	ENSMUST00000177097
10	77913750	77913751	ENSMUST00000177097
10	77913762	77913763	ENSMUST00000177097
10	77913831	77913832	ENSMUST00000177097
10	77913879	77913880	ENSMUST00000177097
10	77913940	77913941	ENSMUST00000177097
10	77913972	77913973	ENSMUST00000177097
13	55507600	55507601	ENSMUST00000184300
13	55507607	55507608	ENSMUST00000184300
13	55507690	55507691	ENSMUST00000184300
13	55507701	55507702	ENSMUST00000184300
16	20604541	20604542	ENSMUST00000117019
16	20604568	20604569	ENSMUST00000117019
16	20604613	20604614	ENSMUST00000117019
16	20604622	20604623	ENSMUST00000117019
16	20604629	20604630	ENSMUST00000117019
16	20604639	20604640	ENSMUST00000117019
16	20604646	20604647	ENSMUST00000117019
16	20604844	20604845	ENSMUST00000117019
16	20604850	20604851	ENSMUST00000117019
5	64101646	64101647	ENSMUST00000175062
15	98069977	98069978	ENSMUST00000157700
3	103445710	103445711	ENSMUST00000083095
3	103445790	103445791	ENSMUST00000083095
3	103445886	103445887	ENSMUST00000083095
3	103445958	103445959	ENSMUST00000083095
3	103445967	103445968	ENSMUST00000083095
3	103445979	103445980	ENSMUST00000083095
11	98710838	98710839	ENSMUST00000157544
11	98710843	98710844	ENSMUST00000157544
11	98710855	98710856	ENSMUST00000157544
11	98710884	98710885	ENSMUST00000157544
11	98710889	98710890	ENSMUST00000157544
11	98711279	98711280	ENSMUST00000157544
11	98711286	98711287	ENSMUST00000157544
7	45126107	45126108	ENSMUST00000083884
7	45126215	45126216	ENSMUST00000083884
7	45126222	45126223	ENSMUST00000083884
7	45126297	45126298	ENSMUST00000083884
7	45126605	45126606	ENSMUST00000083884
4	129557634	129557635	ENSMUST00000183371
13	87456983	87456984	ENSMUST00000103770
13	87457069	87457070	ENSMUST00000103770
15	80078546	80078547	ENSMUST00000104546
15	80078550	80078551	ENSMUST00000104546
15	80078562	80078563	ENSMUST00000104546
15	80078654	80078655	ENSMUST00000104546
5	86916409	86916410	ENSMUST00000177553
13	75963589	75963590	ENSMUST00000104467
13	75963682	75963683	ENSMUST00000104467
10	109326486	109326487	ENSMUST00000195954
10	109326504	109326505	ENSMUST00000195954
10	109326610	109326611	ENSMUST00000195954
10	109326902	109326903	ENSMUST00000195954
10	109326909	109326910	ENSMUST00000195954
10	109326936	109326937	ENSMUST00000195954
10	109326942	109326943	ENSMUST00000195954
10	109326971	109326972	ENSMUST00000195954
10	109326982	109326983	ENSMUST00000195954
10	109326987	109326988	ENSMUST00000195954
10	109326990	109326991	ENSMUST00000195954
10	109327050	109327051	ENSMUST00000195954
4	108087261	108087262	ENSMUST00000183919
4	108087338	108087339	ENSMUST00000183919
11	60302467	60302468	ENSMUST00000183802
13	58023137	58023138	ENSMUST00000104769
13	58023145	58023146	ENSMUST00000104769
13	58023183	58023184	ENSMUST00000104769
13	58023191	58023192	ENSMUST00000104769
13	58023218	58023219	ENSMUST00000104769
13	58023256	58023257	ENSMUST00000104769
2	29475407	29475408	ENSMUST00000184068
2	29475436	29475437	ENSMUST00000184068
10	128435837	128435838	ENSMUST00000157526
10	128435948	128435949	ENSMUST00000157526
10	128436047	128436048	ENSMUST00000157526
10	128436083	128436084	ENSMUST00000157526
10	128436132	128436133	ENSMUST00000157526
10	25282024	25282025	ENSMUST00000158423
7	100882032	100882033	ENSMUST00000175555
7	100882092	100882093	ENSMUST00000175555
16	36438836	36438837	ENSMUST00000158492
16	36438923	36438924	ENSMUST00000158492
11	59813030	59813031	ENSMUST00000158325
11	59813123	59813124	ENSMUST00000158325
11	59813163	59813164	ENSMUST00000158325
11	59813184	59813185	ENSMUST00000158325
8	122520435	122520436	ENSMUST00000083146
8	122520524	122520525	ENSMUST00000083146
8	122520586	122520587	ENSMUST00000083146
8	122520588	122520589	ENSMUST00000083146
8	122520609	122520610	ENSMUST00000083146
8	122520664	122520665	ENSMUST00000083146
8	122520669	122520670	ENSMUST00000083146
8	122520675	122520676	ENSMUST00000083146
8	122520677	122520678	ENSMUST00000083146
8	122520744	122520745	ENSMUST00000083146
8	122520776	122520777	ENSMUST00000083146
8	122520831	122520832	ENSMUST00000083146
8	122520845	122520846	ENSMUST00000083146
7	105642143	105642144	ENSMUST00000082963
7	105642243	105642244	ENSMUST00000082963
8	70895546	70895547	ENSMUST00000104375
8	70895573	70895574	ENSMUST00000104375
8	70895588	70895589	ENSMUST00000104375
8	70895600	70895601	ENSMUST00000104375
8	70895623	70895624	ENSMUST00000104375
8	70895626	70895627	ENSMUST00000104375
7	3218863	3218864	ENSMUST00000196199
7	3218892	3218893	ENSMUST00000196199
7	3218900	3218901	ENSMUST00000196199
7	3218929	3218930	ENSMUST00000196199
7	3219027	3219028	ENSMUST00000196199
7	3219032	3219033	ENSMUST00000196199
7	3219045	3219046	ENSMUST00000196199
7	3219103	3219104	ENSMUST00000196199
7	3219121	3219122	ENSMUST00000196199
7	3219126	3219127	ENSMUST00000196199
7	3219128	3219129	ENSMUST00000196199
7	3219147	3219148	ENSMUST00000196199
7	3219232	3219233	ENSMUST00000196199
7	3219246	3219247	ENSMUST00000196199
7	3219266	3219267	ENSMUST00000196199
7	3219283	3219284	ENSMUST00000196199
7	3219374	3219375	ENSMUST00000196199
7	3219386	3219387	ENSMUST00000196199
7	3219392	3219393	ENSMUST00000196199
7	3219409	3219410	ENSMUST00000196199
7	3219411	3219412	ENSMUST00000196199
7	3219426	3219427	ENSMUST00000196199
7	3219445	3219446	ENSMUST00000196199
7	3219449	3219450	ENSMUST00000196199
2	151967244	151967245	ENSMUST00000157866
2	151967363	151967364	ENSMUST00000157866
2	151967395	151967396	ENSMUST00000157866
2	151967422	151967423	ENSMUST00000157866
2	151967430	151967431	ENSMUST00000157866
2	151967457	151967458	ENSMUST00000157866
2	151967489	151967490	ENSMUST00000157866
2	151967681	151967682	ENSMUST00000157866
2	151967687	151967688	ENSMUST00000157866
7	16472075	16472076	ENSMUST00000083959
7	16472079	16472080	ENSMUST00000083959
7	16472103	16472104	ENSMUST00000083959
7	16472160	16472161	ENSMUST00000083959
7	16472165	16472166	ENSMUST00000083959
7	16472170	16472171	ENSMUST00000083959
1	45685281	45685282	ENSMUST00000179545
6	48420750	48420751	ENSMUST00000175344
6	48420827	48420828	ENSMUST00000175344
2	29459411	29459412	ENSMUST00000158972
7	3219283	3219284	ENSMUST00000104838
7	3219374	3219375	ENSMUST00000104838
7	3219386	3219387	ENSMUST00000104838
7	3219392	3219393	ENSMUST00000104838
7	3219409	3219410	ENSMUST00000104838
7	3219411	3219412	ENSMUST00000104838
7	3219426	3219427	ENSMUST00000104838
7	3219445	3219446	ENSMUST00000104838
7	3219449	3219450	ENSMUST00000104838
7	3219494	3219495	ENSMUST00000104838
7	3219516	3219517	ENSMUST00000104838
7	3219518	3219519	ENSMUST00000104838
7	3219526	3219527	ENSMUST00000104838
7	3219568	3219569	ENSMUST00000104838
7	3219580	3219581	ENSMUST00000104838
7	3219603	3219604	ENSMUST00000104838
7	3219645	3219646	ENSMUST00000104838
7	3219662	3219663	ENSMUST00000104838
2	19934856	19934857	ENSMUST00000083710
2	19934880	19934881	ENSMUST00000083710
1	118453465	118453466	ENSMUST00000104069
1	118453523	118453524	ENSMUST00000104069
1	118453653	118453654	ENSMUST00000104069
3	103198592	103198593	ENSMUST00000090704
3	103198631	103198632	ENSMUST00000090704
3	103198787	103198788	ENSMUST00000090704
3	103198826	103198827	ENSMUST00000090704
3	103198865	103198866	ENSMUST00000090704
3	103198876	103198877	ENSMUST00000090704
3	103198943	103198944	ENSMUST00000090704
7	127190964	127190965	ENSMUST00000175164
10	128584262	128584263	ENSMUST00000184111
10	128584267	128584268	ENSMUST00000184111
10	128584295	128584296	ENSMUST00000184111
10	128584321	128584322	ENSMUST00000184111
10	128584345	128584346	ENSMUST00000184111
10	128584360	128584361	ENSMUST00000184111
10	128584420	128584421	ENSMUST00000184111
10	128584473	128584474	ENSMUST00000184111
15	73349608	73349609	ENSMUST00000157380
8	126476171	126476172	ENSMUST00000098307
8	126476250	126476251	ENSMUST00000098307
8	126476257	126476258	ENSMUST00000098307
8	126476272	126476273	ENSMUST00000098307
8	126476278	126476279	ENSMUST00000098307
8	126476318	126476319	ENSMUST00000098307
8	126476334	126476335	ENSMUST00000098307
8	126476356	126476357	ENSMUST00000098307
8	126476378	126476379	ENSMUST00000098307
8	126476407	126476408	ENSMUST00000098307
8	126476464	126476465	ENSMUST00000098307
17	27316722	27316723	ENSMUST00000198396
17	27316787	27316788	ENSMUST00000198396
17	27316897	27316898	ENSMUST00000198396
17	27316920	27316921	ENSMUST00000198396
17	27317022	27317023	ENSMUST00000198396
17	27317038	27317039	ENSMUST00000198396
17	27317122	27317123	ENSMUST00000198396
11	53701145	53701146	ENSMUST00000122470
11	53701191	53701192	ENSMUST00000122470
11	21249485	21249486	ENSMUST00000158530
10	4104528	4104529	ENSMUST00000083858
10	4104532	4104533	ENSMUST00000083858
2	121450727	121450728	ENSMUST00000116724
2	121450761	121450762	ENSMUST00000116724
2	121450797	121450798	ENSMUST00000116724
2	121450819	121450820	ENSMUST00000116724
2	121450852	121450853	ENSMUST00000116724
14	31537084	31537085	ENSMUST00000158616
14	31537104	31537105	ENSMUST00000158616
14	31537140	31537141	ENSMUST00000158616
14	31537161	31537162	ENSMUST00000158616
14	31537214	31537215	ENSMUST00000158616
14	31537264	31537265	ENSMUST00000158616
14	31537349	31537350	ENSMUST00000158616
14	31537376	31537377	ENSMUST00000158616
14	31537423	31537424	ENSMUST00000158616
14	31537441	31537442	ENSMUST00000158616
11	22868724	22868725	ENSMUST00000083935
11	22868873	22868874	ENSMUST00000083935
11	22868901	22868902	ENSMUST00000083935
11	22868907	22868908	ENSMUST00000083935
11	22868912	22868913	ENSMUST00000083935
11	22868933	22868934	ENSMUST00000083935
11	22868967	22868968	ENSMUST00000083935
11	22869160	22869161	ENSMUST00000083935
11	22869184	22869185	ENSMUST00000083935
11	22869246	22869247	ENSMUST00000083935
11	22869299	22869300	ENSMUST00000083935
9	60042121	60042122	ENSMUST00000157465
9	60042208	60042209	ENSMUST00000157465
9	60042218	60042219	ENSMUST00000157465
14	20701435	20701436	ENSMUST00000175013
14	20701480	20701481	ENSMUST00000175013
14	20701523	20701524	ENSMUST00000175013
14	20701529	20701530	ENSMUST00000175013
14	20701554	20701555	ENSMUST00000175013
14	20701560	20701561	ENSMUST00000175013
14	20701602	20701603	ENSMUST00000175013
11	98262556	98262557	ENSMUST00000175435
12	15800771	15800772	ENSMUST00000184042
12	15800774	15800775	ENSMUST00000184042
12	15801025	15801026	ENSMUST00000184042
12	15801062	15801063	ENSMUST00000184042
12	15801296	15801297	ENSMUST00000184042
15	100648869	100648870	ENSMUST00000183874
5	41891142	41891143	ENSMUST00000183685
5	41891172	41891173	ENSMUST00000183685
5	41891206	41891207	ENSMUST00000183685
17	35244079	35244080	ENSMUST00000184879
17	35244104	35244105	ENSMUST00000184879
17	35244155	35244156	ENSMUST00000184879
17	35244317	35244318	ENSMUST00000184879
17	35244373	35244374	ENSMUST00000184879
17	35244411	35244412	ENSMUST00000184879
12	109682501	109682502	ENSMUST00000082611
5	64144290	64144291	ENSMUST00000157329
5	64144369	64144370	ENSMUST00000157329
5	64144386	64144387	ENSMUST00000157329
5	64144601	64144602	ENSMUST00000157329
5	64144645	64144646	ENSMUST00000157329
14	26498003	26498004	ENSMUST00000083930
X	41948637	41948638	ENSMUST00000198566
X	41948684	41948685	ENSMUST00000198566
5	34162645	34162646	ENSMUST00000104266
2	163067935	163067936	ENSMUST00000184607
15	62038286	62038287	ENSMUST00000184473
15	62038290	62038291	ENSMUST00000184473
15	62038292	62038293	ENSMUST00000184473
15	62038327	62038328	ENSMUST00000184473
15	62038370	62038371	ENSMUST00000184473
5	103658207	103658208	ENSMUST00000157496
5	103658246	103658247	ENSMUST00000157496
5	103658314	103658315	ENSMUST00000157496
5	103658354	103658355	ENSMUST00000157496
4	63256979	63256980	ENSMUST00000093594
4	105975528	105975529	ENSMUST00000158440
12	90981229	90981230	ENSMUST00000122617
12	90981321	90981322	ENSMUST00000122617
8	84208487	84208488	ENSMUST00000083510
8	84208519	84208520	ENSMUST00000083510
8	84208523	84208524	ENSMUST00000083510
8	84208619	84208620	ENSMUST00000083510
8	84208724	84208725	ENSMUST00000083510
8	84208746	84208747	ENSMUST00000083510
8	84208773	84208774	ENSMUST00000083510
8	84208825	84208826	ENSMUST00000083510
8	84208832	84208833	ENSMUST00000083510
8	84208839	84208840	ENSMUST00000083510
8	84208941	84208942	ENSMUST00000083510
8	84208989	84208990	ENSMUST00000083510
16	30141872	30141873	ENSMUST00000122495
16	30141946	30141947	ENSMUST00000122495
16	30141955	30141956	ENSMUST00000122495
16	30142060	30142061	ENSMUST00000122495
6	99484686	99484687	ENSMUST00000158074
6	99484706	99484707	ENSMUST00000158074
6	99484753	99484754	ENSMUST00000158074
6	99484891	99484892	ENSMUST00000158074
18	73611857	73611858	ENSMUST00000082593
12	4758553	4758554	ENSMUST00000101885
12	4758558	4758559	ENSMUST00000101885
12	4758584	4758585	ENSMUST00000101885
12	4758613	4758614	ENSMUST00000101885
12	4758626	4758627	ENSMUST00000101885
12	4758634	4758635	ENSMUST00000101885
12	4758641	4758642	ENSMUST00000101885
11	120346495	120346496	ENSMUST00000175523
11	120346515	120346516	ENSMUST00000175523
11	120346620	120346621	ENSMUST00000175523
11	120346650	120346651	ENSMUST00000175523
11	120346940	120346941	ENSMUST00000175523
11	120346947	120346948	ENSMUST00000175523
11	120346953	120346954	ENSMUST00000175523
11	120346981	120346982	ENSMUST00000175523
11	120346984	120346985	ENSMUST00000175523
11	120346993	120346994	ENSMUST00000175523
4	14239625	14239626	ENSMUST00000157294
4	14239715	14239716	ENSMUST00000157294
2	32222108	32222109	ENSMUST00000175128
2	32222167	32222168	ENSMUST00000175128
2	32222175	32222176	ENSMUST00000175128
2	32222194	32222195	ENSMUST00000175128
2	32222233	32222234	ENSMUST00000175128
2	32222236	32222237	ENSMUST00000175128
16	35440015	35440016	ENSMUST00000178681
7	3218470	3218471	ENSMUST00000104627
7	3218519	3218520	ENSMUST00000104627
7	3218587	3218588	ENSMUST00000104627
7	3218615	3218616	ENSMUST00000104627
7	3218624	3218625	ENSMUST00000104627
7	3218636	3218637	ENSMUST00000104627
7	3218682	3218683	ENSMUST00000104627
7	3218699	3218700	ENSMUST00000104627
7	3218702	3218703	ENSMUST00000104627
7	3218714	3218715	ENSMUST00000104627
7	3218748	3218749	ENSMUST00000104627
7	3218755	3218756	ENSMUST00000104627
7	3218769	3218770	ENSMUST00000104627
7	3218780	3218781	ENSMUST00000104627
7	3218786	3218787	ENSMUST00000104627
7	3218813	3218814	ENSMUST00000104627
7	3218847	3218848	ENSMUST00000104627
7	3218863	3218864	ENSMUST00000104627
7	3218892	3218893	ENSMUST00000104627
7	3218900	3218901	ENSMUST00000104627
7	3218929	3218930	ENSMUST00000104627
11	102999647	102999648	ENSMUST00000184841
11	102999686	102999687	ENSMUST00000184841
11	102999722	102999723	ENSMUST00000184841
11	102999725	102999726	ENSMUST00000184841
11	102999753	102999754	ENSMUST00000184841
11	102999768	102999769	ENSMUST00000184841
11	102999774	102999775	ENSMUST00000184841
9	34960320	34960321	ENSMUST00000158840
11	75551673	75551674	ENSMUST00000175359
18	38594276	38594277	ENSMUST00000185182
18	38594331	38594332	ENSMUST00000185182
18	38594334	38594335	ENSMUST00000185182
2	130016483	130016484	ENSMUST00000185120
2	130016490	130016491	ENSMUST00000185120
2	130016505	130016506	ENSMUST00000185120
2	130016557	130016558	ENSMUST00000185120
2	130016595	130016596	ENSMUST00000185120
13	12589723	12589724	ENSMUST00000083224
15	73254811	73254812	ENSMUST00000083678
15	73254874	73254875	ENSMUST00000083678
15	73254888	73254889	ENSMUST00000083678
15	73255067	73255068	ENSMUST00000083678
16	87620991	87620992	ENSMUST00000082736
18	58231223	58231224	ENSMUST00000158470
8	60503183	60503184	ENSMUST00000093494
5	67946461	67946462	ENSMUST00000177616
8	38983103	38983104	ENSMUST00000196578
9	20889644	20889645	ENSMUST00000104514
9	20889669	20889670	ENSMUST00000104514
9	20889710	20889711	ENSMUST00000104514
9	20889739	20889740	ENSMUST00000104514
9	20889784	20889785	ENSMUST00000104514
9	20889789	20889790	ENSMUST00000104514
9	20889805	20889806	ENSMUST00000104514
9	20889808	20889809	ENSMUST00000104514
9	20889814	20889815	ENSMUST00000104514
9	20889822	20889823	ENSMUST00000104514
9	20889867	20889868	ENSMUST00000104514
11	85297774	85297775	ENSMUST00000157511
13	22204338	22204339	ENSMUST00000175556
7	45121594	45121595	ENSMUST00000083561
7	45121631	45121632	ENSMUST00000083561
7	45121701	45121702	ENSMUST00000083561
7	45121721	45121722	ENSMUST00000083561
6	30347087	30347088	ENSMUST00000157221
6	140729605	140729606	ENSMUST00000111844
7	126367703	126367704	ENSMUST00000184637
10	24893783	24893784	ENSMUST00000179967
10	24893819	24893820	ENSMUST00000179967
4	152201990	152201991	ENSMUST00000184331
4	152201993	152201994	ENSMUST00000184331
2	169061408	169061409	ENSMUST00000116765
9	108844397	108844398	ENSMUST00000175326
9	108844673	108844674	ENSMUST00000175326
9	108844720	108844721	ENSMUST00000175326
9	108844763	108844764	ENSMUST00000175326
9	108844796	108844797	ENSMUST00000175326
9	108844835	108844836	ENSMUST00000175326
9	108844866	108844867	ENSMUST00000175326
4	149817616	149817617	ENSMUST00000082864
4	149817712	149817713	ENSMUST00000082864
4	149817923	149817924	ENSMUST00000082864
7	45126605	45126606	ENSMUST00000198528
7	45126668	45126669	ENSMUST00000198528
7	45126675	45126676	ENSMUST00000198528
1	188760729	188760730	ENSMUST00000122601
1	188760750	188760751	ENSMUST00000122601
9	119031649	119031650	ENSMUST00000083579
9	119031663	119031664	ENSMUST00000083579
9	119031667	119031668	ENSMUST00000083579
9	119031686	119031687	ENSMUST00000083579
9	119031724	119031725	ENSMUST00000083579
9	119031784	119031785	ENSMUST00000083579
9	119031795	119031796	ENSMUST00000083579
9	119031802	119031803	ENSMUST00000083579
9	119031810	119031811	ENSMUST00000083579
9	119031871	119031872	ENSMUST00000083579
9	119031877	119031878	ENSMUST00000083579
9	119031879	119031880	ENSMUST00000083579
9	119031889	119031890	ENSMUST00000083579
9	119031892	119031893	ENSMUST00000083579
9	119031929	119031930	ENSMUST00000083579
9	119031950	119031951	ENSMUST00000083579
9	119032004	119032005	ENSMUST00000083579
9	119032018	119032019	ENSMUST00000083579
9	119032053	119032054	ENSMUST00000083579
15	53613963	53613964	ENSMUST00000200096
18	12578474	12578475	ENSMUST00000157717
18	12578542	12578543	ENSMUST00000157717
8	13876405	13876406	ENSMUST00000083883
8	13876427	13876428	ENSMUST00000083883
7	3218748	3218749	ENSMUST00000104815
7	3218755	3218756	ENSMUST00000104815
7	3218769	3218770	ENSMUST00000104815
7	3218780	3218781	ENSMUST00000104815
7	3218786	3218787	ENSMUST00000104815
7	3218813	3218814	ENSMUST00000104815
7	3218847	3218848	ENSMUST00000104815
7	3218863	3218864	ENSMUST00000104815
7	3218892	3218893	ENSMUST00000104815
7	3218900	3218901	ENSMUST00000104815
7	3218929	3218930	ENSMUST00000104815
7	3219027	3219028	ENSMUST00000104815
7	3219032	3219033	ENSMUST00000104815
7	3219045	3219046	ENSMUST00000104815
7	3219103	3219104	ENSMUST00000104815
7	3219121	3219122	ENSMUST00000104815
7	3219126	3219127	ENSMUST00000104815
7	3219128	3219129	ENSMUST00000104815
7	3219147	3219148	ENSMUST00000104815
7	3219232	3219233	ENSMUST00000104815
7	3219246	3219247	ENSMUST00000104815
7	3219266	3219267	ENSMUST00000104815
7	3219283	3219284	ENSMUST00000104815
11	46102119	46102120	ENSMUST00000184230
11	46102124	46102125	ENSMUST00000184230
11	46102154	46102155	ENSMUST00000184230
11	46102335	46102336	ENSMUST00000184230
11	46102339	46102340	ENSMUST00000184230
11	46102483	46102484	ENSMUST00000184230
11	46102507	46102508	ENSMUST00000184230
11	46102538	46102539	ENSMUST00000184230
12	86654966	86654967	ENSMUST00000101884
12	86654992	86654993	ENSMUST00000101884
12	86654994	86654995	ENSMUST00000101884
13	63301095	63301096	ENSMUST00000198479
13	63301147	63301148	ENSMUST00000198479
13	63301172	63301173	ENSMUST00000198479
13	63301205	63301206	ENSMUST00000198479
13	63301212	63301213	ENSMUST00000198479
13	63301278	63301279	ENSMUST00000198479
13	63301333	63301334	ENSMUST00000198479
6	30169179	30169180	ENSMUST00000083652
6	30169184	30169185	ENSMUST00000083652
6	30169239	30169240	ENSMUST00000083652
6	30169255	30169256	ENSMUST00000083652
6	30169284	30169285	ENSMUST00000083652
6	30169299	30169300	ENSMUST00000083652
6	30169427	30169428	ENSMUST00000083652
6	30169440	30169441	ENSMUST00000083652
6	30169446	30169447	ENSMUST00000083652
6	30169456	30169457	ENSMUST00000083652
6	30169495	30169496	ENSMUST00000083652
6	30169532	30169533	ENSMUST00000083652
6	30169651	30169652	ENSMUST00000083652
6	30169653	30169654	ENSMUST00000083652
6	30169684	30169685	ENSMUST00000083652
7	43204191	43204192	ENSMUST00000103834
9	53640019	53640020	ENSMUST00000082688
9	53640026	53640027	ENSMUST00000082688
16	97877018	97877019	ENSMUST00000200252
9	69457038	69457039	ENSMUST00000175301
9	69457087	69457088	ENSMUST00000175301
19	6829863	6829864	ENSMUST00000199140
19	6829897	6829898	ENSMUST00000199140
19	6829902	6829903	ENSMUST00000199140
19	6829934	6829935	ENSMUST00000199140
19	6829960	6829961	ENSMUST00000199140
19	6829971	6829972	ENSMUST00000199140
19	6829987	6829988	ENSMUST00000199140
19	6830004	6830005	ENSMUST00000199140
19	6830008	6830009	ENSMUST00000199140
19	6830034	6830035	ENSMUST00000199140
19	6830037	6830038	ENSMUST00000199140
19	6830044	6830045	ENSMUST00000199140
19	6830048	6830049	ENSMUST00000199140
19	6830050	6830051	ENSMUST00000199140
19	6830055	6830056	ENSMUST00000199140
19	6830070	6830071	ENSMUST00000199140
19	6830087	6830088	ENSMUST00000199140
19	6830119	6830120	ENSMUST00000199140
19	6830121	6830122	ENSMUST00000199140
19	6830130	6830131	ENSMUST00000199140
19	6830138	6830139	ENSMUST00000199140
10	93916136	93916137	ENSMUST00000157173
10	40109383	40109384	ENSMUST00000104012
10	40109475	40109476	ENSMUST00000104012
10	40109502	40109503	ENSMUST00000104012
10	40109518	40109519	ENSMUST00000104012
10	40109622	40109623	ENSMUST00000104012
10	40109631	40109632	ENSMUST00000104012
10	40109701	40109702	ENSMUST00000104012
10	40109745	40109746	ENSMUST00000104012
10	40109848	40109849	ENSMUST00000104012
9	62020468	62020469	ENSMUST00000158118
9	62020475	62020476	ENSMUST00000158118
9	62020542	62020543	ENSMUST00000158118
9	62020573	62020574	ENSMUST00000158118
9	62020601	62020602	ENSMUST00000158118
4	123293145	123293146	ENSMUST00000083844
4	123293181	123293182	ENSMUST00000083844
4	123293187	123293188	ENSMUST00000083844
4	123293233	123293234	ENSMUST00000083844
4	123293238	123293239	ENSMUST00000083844
4	123293248	123293249	ENSMUST00000083844
13	50544519	50544520	ENSMUST00000179371
13	50544572	50544573	ENSMUST00000179371
13	50544586	50544587	ENSMUST00000179371
11	79595464	79595465	ENSMUST00000082552
11	79595481	79595482	ENSMUST00000082552
11	79595487	79595488	ENSMUST00000082552
11	79595497	79595498	ENSMUST00000082552
11	79595501	79595502	ENSMUST00000082552
11	79595511	79595512	ENSMUST00000082552
11	79595513	79595514	ENSMUST00000082552
11	79595523	79595524	ENSMUST00000082552
16	21774065	21774066	ENSMUST00000158133
16	21774073	21774074	ENSMUST00000158133
11	72388576	72388577	ENSMUST00000183389
11	72388658	72388659	ENSMUST00000183389
11	72388714	72388715	ENSMUST00000183389
11	72388729	72388730	ENSMUST00000183389
11	72388738	72388739	ENSMUST00000183389
11	72388742	72388743	ENSMUST00000183389
11	113467924	113467925	ENSMUST00000105048
11	113467936	113467937	ENSMUST00000105048
11	113468024	113468025	ENSMUST00000105048
11	113468116	113468117	ENSMUST00000105048
11	113468204	113468205	ENSMUST00000105048
3	40992929	40992930	ENSMUST00000082993
3	40993020	40993021	ENSMUST00000082993
10	128512004	128512005	ENSMUST00000184514
11	50069583	50069584	ENSMUST00000083483
11	50069585	50069586	ENSMUST00000083483
11	50069600	50069601	ENSMUST00000083483
8	121977928	121977929	ENSMUST00000184699
8	121978015	121978016	ENSMUST00000184699
8	121978403	121978404	ENSMUST00000184699
18	16033986	16033987	ENSMUST00000158193
4	135512163	135512164	ENSMUST00000116824
4	135512234	135512235	ENSMUST00000116824
4	135512251	135512252	ENSMUST00000116824
6	83090526	83090527	ENSMUST00000175223
9	74362856	74362857	ENSMUST00000122776
14	33207105	33207106	ENSMUST00000104424
14	33207198	33207199	ENSMUST00000104424
14	33207414	33207415	ENSMUST00000104424
2	158243224	158243225	ENSMUST00000183555
2	158243330	158243331	ENSMUST00000183555
2	158243343	158243344	ENSMUST00000183555
2	158243358	158243359	ENSMUST00000183555
2	158243512	158243513	ENSMUST00000183555
2	158243559	158243560	ENSMUST00000183555
2	158243586	158243587	ENSMUST00000183555
2	158243628	158243629	ENSMUST00000183555
12	112658972	112658973	ENSMUST00000184981
13	16859250	16859251	ENSMUST00000157247
13	16859372	16859373	ENSMUST00000157247
13	16859436	16859437	ENSMUST00000157247
13	16859446	16859447	ENSMUST00000157247
18	60812254	60812255	ENSMUST00000175586
18	60812297	60812298	ENSMUST00000175586
18	60812309	60812310	ENSMUST00000175586
18	60812338	60812339	ENSMUST00000175586
18	60812361	60812362	ENSMUST00000175586
9	42520625	42520626	ENSMUST00000176676
9	42520635	42520636	ENSMUST00000176676
9	42520646	42520647	ENSMUST00000176676
9	42520667	42520668	ENSMUST00000176676
9	42520676	42520677	ENSMUST00000176676
9	42520701	42520702	ENSMUST00000176676
9	42520730	42520731	ENSMUST00000176676
9	42520759	42520760	ENSMUST00000176676
9	42520791	42520792	ENSMUST00000176676
9	42520799	42520800	ENSMUST00000176676
9	42520819	42520820	ENSMUST00000176676
9	42520835	42520836	ENSMUST00000176676
9	42520841	42520842	ENSMUST00000176676
9	42520880	42520881	ENSMUST00000176676
9	42520885	42520886	ENSMUST00000176676
9	42520887	42520888	ENSMUST00000176676
9	42520893	42520894	ENSMUST00000176676
9	42520896	42520897	ENSMUST00000176676
9	42520900	42520901	ENSMUST00000176676
9	42520902	42520903	ENSMUST00000176676
9	42520906	42520907	ENSMUST00000176676
9	42520921	42520922	ENSMUST00000176676
9	42520924	42520925	ENSMUST00000176676
9	42520940	42520941	ENSMUST00000176676
9	42520942	42520943	ENSMUST00000176676
9	42520950	42520951	ENSMUST00000176676
9	42520960	42520961	ENSMUST00000176676
9	42520973	42520974	ENSMUST00000176676
9	42520995	42520996	ENSMUST00000176676
9	42521015	42521016	ENSMUST00000176676
9	42521018	42521019	ENSMUST00000176676
3	108033868	108033869	ENSMUST00000082635
3	108034070	108034071	ENSMUST00000082635
3	108034170	108034171	ENSMUST00000082635
3	108034228	108034229	ENSMUST00000082635
3	108034234	108034235	ENSMUST00000082635
15	82197959	82197960	ENSMUST00000083531
15	101557206	101557207	ENSMUST00000197418
15	101557212	101557213	ENSMUST00000197418
15	101557228	101557229	ENSMUST00000197418
15	101557275	101557276	ENSMUST00000197418
16	43640460	43640461	ENSMUST00000102417
16	31261489	31261490	ENSMUST00000183720
16	31261523	31261524	ENSMUST00000183720
X	53054043	53054044	ENSMUST00000102168
X	53054056	53054057	ENSMUST00000102168
17	24010056	24010057	ENSMUST00000185003
17	24010157	24010158	ENSMUST00000185003
17	24010180	24010181	ENSMUST00000185003
10	62194090	62194091	ENSMUST00000184761
10	62194180	62194181	ENSMUST00000184761
10	62194262	62194263	ENSMUST00000184761
10	62194269	62194270	ENSMUST00000184761
12	41348417	41348418	ENSMUST00000104425
6	29963807	29963808	ENSMUST00000083144
6	29963834	29963835	ENSMUST00000083144
6	29963842	29963843	ENSMUST00000083144
6	29963886	29963887	ENSMUST00000083144
1	82233000	82233001	ENSMUST00000023262
2	163514338	163514339	ENSMUST00000157783
1	43918838	43918839	ENSMUST00000179961
1	43918848	43918849	ENSMUST00000179961
1	43918858	43918859	ENSMUST00000179961
9	70405746	70405747	ENSMUST00000176002
9	70405844	70405845	ENSMUST00000176002
9	70405936	70405937	ENSMUST00000176002
1	118954539	118954540	ENSMUST00000183982
11	87757023	87757024	ENSMUST00000198092
11	87757046	87757047	ENSMUST00000198092
11	87757075	87757076	ENSMUST00000198092
11	87757116	87757117	ENSMUST00000198092
11	87757124	87757125	ENSMUST00000198092
11	87757132	87757133	ENSMUST00000198092
11	87757136	87757137	ENSMUST00000198092
11	87757157	87757158	ENSMUST00000198092
11	87757184	87757185	ENSMUST00000198092
11	87757191	87757192	ENSMUST00000198092
11	87757203	87757204	ENSMUST00000198092
11	87757215	87757216	ENSMUST00000198092
19	34395675	34395676	ENSMUST00000102345
19	34395697	34395698	ENSMUST00000102345
19	34395731	34395732	ENSMUST00000102345
15	6500963	6500964	ENSMUST00000158124
11	115601789	115601790	ENSMUST00000158851
11	115601869	115601870	ENSMUST00000158851
11	115601953	115601954	ENSMUST00000158851
11	115601960	115601961	ENSMUST00000158851
5	137529320	137529321	ENSMUST00000185075
5	137529574	137529575	ENSMUST00000185075
5	3696229	3696230	ENSMUST00000174957
4	124697245	124697246	ENSMUST00000157442
4	124697338	124697339	ENSMUST00000157442
4	124697342	124697343	ENSMUST00000157442
4	124697350	124697351	ENSMUST00000157442
4	124697354	124697355	ENSMUST00000157442
4	124697404	124697405	ENSMUST00000157442
4	137025906	137025907	ENSMUST00000104436
4	137025918	137025919	ENSMUST00000104436
4	137025934	137025935	ENSMUST00000104436
4	137026013	137026014	ENSMUST00000104436
18	77806396	77806397	ENSMUST00000157213
18	77806403	77806404	ENSMUST00000157213
18	77806438	77806439	ENSMUST00000157213
18	77806484	77806485	ENSMUST00000157213
18	77806514	77806515	ENSMUST00000157213
18	77806533	77806534	ENSMUST00000157213
18	77806592	77806593	ENSMUST00000157213
18	77806670	77806671	ENSMUST00000157213
18	77806672	77806673	ENSMUST00000157213
18	77806720	77806721	ENSMUST00000157213
18	77806737	77806738	ENSMUST00000157213
5	23836415	23836416	ENSMUST00000083395
5	23836463	23836464	ENSMUST00000083395
11	23777040	23777041	ENSMUST00000157116
11	23777053	23777054	ENSMUST00000157116
11	23777137	23777138	ENSMUST00000157116
11	23777232	23777233	ENSMUST00000157116
X	53052972	53052973	ENSMUST00000083569
13	109903666	109903667	ENSMUST00000122702
13	109903723	109903724	ENSMUST00000122702
13	109903725	109903726	ENSMUST00000122702
13	109903746	109903747	ENSMUST00000122702
13	109903760	109903761	ENSMUST00000122702
13	109903987	109903988	ENSMUST00000122702
13	109904036	109904037	ENSMUST00000122702
13	109904065	109904066	ENSMUST00000122702
13	109904080	109904081	ENSMUST00000122702
10	120447994	120447995	ENSMUST00000103249
10	120448048	120448049	ENSMUST00000103249
10	120448093	120448094	ENSMUST00000103249
10	120448156	120448157	ENSMUST00000103249
10	120448185	120448186	ENSMUST00000103249
10	120448230	120448231	ENSMUST00000103249
17	24595118	24595119	ENSMUST00000116692
17	24595197	24595198	ENSMUST00000116692
17	24595213	24595214	ENSMUST00000116692
17	24595218	24595219	ENSMUST00000116692
17	24595222	24595223	ENSMUST00000116692
17	24595235	24595236	ENSMUST00000116692
17	24595239	24595240	ENSMUST00000116692
17	24595242	24595243	ENSMUST00000116692
17	24595268	24595269	ENSMUST00000116692
17	24595310	24595311	ENSMUST00000116692
17	24595333	24595334	ENSMUST00000116692
9	7784403	7784404	ENSMUST00000175907
9	7784471	7784472	ENSMUST00000175907
9	7784488	7784489	ENSMUST00000175907
9	7784562	7784563	ENSMUST00000175907
15	99080649	99080650	ENSMUST00000183449
15	99080723	99080724	ENSMUST00000183449
15	99080760	99080761	ENSMUST00000183449
2	45280568	45280569	ENSMUST00000183957
9	24964834	24964835	ENSMUST00000158106
16	22531895	22531896	ENSMUST00000185103
16	22531965	22531966	ENSMUST00000185103
16	22531993	22531994	ENSMUST00000185103
11	120347274	120347275	ENSMUST00000183615
11	120347300	120347301	ENSMUST00000183615
11	120347314	120347315	ENSMUST00000183615
12	28060385	28060386	ENSMUST00000158312
12	28060390	28060391	ENSMUST00000158312
12	28060479	28060480	ENSMUST00000158312
12	28060540	28060541	ENSMUST00000158312
12	109682501	109682502	ENSMUST00000104689
15	73729344	73729345	ENSMUST00000122544
15	73729384	73729385	ENSMUST00000122544
15	73729414	73729415	ENSMUST00000122544
15	73729482	73729483	ENSMUST00000122544
15	27571400	27571401	ENSMUST00000184426
15	27571407	27571408	ENSMUST00000184426
15	27571423	27571424	ENSMUST00000184426
15	27571439	27571440	ENSMUST00000184426
15	27571444	27571445	ENSMUST00000184426
15	27571471	27571472	ENSMUST00000184426
15	27571526	27571527	ENSMUST00000184426
15	27571537	27571538	ENSMUST00000184426
15	27571582	27571583	ENSMUST00000184426
15	27571597	27571598	ENSMUST00000184426
15	27571642	27571643	ENSMUST00000184426
15	27571648	27571649	ENSMUST00000184426
15	27571654	27571655	ENSMUST00000184426
15	27571702	27571703	ENSMUST00000184426
19	27703834	27703835	ENSMUST00000157641
19	27703846	27703847	ENSMUST00000157641
19	27703857	27703858	ENSMUST00000157641
12	77116571	77116572	ENSMUST00000175373
4	153876385	153876386	ENSMUST00000104331
12	105031059	105031060	ENSMUST00000198802
12	105031067	105031068	ENSMUST00000198802
12	105031071	105031072	ENSMUST00000198802
12	105031108	105031109	ENSMUST00000198802
12	105031113	105031114	ENSMUST00000198802
12	105031164	105031165	ENSMUST00000198802
12	105031175	105031176	ENSMUST00000198802
12	105031193	105031194	ENSMUST00000198802
7	30311701	30311702	ENSMUST00000176987
9	62515234	62515235	ENSMUST00000122591
5	20264543	20264544	ENSMUST00000157143
19	43857434	43857435	ENSMUST00000157865
15	102374177	102374178	ENSMUST00000157661
15	102374191	102374192	ENSMUST00000157661
15	102374208	102374209	ENSMUST00000157661
15	102374239	102374240	ENSMUST00000157661
12	109532281	109532282	ENSMUST00000183544
17	27355914	27355915	ENSMUST00000200304
18	34510037	34510038	ENSMUST00000122518
15	98526169	98526170	ENSMUST00000084005
15	98526214	98526215	ENSMUST00000084005
15	98526248	98526249	ENSMUST00000084005
15	98526575	98526576	ENSMUST00000084005
15	98526620	98526621	ENSMUST00000084005
15	98526659	98526660	ENSMUST00000084005
3	82106305	82106306	ENSMUST00000183464
3	95734731	95734732	ENSMUST00000183853
12	109720381	109720382	ENSMUST00000102441
4	132310328	132310329	ENSMUST00000082670
2	130705415	130705416	ENSMUST00000122745
2	130705496	130705497	ENSMUST00000122745
14	56082280	56082281	ENSMUST00000184701
10	128378039	128378040	ENSMUST00000157768
13	63300370	63300371	ENSMUST00000083665
13	63300372	63300373	ENSMUST00000083665
13	63300401	63300402	ENSMUST00000083665
13	63300418	63300419	ENSMUST00000083665
2	104579223	104579224	ENSMUST00000104048
17	31059942	31059943	ENSMUST00000158997
17	31059998	31059999	ENSMUST00000158997
X	103469742	103469743	ENSMUST00000183791
X	103469759	103469760	ENSMUST00000183791
12	78165918	78165919	ENSMUST00000157414
5	111733895	111733896	ENSMUST00000180627
5	111733932	111733933	ENSMUST00000180627
5	111733958	111733959	ENSMUST00000180627
5	111733966	111733967	ENSMUST00000180627
5	111734001	111734002	ENSMUST00000180627
5	111734072	111734073	ENSMUST00000180627
5	111734091	111734092	ENSMUST00000180627
5	111734102	111734103	ENSMUST00000180627
5	111734109	111734110	ENSMUST00000180627
5	111734177	111734178	ENSMUST00000180627
5	111734235	111734236	ENSMUST00000180627
5	111734250	111734251	ENSMUST00000180627
5	111734301	111734302	ENSMUST00000180627
3	97690664	97690665	ENSMUST00000184178
13	108498605	108498606	ENSMUST00000184594
13	108498633	108498634	ENSMUST00000184594
13	108498670	108498671	ENSMUST00000184594
13	108498756	108498757	ENSMUST00000184594
13	108498816	108498817	ENSMUST00000184594
13	108498891	108498892	ENSMUST00000184594
13	108498893	108498894	ENSMUST00000184594
13	108498954	108498955	ENSMUST00000184594
13	108499068	108499069	ENSMUST00000184594
13	108499081	108499082	ENSMUST00000184594
1	92850590	92850591	ENSMUST00000083536
1	92850602	92850603	ENSMUST00000083536
1	92850656	92850657	ENSMUST00000083536
11	95963228	95963229	ENSMUST00000175617
11	95963307	95963308	ENSMUST00000175617
11	95963426	95963427	ENSMUST00000175617
11	95963438	95963439	ENSMUST00000175617
11	78824230	78824231	ENSMUST00000158123
11	78824257	78824258	ENSMUST00000158123
11	78824295	78824296	ENSMUST00000158123
11	78824329	78824330	ENSMUST00000158123
9	85772284	85772285	ENSMUST00000083772
9	85772336	85772337	ENSMUST00000083772
9	85772393	85772394	ENSMUST00000083772
9	85772424	85772425	ENSMUST00000083772
9	85772447	85772448	ENSMUST00000083772
9	85772460	85772461	ENSMUST00000083772
9	85772474	85772475	ENSMUST00000083772
9	85772516	85772517	ENSMUST00000083772
9	85772542	85772543	ENSMUST00000083772
9	85772621	85772622	ENSMUST00000083772
9	85772653	85772654	ENSMUST00000083772
9	85772670	85772671	ENSMUST00000083772
4	124735643	124735644	ENSMUST00000103849
4	124735646	124735647	ENSMUST00000103849
4	124735660	124735661	ENSMUST00000103849
4	124735668	124735669	ENSMUST00000103849
4	124735678	124735679	ENSMUST00000103849
4	124735680	124735681	ENSMUST00000103849
4	124735715	124735716	ENSMUST00000103849
4	124735788	124735789	ENSMUST00000103849
4	124735790	124735791	ENSMUST00000103849
4	124735862	124735863	ENSMUST00000103849
4	124735882	124735883	ENSMUST00000103849
4	143135800	143135801	ENSMUST00000197026
4	143135832	143135833	ENSMUST00000197026
9	98706004	98706005	ENSMUST00000185163
2	167644091	167644092	ENSMUST00000175531
2	167644095	167644096	ENSMUST00000175531
2	167644101	167644102	ENSMUST00000175531
2	167644113	167644114	ENSMUST00000175531
2	167644141	167644142	ENSMUST00000175531
2	167644144	167644145	ENSMUST00000175531
5	24820902	24820903	ENSMUST00000158850
5	24820906	24820907	ENSMUST00000158850
5	24820927	24820928	ENSMUST00000158850
12	108721628	108721629	ENSMUST00000175432
16	5228213	5228214	ENSMUST00000179270
16	5228299	5228300	ENSMUST00000179270
7	128061861	128061862	ENSMUST00000082743
11	78073126	78073127	ENSMUST00000196157
11	78073139	78073140	ENSMUST00000196157
11	78073182	78073183	ENSMUST00000196157
11	78073191	78073192	ENSMUST00000196157
11	78073221	78073222	ENSMUST00000196157
11	97063634	97063635	ENSMUST00000183945
11	97063717	97063718	ENSMUST00000183945
11	97063767	97063768	ENSMUST00000183945
11	97063810	97063811	ENSMUST00000183945
3	9401979	9401980	ENSMUST00000157604
3	9401985	9401986	ENSMUST00000157604
3	9402018	9402019	ENSMUST00000157604
3	9402051	9402052	ENSMUST00000157604
3	9402108	9402109	ENSMUST00000157604
3	9402149	9402150	ENSMUST00000157604
3	9402350	9402351	ENSMUST00000157604
15	98520012	98520013	ENSMUST00000083402
7	29045573	29045574	ENSMUST00000200205
7	29045611	29045612	ENSMUST00000200205
7	29045617	29045618	ENSMUST00000200205
7	29045656	29045657	ENSMUST00000200205
7	29045677	29045678	ENSMUST00000200205
7	29045712	29045713	ENSMUST00000200205
7	29045726	29045727	ENSMUST00000200205
7	29045745	29045746	ENSMUST00000200205
7	29045808	29045809	ENSMUST00000200205
7	29045823	29045824	ENSMUST00000200205
12	101021947	101021948	ENSMUST00000116925
9	3027483	3027484	ENSMUST00000177875
9	3027483	3027484	ENSMUST00000179982
9	3030145	3030146	ENSMUST00000099042
9	3030194	3030195	ENSMUST00000099042
9	3030206	3030207	ENSMUST00000099042
9	3032404	3032405	ENSMUST00000179839
9	3032425	3032426	ENSMUST00000179839
9	3032453	3032454	ENSMUST00000179839
9	3032471	3032472	ENSMUST00000179839
9	3032404	3032405	ENSMUST00000099056
9	3032425	3032426	ENSMUST00000099056
9	3032453	3032454	ENSMUST00000099056
9	3032471	3032472	ENSMUST00000099056
12	72475882	72475883	ENSMUST00000196758
12	72475974	72475975	ENSMUST00000196758
12	72476035	72476036	ENSMUST00000196758
12	72476058	72476059	ENSMUST00000196758
1	133601474	133601475	ENSMUST00000082880
12	32999943	32999944	ENSMUST00000158511
12	32999975	32999976	ENSMUST00000158511
12	33000013	33000014	ENSMUST00000158511
5	110666007	110666008	ENSMUST00000184384
3	67374767	67374768	ENSMUST00000166353
3	67374789	67374790	ENSMUST00000166353
3	27584600	27584601	ENSMUST00000174954
3	27584616	27584617	ENSMUST00000174954
4	57762674	57762675	ENSMUST00000158661
4	57762691	57762692	ENSMUST00000158661
4	57762741	57762742	ENSMUST00000158661
4	57762756	57762757	ENSMUST00000158661
4	57762782	57762783	ENSMUST00000158661
4	57762797	57762798	ENSMUST00000158661
4	57762827	57762828	ENSMUST00000158661
4	57762840	57762841	ENSMUST00000158661
5	100426914	100426915	ENSMUST00000184942
5	100426952	100426953	ENSMUST00000184942
5	100426970	100426971	ENSMUST00000184942
5	100427029	100427030	ENSMUST00000184942
15	60703749	60703750	ENSMUST00000104439
18	34840705	34840706	ENSMUST00000043484
18	34840708	34840709	ENSMUST00000043484
18	34840714	34840715	ENSMUST00000043484
18	34840735	34840736	ENSMUST00000043484
18	34840748	34840749	ENSMUST00000043484
18	34840753	34840754	ENSMUST00000043484
18	34840778	34840779	ENSMUST00000043484
18	34840805	34840806	ENSMUST00000043484
18	34840808	34840809	ENSMUST00000043484
18	34840815	34840816	ENSMUST00000043484
18	34840819	34840820	ENSMUST00000043484
18	34840839	34840840	ENSMUST00000043484
18	34840852	34840853	ENSMUST00000043484
18	34840854	34840855	ENSMUST00000043484
8	38983103	38983104	ENSMUST00000104257
10	92133000	92133001	ENSMUST00000184084
13	56167910	56167911	ENSMUST00000104611
13	56167954	56167955	ENSMUST00000104611
13	56167994	56167995	ENSMUST00000104611
4	34684080	34684081	ENSMUST00000157713
3	90069854	90069855	ENSMUST00000104803
10	76009264	76009265	ENSMUST00000184957
10	76009267	76009268	ENSMUST00000184957
15	102503865	102503866	ENSMUST00000096145
15	102503868	102503869	ENSMUST00000096145
X	162748556	162748557	ENSMUST00000116744
X	162748598	162748599	ENSMUST00000116744
X	162748601	162748602	ENSMUST00000116744
X	162748620	162748621	ENSMUST00000116744
X	162748634	162748635	ENSMUST00000116744
X	162748651	162748652	ENSMUST00000116744
1	45311627	45311628	ENSMUST00000198698
1	45311631	45311632	ENSMUST00000198698
1	45311647	45311648	ENSMUST00000198698
1	45311653	45311654	ENSMUST00000198698
1	45311829	45311830	ENSMUST00000198698
1	45311846	45311847	ENSMUST00000198698
15	11965276	11965277	ENSMUST00000158178
15	11965377	11965378	ENSMUST00000158178
18	82720300	82720301	ENSMUST00000174897
18	31390033	31390034	ENSMUST00000179362
18	31390065	31390066	ENSMUST00000179362
18	31390075	31390076	ENSMUST00000179362
18	31390128	31390129	ENSMUST00000179362
18	31390147	31390148	ENSMUST00000179362
18	31390149	31390150	ENSMUST00000179362
18	31390197	31390198	ENSMUST00000179362
12	109734168	109734169	ENSMUST00000083494
14	108622877	108622878	ENSMUST00000158830
15	99705182	99705183	ENSMUST00000163472
15	99705209	99705210	ENSMUST00000163472
15	99705216	99705217	ENSMUST00000163472
9	21809612	21809613	ENSMUST00000184374
4	134567731	134567732	ENSMUST00000185007
4	134567771	134567772	ENSMUST00000185007
4	134567808	134567809	ENSMUST00000185007
4	134567812	134567813	ENSMUST00000185007
4	134567820	134567821	ENSMUST00000185007
4	134567858	134567859	ENSMUST00000185007
4	134567866	134567867	ENSMUST00000185007
4	134567937	134567938	ENSMUST00000185007
4	134567956	134567957	ENSMUST00000185007
4	134567968	134567969	ENSMUST00000185007
4	134567988	134567989	ENSMUST00000185007
4	134568005	134568006	ENSMUST00000185007
4	134568015	134568016	ENSMUST00000185007
4	134568048	134568049	ENSMUST00000185007
11	102458841	102458842	ENSMUST00000174900
10	100144533	100144534	ENSMUST00000103846
6	128095112	128095113	ENSMUST00000102372
6	128095143	128095144	ENSMUST00000102372
6	128095208	128095209	ENSMUST00000102372
2	25059617	25059618	ENSMUST00000184681
2	25059620	25059621	ENSMUST00000184681
2	25059622	25059623	ENSMUST00000184681
2	25059638	25059639	ENSMUST00000184681
2	25059649	25059650	ENSMUST00000184681
4	94487838	94487839	ENSMUST00000158052
4	94487850	94487851	ENSMUST00000158052
4	94487930	94487931	ENSMUST00000158052
4	133195729	133195730	ENSMUST00000184894
4	133195747	133195748	ENSMUST00000184894
4	133195762	133195763	ENSMUST00000184894
4	133195801	133195802	ENSMUST00000184894
4	133195804	133195805	ENSMUST00000184894
4	133195809	133195810	ENSMUST00000184894
4	133195824	133195825	ENSMUST00000184894
4	133195829	133195830	ENSMUST00000184894
4	133196004	133196005	ENSMUST00000184894
4	133196040	133196041	ENSMUST00000184894
4	133196052	133196053	ENSMUST00000184894
8	22822380	22822381	ENSMUST00000158859
3	39799812	39799813	ENSMUST00000158895
3	39799890	39799891	ENSMUST00000158895
12	109595237	109595238	ENSMUST00000093621
12	109595249	109595250	ENSMUST00000093621
12	109595273	109595274	ENSMUST00000093621
12	109595308	109595309	ENSMUST00000093621
12	109595326	109595327	ENSMUST00000093621
12	109595372	109595373	ENSMUST00000093621
12	109595407	109595408	ENSMUST00000093621
12	109595410	109595411	ENSMUST00000093621
12	109595469	109595470	ENSMUST00000093621
17	17830165	17830166	ENSMUST00000196737
17	17830173	17830174	ENSMUST00000196737
17	17830199	17830200	ENSMUST00000196737
17	17830207	17830208	ENSMUST00000196737
17	17830215	17830216	ENSMUST00000196737
17	17830224	17830225	ENSMUST00000196737
17	17830227	17830228	ENSMUST00000196737
17	17830239	17830240	ENSMUST00000196737
17	17830253	17830254	ENSMUST00000196737
17	17830258	17830259	ENSMUST00000196737
17	17830272	17830273	ENSMUST00000196737
17	17830274	17830275	ENSMUST00000196737
17	17830289	17830290	ENSMUST00000196737
17	17830353	17830354	ENSMUST00000196737
17	17830355	17830356	ENSMUST00000196737
17	17830362	17830363	ENSMUST00000196737
17	17830401	17830402	ENSMUST00000196737
17	17830417	17830418	ENSMUST00000196737
17	17830442	17830443	ENSMUST00000196737
17	17830462	17830463	ENSMUST00000196737
5	107303028	107303029	ENSMUST00000157804
19	53159472	53159473	ENSMUST00000158230
19	53159515	53159516	ENSMUST00000158230
19	53159518	53159519	ENSMUST00000158230
19	53159542	53159543	ENSMUST00000158230
9	88521547	88521548	ENSMUST00000178154
9	88521580	88521581	ENSMUST00000178154
9	88521609	88521610	ENSMUST00000178154
9	88521680	88521681	ENSMUST00000178154
9	88521695	88521696	ENSMUST00000178154
9	88521749	88521750	ENSMUST00000178154
10	81416190	81416191	ENSMUST00000199973
10	81416209	81416210	ENSMUST00000199973
10	81416284	81416285	ENSMUST00000199973
10	81416413	81416414	ENSMUST00000199973
4	135416577	135416578	ENSMUST00000102169
4	135416579	135416580	ENSMUST00000102169
4	135416588	135416589	ENSMUST00000102169
4	135416676	135416677	ENSMUST00000102169
2	180388858	180388859	ENSMUST00000093635
2	180388879	180388880	ENSMUST00000093635
2	180388915	180388916	ENSMUST00000093635
2	180388975	180388976	ENSMUST00000093635
17	25780923	25780924	ENSMUST00000183975
17	25780938	25780939	ENSMUST00000183975
17	25781058	25781059	ENSMUST00000183975
17	25781153	25781154	ENSMUST00000183975
3	96176702	96176703	ENSMUST00000122737
3	96176728	96176729	ENSMUST00000122737
14	64591277	64591278	ENSMUST00000175231
11	101030238	101030239	ENSMUST00000185166
11	101030263	101030264	ENSMUST00000185166
11	101030415	101030416	ENSMUST00000185166
11	101030471	101030472	ENSMUST00000185166
11	101030492	101030493	ENSMUST00000185166
11	101030525	101030526	ENSMUST00000185166
11	101030544	101030545	ENSMUST00000185166
11	101030719	101030720	ENSMUST00000185166
2	20560056	20560057	ENSMUST00000183963
6	30169427	30169428	ENSMUST00000083685
6	30169440	30169441	ENSMUST00000083685
6	30169446	30169447	ENSMUST00000083685
6	30169456	30169457	ENSMUST00000083685
6	30169495	30169496	ENSMUST00000083685
6	30169532	30169533	ENSMUST00000083685
6	30169651	30169652	ENSMUST00000083685
6	30169653	30169654	ENSMUST00000083685
6	30169684	30169685	ENSMUST00000083685
5	121356787	121356788	ENSMUST00000104159
5	121356835	121356836	ENSMUST00000104159
5	121356874	121356875	ENSMUST00000104159
12	116477904	116477905	ENSMUST00000158843
12	116477932	116477933	ENSMUST00000158843
12	116477992	116477993	ENSMUST00000158843
3	92010471	92010472	ENSMUST00000103897
3	92010532	92010533	ENSMUST00000103897
3	92010567	92010568	ENSMUST00000103897
3	92010615	92010616	ENSMUST00000103897
3	92010714	92010715	ENSMUST00000103897
3	92010787	92010788	ENSMUST00000103897
3	92010790	92010791	ENSMUST00000103897
3	92010795	92010796	ENSMUST00000103897
3	92010817	92010818	ENSMUST00000103897
3	92010827	92010828	ENSMUST00000103897
3	92010890	92010891	ENSMUST00000103897
3	92010959	92010960	ENSMUST00000103897
3	92011032	92011033	ENSMUST00000103897
13	56342630	56342631	ENSMUST00000157524
13	56342686	56342687	ENSMUST00000157524
11	116674959	116674960	ENSMUST00000083160
11	116674968	116674969	ENSMUST00000083160
11	116674980	116674981	ENSMUST00000083160
11	64590272	64590273	ENSMUST00000116780
11	64590319	64590320	ENSMUST00000116780
11	64590334	64590335	ENSMUST00000116780
11	64590348	64590349	ENSMUST00000116780
6	25200125	25200126	ENSMUST00000158817
6	25200145	25200146	ENSMUST00000158817
4	109017529	109017530	ENSMUST00000103245
4	109017555	109017556	ENSMUST00000103245
4	109017564	109017565	ENSMUST00000103245
4	109017572	109017573	ENSMUST00000103245
4	109017581	109017582	ENSMUST00000103245
4	109017589	109017590	ENSMUST00000103245
4	109017807	109017808	ENSMUST00000103245
4	109017847	109017848	ENSMUST00000103245
17	35049281	35049282	ENSMUST00000158934
17	35049294	35049295	ENSMUST00000158934
17	35049559	35049560	ENSMUST00000158934
2	162816188	162816189	ENSMUST00000157439
2	162816228	162816229	ENSMUST00000157439
4	156054962	156054963	ENSMUST00000083466
1	37005262	37005263	ENSMUST00000177688
1	37005299	37005300	ENSMUST00000177688
6	125257821	125257822	ENSMUST00000158931
6	125257823	125257824	ENSMUST00000158931
6	125257865	125257866	ENSMUST00000158931
6	125257869	125257870	ENSMUST00000158931
6	125257914	125257915	ENSMUST00000158931
6	125258011	125258012	ENSMUST00000158931
17	86504914	86504915	ENSMUST00000095186
17	86504921	86504922	ENSMUST00000095186
17	86505005	86505006	ENSMUST00000095186
17	86505350	86505351	ENSMUST00000095186
17	86505401	86505402	ENSMUST00000095186
17	86505409	86505410	ENSMUST00000095186
17	86505427	86505428	ENSMUST00000095186
8	94504952	94504953	ENSMUST00000184542
12	105031059	105031060	ENSMUST00000158164
12	105031067	105031068	ENSMUST00000158164
12	105031071	105031072	ENSMUST00000158164
12	105031108	105031109	ENSMUST00000158164
12	105031113	105031114	ENSMUST00000158164
12	105031164	105031165	ENSMUST00000158164
12	105031175	105031176	ENSMUST00000158164
12	105031193	105031194	ENSMUST00000158164
16	36217752	36217753	ENSMUST00000178503
6	70027835	70027836	ENSMUST00000179335
6	70027972	70027973	ENSMUST00000179335
6	70028013	70028014	ENSMUST00000179335
6	70028021	70028022	ENSMUST00000179335
6	70028043	70028044	ENSMUST00000179335
19	17865372	17865373	ENSMUST00000157745
19	17865447	17865448	ENSMUST00000157745
14	99773428	99773429	ENSMUST00000083304
7	45126605	45126606	ENSMUST00000083694
7	45126668	45126669	ENSMUST00000083694
7	45126675	45126676	ENSMUST00000083694
18	56538000	56538001	ENSMUST00000183892
6	135149037	135149038	ENSMUST00000157747
15	98520012	98520013	ENSMUST00000199842
17	17831041	17831042	ENSMUST00000083545
17	17831120	17831121	ENSMUST00000083545
17	17831158	17831159	ENSMUST00000083545
17	17831164	17831165	ENSMUST00000083545
7	25217574	25217575	ENSMUST00000184632
4	39295586	39295587	ENSMUST00000104550
5	139767973	139767974	ENSMUST00000184414
5	139767998	139767999	ENSMUST00000184414
5	139768047	139768048	ENSMUST00000184414
5	114719506	114719507	ENSMUST00000185016
5	114719631	114719632	ENSMUST00000185016
12	81165971	81165972	ENSMUST00000174932
12	81165988	81165989	ENSMUST00000174932
12	81166082	81166083	ENSMUST00000174932
12	81166123	81166124	ENSMUST00000174932
12	81166127	81166128	ENSMUST00000174932
12	81166130	81166131	ENSMUST00000174932
12	81166178	81166179	ENSMUST00000174932
12	81166207	81166208	ENSMUST00000174932
12	81166295	81166296	ENSMUST00000174932
12	81166324	81166325	ENSMUST00000174932
12	81166335	81166336	ENSMUST00000174932
12	81166456	81166457	ENSMUST00000174932
12	81166476	81166477	ENSMUST00000174932
12	81166546	81166547	ENSMUST00000174932
17	23823091	23823092	ENSMUST00000175240
17	23823116	23823117	ENSMUST00000175240
17	23823155	23823156	ENSMUST00000175240
17	23823160	23823161	ENSMUST00000175240
17	23823406	23823407	ENSMUST00000175240
5	76006310	76006311	ENSMUST00000158856
5	76006372	76006373	ENSMUST00000158856
5	76006479	76006480	ENSMUST00000158856
5	76006526	76006527	ENSMUST00000158856
5	76006542	76006543	ENSMUST00000158856
5	76006621	76006622	ENSMUST00000158856
X	53054043	53054044	ENSMUST00000083484
X	53054056	53054057	ENSMUST00000083484
X	53054263	53054264	ENSMUST00000083484
X	53054279	53054280	ENSMUST00000083484
X	53054337	53054338	ENSMUST00000083484
X	53054346	53054347	ENSMUST00000083484
X	53054359	53054360	ENSMUST00000083484
X	53054375	53054376	ENSMUST00000083484
11	78561499	78561500	ENSMUST00000158559
11	78561546	78561547	ENSMUST00000158559
11	78561592	78561593	ENSMUST00000158559
8	105988431	105988432	ENSMUST00000083297
8	105988459	105988460	ENSMUST00000083297
8	105988711	105988712	ENSMUST00000083297
8	105988739	105988740	ENSMUST00000083297
8	105988783	105988784	ENSMUST00000083297
8	105988800	105988801	ENSMUST00000083297
[truncated: 183,508 more rows]
