# Supplementary material for: DNA hypomethylation characterizes genes encoding tissue-dominant functional proteins in liver and skeletal muscle
Source: Sci Rep. 2023 Nov 5;13:19118. doi: 10.1038/s41598-023-46393-5 (PMC10625943; doi:10.1038/s41598-023-46393-5)
Supplement: Supplementary file 3 — Supplementary Information 3. [file 41598_2023_46393_MOESM3_ESM.xlsx]

## Sheet: README
Supplementary Data 2: Transcriptomic data
Sheet: Raw_TPM		Transcriptomic data in the liver and skeletal muscle of WT mice measured by RNA sequencing.
	Column A and B	Same as the column A to B of Raw_methylation sheet.
	Column C to X	TPM values of genes. The number indicates the sample number of mice.
Sheet: Transcriptomeic analysis		The result of our transcriptomic analysis for all analyzed molecules in the liver and skeletal muscle.
	Column A and B	Same as the column A to B of Raw_methylation sheet.
	Column C to F	Properties of differences of the expression level of genes between liver and skeletal muscle

## Sheet: Raw_TPM
ENSMUST97 ID	Name	Liver No.1(TPM)	Liver No.2(TPM)	Liver No.3(TPM)	Liver No.4(TPM)	Liver No.5(TPM)	Liver No.6(TPM)	Liver No.7(TPM)	Liver No.8(TPM)	Liver No.9(TPM)	Liver No.10(TPM)	Liver No.11(TPM)	Skeletal muscle No.1 (TPM)	Skeletal muscle No.2 (TPM)	Skeletal muscle No.3 (TPM)	Skeletal muscle No.4 (TPM)	Skeletal muscle No.5 (TPM)	Skeletal muscle No.6 (TPM)	Skeletal muscle No.7 (TPM)	Skeletal muscle No.8 (TPM)	Skeletal muscle No.9 (TPM)	Skeletal muscle No.10 (TPM)	Skeletal muscle No.11 (TPM)
ENSMUST00000000001	Gnai3	31.79	33.68	32.28	38.44	35.67	33.54	31.82	38.08	33.08	30.55	33.08	7.8	6	7.68	6.64	4.74	7.11	7.59	6.83	7.17	7.52	8.12
ENSMUST00000000003	Pbsn	0	0	0	0	0	0	0	0	0	0	0	0	0	0	0	0	0	0	0	0	0	0
ENSMUST00000000010	Hoxb9	0	0	0	0	0	0	0	0	0	0	0	0	0.04	0.22	0	0.25	0	0.15	0	0	0	0
ENSMUST00000000028	Cdc45	1.08	1.12	0.6	0.73	0.45	1.05	1.17	0.82	0.5	0.46	0.62	0.87	0.84	0	1.41	1.25	0	1.5	1.48	1.36	1.89	1.26
ENSMUST00000000033	Igf2	0.15	0.05	0.11	0.19	0	0.07	0.38	0.19	0.13	0	0.12	3.28	3.48	3.43	3.44	2.59	3.12	4.24	4.72	3.73	3.14	3.61
ENSMUST00000000049	Apoh	2751.81	2708.88	2983.67	2359.29	2325.6	2254.41	2684.83	2400.89	2759.95	2776.47	2643.47	0.43	0.35	0	0.55	0.95	0.23	0.12	0.15	0.19	0.06	0.23
ENSMUST00000000058	Cav2	1.89	1.36	1.63	2.36	1.62	1.56	1.25	1.03	1.53	1.17	1.39	6.11	6.45	8.5	5.93	5.09	6.89	6.55	7.77	6.25	7.53	8.36
ENSMUST00000000080	Klf6	2.77	4.06	3.39	3.51	3.99	3.02	4.13	4.2	3.74	3.12	2.69	26.07	14.24	22.92	22.99	21.46	26.91	22.22	23.3	20.73	22.89	19.95
ENSMUST00000000087	Scmh1	0.82	1.07	1.33	0	1.54	1.19	1.86	0.72	0.96	0.27	1.81	5.64	1.98	8.48	8.12	5.65	4.94	7.64	1.55	7.18	7.35	9.78
ENSMUST00000000090	Cox5a	177.38	218.1	163.86	232.55	177.16	176.39	166.31	236.69	152.41	161.95	156.76	377.94	386.51	428.93	531.59	402.6	400.32	280.22	372.61	370.27	504.99	490.96
ENSMUST00000000094	Dlgap4	0	0	0	0	0	0	0	0	0	0	0.14	1.14	0.65	1.63	0.92	0.81	0.86	0.51	2.49	0.43	0.75	1.03
ENSMUST00000000095	Tbx2	0.9	0.78	1.19	0.62	0.83	1	1.11	0.38	0.99	0.8	1.05	1.52	1.11	1.49	1.3	1.84	1.35	1.25	1.55	1.51	1.35	1.92
ENSMUST00000000096	Tbx4	0	0	0	0	0	0	0	0	0	0	0	0	0	0	0	0	0	0	0	0	0	0.3
ENSMUST00000000109	Cntn1	0.02	0	0	0	0	0	0	0	0	0	0	0	0.01	0.08	0.01	0.03	0	0	0	0.02	0.01	0.02
ENSMUST00000000122	Ngfr	0.54	0.27	0.34	0.1	1.08	0.66	0.61	0.45	0.86	0.89	0.75	1.7	0.79	1.28	1.95	0.36	1.18	1.23	1.26	0.71	1.63	1.45
ENSMUST00000000127	Wnt3	0	0	0	0	0	0	0	0	0	0	0	0	0	0	0.04	0	0	0	0	0.03	0	0
ENSMUST00000000128	Wnt9a	0	0.01	0	0	0	0	0	0	0	0	0	0	0	0	0	0	0	0	0	0	0	0
ENSMUST00000000129	Fer	3.15	3.41	2.33	2.77	3.78	4.58	4.2	4.69	3.72	4.46	3.08	4.93	2.75	4.6	3.33	4.25	4.18	3.67	3.74	3.79	2.33	3.28
ENSMUST00000000137	Actr2	40.71	43.95	36.25	49.95	42.91	47.4	35.07	49.03	40.12	36.25	44.82	16.25	13.32	17.91	16.72	12.32	19.28	15.12	17.99	16.29	18.59	20.53
ENSMUST00000000145	Acsl6	0.05	0	0.14	0.08	0.04	0	0.08	0	0.05	0.04	0.03	0	2.03	1.99	0.07	0	3.98	1.34	3.17	1.84	0	2.06
ENSMUST00000000153	Gna12	65.88	40.27	63.59	49.77	61.16	60.89	74.68	42.77	69.15	69.47	71.89	9.61	6.11	10.56	8.73	8.15	8.57	8.74	10.37	7.93	9.41	8.71
ENSMUST00000000161	Itgb2l	0	0	0	0	0	0	0	0	0	0	0	0	0	0	0	0	0	0	0	0	0	0.02
ENSMUST00000000163	Igsf5	15.26	9.39	11.97	16.1	14.48	15.65	14.17	15.44	12.15	12.31	12.93	0	0.05	0.05	0	0	0	0	0	0	0	0
ENSMUST00000000171	Pih1d2	0	0	0.2	0	0	0	0.23	0.41	0.35	0	0	0	0	0.12	0	0	0	0	0	0	0.11	0
ENSMUST00000000175	Sdhd	166.8	113.34	172.7	112.19	169.99	161.7	186.96	105.21	195.86	211	200.29	122.46	111.17	125.25	178.38	173.22	131.89	120.38	142.11	143.33	169.78	158.78
ENSMUST00000000186	Fgf23	0	0	0	0	0	0	0	0	0	0	0	0.04	0	0	0	0.09	0	0.07	0	0	0	0
ENSMUST00000000187	Fgf6	0	0	0	0	0	0	0	0	0	0	0	1.55	0.57	1.07	1.08	1.29	0.81	0.89	1.91	0.73	0.88	0.77
ENSMUST00000000188	Ccnd2	2.14	1.62	1.5	1.67	1.92	1.59	1.45	1.44	1.65	1.32	1.47	2.8	0.99	2.26	2.1	2.06	2.21	2.33	2.48	2.06	2.24	2.38
ENSMUST00000000193	Ccl2	0.18	0	0.24	0	0.55	0.14	0.25	0.46	0.17	0.12	0.54	0.19	0.16	0.4	0	0.7	0	0.44	0.24	0	0.29	0.17
ENSMUST00000000194	Ccl12	0	0	0	0	0	0	0	0	0	0	0	0	0	0	0	0	0	0	0	0	0	0
ENSMUST00000000199	Ncs1	0.02	0.03	0.02	0	0.04	0.06	0.04	0.03	0.05	0.02	0	0.73	0.53	1.14	1.2	0.95	1.06	0.92	1.13	0.88	1.18	1.15
ENSMUST00000000201	Nalcn	0	0.02	0.01	0	0	0.01	0.02	0	0.01	0	0	0.1	0.03	0.1	0.06	0.07	0.04	0.19	0.15	0.05	0.14	0.07
ENSMUST00000000206	Btbd17	0	0	0	0	0	0	0	0	0	0	0	0	0	0	0	0.1	0	0	0	0	0	0
ENSMUST00000000208	Slfn4	0.04	0	0	0	0	0	0	0	0	0	0	0	0	0	0	0	0	0	0	0	0	0
ENSMUST00000000219	Th	0	0	0	0	0	0	0	0	0	0	0	0	0.1	0.08	0.29	0	0.11	0	0	0.35	0.07	0.11
ENSMUST00000000220	Ins2	0	0	0	0	0	0	0	0	0	0	0	0	0	0	0	0	0	0	0	0	0	0
ENSMUST00000000221	Scnn1g	0	0	0	0	0	0.03	0	0	0	0	0	0	0	0	0	0	0	0	0	0	0	0
ENSMUST00000000228	Drp2	0	0	0	0	0	0	0	0	0	0	0	0.14	0.27	0.3	0.03	0.23	0.27	0.25	0.08	0.14	0.17	0.13
ENSMUST00000000253	Lhx2	0.99	1.09	1.05	0.92	1.26	1.14	1.24	0.88	0.97	1.51	1.07	0.02	0	0.05	0	0.03	0	0	0	0.09	0.09	0.08
ENSMUST00000000254	Clec2g	0	0	0	0	0	0	0	0	0	0	0	0	0	0	0	0	0	0	0	0	0	0
ENSMUST00000000260	Gmpr	0.24	0.16	0.67	0.47	0.27	0.32	0.13	0	0.09	0.38	0.29	109.15	85.65	97.03	134.75	128.65	98.09	95.32	107.92	100.16	110.78	110.83
ENSMUST00000000266	Ifi202b	0	0	0	0	0	0	0	0	0	0	0	0	0	0	0	0	0	0	0	0	0	0
ENSMUST00000000275	Glra3	0	0	0	0	0	0	0	0.02	0	0	0	0.01	0.01	0.02	0.02	0	0	0	0.07	0	0.03	0
ENSMUST00000000284	Trim25	17.88	19.68	27.79	21.85	29.54	22.98	28.43	27.26	24.48	26.82	20.3	7.05	3.26	6.23	3.58	3.53	5.58	6.67	4.85	4.68	4.89	5.82
ENSMUST00000000285	Dgke	0.47	0.28	0.17	0.49	0.34	0.21	0	0.38	0.26	0.31	0.34	0.15	0.43	0.54	0.55	0.15	0.62	0.66	1.05	0.51	0.58	0.3
ENSMUST00000000287	Scpep1	21.09	19.73	23	19.66	20.74	19.41	20.68	16.11	18.69	18.03	22.89	8.16	5.68	9.62	7.72	10.26	9.92	10.11	11.32	9.63	11.12	10.85
ENSMUST00000000291	Mnt	2.41	1.89	4.12	2.29	1.64	2.03	2.45	1.19	1.79	2.54	3.5	2.99	2.58	3.64	3.36	3.11	3.12	4.37	3.6	5.64	4.52	3.83
ENSMUST00000000299	Itgb2	2.27	1.15	1.82	2.75	1.88	1.12	2.02	1.68	2.17	1.32	2.12	1.73	0.33	2.01	1.14	1.86	1.38	1.44	0.4	1.2	1.2	1.8
ENSMUST00000000304	Hddc2	0.98	1.16	1.13	0.24	1.1	0.8	1.07	1.08	1.11	0.99	0	6	5.53	5.78	7.65	6.84	4.71	7.11	5.8	7.91	6.76	8.1
ENSMUST00000000305	Tpd52l1	0.4	0.4	0.47	0.25	0.17	0.35	0.3	0.47	0.52	0.65	0.24	1.4	1.13	0.91	1.58	1.08	1.95	0.88	0.52	1.07	0.97	1.53
ENSMUST00000000310	Pemt	0.96	1.17	0	1.83	0	0.53	0	0	0.86	1.45	1.01	0	0.81	1.17	1.02	0.42	1.25	0	0.68	0.8	0	0.41
ENSMUST00000000312	Cdh1	6.98	7.95	6.72	7.49	11.02	11.07	12.23	8.19	6.95	13	6.18	0.13	0.13	0.11	0	0	0.13	0.14	0.31	0.09	0.14	0.13
ENSMUST00000000314	Cdh4	0.18	0.12	0.41	0.37	0.23	0.16	0.12	0.14	0.12	0.25	0.23	0.61	0.52	0.82	1.05	0.46	0.48	0.96	0.79	0.66	0.93	0.56
ENSMUST00000000317	Ckmt1	0	0	0	0	0	0	0	0	0	0	0	0	0	0	0	0	0	0	0	0	0	0
ENSMUST00000000326	Bcl6b	0.7	0.28	0.39	0.33	1.16	0.91	1.33	0.87	1.31	0.29	0.32	0.57	1.16	1.39	2	0.46	0.88	1.92	2.35	2.5	1.87	1.64
ENSMUST00000000327	Clec10a	0	0	0	0	0	0	0	0.16	0	0	0	3	1.12	1.52	1.62	3.01	0	2.48	2.57	2.1	2.93	2.24
ENSMUST00000000329	Alox12	0	0.17	0.12	0.12	0.15	0.12	0.15	0.26	0.17	0.1	0.31	0.2	0.06	0.28	0.26	0.24	0.25	0.3	0.29	0.44	0.31	0.34
ENSMUST00000000335	Comt	175.23	108.5	161.51	70.13	178.28	137.36	211.99	48.05	189.43	178.08	170.77	26.68	19.95	22.87	32.9	30.42	25.45	28.59	29.43	23.41	27.97	28.62
ENSMUST00000000342	Ccl11	0	0	0	0	0	0	0	0	0	0	0.08	19.59	14.23	23.12	19.67	23.67	18.91	24.04	19.72	23.81	20.82	25.95
ENSMUST00000000348	Rtca	5.51	6.16	7.43	5.76	5.75	5.43	5.04	5.96	6.07	7.34	6.85	13.88	13.31	13.65	14.7	11.95	15.91	10.98	12.42	11.84	14.57	16
ENSMUST00000000349	Dbt	57.15	69.72	64.86	54.22	50.43	56.75	57.02	53.73	55.76	54.93	62.18	19.76	16.03	22.6	17.64	15.73	19.43	21.42	21.12	16.85	19.34	17.45
ENSMUST00000000356	Dazap2	78.38	59.94	74.88	54.8	76.67	84.85	83.93	61.38	90.75	90.9	86.31	74.56	69.37	82.43	79.5	56.92	89.17	70.94	80.56	76.16	76.21	86.95
ENSMUST00000000365	Mcts1	17.94	20.74	16.02	19.73	17.06	14.07	13.26	28.65	19.72	16.36	18.75	18.04	17.99	14.74	22.21	16.53	18.33	15.38	12.98	16.81	20.91	23.54
ENSMUST00000000369	Rem1	0	0.23	0.26	0	0.47	0.3	0.28	0.1	0.26	0	0.12	1.07	0.62	1.34	1.38	0.55	0.87	1.34	1.15	1.3	1.27	1.45
ENSMUST00000000384	Trappc10	7.28	6.78	8.15	6.43	6.46	7.35	7.94	4.8	6.57	7.09	7.44	16.74	9.66	15.69	13.37	12.04	16.41	14.17	13.71	13.43	14.67	13.99
ENSMUST00000000388	Ccm2	12.91	6.98	15.29	9.61	13.62	12.22	16.67	8.01	12.69	13.43	11.93	12.65	10.27	13.41	13.16	13.88	12.13	13.74	9.91	12.77	13.89	12.3
ENSMUST00000000394	Tbrg4	12.41	11.58	19.11	11.38	8.39	8.87	22.28	3.97	11.32	15.75	15.2	11.57	15.63	19.28	18.5	12.06	13.97	12.12	7.67	8.77	11.2	16.95
ENSMUST00000000395	Tmprss2	1.97	2.22	2.45	1.11	1.89	2.13	1.58	1.31	1.91	2.05	2.01	0	0	0	0.02	0	0	0	0	0.03	0	0
ENSMUST00000000402	Fap	0	0	0	0	0	0	0	0	0	0	0	1.1	0.38	0.86	0.59	0.54	0.94	1.29	1.65	2.46	0.24	0
ENSMUST00000000412	Egfl6	0.04	0	0.03	0.06	0.03	0.14	0	0.06	0.09	0.06	0.03	0.22	0.04	0.41	0.29	0.18	0.37	0.59	0.48	0.19	0.24	0.41
ENSMUST00000000421	Tssk3	0	0	0	0.15	0	0.08	0	0	0.1	0	0	0	0	0	0	0	0	0	0	0	0.06	0
ENSMUST00000000430	Galnt1	0	0	0	0	0	0	0	0	0	0	0	0	0	0	0	0	0.69	0	0	0	0	0.33
ENSMUST00000000445	Myf5	0	0	0	0	0	0	0	0	0	0	0	0.53	0.7	0.61	0.5	0.97	1.04	0.58	0.64	0.61	0.61	0.84
ENSMUST00000000449	Mkrn2	4.15	2.85	3.56	3.77	4.04	3.98	4.25	4.28	4.3	4.13	4.88	14.43	12.83	16.52	16.3	13.9	17.53	14.14	16.15	15.76	17.13	16.59
ENSMUST00000000450	Pparg	0	0	2.17	2.31	1.52	0	2.09	6.13	2.03	0	2.23	0	0	1.84	0.15	0	0	0	0	0.13	0	1.36
ENSMUST00000000451	Raf1	22.03	14.67	21.69	14.67	18.23	19.35	21.39	14.29	21.05	19.61	22.33	45.51	36.71	53.94	61.09	44.57	66.13	49.72	55.26	53.55	68.81	72.73
ENSMUST00000000466	Plin2	210.66	179.74	291.13	280.3	289.95	266.02	296.7	138.65	216.37	138.81	208	8.98	6.73	10.56	12.1	11.16	7.87	11.23	12.76	11.47	11.19	9.38
ENSMUST00000000476	Pdgfra	1.67	2.63	1.82	2.37	2.13	1.65	1.61	1.7	1.6	1.77	2.15	6.23	2.35	7.49	4.7	6.64	6.72	7.64	7.04	6.27	6.76	7.29
ENSMUST00000000500	Pdgfb	0.56	0.35	0.69	0.53	0.52	0.49	0.78	0.23	0.61	1.19	0.71	7.15	6.96	8.21	11.11	8.51	8.71	9.02	7.84	8.54	10.67	10.01
ENSMUST00000000505	Mcm7	2.26	2.79	3.02	3.79	4.15	3.2	3.74	3.18	3.8	4.06	3.42	4.11	4.18	4.88	4.93	6.06	5.63	4.59	4.25	5.8	6.89	6.58
ENSMUST00000000514	Serpinb8	1.02	0.74	0.59	1.3	0.91	1.07	0.82	1.92	0.97	0.29	0.62	0.54	0.44	0.52	0.51	0.74	0.9	0.72	0.53	0.56	0.68	0.73
ENSMUST00000000542	Acvrl1	0	0	0	0	0	0.33	0	0	0.29	0	0.49	2	0.35	0.87	0.64	0.59	1.2	2.01	2.9	1.52	1.69	3.75
ENSMUST00000000543	Grasp	1.56	1.39	1.27	1.41	1.02	1.9	1.29	0.39	0.93	1.98	1.29	6.45	4.3	5.56	5.06	5.31	6.1	5.34	4.78	5.14	4.4	4.86
ENSMUST00000000544	Acvr1b	3.78	2.32	3.84	3.08	3.58	3.52	4.63	2.9	4.79	4.66	6.09	31.59	21.24	34.94	31.11	26.93	40	28.03	26.52	24.48	31.52	38.63
ENSMUST00000000572	Gabra2	0	0	0	0	0	0	0	0	0	0	0	0	0	0	0	0	0	0	0	0	0.03	0
ENSMUST00000000573	Ovgp1	0.14	0.25	0.03	0.1	0.04	0.26	0.13	0.3	0.13	0.03	0.2	1.59	2.15	2.85	1.69	1.19	2.51	1.81	2.6	2.29	1.91	2.64
ENSMUST00000000574	Adora3	0	0.1	0	0	0	0	0	0	0	0	0	0	0	0	0	0.07	0	0	0	0.13	0	0.04
ENSMUST00000000579	Sox9	1.26	2.09	2.17	1.2	1.29	1.23	2.1	0.81	1.57	2.49	1.58	2.33	1.79	2.36	0.95	1.1	0.85	1.78	0.66	1.46	1.53	0.84
ENSMUST00000000590	Rdx	17.05	22.18	35.49	24.15	24.74	20.39	37.16	26.59	15.8	41.92	16.84	37.54	15.31	33.02	6.42	10.68	22.45	20.15	16.23	12.15	12.69	8.18
ENSMUST00000000594	C1d	9.31	10.27	7.91	9.61	10.23	10.19	9.22	14.41	11.03	7.84	10.46	5.78	6.05	6.56	6.91	5.67	5.46	5.53	6.7	5.56	6.68	7.1
ENSMUST00000000608	Gm2a	35.97	23.21	38.61	25.67	30.19	28.53	33.96	27.73	34.22	44.72	35.28	7.32	4.18	5.78	7.48	5.52	6.29	6.2	7.3	5.77	6.46	6.81
ENSMUST00000000619	Clcn4	16.22	17.09	18.75	17.49	18.04	18.53	17.72	16.63	18.01	19.04	18.36	14.14	11.19	15.55	12.84	11.64	14.76	12.76	14.96	13.53	14.4	15.35
ENSMUST00000000631	Grm6	0	0	0	0	0	0	0	0	0	0	0	0	0	0	0	0	0	0	0	0	0	0
ENSMUST00000000632	Zfp354c	0.18	0	0	0	0	0.02	0.06	0	0	0.04	0	0	0	0.07	0	0	0	0	0	0	0	0
ENSMUST00000000641	Sema4f	0	0	0	0	0	0	0	0	0	0	0	0.06	0.01	0.03	0.05	0	0	0.04	0.04	0.02	0.02	0.05
ENSMUST00000000642	Hk2	0.27	0.23	0.16	0.46	0.15	0.19	0.13	0.25	0.15	0.23	0.26	74.26	40.37	59.5	63.49	78.81	68.8	57.93	57.33	53.52	50.67	51.23
ENSMUST00000000645	Myo18a	1.92	0	4.81	0	1.64	4.29	1.19	0	2.53	1.53	7.81	0	0	0	0	0	0	0	0	0	0	0
ENSMUST00000000646	Sez6	0	0	0	0	0	0	0	0	0	0	0	0.02	0	0	0	0	0	0	0	0	0	0
ENSMUST00000000674	St7	2.83	0	1.69	3.68	0.94	1.19	3.91	0.8	1.76	4.11	1.53	1.48	0.33	0.62	0	2.99	3.64	1.2	0	1.14	0.34	0.38
ENSMUST00000000687	Haao	191.06	135.07	213.93	111.47	150.91	155.14	202.83	96.77	201.12	219.19	198.05	0.31	0	0	0	0	0	0	0	0.14	0	0.11
ENSMUST00000000696	Cd52	5.64	13.78	11.31	11.21	11.66	8.35	11.01	13.19	9.56	8.39	9.24	16.48	1	3.09	2.49	2.91	2.11	4.2	1.86	2.61	1.64	3.92
ENSMUST00000000704	Hoxb6	0	0	0	0.43	0	0	0	0	0	0	0	0	0.12	0	0.26	0.52	0	0	0.06	0.02	0	0.56
ENSMUST00000000707	Loxl3	0.18	0.13	0.31	0.18	0.26	0.4	0.56	0.25	0.3	0.58	0.71	1.02	0.57	1.11	0.98	1.08	0.96	0.99	0.65	1.96	0.7	1.2
ENSMUST00000000717	Tcl1b5	0	0	0	0	0	0	0	0	0	0	0	0	0	0	0	0	0	0	0	0	0	0
ENSMUST00000000718	Tcl1b4	0	0	0	0	0	0	0	0	0	0	0	0	0	0	0	0	0	0	0	0	0	0
ENSMUST00000000724	Kat2b	31.01	28.8	29.99	32.93	34.01	34.01	29.63	40.58	28.42	35.49	32.82	30.96	23.14	31.18	26.97	23.73	29.08	27.95	29	25.83	25.52	26.16
ENSMUST00000000727	Rab5b	50.16	34.82	44.73	34.73	48.13	47.36	49.99	34.13	50.01	48.71	51.8	69.3	52.62	67.48	73.95	67.03	71.41	67.45	68.5	64.82	68.48	71.47
ENSMUST00000000746	Dnmt3l	0	0	0	0	0	0	0	0	0	0	0	0	0	0	0	0	0	0	0	0	0	0
ENSMUST00000000755	Sult5a1	1.26	3.79	2.89	1.75	3.91	2.58	3.12	3.61	2.56	4.81	1.53	0.66	0.82	0.36	1.22	0.72	0.46	0.52	1.68	0.57	0.82	1.33
ENSMUST00000000756	Rpl13	301.16	192.45	349.91	206.23	268.05	281.89	320.59	135.67	277.19	327.01	266.1	423.02	438.54	448	524.79	435.54	468.36	372.23	460.84	435.76	514.16	524.8
ENSMUST00000000759	Chmp1a	21.13	12.18	25.71	12.94	23.35	23.33	31.32	13.67	28.87	28.25	28.97	26.74	24.71	28.44	40.6	30.41	33.43	24.02	29.79	29.5	38.43	39.71
ENSMUST00000000767	Rpa1	6.98	4.85	6.6	6.1	8.27	7.01	7.65	4.82	8.33	8.22	8.47	25.05	20.84	24.31	26.83	24.41	23.42	24.6	26.7	23.19	26.74	26.04
ENSMUST00000000769	Serpinf1	298.07	233.2	408.07	184.59	276.09	261.98	367.1	132.97	369.85	327.6	389.14	2.87	1.74	7.46	11.14	20.1	16.75	19.43	23.43	19.6	12.87	12.78
ENSMUST00000000776	Tubgcp3	1.7	0.64	2.43	1.75	1.83	1.53	2.56	0.21	1.33	3.03	1.11	3.26	2.8	3.89	2.27	1.98	3.37	3.7	3.57	2.74	2.38	2.88
ENSMUST00000000783	Oprm1	0	0	0	0	0	0	0	0	0	0	0	0	0	0	0	0	0	0	0	0	0	0
ENSMUST00000000793	Polr3d	3.95	1.93	5.47	2.96	4.92	6.35	6.32	3.59	5.05	5.95	3.58	15.28	15.27	17.58	14.04	10.01	14.35	12.63	13.72	15.41	15.27	10.74
ENSMUST00000000804	Ddx3x	72.63	80.71	77.04	76.44	78.44	78.3	74.7	93.55	60.65	73.13	67.17	77.23	58.54	81.79	53.26	54.35	81.31	83.56	71.3	64.14	63.94	68.38
ENSMUST00000000808	Il12rb1	0	0.31	0.99	0.4	0	0	0.25	0	0	0	0.12	0.04	0.03	0	0	0.05	0	0.07	0	0	0	0
ENSMUST00000000809	Slc5a5	0	0	0	0	0	0	0	0	0	0	0	0	0.05	0.02	0.02	0.03	0.04	0.02	0	0.03	0.02	0.09
ENSMUST00000000811	Kcnn3	0	0	0.06	0.06	0.1	0.03	0	0	0	0.01	0	0.24	0.15	0.47	0.07	0.22	0.36	0.41	0.33	0.33	0.15	0.23
ENSMUST00000000821	Usp32	1.98	1.44	3.03	2.15	1.26	1.14	2.9	0	0.34	1.14	0.58	1.4	1.08	1.7	0.06	1.18	0.17	1.53	0.89	0.75	0.12	0.3
ENSMUST00000000828	Txnrd3	3.05	1.39	2.19	2.27	2.76	2.79	2.34	3.42	3.56	3.72	2.9	3.5	3.26	4.21	4.05	3.09	4.39	3.34	4.14	4.2	3.55	3.45
ENSMUST00000000834	Fasl	0	0	0.05	0	0.05	0.15	0.05	0	0.03	0	0.08	0	0	0	0	0	0	0	0	0	0	0
ENSMUST00000000844	Tpd52l2	5.19	6.81	5.91	4.59	5.47	5.31	5.17	4.3	6.11	6.25	4.67	4.29	4.14	5.66	3.06	3.68	2.22	4.42	5.35	3.63	3.24	4.19
ENSMUST00000000881	Bcl11a	0.01	0	0.05	0	0	0.08	0	0	0.02	0	0	0.2	0	0	0	0.05	0	0.06	0	0	0	0
ENSMUST00000000889	Il4	0	0	0	0	0	0	0	0	0	0	0	0	0	0	0	0	0	0	0	0	0	0
ENSMUST00000000894	E2f1	0	0.52	0.7	0	0.49	0.63	1.06	0.22	1.33	1.28	0.31	0.17	0	0	0	0	0	0	0	0	0	0.11
ENSMUST00000000895	Necab3	0	0	0	0	0	0	0	0	0	0	0	0	0	0	0	0	0	0	0	0	0	0.16
ENSMUST00000000896	Pxmp4	46.95	38.77	55.56	38.93	44.76	45.87	48.23	25.14	46.57	43.59	39.8	6.86	5.28	5.53	7.32	7.24	8.1	7.91	7.37	7.09	7.47	7.2
ENSMUST00000000901	Dlg3	0	0	0	0	0	0	0	0	0	0	0	0	0	0	0	0	0	0	0	0	0	0.03
ENSMUST00000000904	Gnb1l	0.55	0.03	0.21	0	0.52	0	0	0	0.58	0.23	0.61	0.12	0.19	0	0.18	0	0.38	0.02	0.61	0.2	0	0
ENSMUST00000000910	Dbh	0	0	0	0	0	0	0	0	0	0	0	0.03	0.02	0	0	0	0	0.02	0	0	0.03	0
ENSMUST00000000924	Mmp11	0	0.11	0.08	0.31	0.37	0.17	0.26	0.24	0.35	0.22	0	1.33	0.69	1.17	1.03	1.18	1.22	1.44	2.25	1.29	2.16	2.67
ENSMUST00000000925	Smarcb1	2.7	1.96	1.19	0.88	1.74	2.4	2.57	2.75	2.04	1.09	1.9	9.69	8.19	10.9	10.25	7.42	11.42	9.45	9.05	7.77	10.84	12.91
ENSMUST00000000926	Vpreb3	0	0	0.34	0	0	0	0	0	0.49	0	0.15	0.27	0.1	0	0	0	0.26	0	0	0	0.41	0.21
ENSMUST00000000939	Hip1r	3.92	7.18	6.77	4.27	4.98	5.61	6.79	2.57	3.77	5.11	3.36	3.59	2.51	3.68	2.62	3.24	4.5	3.82	4.07	2.75	3.05	3.2
ENSMUST00000000940	Nsun5	3.1	2.29	4	1.65	2.32	2.85	3.28	0.89	3.62	4.19	4.09	1.91	2.35	2.86	2.82	2.69	2.37	3.01	3.54	2.58	3.23	3.57
ENSMUST00000000958	Top1mt	12.12	12.01	14.27	9.94	11.72	15.04	18.16	14.82	16.47	17.03	14.75	12.66	10.28	12.59	12.93	11.12	11.69	13.47	11.69	11.98	11.83	11.11
ENSMUST00000000964	Hoxa1	0	0.06	0.08	0	0	0	0.04	0	0.03	0.11	0.15	0.09	0.09	0.03	0.06	0.08	0.06	0.03	0	0.05	0.07	0.08
ENSMUST00000000984	Slc7a7	0	0	0	0	0	0.71	0	0	0.74	0	0	0	0	0	0.67	0	0	0	0.24	0	0.6	0
ENSMUST00000000985	Oxa1l	25.38	21.64	24.15	18.5	20.57	26.12	27.64	16.34	24.51	24.51	25.24	28.18	21.84	28.45	35.34	28.88	26.65	24.59	30.37	27.56	31.53	30.35
ENSMUST00000001002	Heatr6	2.83	3.09	3.06	2.72	3.89	3.2	3.18	2.9	3.24	2.75	3.34	4.67	3.62	4.67	3.77	3.22	4.47	4.24	5.04	4.34	4.4	3.98
ENSMUST00000001008	Ccl3	0	0.19	0.26	0	0	0.15	0.14	0.25	0.19	0	0	0	0	0	0	0.13	0	0	0.26	0	0	0.08
ENSMUST00000001009	Wfdc18	0	0	0	0	0	0.26	0	0	0	0	0	0	0	0	0	0	0	0.16	0	0	0	0
ENSMUST00000001027	Aox1	22.34	16.25	24.22	22.05	19.13	19.05	18.36	21.72	21.63	21.9	19.68	9.16	7.05	8.87	7.38	6.35	9.8	8.65	7.02	7.21	7.42	7.1
ENSMUST00000001036	Tyk2	0	0	0.51	0	0	0	0	0	0	0.15	0	0	1.09	0.23	0.04	1.35	0	0	0.31	0	0	0.21
ENSMUST00000001040	Icam4	0.29	0.28	0.26	0	0.65	0.11	0.21	0	0.62	0.47	0.22	0.44	0.26	0.16	1.02	0.65	0.15	0.48	0.97	0.97	0	0.58
ENSMUST00000001042	Ilf2	4.2	6.66	6.53	6.09	7.09	6.57	7.07	7.69	7.25	7.9	5.51	9.72	13.54	9.83	14.66	10.68	19.24	14.35	19.7	14.14	16.9	13.05
ENSMUST00000001043	Chtop	6.47	6.22	2.39	8.09	5.86	5.49	2.35	5.12	3.96	2.83	5.84	3.3	1.36	7.23	11.85	6.93	7.76	6.26	11.37	7.72	13.34	12.28
ENSMUST00000001046	S100a4	0	0	0	0.51	0	0.64	0	0.46	0	0	0	9.47	5.63	9.06	7.49	10.09	6.64	11.2	13.1	11.73	9.97	10.2
ENSMUST00000001047	S100a3	0	0	0	0	0	0	0	0	0	0	0	0	0	0	0	0	0	0	0	0	0	0
ENSMUST00000001049	S100a5	0	0	0	0	0	0	0	0	0	0	0	0.7	0	0.73	0	0.31	0	0	0.64	0.4	0	0
ENSMUST00000001051	S100a6	0.37	2.03	1.1	0	0.6	1.04	0.55	0.52	0.92	0	0	13.41	11.28	15.45	29.33	22.67	16.05	14.9	17.1	21.89	25.53	32.34
ENSMUST00000001055	Icam2	2.12	1.13	1.38	1.78	1.46	1.47	1.93	0.45	0.96	2.18	1.19	2.4	1.95	2.63	3.72	3.9	3.1	3.04	4.16	3.48	4.17	4.81
ENSMUST00000001059	Ern1	10.13	8.3	9.43	7.2	10.55	9.81	8.68	6.68	9.1	11.2	7.34	4.71	3.17	5.52	3.27	2.67	5.03	5.18	4.5	4.24	4.19	4.13
ENSMUST00000001063	Epn2	1.64	1.44	2.19	1.2	1.75	1.95	2.02	1.58	2.1	2.66	2.41	9.63	5.93	8.85	8.76	6.8	9.01	9.78	8.79	9.58	8.88	9.3
ENSMUST00000001079	Sec24b	5.99	7.44	6.87	6.91	5.81	7.86	7.16	5.67	6.01	7.2	7.08	14.55	8.3	15.36	9.77	9.75	17.93	14.64	12.4	12.35	11	12.15
ENSMUST00000001080	N4bp3	1.02	0.72	2.22	0.75	1.1	1.12	1.61	0.27	1.9	1.89	1.99	1.86	1.48	2.14	2.31	2.13	2.08	2.38	2.58	2.24	2.13	2.82
ENSMUST00000001081	Rmnd5b	3.65	2.72	4.17	1.9	3.06	4.29	5.74	0.99	5.26	5.65	5.05	6.03	3.99	5.44	6.99	5.61	6.87	4.92	5.02	5.19	6.09	7.67
ENSMUST00000001083	Nhp2	0.46	0.28	0.44	0.71	0.94	0	0	0	0.23	1.58	0.29	0.67	0.75	0.3	2.03	0.41	0.85	0	1.45	0.38	1.75	1.15
ENSMUST00000001092	Zfp276	4.29	3.62	5.33	3.17	2.5	4.96	5.14	2.94	3.97	5.9	4.44	2.39	1.97	2.51	1.96	1.81	3.04	2.87	3.08	2	2.31	2.43
ENSMUST00000001108	Add1	0.79	0	1.19	1.06	0.26	0.54	1.2	0.63	0.58	1.89	1.14	2.05	0.51	1.19	2.1	1.13	0.81	1.93	0.7	0.97	1	2.03
ENSMUST00000001109	Mfsd10	0	0	1.07	0	0.13	0	0.71	0	0	0	0.4	0.64	0.3	0.84	1.27	0.88	1.44	0.41	0	0	1.52	1.58
ENSMUST00000001112	Grk4	0.69	0.26	0.26	0.58	0.08	0.22	0.39	0.43	0.5	0.47	0.22	0.25	0.4	0.58	0.35	0.44	0.45	0.49	0.51	0.41	0.64	0.55
ENSMUST00000001115	Grk6	4.27	4.17	4	1.28	3.69	2.75	4.38	3.07	4.89	3.95	5.15	3.94	1.28	2.03	1.92	2.27	1.61	2.47	2.93	3	3.18	2.22
ENSMUST00000001116	Luzp1	0.27	2.19	2.75	3.47	2.62	2.34	0.03	2.17	1.91	1.63	2.5	2.17	0.62	0.99	1.65	2.09	1.37	1.3	1.47	2	1.77	2.19
ENSMUST00000001122	Slc13a2	1.99	1.1	1.37	1.02	0.93	2.14	1.7	0.92	2.18	2.19	1.86	0	0	0.06	0	0	0	0	0	0	0	0
ENSMUST00000001125	Kctd10	1.83	0	2.21	0.41	0.7	1.06	0.69	0.5	1.05	3.53	0.25	3.35	1.55	1.17	1.36	1.36	1.31	0.91	1.47	1.34	2.44	1.14
ENSMUST00000001126	Slc46a1	24.49	10.03	20.38	11.61	18.59	20.06	21.46	9.77	23.82	21.46	23.9	0.28	0.15	0.14	0.67	0.25	0.19	0.26	0.26	0.48	0.16	0.45
ENSMUST00000001127	Poldip2	55.56	47.24	58.16	46.47	62.22	59.94	64.61	42.65	64.62	65.92	59.01	60.37	46.21	65.74	67.91	56.86	75.01	57.21	63.71	56.61	70.94	71.83
ENSMUST00000001130	Sebox	0	0	0	0	0	0	0	0	0	0	0	0	0	0	0	0	0	0	0	0	0	0.04
ENSMUST00000001147	Col6a1	2.27	1.85	3.41	1.37	2.09	2.31	3.31	1.31	2.38	2.88	2.26	15.15	5.95	16.71	15.74	19.04	12.54	20.41	19.84	16.88	16.43	18.09
ENSMUST00000001148	Pcbp3	0	0.1	0.25	0	0	0	0	0	0	0.46	0.55	0.76	0.63	0	0.7	0	0.85	0.49	0	1.98	1.3	0.95
ENSMUST00000001155	Araf	21.75	16.52	23.3	12	20.82	22.1	25.86	12.38	24.45	25.08	24.32	9.66	5.79	5.71	11.21	6.63	10.63	7.43	9.65	7.72	9.67	9.16
ENSMUST00000001156	Cfp	9.08	7.92	9.16	9.08	9.54	10.08	7.23	4.93	8.71	10.39	8.26	3.5	1.77	3.23	1.94	2.69	2.24	1.96	1.89	3.17	2.48	2.57
ENSMUST00000001162	Uxt	3.57	1.99	1.06	3.69	4.09	3.83	3.93	1.33	3.32	1.73	3.17	0.74	2.06	4.53	5.18	0	0	3.04	4.54	6.42	3.58	2.56
ENSMUST00000001166	Cnnm3	3.13	3.17	4.24	2.73	3.01	3.73	3.35	2.13	4.03	4.59	5.07	4.24	3.5	5.84	5.02	4.94	5.86	5.08	6.08	6.12	6.18	6.38
ENSMUST00000001171	Lman2l	7.24	5.17	7.71	8.86	5.45	5.84	6.35	5.25	6.73	7.29	6.33	7.86	5.95	8.12	9.18	10.05	7.74	8.02	7.54	8.85	8.53	8.81
ENSMUST00000001172	Ankrd39	0.18	0.98	0	0.68	0.58	1.05	0.37	0.99	0.56	0.46	0.17	0	0	0	1.71	1.07	0.51	0	0.38	0.88	1.34	0.55
ENSMUST00000001179	Pcnt	0	0	0	0	0	0.6	0	1.06	0.49	0.64	0.8	1.53	0.82	1.38	0.89	0.69	0	1.2	0.52	0.31	0.52	0.69
ENSMUST00000001181	Col6a2	1.34	0.92	1.05	0.75	1.06	1.05	1.66	0.47	0.96	1.76	0.83	9.74	3.96	12.49	10.59	12.61	7.63	12.62	12.34	11.76	11.24	11.27
ENSMUST00000001183	Ftcd	112.91	74.97	156.61	51.99	112.49	117.95	173.13	30.47	155.08	159.74	166.19	0	0	0	0	0	0	0	0	0	0.03	0
ENSMUST00000001184	Mxd1	2.6	1.8	1.53	1.64	1.6	1.43	2.19	1.11	1.79	1.93	2.02	1.32	1.05	1.36	1.15	1.15	1.56	1.71	1.77	1.33	1.61	1.51
ENSMUST00000001185	Gmcl1	4.49	4.69	3.48	5.54	5.42	5.87	4.52	5.87	4.56	4.37	5.39	1.35	0.93	1.69	1.16	0.88	1.14	1.63	1.6	1.35	1.3	1.2
ENSMUST00000001186	Snrnp27	9.71	12.78	15.68	13.09	16.78	13.81	15.5	15.78	12.35	17.38	10.2	57.77	58.19	61.01	42.5	31.52	32.9	29.37	29.62	26.04	36.46	36.24
ENSMUST00000001187	Anxa4	23.44	16.56	15.33	19.88	24.36	20.74	14.21	19.05	21.05	17.04	20.71	10.71	8.56	11.23	10.93	10.7	9.95	10.51	10.63	10.4	10.79	10.77
ENSMUST00000001202	Ocrl	1.33	1.51	0.99	1.57	1.55	1.91	1.55	2.35	1.17	1.52	1.93	3	1.66	3.74	1.33	2.2	2.41	2.72	1.3	2.51	1.88	2.01
ENSMUST00000001204	Calm1	0	0	0	0	0	0	0	0	0	0	0	0	0	0	0	0	0	0	0	0	0	0
ENSMUST00000001226	Sh3bp1	0.5	0.51	0.13	0.25	0.15	0	0	0	0.28	0.31	0.44	1.09	0.24	0.21	0.48	0.19	0	0.63	0	0	0	0.27
ENSMUST00000001240	Agpat3	18.38	17.07	18.62	13.71	22.75	20.71	23.2	15.6	21.35	22.52	23.75	12.19	10.86	13.37	13.21	12.64	11.73	14.41	16.3	15.23	15.97	14.93
ENSMUST00000001242	Gatd3a	93.24	63.25	105.8	58.01	77.01	87.63	110.96	68.19	98.55	95.19	94.71	156.26	134.05	158	192.37	174.91	165.85	159.5	188.16	179.6	196.35	176.96
ENSMUST00000001247	Rnf32	0	0	0	0	0	0	0	0	0	0	0	0	0	0	0.18	0	0	0	0	0	0	0
ENSMUST00000001253	Slc26a4	0	0	0	0	0.06	0	0.03	0.05	0.09	0.05	0.09	0	0	0	0	0	0	0	0	0	0	0
ENSMUST00000001254	Slc26a3	0	0	0	0	0	0	0	0	0.02	0	0	0	0	0	0	0	0	0	0	0	0	0
ENSMUST00000001256	Sema6b	1.19	0.72	2.21	1.56	0.82	0.95	1.09	0.78	1.03	1.74	2.05	1.14	0.95	0.76	1.43	1.26	1.9	1.12	1.12	1.73	1.35	1.77
ENSMUST00000001258	Uhrf1	0	0	0	0	0	0	0	0	0	0	0	0	0	0	0	0	0	0	0	0	0	0
ENSMUST00000001279	Lsr	2.96	2.3	0	0	15.79	9.05	6.67	0	1.43	1.81	4.34	0	0	0	0	0	0	0	0.53	0	0	0
ENSMUST00000001280	Gramd1a	0.95	0.92	1.38	0.63	1.11	0.91	2.5	0.4	1.16	1.57	1.21	4.71	2.97	4.8	6.73	6.67	4.98	5.58	4.42	6.28	6.23	6.03
ENSMUST00000001284	Usf1	7.82	5.01	13.35	2.19	7.7	5.11	9.6	2.92	10.87	9.67	10.57	4.28	5.3	5.59	4.38	8.81	6.28	10.7	10.71	9.88	3.92	7.91
ENSMUST00000001304	Ckb	2.05	0.61	1.29	1.01	2.32	2	0.69	0.52	2.63	2.22	2.57	4.17	2.95	4.18	7.08	6.64	4.71	5.7	8.09	7.26	7.22	6.49
ENSMUST00000001319	Efnb2	0.99	0.74	0.94	0.71	1.12	1.14	1.34	0.63	1.13	1.05	1.45	2.04	1.94	2.81	1.8	1.98	2.25	2.88	2.74	2.67	2.59	2.44
ENSMUST00000001326	Sp1	8.08	10.63	10.03	9.92	9.49	8.96	8.34	9.62	8.9	9.57	10.46	5.77	3.32	7.5	3.99	4	6.66	6.5	6.7	6.4	6.09	6.11
ENSMUST00000001327	Itgb7	0.22	0.27	0.2	0.33	0.55	0.23	0.38	0.35	0.36	0.64	0.29	1.35	0.27	0.57	0.6	0.9	0.25	0.51	0.27	0.62	0.52	0.79
ENSMUST00000001331	Myg1	0.16	0	0.33	0.28	1.65	0	1.11	0	0.6	2.91	0.87	0.86	0.79	0	0.73	0	0	0.1	0	1.31	0	0
ENSMUST00000001335	Pfdn5	75.8	106.26	99.68	135.6	102.7	113.37	76.65	144.89	71.5	97.52	56.22	140.84	125.27	116.27	135.67	149.86	112.29	131.94	167.46	146.29	127.84	118.73
ENSMUST00000001339	Rrp15	8.33	12.26	12.66	9.43	11.36	12.07	12.12	14.46	9.95	13.25	8.13	17.59	14.51	18.03	14.12	9.29	17.77	16.14	15.7	16.5	16.41	15.51
ENSMUST00000001347	Rnd2	7.5	6.18	6.78	3.36	6.04	6.17	5.54	2.53	7.26	8.06	7.17	1.64	1.92	2.1	1.64	1.52	1.23	1.69	2.27	1.33	2.5	2.58
ENSMUST00000001384	Cnn1	0	0	0	0	0.1	0	0.06	0	0.05	0	0	0.24	1.44	0.74	1.24	1.03	0.55	1.26	0.94	0.91	1.52	1.2
ENSMUST00000001402	Fbxo9	22.31	20.39	15.21	23.81	25.44	27.02	22.2	33.01	29.71	25.07	28.09	11.6	17.34	9.48	18.99	18.35	10.9	13.59	22.97	17.68	16.39	18.78
ENSMUST00000001412	Vps50	3.4	3.08	4.36	3.14	3.39	3.09	3.76	3.82	3.43	2.94	3.72	10.42	6.35	9.24	7.43	8.75	10.28	10.45	8.81	9.44	7.83	8.14
ENSMUST00000001415	Apbb3	1.42	1.62	3.62	0.82	1	1.79	2.3	0.44	2.53	0	1.04	3.99	3.09	4.23	4.33	5.29	4.7	4.8	4.82	4.35	5.54	4.81
ENSMUST00000001416	Hars	20.76	17.29	24.29	16.94	19.53	20.52	20.19	18.72	20.2	23.88	21.66	21.17	19.14	22.16	22.34	19.86	25.09	18.78	21.2	21.03	21.32	20.41
ENSMUST00000001419	Zmat2	17.12	15.01	16.49	11.53	19.24	18.76	21.44	14.48	23.9	22.72	22.99	19.96	18.93	21	28.51	27.82	23.32	19.7	24.07	25.49	24.06	24.89
ENSMUST00000001439	Ube2c	0	0	0	0	0	0	0	0	0	0	0	6.99	6.76	6.72	9.8	7.86	4.72	6.12	7.02	7.88	9.02	8.82
ENSMUST00000001451	Smg5	7.48	8.1	9	7.55	8.95	9.26	9.78	4.85	8.74	10.29	7.42	20.37	14.11	22.23	19.78	14.29	22.97	18.93	20.59	17.39	20.7	20.72
ENSMUST00000001452	Cct3	56.92	72.69	65.28	67.33	69.29	69.28	56.27	57.09	62.44	59	52.56	61.15	49.65	62.22	66.06	50.54	80.31	57.04	64.8	56.14	70.32	73.95
ENSMUST00000001454	Glmp	28.97	15.04	9.5	7.62	12.41	17.55	6.59	3.39	16.16	11.2	24.39	5.81	7.35	7.12	17.12	12.06	12.2	10.32	11.04	8.68	11.21	16.69
ENSMUST00000001455	Mef2d	6.24	6.51	8.36	6.76	6.04	6.99	7.57	3.65	5.22	7.01	6	58.2	47.1	65.64	65.97	54.17	59.13	57.73	66.73	61.36	73.37	77.47
ENSMUST00000001456	Tmem79	0	0	0	0	0	0	0	0	0	0	0	0	0	0	0	0	0	0	0	0	0.16	0
ENSMUST00000001460	Snd1	29.33	25.14	36.13	26.08	28.15	24.66	29.49	19.24	26.53	35.69	27.09	16.28	11.15	16.91	15.99	15.11	16.59	14.76	15.63	16.73	15.36	15.56
ENSMUST00000001479	Kpnb1	25.38	34.07	31.03	29.08	31.23	32.98	33.14	27.52	29.69	30.98	31.53	29.47	20.86	31.24	26.68	24.36	32.18	29.57	28.8	27.79	28.93	29.31
ENSMUST00000001480	Npepps	8.42	7.66	9.77	8.38	8.38	7.41	9.03	7.44	8.89	9.1	8.84	30.37	22.23	31.44	31.9	26.17	29.12	26.18	29.35	29.75	33.22	31.3
ENSMUST00000001484	Tbx21	0.1	0.1	0.1	0	0.04	0.08	0.18	0.06	0.05	0.03	0.06	0.19	0.12	0.03	0.43	0.26	0.05	0.31	0.2	0.25	0.27	0.16
ENSMUST00000001485	Mrpl10	30.6	22.92	30.3	24.34	29.7	32.15	31.42	22.8	31.87	31.6	31.05	23.3	21.28	26.95	29.64	23.33	34.21	21.6	27.82	23.6	30.62	28.94
ENSMUST00000001497	Cideb	177.53	125.55	194.37	122.41	185.16	207.78	226.38	101.48	214.04	204.49	204.77	0	0	0	0.31	0	0	0	0	0	0	0
ENSMUST00000001507	Cyp51	10.93	4.29	5.11	10.4	14.92	7.77	6.2	7.88	9.87	11.08	8.57	1.33	0.9	1.65	1.4	1.71	1.83	1.65	1.42	2	1.96	1.41
ENSMUST00000001513	Tubb6	3.59	2.62	4.94	2.79	3.39	3.78	5.95	3.06	3.74	4.82	4.66	14.99	16.03	22.95	16.12	13.69	20.7	19.23	22.77	22.24	19.09	23.11
ENSMUST00000001520	Afg3l1	16.08	12.12	17.33	13.3	14.87	15.53	18.96	11.88	17.89	18.37	18.04	15.59	10.82	14.81	17.24	14.55	16.21	14.45	13.38	14.03	17.22	16.03
ENSMUST00000001522	Def8	12.93	12.36	16.35	8.72	15.88	13.56	15.87	8.72	16.21	13.48	16.75	8.71	6.56	8.11	11.33	9.52	9.86	8.65	10	7.32	9.42	9.96
ENSMUST00000001534	Sost	0	0.06	0	0	0	0	0	0	0.03	0	0	0	0	0	0	0	0	0	0	0	0	0.05
ENSMUST00000001536	Nkx2-1	0	0	0	0	0	0	0	0	0	0	0	0	0	0	0	0	0	0	0	0	0	0
ENSMUST00000001538	Pax9	0	0.08	0.06	0.08	0	0.07	0	0.11	0.08	0.08	0.05	0.08	0	0	0.01	0.04	0	0.01	0.02	0	0.03	0.05
ENSMUST00000001544	Vwa5a	4.65	4.72	1.7	6.37	8.03	7.06	3.47	7.33	5.93	3.73	5.18	2.42	2.3	3.95	2.19	1.6	3.35	4.33	1.97	3.91	0.89	2.19
ENSMUST00000001547	Col1a1	0.87	0.25	0.97	0.45	0.73	0.77	1.16	0.45	0.73	0.91	0.66	18.54	7.58	33.02	24.22	28.74	16.31	40.71	33.91	27.54	30.35	29.73
ENSMUST00000001548	Itga3	0.71	0.64	2.09	0.72	1.21	0.72	1.17	0.77	0.74	1	1.57	1.48	0.57	1.53	0.9	1.06	1.8	1.2	0.99	1.23	1.17	0.99
ENSMUST00000001559	Itfg2	4.41	2.97	3.85	2.71	4.17	4.29	4.51	1.91	3.67	4.23	4.54	6.53	5.41	7.56	8.09	8.04	7.44	6.5	6.57	7.79	9.46	9.7
ENSMUST00000001561	Nrip2	0.02	0	0	0	0	0	0.03	0	0	0	0.05	0.97	1.13	1.06	1.38	1.13	0.56	1.25	1.02	0.77	1.29	1.09
ENSMUST00000001562	Tulp3	0.24	0.32	0.46	0.31	0.3	0.42	0.1	0.32	0.47	0.29	0.38	3.3	2.32	3.61	3.64	2.7	4.64	3.6	4.48	4.08	3.81	3.81
ENSMUST00000001565	Gtf2h4	5.85	4.3	5.28	2.93	6.1	6.4	4.67	4.59	5.51	5.22	6.22	7.1	6.36	7.02	10.59	7.48	6.34	8.36	9.28	8.22	8.72	10.22
ENSMUST00000001566	Tubb5	15.34	12.26	19.92	15.73	11.55	16.84	15.73	10.79	15.95	20.14	17.68	22.96	17.17	21.16	19.42	17.63	24.06	18.46	17.67	18.6	22.09	24.61
ENSMUST00000001569	Flot1	12.86	7.18	12.77	8.79	13.48	14.38	16.02	1.04	15.68	16.47	12.8	47.46	39.16	46.08	57.34	46.98	51.01	44.41	57.45	49.97	52.36	47.42
ENSMUST00000001583	Ell2	54.62	85.23	49.1	56.23	43.73	50.82	47.97	53.06	39.77	46.87	43.73	13.42	13.64	10.49	8.88	14.18	14.54	14.74	9.62	8.82	9.94	10.93
ENSMUST00000001592	Jup	17.3	17.16	25.7	16.5	20.52	18.16	24.11	11.94	19.79	24.65	22.82	50.95	37.85	60.57	50.99	43.11	51.99	49.46	51.79	50.55	56.02	56.44
ENSMUST00000001595	Fkbp10	0.38	0.21	0.29	0.16	0.32	0.31	0.37	0.17	0.31	0.58	0.16	2.42	1.65	2.32	3.09	3.07	2.34	2.92	3.05	2.21	3.45	3.39
ENSMUST00000001599	Klhl10	0	0	0.04	0	0	0	0	0	0	0	0	0.07	0.04	0	0.18	0.04	0	0.06	0.27	0.05	0.1	0.08
ENSMUST00000001608	Mnx1	0	0	0	0	0	0	0	0	0	0	0	0	0	0	0	0	0	0	0	0	0	0
ENSMUST00000001611	Nom1	3.22	3.78	4.24	3.81	3.45	3.41	3.89	3.57	3.17	3.67	3.54	3.77	3.37	5.47	3.6	3.08	5.63	4.55	5.4	4.87	4.37	5.08
ENSMUST00000001619	Ergic1	0	0	0	0	1.1	3.52	0	0	1.31	1.9	0	0	0	2.3	0	0	0	0.74	1.06	0	0	0
ENSMUST00000001620	Fxr1	0.8	0.25	0	1.56	0.2	0.42	0.21	1.87	0.35	0	0.15	81.83	74.82	93.42	109.3	100.6	109.62	94.86	99.84	94.94	105.56	104.39
ENSMUST00000001626	Tnk1	0	0	0	0	0	0.11	0	0	0	0	0	0	0.03	0	0.05	0	0	0	0.06	0	0.06	0.02
ENSMUST00000001631	Acap1	0.51	0	0	0	0	0	0.18	0	0.24	0	0.52	0.84	0.15	0	0	0	0	0.05	0	0.08	0	0
ENSMUST00000001652	Bdkrb2	0.09	0.15	0.15	0.18	0.24	0.1	0.23	0.12	0.09	0.09	0.08	0.24	0.36	0.39	0.41	0.22	0.29	0.6	0.46	0.37	0.36	0.66
ENSMUST00000001667	Csn3	0	0	0	0	0	0	0	0	0	0	0	0	0	0	0	0	0	0	0	0	0	0
ENSMUST00000001672	Ifrd1	1.42	0.93	1.46	1.81	1.92	0.93	0.49	1.15	1.24	1.2	1.06	1.05	2.71	4.02	2.35	5	6.89	6.15	2.55	4.67	4.49	4.73
ENSMUST00000001675	Stk38l	4.78	4.16	4.64	3.9	4.15	3.66	3.18	4.32	3.58	4.19	2.87	2.97	2.01	2.65	2.65	3.07	2.89	2.53	2.43	2.79	3.56	3.28
ENSMUST00000001699	Hoxc10	0	0	0	0	0	0	0	0	0	0	0	60.66	58.32	59.87	68.28	65.25	53.76	54.52	60.63	58.22	62.52	61.14
ENSMUST00000001700	Hoxc13	0	0	0	0	0	0	0	0	0	0	0	0	0	0.03	0	0	0	0	0	0	0	0.04
ENSMUST00000001701	Hoxc11	0.06	0	0	0	0	0	0	0	0	0	0	5.57	5.72	6.26	7.83	6.02	3.67	7.41	6.89	7	9.45	7.57
ENSMUST00000001703	Hoxc8	0	0	0	0	0	0	0	0	0	0	0	0	0.22	0.49	0.3	0.57	0	0.59	0.45	0.36	0.52	0.38
ENSMUST00000001706	Hoxc9	0	0	0	0	0	0	0	0	0	0	0	6.66	5.61	6.87	5.33	4.68	5.05	4.91	5.15	4.91	5.28	4.34
ENSMUST00000001709	Hoxc5	0	0	0	0	0	0	0	0	0	0	0	0.3	0.21	0.25	0.32	0.25	0.64	0.28	0.53	0.29	0.24	0.35
ENSMUST00000001711	Hoxc6	0	0	0	0	0	0	0	0	0	0	0	3.5	2.76	2.76	3.42	2.83	2.69	2.62	4.19	2.79	3.52	3.51
ENSMUST00000001712	Cabin1	3.1	2.06	3.15	1.53	3.15	2.85	3.97	1.89	3.11	3.8	3.1	3.75	2.7	3.97	2.73	3.11	3.51	3.82	3.55	3.18	3.29	3.87
ENSMUST00000001713	Gstt1	250.29	130.91	208.66	101.74	199.16	186.42	203.96	103.48	215.32	203.09	194.23	2.9	3.32	4.64	5.01	4.93	2.59	4.79	4.06	4.27	3.94	5.59
ENSMUST00000001715	Gstt3	52.5	52.66	61.66	31.3	39.3	47.09	45.05	37.3	52.1	54.77	64.91	0.92	0.84	1.34	1.37	1.3	0.43	0.94	1.92	1.13	1.51	1.83
ENSMUST00000001716	Ddt	581.85	548.57	683.59	555.89	563.98	659.08	709.57	349	655.32	692.52	559.2	38.7	37.47	37.94	48	42.72	34	34.81	35.53	35.62	39.93	37.14
ENSMUST00000001720	Tat	2179.45	3049.13	2272.03	1453.2	1220.15	1875.52	2293.92	1131.39	1371.86	2511.5	1502.04	0	0	0	0.28	0	0.16	0.08	0.07	0.11	0.03	0.02
ENSMUST00000001722	Marveld3	0	0.15	0.18	0	0.1	0.08	0	0.19	0.06	0.21	0.14	0	0	0	0.05	0	0	0	0	0	0	0
ENSMUST00000001724	Ddx18	10.68	8.85	10.07	9.67	10.9	11.85	11.2	10.12	10.86	9.33	10.67	22.51	18.83	24.33	19.69	11.75	25.12	17.22	21.83	19.49	22.58	22.7
ENSMUST00000001757	Eef1e1	2.93	3.95	3.48	3.33	3.95	3.32	2.79	3.63	2.82	3.43	2.85	3.3	3.06	3.35	4.83	3.48	2.41	2.96	4.28	2.25	3.14	3.96
ENSMUST00000001780	Akt1	25.14	17.01	23.19	15.9	20.24	22.21	27	11.99	22.3	28	22.52	34.33	26.38	36.38	38.33	23.42	44.9	32.15	38.42	38.47	37.34	37.02
ENSMUST00000001790	Cldn15	0.4	0.13	0.14	0	0.1	0.32	0.25	0.26	0.42	0.27	0.08	1.76	1.77	1.61	3.06	2.57	0.49	2.59	0	2.36	2.58	3.46
ENSMUST00000001792	Il16	0	0	0.1	0.14	0.11	0.07	0.04	0.06	0.09	0.13	0.05	0.97	0.23	0.72	0.3	0.47	0.8	0.63	0.37	0.28	0.47	0.41
ENSMUST00000001801	Tcirg1	11.43	8.57	13.39	8.08	9.1	9.47	14.38	4.94	12.16	14.59	13.63	1.02	0.9	1.59	1.42	1.84	1.77	1.71	1.92	2.1	1.67	2.18
ENSMUST00000001802	Naglu	7.79	6.53	9.42	5.61	7.75	8.81	10.26	3.38	9.59	9	11.65	2.64	1.94	2.83	2.37	2.45	3.97	2.95	3.08	2.99	3.37	3.67
ENSMUST00000001806	Coasy	57.37	35.21	55.69	40.44	60.25	61.41	59.76	34.03	67.82	64.74	64.93	5.49	3.48	6.97	7.06	4.11	7.51	5.46	4.17	5.76	6.17	7.1
ENSMUST00000001809	Pabpc1	245.89	264.58	235.36	262.6	231.99	229.12	240.37	227.6	203.95	246.22	212.97	102.88	82.63	102.58	74	64.89	94.06	84.55	80.22	72.34	75.69	80.76
ENSMUST00000001812	Smo	1.94	1.31	1.59	1.18	2.7	2.16	1.68	1.63	2.02	2.99	2	1.8	1.19	1.93	1.49	1.56	1.59	2.11	2.79	1.68	1.96	1.9
ENSMUST00000001818	Crnkl1	4.99	7.34	6	5.27	6.45	5.59	5.8	5.68	5.52	6.45	5.01	12.77	12.01	14.76	11.3	9.07	11.97	12.01	15.08	12.49	12.92	13.82
ENSMUST00000001824	Folh1	0	0	0	0	0	0.03	0	0	0	0	0	0	0	0	0	0	0.04	0	0	0.1	0.04	0
ENSMUST00000001825	Chordc1	10.17	13.34	11.39	12.88	9.47	9.71	9.44	7.51	8.86	7.25	8.12	12.76	10.84	12.77	10.62	9.01	13.8	10.97	11.71	10.05	10.95	12.89
ENSMUST00000001826	Naalad2	0	0	0	0	0	0	0	0	0	0	0	0	0	0	0	0	0	0	0	0	0	0
ENSMUST00000001834	Rtcb	31.52	29.49	32.21	27.92	34.99	34.41	39.13	31.45	37.95	36.33	35.76	38.4	31.82	39.84	41.67	34.84	45.46	38.78	41.35	38.21	45.88	44.22
ENSMUST00000001836	Pwp1	6.64	5.54	6.06	6.47	6.92	6.95	6.31	7.42	6.76	7.08	5.91	15.6	14.37	16.49	16.43	12.32	19.55	15.37	13.88	14.18	17.88	16.89
ENSMUST00000001837	Fbxo7	0	0	0	0	0	0	0	0	0	0	0	0	1.24	0	0.6	1.61	0	0	4.2	1.26	1.69	0.48
ENSMUST00000001845	Capns1	0	1.65	0.76	0	0.41	0.44	0	0	0	0	0.68	1.21	0.67	1.67	2.14	0.5	2.85	1.32	0.99	0.64	2.37	1.06
ENSMUST00000001854	Slc7a10	0	0	0	0	0	0	0	0	0	0	0	0.53	0.33	1.14	0	0.86	0.63	0.55	0.76	0.51	0.27	0.48
ENSMUST00000001867	Evx2	0	0	0	0	0	0	0	0	0	0	0	0	0	0.02	0	0	0	0	0	0	0	0
ENSMUST00000001872	Hoxd13	0	0	0	0	0	0	0	0	0	0	0	0	0	0	0	0	0	0	0	0	0	0
ENSMUST00000001878	Hoxd12	0	0	0	0	0	0	0	0	0	0	0	0	0	0	0	0	0	0	0	0	0	0
ENSMUST00000001884	Clpb	1.68	1.81	1.63	1.33	1.23	0.71	1.63	0.69	1.55	1.49	1.69	5.03	3.12	5.55	4.59	4.81	6.19	4.68	5.36	3.67	4.32	4.41
ENSMUST00000001900	Zdhhc4	11.78	6.42	6.79	6.08	8.21	11.1	14.56	6.24	14.48	17.01	15.53	15.39	11.89	11.38	19.05	17.37	14.39	14.26	16.4	12.87	19.61	19.96
ENSMUST00000001920	Aif1l	0.04	0	0.07	0.17	0.03	0.06	0.04	0	0.11	0.03	0.06	0.83	0.61	0.97	1.1	0.95	0.94	0.96	1.48	0.85	0.83	1.31
ENSMUST00000001921	Cpa3	0	0	0	0	0.07	0	0	0	0.13	0	0.05	1.96	0.66	2.61	1.31	2.45	2.12	2.09	3.01	1.59	2.16	1.88
ENSMUST00000001927	Ltbp1	0.15	0.11	0.35	0	0.11	0.24	0	0	0.08	0.21	0.23	2.13	0.46	2.72	1.13	1.33	1.14	2.21	1.66	2.03	1.11	1.14
ENSMUST00000001950	Tollip	22.24	17.34	23.57	22.43	21.15	22.32	23.44	13.39	21.15	19.75	23.47	28.08	21.97	32.73	30.52	23.74	42.02	29.42	32.03	26.21	33.69	37.42
ENSMUST00000001963	Ace	0.45	0.22	0.47	0.13	0.22	0.16	0.42	0.09	0.34	0.29	0.2	9.96	2.71	8.96	7.3	11.54	9.82	9.95	7.31	8.86	6.74	7.63
ENSMUST00000001964	Ace	0	0	0.1	0.38	0.2	0	0.05	0	0	0.28	0	0.72	1.56	0.74	3.51	1.07	0.21	1.16	0	1.13	1.95	2.4
ENSMUST00000001965	Kcnh6	0	0	0	0	0	0	0	0	0	0	0	0.04	0	0	0	0	0	0	0	0	0	0
ENSMUST00000001974	Trmt1	0	0.28	0.13	0	0	0	0	0	0	0.13	0	0	0	0	0	0	0	0	0	0.19	0	0
ENSMUST00000001975	Nacc1	10.51	7.44	11.53	6.5	9.36	9.58	11.74	4.44	9.16	11.16	9.74	9.27	5.51	9.16	7.29	6.75	9.64	6.86	8.75	7.7	7.5	9.09
ENSMUST00000001984	Ceacam9	0	0	0.13	0	0	0	0	0	0	0	0	0	0	0	0	0	0	0	0	0	0	0
ENSMUST00000001989	Uba1	44.24	37.85	50.11	38.31	49.21	50.82	54.95	29.58	49.86	57.04	49.78	50.05	30.92	52.76	51.33	47.03	50.11	47.92	47.45	46.49	48.21	48.21
ENSMUST00000002007	Siae	5.11	5.54	4.61	2.57	5.67	3.03	5.48	3.88	3.53	5.36	8.06	0.53	0.78	1.17	0.84	1.56	0.76	0.41	0.3	0.35	0.71	0.53
ENSMUST00000002008	Vsig2	0	0	0	0	0	0	0	0	0	0	0.11	1.46	1.11	0.63	1.28	0.81	1.4	1.01	1.4	0.85	0.84	1.03
ENSMUST00000002011	Esam	6.26	3.98	5.06	3.1	3.99	6.27	6.07	0.81	5.31	5.74	6.14	10.38	8.13	11.5	15.22	13.43	13.32	12.62	12.71	10.86	14.02	17.45
ENSMUST00000002013	Spa17	0.8	1.73	1.18	1.36	0.84	0.79	1.4	1.14	0.42	0.14	1.06	4.67	5.56	8.32	4.2	5.03	2.95	2.38	6.27	3.5	3.83	3.6
ENSMUST00000002025	Tktl2	0	0	0	0	0	0	0	0	0	0	0	0	0	0	0	0	0	0	0	0	0	0
ENSMUST00000002029	Emd	8.08	2.44	6.72	3.33	8.08	9.41	6.92	2.39	8.55	7.45	7.87	17.94	13.55	14.63	22.05	16.22	17.81	14.6	10.46	17.53	18.47	23.03
ENSMUST00000002043	Ccdc47	31.43	38.23	31.85	38.02	33.73	34.46	33.19	38.59	29.52	27.71	30.45	47.89	39.63	52.64	39	33.69	62.17	51.69	51.26	44.34	45.93	53.16
ENSMUST00000002044	Map3k3	5.53	4.62	6.84	4.08	4.1	5.63	6	3.67	4.81	6.07	5.88	11	5.92	11.1	7.37	7.92	10.16	12.14	12.31	10.16	9.34	9.63
ENSMUST00000002048	Taco1	16.61	13.86	17.36	14.49	22.08	18.83	25.48	17.41	23.21	22.33	20.62	27.13	15.26	25.63	28.15	35.26	26.2	29.44	31.68	28.39	24.72	22
ENSMUST00000002053	Npas1	0	0	0	0	0	0	0	0	0	0	0	0	0	0	0	0	0	0.06	0	0	0	0
ENSMUST00000002063	Ap4e1	1.48	1.61	1.62	1.85	1.48	1.59	1.47	1.88	1.38	1.47	2.29	4.27	2.13	3.47	2.49	1.96	4.08	3.61	3.6	2.91	2.6	2.9
ENSMUST00000002064	Blvra	8.4	4.87	7.52	4.6	10.92	8.93	8.9	7.05	7.13	9.38	8.27	7.55	7.32	5.23	7.82	6.73	9.3	6.09	7.82	6.46	7.8	7.85
ENSMUST00000002073	Ltbp2	0	0	0	0	0	0	0.13	0	0	0.16	0.14	0.58	0	0.2	0.07	0.13	0	0.21	0	0	0	0.16
ENSMUST00000002079	Plxnb3	0	0	0	0	0	0	0	0	0	0	0	0.15	0	0.12	0	0.17	0	0.13	0.22	0.16	0.06	0.07
ENSMUST00000002080	Pdzd4	0.06	0.09	0.1	0.09	0.03	0	0.11	0.08	0.11	0	0.02	0.41	0.26	0.44	0.29	0.35	0.35	0.44	0.44	0.48	0.32	0.36
ENSMUST00000002081	Srpk3	0.09	0	0.03	0	0.1	0	0.16	0.06	0	0	0	15.06	10.6	12.69	22.49	23.84	13.91	13.31	16.92	13.41	15.74	17.38
ENSMUST00000002084	Abcd1	10.41	7.35	9.94	5.27	9.42	9.8	11.94	5.7	10.64	11.09	11.15	11.59	7.74	11.23	12.39	12.78	11.42	9.82	11.89	11.08	11.29	11.9
ENSMUST00000002087	Pnck	0	0	0	0	0	0	0	0	0	0	0	0	0	0	0	0	0	0	1.55	0	0	0
ENSMUST00000002090	Ssr4	22.56	14.65	24.06	16.87	17.18	16.69	26.53	12.03	23.5	21.54	22.67	8.17	6.48	10.07	10.34	8.05	9.88	8.46	11.44	8.5	12.67	12.83
ENSMUST00000002091	Bcap31	124.06	102.26	126.22	114.27	114.14	120.83	118.54	101.49	127.6	122.38	128.16	32.49	37.39	36.43	45.56	41.49	31.14	32.79	34.35	33.35	42.35	42.85
ENSMUST00000002095	Kmt2a	1.62	1.75	1.8	1.33	1.85	2.05	2.28	1.53	1.64	2.52	1.83	5.11	2.84	5.53	2.36	2.64	4.36	5.01	3.51	3.46	3.08	3.4
ENSMUST00000002099	Ift46	0.49	0.95	0.34	0.08	0.43	0.64	0.23	0.31	0.74	0.88	0.61	0.21	0.1	0.15	0.46	0.59	0.39	0.32	0.35	0.3	0.52	0.28
ENSMUST00000002100	Tmem25	1.38	2.97	0	1.83	3.49	0.66	4.38	0.93	3.67	1.89	3.66	0.66	0	0.31	0.74	0.81	0.41	0.33	0.48	0.76	0.7	0.74
ENSMUST00000002101	Cd3g	0.13	0.8	0.37	0.77	1.13	0.32	0.48	0.87	0.58	0.36	0.49	1.97	0	0.15	0.07	0	0.14	0	0.18	0.11	0	0.06
ENSMUST00000002112	Trappc6a	11.79	7.41	13.09	8.08	10.86	10.15	16.28	6.05	12.29	12.46	11.57	2.52	2.12	1.46	2.73	0.62	2.2	1.2	2.8	2.4	2.79	3.04
ENSMUST00000002121	Supt6	14.24	15.64	19.38	11.67	15.52	16.19	19.57	13.84	13.08	16.74	11.91	29.97	14.4	34.55	14.1	17.55	33.9	29.66	27.38	24.02	17.94	20.76
ENSMUST00000002127	Unc119	3.24	0.03	2.38	0.49	3.89	2.96	3.44	1.06	2.74	4.59	4.47	0.91	0.64	1.7	2.54	1.63	1.64	0.77	1.96	1.07	1.33	3.69
ENSMUST00000002128	Rab34	0.6	0.64	0.89	0.78	0.9	1.78	1.59	0	1.8	0.7	0.77	0.92	0.48	0.8	1.46	1.11	0.76	0.61	0.55	1.23	1.78	0.29
ENSMUST00000002133	Sdf2	20.63	15.82	16.1	15.17	18.46	15.81	13.99	10.89	20.77	15.17	16.56	23.63	21.14	27.35	37.59	27.4	34.13	28.65	32.94	31.41	37.24	39.09
ENSMUST00000002145	Hsf2bp	0	0	0	0	0	0	0	0	0	0	0	0	0	0	0	0	0	0	0	0	0	0.06
ENSMUST00000002152	Bbc3	0.82	1.27	2.46	1.88	1.88	2.22	4.01	0.46	1.64	2.56	3.57	0.48	0.41	0.53	0.92	0.33	0.66	0.54	0.35	0.49	0.93	0.99
ENSMUST00000002171	Psmc3	0	0	0.43	0	0	0.24	0.23	0	0	0	0.55	0.29	0.17	0	0.1	0	0	0.26	0	0.42	0	0.45
ENSMUST00000002172	Acp2	15.19	12.44	14.73	12.95	15.86	15.95	16.21	14.37	17.46	15.3	16.62	6.93	4.34	6.23	5.34	4.58	6.01	5.03	6.24	4.9	5.48	4.8
ENSMUST00000002176	Celf2	0	0	0	0	0	0	0	0	0	0	0	0	0	0	0	0	0	0	0	0	0	0
ENSMUST00000002177	Nr1h3	19.35	14.39	17.84	15.63	18.29	18.31	15.25	10.24	16.12	18.91	15.03	1.81	3.27	0.08	2.78	3.33	2.59	3.86	1.36	2.33	0.91	1.46
ENSMUST00000002180	Spi1	0.85	1.15	2.06	1.47	1.47	1.58	0.69	1.23	1	1.96	1.37	0.97	0.25	0.84	0.26	0.45	0.55	0.31	1.22	1	0.67	0.6
ENSMUST00000002198	Sf3a1	7.2	6.4	6.94	5.99	6.94	8.56	7.81	5.31	6.38	7.39	5.9	5.69	3.3	5.57	4.15	3.9	4.81	5.24	4.91	4.58	4.56	4.61
ENSMUST00000002259	Clgn	0	0	0	0	0	0	0	0	0	0	0	0	0	0	0	0	0	0	0	0.03	0	0.01
ENSMUST00000002274	Napsa	0.12	0.41	0	0.47	0.18	0	0.48	0	0.31	0.26	0.33	1.6	0	0.2	0.11	0.13	0	0.23	0.15	0.28	0.04	0.41
ENSMUST00000002275	Vrk3	10.09	9.68	11.47	9.66	10.52	11.49	11.18	8.75	12.76	11.89	10.71	10.91	9.06	13.65	12.63	10.68	15.94	11.47	13.6	12.04	14.24	16.48
ENSMUST00000002280	Smg9	3.39	2.28	3.71	2.34	3.84	3.93	3.97	1.63	3.35	4.18	3.03	9.06	8.18	10.87	9.91	8.93	12.38	9.59	10.5	11.23	10.75	11.5
ENSMUST00000002284	Plaur	0.59	0.19	0.47	0.37	0.33	0.27	0.65	0.11	0.29	0.64	0.36	0.71	0	0.06	0.93	1.23	0	0.88	0.97	1.04	0.8	1
ENSMUST00000002289	Uchl3	20.11	21.32	15.7	30.49	28.32	27.59	16.44	31.23	22.41	17.35	16.59	19.4	20.62	21.18	24.9	19.42	21.16	22.48	24.79	21.69	23.34	20.83
ENSMUST00000002291	Paxip1	4.46	4.29	5.14	4.34	3.52	4.16	4.78	3.25	3.29	4.56	4.42	2.75	1.92	3.61	2.25	2.86	3.46	2.82	2.38	2.85	2.49	2.54
ENSMUST00000002292	Rmnd5a	27.82	27.97	26.9	26.48	28.49	27.92	27.49	26.9	28.3	26.27	31.16	41.61	23.02	43.14	23.84	24.72	41.77	39.38	31.31	28.51	25.4	30.97
ENSMUST00000002297	Mov10	2.72	0	1.93	0.97	3.11	0.53	1.87	0	1.65	1.04	0.88	0	0	0	0	0	0	0	0	0	0	0
ENSMUST00000002298	Ppm1j	0.07	0.07	0.05	0.21	0.17	0.06	0.16	0	0.11	0.05	0.18	12.81	12.32	12.45	19.54	16.02	13.85	14.1	12.43	14.28	15.77	14.29
ENSMUST00000002303	Rhoc	10.02	2.96	9.61	7.13	8.4	7.02	13.84	2.57	11.42	10.83	7.86	21.6	17.23	20.04	29.44	28.49	21.74	22.54	24.25	25.24	25.77	31.9
ENSMUST00000002305	Kdm7a	4.32	5.44	4.79	5.79	4.29	4.64	3.48	5.53	3.83	4.51	4.68	10.87	6.83	10.47	7.05	7.01	8.23	10.43	8.12	8.03	7.83	7.86
ENSMUST00000002310	Prr27	0	0	0	0	0	0	0	0	0	0	0	0	0	0	0	0	0	0	0	0	0	0
ENSMUST00000002318	Zfp523	0	0	0.79	0	0	0	0	0	0	0	0	0	0	0	0	0	0.56	0.27	0	0	0	0.28
ENSMUST00000002320	Ppard	3.37	2.74	2.51	2.48	2.14	2.8	3.86	1.98	3.05	3.22	3.9	24.16	15.3	26.27	23.44	17.53	28.45	19.07	21.42	18.93	22.28	22.21
ENSMUST00000002327	Def6	0	0	0	0	0	0	0	0	0.14	0	0.24	1.1	0.49	0.66	0.69	0.74	0.49	0.65	0.37	0.87	0.57	0.74
ENSMUST00000002336	Zim1	0	0	0	0	0	0	0.01	0.02	0	0.03	0	1.57	2.46	3.64	0.74	0.68	3.12	2.66	1.62	2.1	1.7	2.25
ENSMUST00000002344	Metrn	1.32	1.61	1.33	0.95	0.86	1.03	1.01	0	2.15	1.85	1.08	7.17	6.64	6.96	9.31	11.31	5.74	5.78	8.31	8.27	10.64	10.15
ENSMUST00000002350	Ciao3	7.22	6.44	10.05	2.72	7	9.71	10.8	4.51	10.23	10.54	8.92	10.83	8.81	10.76	11.83	14.18	14.24	12.35	11.99	12.55	12.53	12.4
ENSMUST00000002360	Angptl4	60.22	46.26	53.29	36.06	43.44	43.46	63.03	27.16	39.75	48.75	29.62	5.42	2.51	3.76	1.05	4.65	2.77	5.5	3.87	3.5	2.87	2.16
ENSMUST00000002368	Dbf4	0.29	0.65	0	0	0.34	0.19	0.53	0	0.68	1.58	0	0	0.14	0.35	0.42	0	0	0	0	0	0	0.14
ENSMUST00000002379	Cd320	0.32	0	0.65	0	0.21	0.4	0	0.16	0	0	0.09	0.19	0.32	0.17	0.24	0.37	0.42	0.25	0.36	0.7	0.32	0.52
ENSMUST00000002389	Tgm1	0	0	0	0	0	0	0	0	0	0	0	0	0	0	0	0	0	0	0	0	0	0
ENSMUST00000002391	Tm9sf1	10.41	9.16	14.03	8.02	11.78	11.23	9.76	2.55	12.96	16.02	17.2	6.79	4.27	6.12	6.51	5.17	5.26	5.43	6.44	7.43	10.98	7.61
ENSMUST00000002395	Rec8	0.53	0.06	0.39	0.41	0.17	0.45	0.41	1.28	0.58	1.22	0.67	0	0	0	0.08	0	0	0	0	0	0	0.02
ENSMUST00000002397	Gmpr2	6.16	3.63	4.87	3.34	7.67	5.8	4.9	4.04	6.13	6.73	5.43	1	0.59	0.79	0.64	1.23	1.2	0.68	0.7	0.7	0.97	0.88
ENSMUST00000002398	Adcy4	0	0.79	0	1.17	0	0	0	0	0.66	0.65	0	0.78	0	0	0	1.76	1.7	0	0	1.08	1.52	1.24
ENSMUST00000002400	Mdp1	3.79	0.85	4.28	2.82	4.32	3.72	2.33	1.78	4.68	6.2	4.01	6.17	5.65	6.8	7.6	5.97	6.35	4.28	5.47	6.17	7.06	6.81
ENSMUST00000002403	Dhrs1	82.83	50.64	76.82	44.8	82.15	83.41	87.62	45.24	104.54	86.27	98.19	17.07	14.68	17.18	22.02	21.22	16.15	17.27	19.59	19.67	24.46	23.71
ENSMUST00000002412	Ncan	0	0	0	0	0	0	0	0	0	0	0	0	0	0	0.01	0	0.03	0	0	0	0	0
ENSMUST00000002413	Tmem161a	1.04	0.99	1.27	0.79	0.72	1.03	0.78	0.35	1.29	1.27	0.74	5.32	4.43	4.02	6.3	4.52	5.23	4.14	4.97	5.04	5.86	7.75
ENSMUST00000002418	Borcs8	10.41	14.52	11.47	9.07	9.61	13.3	11.03	7.61	12.55	9.09	11.93	12.06	7.73	6.63	8.22	10.2	9.16	9	12.07	9.85	8.31	8.4
ENSMUST00000002436	Snx9	19.16	19.06	22.72	15.22	20.39	22.95	25.56	19.36	21.57	23.87	23.06	13.18	9.83	13.08	12.11	11.35	13.3	11.84	10.31	11.89	12.04	12.29
ENSMUST00000002444	Rfx2	0	0	0	0	0	0	0	0	0	0	0	0	0.34	0	0.31	0	0	0.65	0	0	0	0
ENSMUST00000002445	Ranbp3	6.03	6.68	9.32	3.98	7.65	7.65	8.08	4.51	7.72	10.08	8.1	24.51	19.28	22.28	23.2	20.83	22.06	21.59	24.81	24.65	24.14	24.17
ENSMUST00000002452	Ndufa11	70.32	58.08	86.39	34.99	58.74	69.28	86.57	23.1	77.22	97.23	76.45	190.9	182.02	199.08	244.3	222.44	192.74	163.35	199.67	191.21	250.04	239.47
ENSMUST00000002456	Nt5c1b	0	0	0	0	0	0	0	0	0	0	0	0.04	0	0	0	0	0	0	0	0	0	0
ENSMUST00000002457	Bmp8b	0.04	0	0.03	0	0.06	0	0	0.05	0.04	0	0.04	0	0	0	0	0	0	0	0	0	0	0
ENSMUST00000002466	Nr2f6	24.09	14.67	25.31	20.5	27.7	25.42	28	16.23	31.69	32.28	26.36	7.04	5.51	6.78	8.81	6.37	7.04	6.2	7.39	6.85	9.72	10.29
ENSMUST00000002469	Ocel1	1.81	2.01	2.29	1.73	2.38	3.27	2.64	1.76	2.62	3.03	2.46	1.1	1.66	1.26	1.39	0.68	1.39	1.35	1.01	0.41	0.98	1.06
ENSMUST00000002473	Babam1	35.42	27.87	39.13	26.94	33.67	35	41.49	26.06	37.88	41.96	37.35	35.92	30.05	37.84	45.15	45	41.19	34	39.94	37.09	38.74	38.07
ENSMUST00000002487	Braf	3.3	4.07	3.6	4.32	4.01	4.65	4.64	3.86	3.52	4.68	3.94	1.76	1.42	1.93	0.97	1.27	1.76	2.05	1.57	1.58	1.28	1.37
ENSMUST00000002490	Ndufb2	7.59	5.49	8.06	9.67	8.79	8.42	10.93	9.4	7.28	12.12	9.87	17.41	19.08	19.68	32.94	20.02	15.94	14.07	24.1	17.25	37.27	28.36
ENSMUST00000002495	Meis3	0.22	0	0.11	0.21	0.14	0	0.16	0.19	0.39	0.23	0	0.31	0.15	0	0.19	0.77	0.26	0.28	0.52	0	0.48	0
ENSMUST00000002502	Hltf	2.52	2.22	1.64	3.09	3.35	3.55	2.86	4.32	2.21	2.11	2.48	0.99	0.54	0.93	0.6	0.7	1.08	1.05	1.54	1.03	0.5	0.55
ENSMUST00000002518	Tle5	266.25	189.27	262.72	223.58	249.7	226.29	255.63	181.71	273.71	267.53	239.74	307.84	265.25	308.01	307.51	286.06	256.77	251.96	265.04	259.91	309.6	292.98
ENSMUST00000002529	Prpf6	17.46	15.96	22.05	14.93	20.67	20.27	26.35	17.04	20.6	23.32	22.8	44.53	37.09	49.96	37.56	29.3	51.99	40.09	41.58	39.36	42.77	45.25
ENSMUST00000002532	Rgs19	0.42	0.15	0.82	0.01	0.4	0	0.76	0.92	0.64	0.47	0.7	2.07	1.01	0.97	0.79	0	0.33	0.95	0	1.3	1.22	0.13
ENSMUST00000002533	Rgs20	0	0	0	0	0	0	0	0	0	0	0	0.04	0	0.04	0	0	0	0.03	0	0	0.04	0
ENSMUST00000002549	Abhd3	0	0	0	0	0	0	0	0	0	0	0	0.05	0.02	0	0	0	0	0	0	0	0	0
ENSMUST00000002551	Snrpd1	13.16	10.31	13.2	16	17.7	18.03	16.17	22.92	15.71	12.97	12.2	16.19	17.61	15.14	16.15	15.4	16.39	15.92	16.01	16.2	15.04	17.29
ENSMUST00000002572	Slc9a3r2	6.93	0.82	5.69	4.05	4.83	4.59	4.45	2.1	8.97	4.44	6.31	8.78	5.05	6.79	11.88	8.25	12.55	9.33	6.52	4.4	11.6	12.96
ENSMUST00000002588	Tiam1	0	0	0	0	0	0	0	0	0	0	0	0	0	0	0	0	0	0	0	0	0	0
ENSMUST00000002599	Puf60	26.66	26.05	36.99	19.61	28.36	25.92	37.33	18.58	24.38	36.48	24.89	24.21	18.49	23.8	22.82	22.89	27.68	26.53	23.72	32.51	20.46	21.04
ENSMUST00000002603	Scrib	4.79	3.72	5.97	3.01	3.75	2.98	5.37	1.72	3.89	6.83	4.26	7.53	3.93	6.6	4	3.06	7.21	6.05	5.89	5.09	3.19	4.98
ENSMUST00000002625	Uck1	22.64	12.88	17.37	15.62	21.6	20.58	19.07	12.83	23.31	14.41	17.4	5.22	3.54	5.82	5.98	4.67	6.71	6.83	5.42	6.45	4.92	5.52
ENSMUST00000002640	Scin	0	0	0	0	0.03	0	0	0	0	0	0	0.98	0.85	1.14	0.87	1.18	0.57	1.29	0.98	0.99	0.65	1.02
ENSMUST00000002655	Mien1	39.52	25.5	42.93	28.75	31.55	31.95	39.4	29.74	45.73	40.85	43.76	18.46	15.47	21.53	28.75	19.41	23.54	16.9	26.07	22.46	29.31	26.2
ENSMUST00000002663	Pon1	918.01	937.35	664.93	939.45	840.99	793.83	644.64	961.11	830.11	579.77	870.5	0.89	0.19	1.96	0.68	0.61	1.47	0.66	1.38	0.58	0.77	1.09
ENSMUST00000002677	Axl	4.31	4.9	5.99	4.73	5.35	5.74	5.68	3.47	5.56	6.38	5.42	14.61	5.11	12.64	12.27	13.64	13.09	10.41	12.68	11.3	13.26	15.27
ENSMUST00000002678	Tgfb1	4.51	3.18	5.41	4.09	4.28	5.03	5.14	2.41	5.51	4.94	4.82	5.81	2.77	3.42	4.39	5.56	5.14	4.27	4.06	3.74	4.24	6.12
ENSMUST00000002683	Ccdc97	7.05	6.33	7.27	4.89	7.03	7.08	8.3	3.84	7.18	8.72	7.01	21.02	15.63	21.7	21.84	20.49	24.54	20.78	23.72	22.29	23.65	24.31
ENSMUST00000002699	Akap8	4.34	3.23	4.11	5.23	4.5	3.96	5.27	5.2	3.25	4.96	5.18	3.19	3.88	3.76	3.94	0	3.09	4.33	2.99	3.31	5.29	6.73
ENSMUST00000002708	Shh	0.08	0.04	0.09	0.12	0.03	0.03	0.03	0.11	0.02	0.09	0.03	0	0	0	0	0	0	0	0	0	0.02	0
ENSMUST00000002710	Pdcd2l	3.68	4.52	3.65	4.39	7.24	4.61	4.53	4.47	5.84	5.39	4.77	7.45	6.86	7	10.01	7.35	10.6	9.09	6.86	6.88	9.29	9.25
ENSMUST00000002733	Gtf2f1	14.16	14.13	23.79	14.01	15.94	17.63	24.65	14.38	14.59	18.6	11.04	18.58	18.2	21.02	13.74	15.11	18.07	15.97	16.12	18.27	13.62	12.95
ENSMUST00000002735	Clpp	49.21	41.56	55	46.3	55.91	54.04	69.63	31.57	56.63	64.39	47.78	41.49	42.33	50.37	47.91	35.01	49.2	37.53	41.47	40.55	48.74	48.3
ENSMUST00000002737	Alkbh7	6.93	2.74	6.98	3.32	4.45	4.89	5.61	1.39	7.83	9.46	9.08	6.34	6.3	6.23	9.92	10.77	4.35	7.39	10	8.57	10.27	9.02
ENSMUST00000002740	Pspn	0	0	0	0	0	0	0	0	0	0	0.23	0	0	0	0	0.25	0	0	0	0	0	0.16
ENSMUST00000002756	Med6	0	0	0	0.92	0	0	1.86	4.86	0	0	1.83	0	0	0.7	1.83	0	0	0	2.34	0	2.97	0.98
ENSMUST00000002757	Cox16	0.91	1.89	1.32	1.63	1.03	1.54	1.4	1.34	0.84	1.14	1.31	0.28	0.71	0.38	1.01	0.67	1.01	0.68	0.52	0.84	0.6	1.02
ENSMUST00000002765	Prkd1	0	0.06	0.05	0.23	0.15	0.03	0.02	0	0.05	0.22	0.02	1.47	0.85	1.35	0.93	1.11	1.04	0.87	0.83	0.75	0.97	1.03
ENSMUST00000002790	Cse1l	10.99	13.5	12.12	13.29	13.18	14.83	11.96	10.67	10.79	10.29	11.51	24.7	14.47	24.35	19.14	22.69	21.54	24.17	21.22	22.86	19.81	22.08
ENSMUST00000002805	Naa20	11.74	14.98	11.66	13.95	14.29	15.38	11.52	17.25	9.52	11.67	11.12	30.26	32.2	35.22	38.47	26.48	41.6	27.6	32.73	29.19	40.38	42.84
ENSMUST00000002808	Prkra	7.43	8.45	6.79	10.69	9.93	8.82	10.1	12.46	10.64	8.47	10.65	1.52	1.31	2.27	1.67	1.77	1.63	1.5	1.39	2.55	1.79	1.87
ENSMUST00000002809	Fkbp7	3.35	3.79	2.93	3.6	4.46	3.38	2.46	2.05	3.7	2.97	2.19	4.07	3	5.81	4.95	6.5	3.62	5.63	4.07	4.82	6.25	5.2
ENSMUST00000002817	Camk2b	1.77	2.32	1.62	1.62	1.93	2.37	3.13	1.02	1.09	3.87	1.57	0.26	0.12	0	0	0	0	0	0	0	0.17	0.21
ENSMUST00000002818	Ykt6	29.12	22.51	24.44	23.43	30.25	28.2	25.19	23.06	26.53	25.81	25.91	21.19	14.99	22.04	28.24	20.97	25.28	21.27	25.16	25.32	28.5	28.02
ENSMUST00000002825	Baz1b	15.51	16.48	18.14	15.56	13.56	15.25	16.46	12.47	12.1	14.55	12.92	21.34	12.97	21.21	14.5	14.9	20.55	19.03	19.52	18.99	16.6	17.13
ENSMUST00000002837	Tmed5	53.37	77.62	59.05	84.84	72.9	62.96	54.46	58.96	42.86	46.46	51.44	13.05	16.49	16.37	12.56	7.89	10.75	10.99	11.82	10.24	13.55	14.31
ENSMUST00000002839	Ppp2r5d	14.67	8.47	14.6	9.46	11.25	12.34	13.86	9.97	13.47	15.65	12.85	20.81	15.15	19.26	16.93	18.63	19.51	18.97	14.93	16.96	16.98	17.89
ENSMUST00000002840	Pex6	27.53	18.26	30.98	19.47	23.33	24.35	31.47	12.01	27.27	29.83	30.49	14.42	11.51	14.77	18.53	13.26	17.41	12.79	16.84	15.62	19.33	17.65
ENSMUST00000002844	Mrpl2	37.45	20.06	35.8	14.34	28.03	33.47	41.93	15.32	42.3	42.27	38.85	64.29	56.52	66.73	85.03	76.92	63.92	56.66	69.46	65.28	79.3	74.08
ENSMUST00000002845	Mea1	5.09	2.78	5.7	0	3.63	3.44	6.91	0.9	1.8	5.58	2.17	2.13	4.2	2.38	3.26	3.65	0.69	1.47	3.38	2.42	1.15	2.19
ENSMUST00000002846	Gnmt	2656.68	2458.55	3242.3	1672.96	2119.9	2118.84	2791.21	1426.79	3216.67	3122.34	3129.99	3.85	3.96	4.88	11.21	3.99	7.34	2.89	4.73	3.72	4.97	4.61
ENSMUST00000002848	Grin2d	0	0	0	0	0.02	0.07	0	0	0	0	0.04	0	0.03	0.09	0.08	0	0.04	0.02	0	0.05	0.04	0.07
ENSMUST00000002850	Abcc6	25.37	17.72	29.6	12.46	21.16	18.9	32.42	11.19	24.24	30.73	32.09	0.03	0	0	0	0.03	0.03	0	0	0	0	0.01
ENSMUST00000002855	Kdelr1	53.28	48.53	55.05	43.46	58.07	56.87	60	34.69	60.88	51.62	61.73	39.92	35.72	39.51	55.49	41.57	51.39	37.56	48.22	42.69	52.48	55.65
ENSMUST00000002874	Ggct	4.33	6.11	4.3	4.25	7.54	3.39	4.98	2.62	4.29	3.49	2.88	3.21	3.64	2.31	3.35	1.09	2.93	2.69	5.59	3.06	4.33	3.14
ENSMUST00000002880	Btbd6	0	0	0	0	0	0	0	3.32	2.91	2.4	0	1.11	0.88	1.11	0	6.75	5.18	3.63	2.94	5.22	2.03	0
ENSMUST00000002881	Nudt14	1.37	1.84	1.84	0	1.65	1.36	4.24	0.97	3.09	5.93	2.42	1.9	1.57	0.71	1.65	3.56	1.21	3.08	1.28	1.67	3.11	3.05
ENSMUST00000002883	Sfrp4	0	0	0	0	0	0	0	0	0	0	0	2.68	0.04	2.3	2.36	4.74	2.29	2.45	4.47	3.19	3.13	3.96
ENSMUST00000002885	Epdr1	0	0.07	0.05	0.15	0.1	0.07	0.08	0	0.09	0.14	0.12	36.11	32.1	38.9	41.86	38.55	32.43	37.51	40.78	39.95	42.62	44
ENSMUST00000002889	Flii	18.19	14.36	18.9	14.28	17.63	17.63	24.4	17.36	18.32	23.09	20.93	51.23	30.35	46.31	42.4	42.58	49.67	49.09	52.16	45.29	42.55	41.56
ENSMUST00000002891	Top3a	0.86	0.65	2.31	0.82	1.45	1.25	1.06	1.2	1.62	1.85	2.16	1.88	1.89	2.68	2.15	1.58	2.5	2.44	2.66	2.66	2.36	2.6
ENSMUST00000002902	Qtrt1	1.56	0	1.37	0.63	0.99	0.93	0.6	0.64	1.51	0.52	1.82	3.29	3.73	4.61	4.46	2.81	6.09	3.46	2.68	4.08	5.17	5.67
ENSMUST00000002908	Plin4	0	0	0	0	0	0	0	0	0	0	0	0	0	0	0	0	0	0	0.71	0	0	0
ENSMUST00000002911	Hdgfl2	2.56	3.56	7.28	2.43	2.5	2.43	1.83	0.92	1.96	3.94	1.46	3.93	5.28	4.48	7.2	5.11	5.78	5.05	4.39	5.41	5.46	6.3
ENSMUST00000002914	Chaf1a	0.16	0.12	0.2	0.06	0.07	0.19	0.14	0.13	0.18	0.27	0.11	0.54	0.39	0.37	0.31	0.38	0.23	0.32	0.6	0.46	0.44	0.36
ENSMUST00000002923	Adprh	1.36	0.84	1.17	0.76	1.18	1.31	1.31	0.79	1.22	1.13	1.69	8.94	7.15	8.81	12.37	8.93	10.26	8.01	10.46	9.14	12.33	12.52
ENSMUST00000002924	Tmem39a	1.32	0.35	0.77	1.05	1.27	1.99	0.52	0.35	2.54	0.88	2.45	0.75	0.96	1.14	0.85	0.94	0.65	0.87	1.56	0.72	0.84	1.41
ENSMUST00000002925	Timmdc1	20.65	15.1	19.39	20.49	21.37	19.32	20.91	19.34	22.14	24.69	19.77	20.71	15.59	16.79	23.09	22.25	19.94	18.22	19.44	18.92	21.55	21.49
ENSMUST00000002926	Pla1a	18.76	15.72	25.89	9	15.24	15.91	19.29	11.26	18.01	20.53	20.78	3.38	2.12	3.21	4.42	3.71	3.32	3.51	3.11	2.79	3.69	3.9
ENSMUST00000002964	Adgre5	2.65	2.54	2.74	2.37	1.89	4.65	1.1	1.79	2.59	3.06	1.77	5.76	3.81	5.82	5.27	6.72	5.88	3.86	8.79	5.44	6.04	5.14
ENSMUST00000002976	Il17ra	3.34	3.34	4.27	3.67	2.62	2.97	4.34	2.56	3.08	4.29	4.23	1.09	0.56	0.83	0.69	1.09	0.86	0.92	0.49	0.49	0.59	1.04
ENSMUST00000002979	Lamb1	1.29	1.69	2.07	1.8	1.88	1.74	1.82	1.43	1.61	1.67	1.48	7.46	2.8	7.5	4.88	6.64	6.96	7.47	7.62	6.67	6.04	6.44
ENSMUST00000002989	Arrdc2	6.13	4.35	4.53	4.97	1.28	2.53	2.27	0.49	3.36	5.83	5.52	76.69	66.53	86.66	92.21	89.24	85.93	69.37	62.36	44.07	61.59	80.16
ENSMUST00000003017	Tbxas1	0.93	0.48	0.63	1.3	0.97	0.6	0.53	0.87	0.73	0.71	1.01	0.64	0.09	0.37	0.61	0.42	0.44	0.32	0.73	0.49	0.5	0.67
ENSMUST00000003027	Map2k7	1.02	0.36	0	0	0	0	0.25	0.95	0.55	0	0.17	1.86	0.84	0.98	2.38	2.14	4.28	1.68	2.61	2.28	1.95	1.41
ENSMUST00000003029	Timm44	26.1	16.84	23.79	21.14	23.47	23.6	30	19	24.17	24.45	22.69	31.51	27.78	37.54	39.06	33.3	35.79	34.61	34.13	35.11	38.14	34.34
ENSMUST00000003035	Disp1	0.38	0.1	0	0.27	0.3	0.41	0.21	0.6	0.3	0.18	0	0.88	0	0.91	0.16	0	0	0	0.5	0.62	0	0.36
ENSMUST00000003038	Ap2a2	22.96	18.73	24.44	20.39	25.89	26.43	26.29	19.3	26.74	28	26.34	25.73	16.85	24.93	24.29	24.25	26.97	22.22	22.57	20.88	22.88	23
ENSMUST00000003044	Pnkp	2.48	3.98	4.14	0	4.33	4	3.01	0.78	4.3	3.94	4.32	2.11	1.02	3.29	3.88	2.75	4.38	3.64	3.97	4.23	3.86	3.67
ENSMUST00000003049	Med25	4.65	3.36	6.55	2.7	6.19	8.45	7.38	1.8	5.28	8.14	7.14	16.27	6.24	8.07	18.65	16.56	12.4	10.29	14.27	11.63	16.23	16.98
ENSMUST00000003061	Bcam	1.68	0.78	1.43	1.02	1.23	0.96	0.74	0.39	1.25	1.43	1.12	18.13	12.36	16.6	20.3	19.75	17.27	15.26	21.18	17.65	21.6	23.08
ENSMUST00000003066	Apoe	13471.1	4867.78	17150.3	3844.21	11289.1	11669	14671.6	2874.03	16835	13890	14117.2	131.03	26.27	93.82	84.02	137.3	141.44	111.13	113.55	117.07	69.55	89.6
ENSMUST00000003071	Apoc4	1369.24	1074.28	1554.43	951.66	1165.95	1511.42	1774.96	605.02	1758.65	1697.71	1591.04	0	0.12	0.51	1.86	0.21	0.33	0	0	0.54	0	0
ENSMUST00000003074	Apoc2	328.45	291.5	356.53	301.98	463.73	455.96	502	295.16	435.87	410.28	376.36	0	0	0	0.49	0	0.52	0	0	0.21	0	0.1
ENSMUST00000003079	Prkar2b	0.12	0	0.05	0	0.23	0.12	0	0	0	0	0.05	0.1	0	0.18	0	0	0.14	0	0	0	0	0.21
ENSMUST00000003100	Cyp2f2	947.62	584.45	1005.73	555.19	835.02	824.97	1120.34	466.24	840.09	1165.18	814.98	1.93	0.52	3.26	1.45	2.11	1.25	0.72	1.99	1.08	0.73	2.42
ENSMUST00000003115	Cdkn1b	10.29	10.44	7.88	9.91	7.39	10.09	10.17	6.74	9.76	9.39	10.74	33.11	29.86	33.13	35.01	29.37	37.06	40.48	37.97	34.49	39.95	41.32
ENSMUST00000003117	Ap1m1	16.59	15.65	17.37	13.54	21.12	19.3	20.47	15.51	20.5	16.98	17.31	20.17	15.16	19.44	17.72	17.73	24.2	23.01	22.17	21.39	19.94	20.64
ENSMUST00000003121	Rab8a	15.1	12.38	15.43	12.55	15.66	14.21	16.66	14.39	15.77	15.26	14.55	2.88	1.93	2.85	2.95	2.19	2.72	2.92	3.2	2.96	3.34	3.47
ENSMUST00000003123	Fam32a	20.27	15.01	24.71	15.82	20.63	24.13	26.37	19.32	19.85	24.51	18.53	6.72	6.39	7.47	5.25	4.75	7.82	6.49	9.43	6.78	6.58	7.86
ENSMUST00000003135	Elf3	0	0	0	0	0.18	0	0	0	0.28	0.36	0.34	0	0.16	0.59	0.39	0	0	0	0.34	0	0	0.21
ENSMUST00000003137	Cyp2c29	1785.12	1147.1	1647.31	967.4	1133.26	1025.86	1138.7	1169.95	1092.41	1437.71	1173.74	0	0	0	0.24	0	0	0	0	0	0	0
ENSMUST00000003152	Stk11	11.24	6.58	13.45	6.2	12.97	11.69	13.72	6.5	11.24	18.58	15.15	28.05	24.88	30.6	32.52	26.59	25.97	23.42	33.88	30.22	32.3	31.38
ENSMUST00000003154	Efna2	0.06	0.06	0.08	0.17	0.04	0.09	0	0	0.03	0	0	0.03	0.09	0.07	0.14	0.23	0.12	0.2	0.16	0.15	0.09	0.1
ENSMUST00000003156	Atp5d	356.39	228.97	369.92	335.13	298.2	353.08	392.82	152.96	329.56	394.82	298.22	435.42	400.2	436.16	581.23	546.32	450.04	411.17	493.89	490.39	559.25	560.08
ENSMUST00000003183	Ppp5c	23.67	19.46	28.61	16.48	20.98	24.78	27.06	15.51	22.72	26.87	21.26	39.94	34.66	44.68	43.86	41.9	47.82	45.15	45.71	46.78	42.9	42.4
ENSMUST00000003191	Prkd3	13.64	10.86	11.77	7.03	16.78	14.06	11.76	11.67	14.08	10.91	7.03	2.66	1.47	2.21	2.31	1.81	2.27	2.2	0.6	1	2.66	2.75
ENSMUST00000003203	Cdk12	0.41	1.21	0.12	0.21	0.98	0.68	0.14	1.94	0.43	0.16	0.94	0.65	0.06	0.39	0	0.13	0.19	0	0.29	0.17	0.18	0
ENSMUST00000003207	Lipe	1.96	1.18	2.48	1.75	1.82	2.02	3.26	0.29	1.23	2.23	2.36	1.48	0.71	2.33	1.11	1.13	0.51	1.14	1.34	0.95	1.05	1.26
ENSMUST00000003219	Cnot11	7.51	7.8	6.42	6.79	6.79	7.75	6.92	5.57	7.07	8.45	6.29	14.7	12.3	15.02	13.55	9.87	12.94	12.59	14.65	11.48	13.37	14.57
ENSMUST00000003238	Foxj2	0.42	0.56	2.38	0.68	0.75	0.74	1.43	0.39	0.57	1.18	1.28	8.66	3.28	7.81	5.05	3.29	5.21	7.28	5.76	4.61	4.61	4.76
ENSMUST00000003245	Sri	10.02	4.43	10.7	5.93	12.04	12.21	14.62	0.05	9.52	12.01	11.94	5.26	3.43	3.75	5.2	5.38	6.06	6.95	7	7.89	8.34	7.72
ENSMUST00000003268	Sh3gl1	8.39	6.38	8.84	6.55	6.65	7.68	8.64	4.1	8.32	8.22	8.64	7.67	5.84	7.57	5.56	5.86	7.76	7.18	7.57	6.59	8.41	8.13
ENSMUST00000003274	Ebi3	0.8	0.57	0.16	0.5	0.71	0.56	0.34	0.75	0.45	0.46	0.42	0.44	0.09	0.32	0.28	0.23	0.24	0.4	0.31	0.49	0.5	0.1
ENSMUST00000003284	Irf3	12.2	8.45	10.33	7.59	13.53	11.36	11.01	7.72	16.94	7.56	15.27	0.44	0	0.53	0.9	1.33	1.39	2.72	1.44	2.01	0.61	0.66
ENSMUST00000003290	Bcl2l12	2.22	1.37	2.51	1.56	2.37	3.1	1.67	2.37	3.09	3.63	3.43	3.49	2.83	2.77	4.47	3.84	2.54	3.72	2.53	4.53	4.39	3.06
ENSMUST00000003310	Ranbp2	20.27	30.54	25.05	28.79	26.49	24.19	22.99	30.73	20.49	21.98	21.55	30.35	18.69	37.84	15.02	14.14	35.61	34.04	29.38	25.31	21.35	25.26
ENSMUST00000003312	Edar	0.06	0	0	0	0.07	0.03	0.02	0.08	0.08	0	0.02	0.05	0.03	0.02	0.06	0.06	0	0.02	0	0.06	0.02	0.01
ENSMUST00000003313	Grk5	0.71	0.89	0.74	0.71	0.9	1.02	0.74	0.91	0.87	0.67	0.84	1.19	1.04	1.36	1.06	0.9	1.25	1.8	2.55	1.72	1.87	1.67
ENSMUST00000003318	Dvl3	2.05	0	1.84	0	1.71	0.94	1.01	0.32	0.46	1.91	0.93	1.72	0.34	1.25	0.1	0	0.62	0.35	0.38	0.14	0	0.26
ENSMUST00000003319	Abcf3	14.8	14.59	16.42	7.96	18.32	18.25	17.67	6.74	20.4	15.15	20.4	22.34	21.6	24.52	31.51	20.38	32.94	23.88	23.65	23.27	32.83	32.81
ENSMUST00000003320	Eif2b5	23.26	20.78	24.83	21.65	25.07	25.68	24.55	18.11	23.1	25.58	21.06	48.14	36.67	48.26	51.46	44.6	55.29	44.69	46.97	46.14	49.09	47.35
ENSMUST00000003345	Amph	0	0	0	0	0	0	0	0	0	0	0	0	0	0	0.01	0	0	0	0	0	0	0
ENSMUST00000003351	Grin2c	0	0	0	0	0.02	0	0	0	0	0	0	0.03	0.01	0	0	0	0	0.04	0.04	0.02	0	0.01
ENSMUST00000003360	Car11	0	0.08	0	0	0.38	0	0.18	0	0.42	0.32	0.39	4.1	3.12	3.43	4.99	4.24	3.23	5.58	3.81	3.3	5.62	4.48
ENSMUST00000003369	Plag1	0.05	0.12	0.1	0.14	0.02	0.08	0.02	0.1	0.08	0.02	0.23	0.1	0.08	0.17	0.02	0.02	0.18	0.1	0	0.06	0.04	0.01
ENSMUST00000003370	Hck	1.8	1.3	1.59	3.25	1.99	1.52	1.2	2.22	1.72	1.8	0.85	0.75	0	0.33	0.14	0.23	0.12	0.27	0.48	0.56	0.14	0.24
ENSMUST00000003386	Mrpl4	18.24	11.23	15	17.03	16.8	18.3	20.17	10.84	17.29	21.63	17.99	33.17	31.63	36.03	44.3	37.69	34.83	32.96	36.53	32.24	44.23	40.99
ENSMUST00000003395	Pde4a	0	0.05	0	0	0	0	0	0.03	0	0	0	0	0	0	0	0	0	0	0	0	0	0
ENSMUST00000003397	Ap1m2	0.22	0	0.1	0	0.28	0.16	0.21	0	0.1	0.27	0	0	0	0	0	0	0	0	0	0	0	0
ENSMUST00000003404	Glg1	9.31	10.02	11.85	8.25	10.14	9.86	10.25	9.11	9.55	11.75	10.72	15.71	7.58	15.07	10.61	11.34	15.03	15.19	13.77	12.55	12.39	12.39
ENSMUST00000003413	Cyp4f39	0	0.16	0.22	0	0.18	0.32	0	0.16	0	0.26	0.14	0.22	0.03	0.13	0.55	0.38	0.44	0	0	0.17	0	0.26
ENSMUST00000003416	Cyp4f16	0	0	0	0	0.88	0.65	0.24	0	0.2	0.3	0	0.26	0	0.67	0.41	0	0.32	0.28	0	0	0.5	0.51
ENSMUST00000003433	Mknk2	52.72	40.97	49.17	31.24	35.38	47.28	50.84	22.52	49.63	43.98	60.25	164.56	161.75	209.53	206.19	132.32	272.78	167.42	188.48	176.71	231.35	255.34
ENSMUST00000003434	Btbd2	0	0	0.24	0	0	0.13	0	0	0.08	0	0.19	0	0	0.11	0.1	0.12	0.19	0	0	0	0	0.09
ENSMUST00000003436	Abhd17a	31.19	19.84	26.62	16.72	23.36	23.78	30.73	12.73	30.35	28.78	31.13	24.32	25.12	26	33.65	30.17	29.23	23.93	27.97	26.92	34.19	35.05
ENSMUST00000003438	Mob3a	0.77	0.79	1.79	0.92	0.9	0.76	0.9	0.35	1.25	1.56	1.36	2.49	1.16	1.59	1.6	1.66	1.75	1.77	2.34	1.81	2.46	2.09
ENSMUST00000003442	Cacnb3	0	0	0	0	0	0	0	0	0	0	0	0	0	0	0	0	0	0	0	0	0	0
ENSMUST00000003444	Ccdc65	0	0.07	0	0	0	0	0	0	0	0	0	0	0.03	0	0	0	0	0.03	0	0	0	0
ENSMUST00000003445	Fkbp11	4.61	2.23	5.21	5	7.64	7.78	7.54	3.44	6.11	6.13	4.16	0.82	1.16	1.36	1.3	0.81	1.9	1.41	0.28	1.57	1.54	1.18
ENSMUST00000003450	Ddx23	12.24	12.4	18.54	13.36	14.42	14.23	17.64	13.28	13.75	19.99	13.52	36.87	27.01	39.41	27.81	30.63	40.24	33.21	34.94	32.71	30.74	30.17
ENSMUST00000003451	Rnd1	6.14	4.83	6.48	7.57	3.62	6.05	5.94	4.49	6.42	7.01	8.36	1.36	1.38	1.22	1.83	0.76	0.96	1.43	1.13	2.26	1.95	1.49
ENSMUST00000003459	Myo1g	0.34	0.05	0.45	0.04	0.38	0.32	0.5	0.08	0.13	0.35	0.25	1.24	0.16	0.45	0.31	0.59	0.76	0.44	0.29	0.03	0.29	0.55
ENSMUST00000003461	Ogdh	99.78	103.04	119.85	85.7	108.88	106.56	122.32	71.71	95.22	129.25	106.61	368.73	253.31	345.25	381.16	388.16	380.72	391.35	383.77	376.02	376.88	354.73
ENSMUST00000003468	Grik5	2.32	1.28	1.24	1.49	1.52	2.04	2.89	0.48	2.64	1.87	3.57	1.36	0.82	1.35	1.44	1.09	1.31	1.15	1.19	1.37	1.53	1.02
ENSMUST00000003469	Cd79a	0.17	0.09	0.49	0.38	0.27	0.42	0.39	0.23	0.34	0.24	0.32	4.57	0.07	0	0	0.06	0	0	0.12	0.15	0.05	0.29
ENSMUST00000003493	Prkcsh	47.34	41.69	47.81	29.32	41.95	44.47	51.6	25.54	44.2	51.42	47.91	9.1	7.54	11.57	11.14	10.78	13.45	10.66	11.51	11.67	12.91	11.67
ENSMUST00000003501	Elavl3	0	0	0	0	0	0	0	0	0	0	0	0	0	0	0.01	0	0	0	0	0	0	0
ENSMUST00000003502	Rab3b	0.38	0	0.13	0	0.1	0.1	0	0	0.15	0.34	0.31	0.07	0.25	0.34	0.57	0.31	0	0.14	0.35	0.44	0.49	0.08
ENSMUST00000003509	St8sia6	0.01	0	0.02	0	0.01	0.04	0.01	0.02	0	0.02	0.02	0.72	0.25	0.27	0.24	0.32	0.57	0.36	0.53	0.4	0.29	0.32
ENSMUST00000003512	Fcgrt	81.52	59.26	89.84	56.48	74.5	78.68	98.94	42.81	86.19	84.93	83.99	15.5	10.75	15.06	21.4	21.27	18.17	16.22	14.1	17.96	19.57	19.01
ENSMUST00000003513	Nosip	8.33	5.12	5.32	4.06	6.99	6.66	10.25	3.44	6.36	9.18	7.7	11.64	11.59	14.27	14.88	11.06	12.63	13.33	13.78	14.03	12.32	13.3
ENSMUST00000003521	Rps11	149.27	150.41	193.21	145.51	138.24	153.54	158.8	114.92	137.96	171.99	185.01	167.72	187.12	168.98	257.1	148.65	167.15	103.07	144.08	155.17	266.11	255.69
ENSMUST00000003527	Supt5	20.26	19.2	25.48	17.7	19.49	20.63	26.17	14.41	20.46	26.44	18.94	47.53	33.92	52.75	40.34	34.8	47.08	41.09	42.97	40.33	36.94	39.98
ENSMUST00000003529	Paf1	18.76	23.71	20.56	22.33	22.06	22.44	24.41	17.52	20.65	19.4	20.66	30.21	23.26	27.49	29.72	34.31	28.63	31.24	31.67	32.28	27.72	28.41
ENSMUST00000003536	Med29	12	10.98	14.57	8.3	13.64	12.54	15.02	4.92	12.13	16.68	12.08	18.11	13.98	16.55	15.05	15.07	18.98	14.64	16	14.86	15.4	14.49
ENSMUST00000003544	Bicd1	0	0	0	0	0	0	0	0.03	0.02	0	0	0.11	0	0	0	0	0	0.2	0	0.07	0	0
ENSMUST00000003550	Ncstn	22.2	16.42	25.06	15.09	20.64	22.13	23.32	12.53	22.23	24.49	23.67	16.3	10.86	19.51	19.58	16.2	20.69	18.44	19.9	16.46	19.68	20.15
ENSMUST00000003554	Casq1	0	0	0	0.1	0.1	0.05	0.15	0.16	0	0	0.06	746.55	644.19	778.44	1016.95	1372.28	631.86	837.09	872.01	910.61	987.32	969.28
ENSMUST00000003561	Phyhip	0.08	0.05	0	0.06	0.06	0	0.2	0	0	0.06	0.03	0.05	0.05	0.1	0	0.11	0	0.06	0.11	0.08	0	0.05
ENSMUST00000003568	Crhr2	0	0	0	0	0	0	0	0	0	0	0	4.01	2.9	3.65	6.29	5.5	5.09	3.42	5.09	4.02	5.24	4.47
ENSMUST00000003569	Inmt	654.91	302.59	599.22	299.91	262.9	330.75	384.37	361.03	396.7	388.62	548.92	59.98	30.3	63.85	59.42	73.51	76.35	49.32	47.54	47.55	63.24	73.47
ENSMUST00000003572	Gars	24.34	26.3	23.51	27.07	30.74	28.37	27.71	28.27	25.01	27.17	24.12	56.05	49.38	59.37	58.93	47.01	61.84	49.32	57.52	50.22	60.03	56.19
ENSMUST00000003574	Cyp4f18	0.1	0	0.26	0.15	0.06	0.18	0.11	0.13	0.21	0.1	0.13	0.2	0.09	0.46	0.4	0.34	0.23	0.25	0.5	0.06	0.16	0.46
ENSMUST00000003575	Tpm4	15.44	16.6	16.45	15.16	15.41	13.52	12.53	4.83	11.57	11.61	10.77	20.64	13	17.04	19.25	19.11	22.57	19.22	14.32	17.75	18.15	19.68
ENSMUST00000003597	Psg18	0	0	0	0	0	0	0	0	0	0	0	0	0	0	0	0	0	0	0	0	0	0
ENSMUST00000003599	Pcdhgb6	0.08	0.23	0.11	0.12	0.39	0.19	0.34	0.2	0.25	0.36	0.22	0.81	0.2	1.04	0.43	0.56	0.5	1.27	0.8	1.06	0.67	0.67
ENSMUST00000003612	Dusp3	15.42	16.37	23.5	15.14	15.53	15.26	21.79	10.4	15.53	18.46	16	29.23	10.57	26.6	25.48	23.23	22.34	27.3	21.69	27.05	20.53	23.34
ENSMUST00000003620	Prodh	52.98	56.6	52.58	54.75	37.06	44.33	35.13	42.25	43.28	39.99	62.39	2.21	1.72	2.19	5.47	2.91	5.38	3.15	2.95	2.73	3.13	3.56
ENSMUST00000003621	Ess2	1.93	1.29	1.62	1.98	2.04	2.17	2.93	0.66	1.49	2.53	1.88	3.04	2.94	4.36	3.42	2.61	3.71	3.41	2	4.25	4.37	3.74
ENSMUST00000003622	Slc25a1	86.84	39.25	69.51	49.51	74.43	75.43	80.59	32.77	93.32	83.93	100.79	1.18	1.21	2.08	1.59	1.71	1.96	2.19	2.12	2.32	3.06	3.4
ENSMUST00000003628	Ddr1	0	0	0	0	0	0	0	0	0	0	0	0	0	0	0	0	0	0	0	0	0	0
ENSMUST00000003635	Ier3	0.58	0.35	0.81	0.51	1	0.47	0.34	0.15	0.51	0.32	0.65	14.01	15.81	17.43	22.27	12.78	17.2	16.03	21.92	18.73	25.35	21.65
ENSMUST00000003640	Fosb	0	0	0	0	0	0	0	0	0	0	0	0	0	0.18	0.62	0	0	0.09	0	1.01	1.21	0.51
ENSMUST00000003642	Klc4	17.75	14.92	40.01	12.75	11.55	20.73	28.91	3.88	24.17	31.71	24.46	6.25	3.49	3.06	10.48	9.63	6.55	3.91	9.34	3.97	9.29	5.98
ENSMUST00000003643	Ckm	0	0	0	0	0	0	0	0	0	0	0	8760.01	9791.59	9149.34	15829	13078.4	10918.9	8402.41	11037.2	10373.6	15042.7	14913.2
ENSMUST00000003645	Ercc1	0	0	0	0.49	0	0	0	0	0.43	1.17	0	10.13	10.56	10.56	16.76	14.5	11.68	7.5	11.03	9.64	15.74	13.78
ENSMUST00000003655	As3mt	30.06	34.86	40.46	31.5	39.94	41.96	46.86	22.93	39.24	46.54	34.2	12.89	9.67	16.06	19.24	15.76	14.63	11.8	14.24	16.09	17.6	13.65
ENSMUST00000003659	Comp	0	0.05	0.04	0	0.08	0	0.07	0	0	0	0.03	9.2	2.18	12.04	10.14	13.97	8.72	11.58	13.19	10.05	12.55	9.23
ENSMUST00000003669	Homer3	0.55	0.1	0.3	0	0	0.4	0	0.21	0.5	0.19	0.62	0.95	0.87	0	0	0	0.23	0.03	0.53	0	0.34	0
ENSMUST00000003677	Rnf215	3.9	3.63	5.15	3.56	4.68	4.74	5.42	1.81	4.96	4.46	5.21	4.15	3.69	5.12	3.78	3.95	4.47	3.62	4.74	4.03	4.51	5.85
ENSMUST00000003681	Sec14l2	215.5	105.31	230.52	123.08	235.8	221.84	280.83	134.65	264.54	268.52	216.84	0.07	0	0.07	0.27	0.08	0.09	0.13	0.16	0.12	0.06	0.15
ENSMUST00000003687	Tgfb3	0.24	0.84	0.56	0.51	0.46	0.65	0.52	0.27	0.51	0.55	0.4	16.81	11.74	15.52	16.37	16.09	17.21	20.27	17.58	18.47	17.56	16.26
ENSMUST00000003705	Aven	1.38	1.26	2.21	1.31	1.41	1.18	1.87	1.29	1.45	1.61	1.74	1.29	1.01	1.26	1.1	1.18	0.83	1.06	1.46	1.04	1.5	1.35
ENSMUST00000003710	Aak1	0.11	0.04	0.13	0	0.06	0.16	0.28	0.06	0.1	0.22	0.02	0.2	0.03	0	0.03	0.03	0.09	0.05	0.07	0.08	0.03	0.01
ENSMUST00000003714	Cp	5.31	10.64	5.99	8.35	4.82	5.76	4.09	10.15	5.44	3.69	5.79	3.47	1.33	3.36	2.36	2.05	3.93	3.76	3.15	2.8	2.48	2.6
ENSMUST00000003717	Abcb4	116.59	131.83	131.78	141.73	159	157.03	160.61	128.71	116.99	143.25	125.76	49.01	42.44	55.98	44.88	45.86	48.93	49.11	49.85	47.72	45.53	47.27
ENSMUST00000003720	Crot	312.29	240.54	224.51	340.34	561.9	447.07	359.69	600.73	419.88	294.97	374.83	11.82	7.45	9.99	12.85	14.43	8.3	11.17	11.07	9.88	8.3	8.63
ENSMUST00000003726	Brd4	0.78	1.49	0.2	0.87	1.8	1.4	2.06	0.63	2.26	2.16	1.97	1.29	1.06	0.85	0.93	0.96	0.87	0.47	0.67	0.38	0.31	0
ENSMUST00000003741	Rps6ka1	0	0	1.43	0	0	0	0	0.09	0	0	0	0	0	0	0	1.29	0	0	0	0	0	0
ENSMUST00000003754	Calb2	0	0	0	0	0	0	0	0	0	0	0	0	0	0	0	0	0	0	0	0	0	0
ENSMUST00000003759	Ciao1	12.36	11.43	9.68	8.29	10.53	10.5	11.29	9.34	12.14	9.49	11.45	11.7	8.73	9.5	10.16	10.3	11.7	11.23	9.92	10.82	9.32	10.47
ENSMUST00000003762	Has1	0	0	0	0	0	0.05	0	0	0	0	0	0.07	0.05	0.08	0.17	0.04	0	0.03	0	0.25	0.16	0.1
ENSMUST00000003777	Taf6l	0	0.73	0	0	0	0.17	0.71	0	0	0.19	0.63	0	0.67	0	1.18	0.68	0.49	0	0	0	0.23	0
ENSMUST00000003808	Gdf15	0.54	0	0.28	0.58	0.88	1.47	1.07	0	0.8	1.21	0.31	0	0	0	0	0	0	0	0	0	0	0
ENSMUST00000003818	Insig2	56.83	170.14	99.62	121.5	125.07	126.89	91.38	122.31	89.31	93.44	89.02	18.19	14.68	17.21	23.28	19.9	18.4	17	18.7	19.42	19.41	21.87
ENSMUST00000003826	Htr3a	0	0	0	0	0	0	0	0	0	0	0	0	0	0	0	0	0	0	0	0	0	0
ENSMUST00000003828	Kpna6	0	1.01	0	0.63	0	0	0	1.94	0	0	0	0	0	0	0	0	0	0	0	0	0	0
ENSMUST00000003843	Man1a	77.4	85.71	87.12	86.89	74.31	69.83	75.04	73.37	68.33	74.84	75.08	4.99	1.74	3.65	2.3	2.93	3.86	3.22	3.05	2.89	2.42	3.7
ENSMUST00000003850	Itpkc	2.29	2.11	1.67	1.39	1.98	2.08	3.02	1.61	2.4	2.51	2.35	3.66	3.21	5.72	3.09	2.93	6.53	4.38	4.29	4.79	4.3	4.76
ENSMUST00000003857	Shkbp1	2.05	0.85	2	1.65	1.62	2.12	1.83	1.34	2.31	2.39	1.83	1.07	0.26	1.1	1.06	0.78	0	1.09	1.65	1.07	0.73	1.25
ENSMUST00000003860	Coq8b	7.36	4.36	7.42	2.44	6.34	4.08	8.54	3.06	9.25	7.22	8.68	1.76	1.89	2.43	1.8	2.25	2.56	2.32	1.7	2.09	3.18	2.93
ENSMUST00000003870	Mxi1	1.35	3.23	1.26	3.71	2.93	2.41	1.58	2.01	2.61	2.55	3.18	3.23	2.65	4.21	4.14	3.56	3.42	4.03	4.63	3.1	4.5	4.68
ENSMUST00000003876	Brd8	3.74	3.84	3.35	5.12	4.56	5.57	5.07	5.86	5.48	5.09	4.67	7.75	7.26	10.76	7.38	7.02	11.01	8.97	9.85	9.78	9.6	8.41
ENSMUST00000003898	Ece2	0	0	0	0	0	0	0	0	0	0	0	0	0	0	0	0	0	0	0	0	0	0
ENSMUST00000003906	Farsa	6.29	5.32	6.64	4.46	6.55	6.11	11.85	1.93	7.84	9.41	7.36	14.12	11.4	13.91	15.36	13.95	17.92	14.09	14.67	14.61	16.65	14.96
ENSMUST00000003907	Gcdh	85.95	72.32	68.94	66.69	72.89	84.63	72.99	59.23	92.19	73.26	107.33	5.41	4.55	2.48	6.65	4.96	6.89	4.62	4.11	5.48	3.41	3.87
ENSMUST00000003908	Mast2	0.82	1.72	3.24	2.17	1.84	2.85	4.32	1.97	2.55	4.27	2.64	20.65	10.68	15.98	16.45	23.03	17.58	17.58	16.53	16.88	18.07	15.85
ENSMUST00000003910	Dnase2a	6.02	4.23	5.53	5.35	5.25	5.83	6.34	2.68	5.86	6.53	6.4	2.84	3.83	4.93	4.76	2.39	3.87	2.9	2.82	2.84	4.79	3.52
ENSMUST00000003911	Rad23a	8.75	7.39	7.58	5.78	9.77	17.41	13.25	1.68	11.09	13.59	10.85	34.25	28.25	31.42	37.78	41.22	42.7	35.96	42.32	45.51	34.95	29.18
ENSMUST00000003912	Calr	358.2	320.29	395.04	326.79	414.91	436.03	460.61	332.68	454.82	462.82	369.43	89.06	67.66	85.04	96.94	89.28	96.38	93.1	99.38	99.58	94.49	96.39
ENSMUST00000003922	Syce2	0.03	0	0.93	1.46	0.43	1.51	1.21	1.6	1.66	0	1.65	0.12	0.35	0	0.55	0.32	0.23	0.15	0	0.56	0	0.12
ENSMUST00000003946	Nob1	6.53	5.66	5.84	2.87	5.58	4.23	6.29	3.06	4.23	3.61	4.4	18.52	20.6	23.81	20.82	17.01	25.35	19.43	23.66	22.72	24.11	24.72
ENSMUST00000003947	Nqo1	6.47	6.85	7.31	5.11	8.3	7.43	4.97	7.57	9.75	7.9	8.99	22.25	20.88	20.75	29.71	19.29	22.69	22.4	27.74	23.12	24.52	25.74
ENSMUST00000003961	Ppfia3	0	0	0	0	0	0	0	0	0	0	0	0.03	0.01	0	0	0	0	0	0	0	0	0
ENSMUST00000003964	Gys1	0.7	0.7	0.72	0.97	0.33	0.93	1.26	0.38	0.87	1.01	1.73	160.16	98.45	163.05	182.44	183.63	155.89	157.62	159.62	160.83	152.7	146.08
ENSMUST00000003971	Lin7b	0	0	0.14	0	0	0	0	0	0	0	0	0	0	0	0	0	0	0	0	0	0.11	0.11
ENSMUST00000003981	Il7r	0.2	0	0	0	0.22	0	0	0	0	0.14	0	1.53	0	0.08	0	0	0	0.1	0	0	0	0.07
ENSMUST00000004036	Efnb3	0.07	0	0.1	0	0	0	0.03	0	0	0	0.02	0.27	0.1	0.45	0.26	0.15	0.16	0.35	0.3	0.42	0.45	0.41
ENSMUST00000004050	Mmd	125.33	105.1	103.52	120.67	127.1	104.45	105.63	104.11	101.18	86.92	104.77	9.23	11.16	9.7	12.88	5.08	7.82	10.64	15.1	11.59	12.56	12.44
ENSMUST00000004051	Hlf	12.32	10.83	14.7	13.33	9.93	12.22	13	9.68	11.63	12.86	16.39	2.67	1.02	1.68	3.22	2.6	2.3	1.52	1.79	1.42	2.03	2.35
ENSMUST00000004054	Kpna1	21.91	21.65	20.05	22.77	20.12	19.71	19.03	20.68	16.46	19.41	16.04	73.79	61.03	73.06	64.49	64.96	73.72	70.13	69.73	68.39	64.06	71.13
ENSMUST00000004055	Dzip1	0.3	0	0.09	0	0	0.08	0.23	0	0	0.16	0.04	0.43	0.19	0	0.53	0.49	0.48	0	0.62	0	0.38	0.73
ENSMUST00000004057	Fam162a	79.76	78.74	50.98	54.92	70.91	76.05	56.58	89.8	70.81	46.29	62.42	44.48	26.22	32.24	51.4	45.34	47.17	34.25	62.21	66.62	53.29	51.42
ENSMUST00000004072	Rpl8	254.94	178.04	345.73	132.41	195.4	214.63	286.77	82.32	274.31	283.85	270.91	304.05	290.66	305.38	366.8	260.19	295.4	234.17	289.2	268.72	380.77	367.94
ENSMUST00000004076	Grm3	0	0	0	0	0	0	0	0	0	0	0	0	0	0	0	0	0	0.02	0	0	0	0
ENSMUST00000004094	Ssbp2	0	0	0.12	0.16	0.4	0.13	0.37	0.2	0.1	0	0	0.53	0.43	0.53	0.41	0.56	0.7	0.83	0.54	0.68	0.44	0.42
ENSMUST00000004097	Cux1	0.42	0.43	0.48	0.44	0.56	0.7	0.66	0.43	0.48	0.48	0.32	2.27	1.57	2.72	1.69	1.97	2.16	2.71	2.19	2.15	2.05	1.97
ENSMUST00000004120	Fancl	1.26	1.48	0.96	1.84	1.4	1.21	1.22	1.17	1.32	1.09	1.29	0.48	0.56	0.86	1.01	0.74	0.53	0.49	0.44	0.16	0.23	0.85
ENSMUST00000004133	Brinp2	0	0	0	0	0	0	0.02	0	0	0	0	0.21	0.13	0.39	0.21	0.28	0.29	0.18	0.19	0.1	0.25	0.25
ENSMUST00000004134	Gstm5	4.35	4.33	4.44	3.69	5.87	8.06	4.53	3.85	5.76	5.38	4.37	58.45	60.38	62.15	73.77	58.77	64.49	44.87	53.17	55.64	78.98	72.17
ENSMUST00000004136	Gstm3	14.79	6.24	8.95	5.21	14.94	8.25	7.86	16.99	17.43	16.35	11.91	0	0.04	0	0.25	0	0.31	0.1	0	0.09	0	0.08
ENSMUST00000004137	Gstm7	19.53	16.44	16.39	10.56	23.83	25.31	26.18	17.62	28.88	28.8	22.57	2.7	2.94	3.92	4.83	2.44	3.8	2.76	5.2	3.23	3.21	3.55
ENSMUST00000004140	Gstm1	2080.2	1277.89	2005.97	1159.96	1511.07	1261.2	1372.62	1087.41	1504.75	1528.79	1442.58	219.9	207.11	246.4	314.65	231.53	237.69	206.98	254.2	253.8	297.93	313.19
ENSMUST00000004143	Stat5b	7.19	2.82	8.73	3.81	8.77	7.13	12.42	2.58	8.53	13.65	8.44	21.71	20.34	19.66	34.48	13.86	27.75	24.46	32.9	19.94	25.02	27.18
ENSMUST00000004145	Stat5a	0	0.58	0	0	0.55	1.69	1.21	0	0.32	0.46	1.78	0.37	0	1.52	0	0	1.37	1.15	0	0	0	0.36
ENSMUST00000004156	Map3k11	5.94	2.77	5.88	2.78	4.39	4.77	5.12	2.12	4.42	6.75	5.63	2.42	0.94	2.49	2.87	2.59	2.76	3.03	2.67	2.96	2.67	3.39
ENSMUST00000004172	Hmox2	28.35	31.76	39.87	29.94	25.92	33.35	36.75	28.4	35.19	41.87	37.9	12.27	9.28	9.88	11.31	14.99	13.72	10	6.88	10.87	8.48	9.27
ENSMUST00000004173	Cdip1	18.13	22.36	14.65	10.73	11.92	14.6	13.38	8.03	13.77	17.25	15.03	3.68	3.06	2.99	3.78	3.89	4.06	4.08	4.86	3.1	3.04	3.18
ENSMUST00000004200	Cwc15	44.14	47.11	49.74	35.36	48.23	60.34	55.96	51.71	52.54	55.18	40.46	69.94	57.51	72.15	68.38	58.52	71.37	66.76	76.5	73.53	64.58	69.14
ENSMUST00000004201	Col5a3	1.87	0.43	1.59	1.13	1.86	1.43	1.65	0.39	2.39	2.62	2.81	2.78	2.97	6.48	3.35	4.06	3.61	6.67	7.03	5.59	6.22	6.09
ENSMUST00000004202	Dnmt1	0.61	0.88	0.96	0	1.06	0.99	0.89	0	1	1.68	0.78	2.16	1.11	0.45	0.91	1.36	1.13	1.82	1.59	0.55	0.64	0.85
ENSMUST00000004203	Ppan	6.94	6.26	10.15	4.43	7.43	7.04	11.03	2.65	7.17	9.5	5.95	8.58	8.17	11.69	8.35	4.83	7.79	7.96	7.76	9.52	10.55	8.99
ENSMUST00000004206	Eif3g	56.51	46.24	86.53	41.13	53.5	57.03	82.57	32.27	65.06	78.56	56.09	97.51	85.15	103.97	89.65	81.64	106.56	82.54	97.95	92.68	89.69	90.94
ENSMUST00000004208	Angptl2	5.45	3.36	4.95	3.36	4.15	4.6	4.73	3.06	4.26	5.98	4.75	7.09	3.46	7.74	9.24	8.03	6.33	7.17	8.8	7.93	6.69	8
ENSMUST00000004214	Cacna1e	0	0	0	0.03	0	0.01	0	0	0	0.01	0	0	0	0	0	0	0	0	0.02	0	0.01	0
ENSMUST00000004222	Hira	1.6	1.85	2.32	1.8	2.75	2.02	1.56	1.72	2.13	2.86	3.07	3.7	1.99	3.13	3.67	2.81	4.94	3.12	3.2	2.93	4.08	3.85
ENSMUST00000004232	Adh1	1296.38	790.01	1386.01	772.21	995.69	933.31	1190.66	727.19	1155.14	1116.78	1103.24	22.54	16.85	27.5	25.02	33.01	20.64	22.82	21.9	21.66	22.27	29.88
ENSMUST00000004281	Dyrk2	14.31	14.9	15.39	16.57	16.87	16.11	15.96	14.51	15.1	16.06	16.41	8.14	8.19	11.3	9.39	7.42	6.13	10.95	13.05	11.34	10.02	9.08
ENSMUST00000004294	Kifc2	0.88	0	1.76	0	0.49	0.48	0.26	0	0.37	0.31	0	1.72	0.58	0	1.53	0.17	0	1.72	0	0	1.55	1.68
ENSMUST00000004316	Psap	13.63	7.17	15.45	9.68	12.25	12.35	19.13	5.14	13.76	15.88	24.02	181.1	161.08	194.31	253.96	223.58	188.69	185.99	201	202.45	266.28	255.09
ENSMUST00000004326	Plxna3	0	0	0.06	0	0	0.03	0	0.06	0.05	0.04	0.1	0.1	0	0	0.04	0.04	0	0.05	0.13	0.06	0.05	0
ENSMUST00000004327	G6pdx	1.34	1.85	1.64	0.84	1.7	1.41	1.67	0.89	1.73	1.75	1.43	1.98	1.51	2.62	2.15	2.42	1.82	2.03	2.27	1.83	2.35	2.98
ENSMUST00000004330	Ikbkg	7.53	7.91	7.15	7.31	5.89	5.79	7.24	7.24	5.38	7.1	6.13	0	2.08	2.07	1.39	1.13	0	0.41	0.84	0.37	1.33	1.69
ENSMUST00000004340	Pax2	0	0	0	0	0	0	0	0	0	0	0	0	0	0	0	0	0	0	0	0	0	0
ENSMUST00000004343	Wars2	0.99	1.35	1.35	1.49	1	1.13	1.06	1.35	1.14	0.99	0.82	1.44	0.8	0.82	0.81	0.93	1.32	1.19	1.56	0.88	0.71	1.02
ENSMUST00000004375	Phb2	170.97	132.91	200.93	116.14	173.78	184.79	212.87	111.48	195.54	203.19	179.63	114.02	106.4	114.05	129.75	112.53	112.35	105.55	113.71	114.47	119.35	114.63
ENSMUST00000004377	Ptpn6	0.68	0	0	0.9	1.3	2.43	0.54	0	0.27	1.86	2.11	0.19	0	0	0	0	0	0.16	0	0.2	0.15	0
ENSMUST00000004378	Eno2	0	0	0	0	0	0	0	0	0	0	0	0	0.2	0	0	0.07	0	0.16	0	0	0	0
ENSMUST00000004379	Emg1	29.38	23.61	36.27	18.69	32.13	24.01	40.27	19.65	35.92	36.95	36.17	41.43	37.36	40	54.91	39.73	46.63	38.4	47.16	42.87	48.15	47.08
ENSMUST00000004381	Lpcat3	52.73	40.67	60.67	38.75	44.49	37.11	56.83	25.7	51.53	54.6	60.47	11.25	8.84	11.93	11.88	11.71	11.64	11.74	13.35	12.34	16.03	14.06
ENSMUST00000004389	Grcc10	63.22	36.95	72.14	33.08	59.4	46.83	63.49	31.32	75.57	63.92	69.48	37.61	43.69	48.76	62.39	51.44	41.47	39.56	51.78	44.42	58.79	58.56
ENSMUST00000004392	Irf5	2.03	0	2.92	2.92	3.69	2.79	2.43	3.79	3.26	3.61	3.26	2.12	0.64	1.59	1.79	0.43	1.35	1.26	0.61	0	1.1	1.69
ENSMUST00000004396	Atp6v1f	51.95	41.63	49.05	35.31	48.18	48.74	48.78	35.18	51.87	50.89	45.48	47.88	50.68	52.37	79.2	51.15	59.81	38.65	58.04	48.36	72.75	63.06
ENSMUST00000004428	Clcn5	0.9	0.65	1.26	1.02	1.02	1.04	0.99	0.81	0.81	1.13	0.97	0.33	0.14	0.23	0.27	0.22	0.33	0.4	0.3	0.25	0.42	0.31
ENSMUST00000004430	Clcn3	4.89	4.68	6.29	2.97	4.06	4.19	5.97	3.76	2.82	3.94	3.66	5.13	0.46	3.84	0.98	2.06	2.67	3.61	1.25	2.23	0.88	0.97
ENSMUST00000004453	Gpx6	0.19	0	0.13	0.14	0.2	0.31	0.35	0.13	0.23	0.14	0.59	0	0	0	0	0	0	0	0	0	0	0
ENSMUST00000004470	Utp20	2.78	3.02	3.27	2.91	3.05	3.34	3.58	3.04	2.42	3.06	2.85	3.9	2.41	4.64	2.46	2.49	4.78	4.12	3.53	3.91	3.69	3.54
ENSMUST00000004473	Spic	0.42	1.09	0.93	0.52	0.59	0.72	0.88	0.88	0.48	0.58	0.5	0.32	0	0	0	0	0.1	0.03	0.13	0.33	0.06	0.03
ENSMUST00000004480	Sst	0	0	0	0	0	0	0	0	0	0.41	0	0	0	0	0	0	0	0	0	0	0	0
ENSMUST00000004494	Sin3b	2.52	1.34	2.58	1.84	1.94	1.23	2.32	1.12	1.84	2.59	1.8	5.86	3.67	5.01	4.77	4.05	5.53	5.15	5.5	5.46	4.96	4.5
ENSMUST00000004497	Large1	1.25	0.98	1.94	2.13	1.79	1.96	1.9	1.29	1.99	2.08	1.69	4.26	2.74	4.35	3.88	3.92	5.7	4.57	5.75	6.44	4.51	5.29
ENSMUST00000004505	Npc1l1	0	0	0	0	0	0	0	0	0	0	0.02	0.09	0.39	0.15	0.19	0.14	0.14	0.31	0.18	0.29	0.16	0.16
ENSMUST00000004507	Ddx56	15.95	14.37	14.62	13.6	22.22	17.9	17.88	12.77	18.89	19.36	16.11	33.92	30.32	43.81	36.73	24.85	51.78	36.56	36.98	38.54	40.05	45.18
ENSMUST00000004508	Tmed4	40.67	33.93	34.9	34.25	45.64	52.65	48.79	39.04	41.95	40.76	39.8	29.05	26.35	29.72	37.05	29.34	31.42	30.01	31.2	29.81	35	37.46
ENSMUST00000004554	Rps5	245.62	208.06	287.21	188.96	204.44	218.82	244.08	143.81	266.96	250.82	244.77	325.14	363.69	350.88	457.99	324.55	376.61	288.15	362.26	351.46	472.88	467.77
ENSMUST00000004560	Bid	4.67	2.81	0	3.89	1.24	4.88	6.46	3.39	4.04	4.23	2.94	0	0	0	0	0	0	0	0	0	0	0
ENSMUST00000004565	Ralb	3.42	2.86	4.86	3.87	3.93	4.11	5.14	3.68	4.28	3.98	4.8	3.35	2.06	3.68	4.2	3.7	3.81	3.4	4.35	3.86	3.92	3.93
ENSMUST00000004574	Dnajb11	60.74	57.37	60.4	71.59	64.95	65.91	61.87	55.03	60.37	62.52	51.74	27.62	22.03	26.8	28.84	27.46	30.22	27.07	32.44	29.77	30.31	30.08
ENSMUST00000004576	Tbccd1	0.61	0.79	2.28	0	1.01	1.45	0	0	3.02	0.74	2.14	0.06	0.22	0	0.31	0.38	0	0.41	0	0.67	0.47	0
ENSMUST00000004587	Clec11a	0.32	0.24	0.14	0.58	0.43	0.52	0.44	0.16	0.48	0.47	0.46	0.4	0.25	0.57	0.42	0.63	0.21	0.47	0.55	0.45	0.55	0.45
ENSMUST00000004614	Zfp110	13.04	14.07	11.89	12.02	13.86	10.68	13.22	15.4	12.45	10.17	13.56	9.76	7.43	8.18	7.17	6.8	9.61	9.34	8.69	9.01	7.51	6.55
ENSMUST00000004622	Gab2	0.42	0.95	0.72	0.9	0.63	0.79	0.7	0.49	0.58	0.59	0.55	2.9	1.52	2.96	2.18	2.34	3.07	2.56	2.42	2.61	2.33	2.76
ENSMUST00000004634	Slc1a4	0.24	0.39	0.4	0.71	0	0.59	0	0.59	0.48	0.48	0.66	0.22	0.16	0.24	0.26	0.32	0.32	0.25	0	0	0.35	0.45
ENSMUST00000004646	Coro1c	7.18	3.8	8.13	4.74	6.3	8.54	8.37	3.16	6.6	10.15	7.62	6.39	2.03	5.19	4.36	6.79	7.22	5.78	5.13	5.59	5.61	5.97
ENSMUST00000004655	Psg17	0	0	0	0	0	0	0	0	0	0	0	0	0	0	0	0	0	0	0	0	0	0
ENSMUST00000004657	Psg19	0	0	0	0	0	0	0	0	0	0	0	0	0	0	0	0	0	0	0	0	0	0
ENSMUST00000004673	Ndrg2	1008.25	634.86	825.25	616.92	741.28	792.71	904.6	660.19	890.66	881	1013.81	1069.34	988.89	1181.24	1634.06	1199.85	1294.03	1128.59	1295.71	1288.41	1562.06	1520.12
ENSMUST00000004681	Pnpla6	1.54	0.86	1.2	0.62	1.21	1.21	1.32	0	1.01	2.02	2.78	0.28	0.29	0.5	0.38	0.72	0.85	0.44	0.77	0.53	0.58	0.47
ENSMUST00000004683	Mcoln1	15.59	14.08	15.02	12.61	13.68	14.88	17.7	5.27	17.23	18.34	17.76	12.62	10.65	12.84	14.4	13.18	12.93	14.19	14.19	11.84	15.16	14.63
ENSMUST00000004684	Arhgef18	5.28	5.09	6.7	5.62	5.52	5.15	7.02	3.52	5.33	7.26	5.68	3.23	2.03	3.2	2.4	2.29	2.2	3.21	3.01	2.76	3.14	2.6
ENSMUST00000004686	Pex11g	10.38	5.8	6.52	5.86	9.95	9.92	11.8	4.23	12.74	11.64	12.03	1.06	0.72	0.62	1.19	0.98	1.02	1.06	1.13	0.9	1.26	1.17
ENSMUST00000004715	Mospd2	4.19	2.92	5.82	4.67	4.7	4.31	3.8	5.91	4.12	4.94	4.76	2.71	1.29	2.22	0.62	1.3	2	2	1.39	1.26	1.27	1.39
ENSMUST00000004728	Cd33	0	0	0	0	0	0.03	0	0	0	0	0	0.09	0	0	0	0	0	0	0	0	0	0
ENSMUST00000004729	Etfb	175.73	90.62	229.87	91.21	150.32	190.44	235.52	36.47	219.02	218.26	239.31	101.6	111.12	103.04	150.6	108.68	104.4	86.08	101.32	90.16	144.84	108.66
ENSMUST00000004732	Lim2	0	0	0	0	0	0	0	0	0	0	0	0	0	0	0	0	0	0	0	0	0	0
ENSMUST00000004745	Stxbp2	15.18	8.41	12.36	11.92	12.44	15.43	15.82	9.91	14.56	16.6	13.72	0.64	0.41	0.84	0.25	0.75	0.46	0.53	0.28	1.4	0.65	0.66
ENSMUST00000004749	Pcp2	0	0	0	0	0	0	0	0	0	0	0	0	0	0	0	0	0	0	0	0	0	0
ENSMUST00000004750	Sgce	0	0	0	0	0	0	0	0	0.18	0	0	0	0	0	0	0	0	0	0	0	0	0
ENSMUST00000004756	Wwox	3.85	1.38	3.55	1.77	2.01	4.79	3.28	3.1	2.97	2.75	3.21	2.41	1.76	2.19	2.71	2.3	1.96	2.18	1.75	2.59	2.42	2.49
ENSMUST00000004761	Nrf1	1.75	0	0.89	0.11	0	0	0.48	1.2	0.31	2.39	0	0	0	0.23	0.17	0	0	0	0	0	0	0.05
ENSMUST00000004770	Tyr	0	0	0	0	0.01	0.02	0	0	0	0	0	0	0	0	0	0	0	0	0	0	0	0
ENSMUST00000004774	Aqp1	39.63	31.13	37.06	30.81	30.91	37.8	36.85	19.38	37.51	36.52	38.72	108.23	89.47	123.97	127.23	116.26	120.57	124.79	105.57	118.53	128.51	141.91
ENSMUST00000004780	Arid3b	0	0.48	0.63	0.39	0.33	0.59	0.29	0	0.88	0.03	0.28	1.41	0	1.68	1.04	1.53	0.92	1.02	1.31	1.65	1.33	1.51
ENSMUST00000004784	Cnn2	2.11	1.53	1.51	2.22	1.78	2.25	2.07	1.09	2.4	1.57	1.82	5.17	2.32	2.28	3.82	3.89	3.48	3.85	3.95	4.65	3.47	3.67
ENSMUST00000004786	Polr2e	29.51	18.5	31.01	20.5	33.8	37.43	40.33	25.67	36.3	35.79	26.59	56.5	49.28	58.28	62.52	55.89	59.48	59.45	60.34	62.37	58.32	58.66
ENSMUST00000004827	Ly9	0	0	0	0	0	0	0	0	0	0.32	0	0.14	0	0.07	0.06	0	0	0	0.24	0.05	0	0
ENSMUST00000004829	Cd244a	0	0.05	0	0	0	0.08	0	0	0	0	0	0	0	0.06	0	0	0	0.06	0	0	0	0.05
ENSMUST00000004850	Adgre1	0	2.54	1.1	1.23	1.32	1.29	0	1.04	0.61	0	0.59	0	0	0.1	0	0	0	0	0	1.11	0.28	0.83
ENSMUST00000004868	Mtfp1	16.69	12.64	17.6	13.52	15.28	16.21	14.87	8.56	14.41	14.4	12.35	15.89	15.53	17.83	29.04	32.35	18.87	23.33	30.59	30.01	26.75	23.75
ENSMUST00000004892	Rab11a	25.94	39.89	23.19	36.45	30.61	25.02	31.2	36.05	20.39	18.13	29.64	16.03	7.26	14.63	22.54	18.52	16.01	9.82	16.4	16.15	13.8	16.14
ENSMUST00000004910	Eif2b2	8.59	5.91	10	4.71	8.75	9.37	11.01	3.78	9.1	9.64	7.76	26.25	20.57	22.79	27.94	26.08	26.38	24.99	26.4	26.08	26.46	27.47
ENSMUST00000004913	Pgf	0	0	0	0	0	0	0	0	0.08	0	0	1.15	1.09	0.5	1.58	1.14	0	1.3	1.85	0	1.22	1.71
ENSMUST00000004920	Ulk2	16.15	11.61	10.9	14.31	16.05	12.88	12.42	14.26	14.52	13.15	14.46	25.42	19.35	27.58	23.25	22.03	25.25	27.87	27.42	23.94	22.47	24.13
ENSMUST00000004936	Ccl24	1.45	0.88	2.35	1.59	2.91	2.6	2.06	0.38	2.68	1.74	2.32	2.64	2.21	3.21	3.07	3.52	1.55	5.85	5.22	4.58	3.38	4.44
ENSMUST00000004943	Tmed11	0	0	0	0	2.67	0	0.14	0	0	0	0	0	0	0	0	0	0	0	0	0	0	0
ENSMUST00000004949	Traf6	5.92	5.54	6.4	6.29	5.44	5.82	5.69	6.15	4.91	5.45	6.16	4.9	3.43	5.68	3.73	3.16	4.7	5.35	5.19	4.46	4.64	5.53
ENSMUST00000004955	Prpsap2	0.59	2.23	1.27	0	2.6	3.07	2.16	3.53	1.94	3.6	3.03	0.24	0.95	2.5	1.06	0	1.52	2.09	2.44	2.62	2.75	1.49
ENSMUST00000004959	Grap	2.62	1.36	3.21	0.66	1.75	2.32	1.94	0.69	1.79	2.97	1.84	2.73	2.08	3.32	2.92	2.89	2.91	2.65	3.2	3.7	3.72	2.98
ENSMUST00000004964	Pou1f1	0	0	0	0	0	0	0	0	0	0	0	0	0.08	0	0	0	0	0	0	0	0	0.09
ENSMUST00000004965	Chmp2b	13.27	15.21	15.92	18.32	16.93	17.24	15.72	19.64	15.59	14.44	13.65	21.07	17.29	21.26	18.37	15.69	19.73	17.04	16.68	18.41	17.99	19.17
ENSMUST00000004968	Plod3	5.33	3.78	6.15	3.74	4.25	5.39	6.97	1.49	6.42	6.69	5.78	6.69	3.3	6.34	7.06	5.54	6.28	5.37	5.89	6.02	7.32	7.19
ENSMUST00000004985	Brpf3	1.47	1.2	2.04	1.34	1.56	0.43	1.16	0	1.27	1.79	1.63	0.63	0.11	0.45	0	0	0	0.67	0.2	0	0.07	0.18
ENSMUST00000004986	Mapk13	0	0	0	0	0	0	0	0	0.12	0.09	0	0	0	0	0	0	0	0	0	0	0.05	0
ENSMUST00000004987	Srpk1	2.13	2.31	2.81	0	1.02	1.48	1.61	0.17	1.85	1.09	1.9	6.11	1.85	2.83	3.01	3.12	3.25	2.06	4.16	2.83	3.2	3.7
ENSMUST00000004990	Mapk14	3.72	0.8	2.79	2.48	1.78	2.19	0.87	3.27	0.88	4.2	2.84	0	0	0.68	0.54	0	0.48	0.43	0.67	0.81	0	0.21
ENSMUST00000004994	Pax3	0	0	0	0	0	0	0	0	0	0	0	0	0.08	0	0.01	0.01	0.04	0	0.21	0	0.07	0.04
ENSMUST00000005003	Lbr	2.32	2.85	2.46	2.3	2.79	2.77	1.82	1.38	1.46	2.76	2.21	9.07	7.63	10.55	7.77	6.37	7.24	8.4	8.54	8.74	8.36	9.03
ENSMUST00000005014	Hapln2	0	0	0	0	0	0	0	0	0	0	0	0	0.03	0	0	0.07	0.1	0.07	0.3	0.09	0.09	0
ENSMUST00000005015	Prcc	12.1	10.44	14.46	11.39	12.54	13.65	16.61	7.17	13.51	15.58	12.61	49.28	48.74	55.05	43.93	37.21	56.51	47.78	56.21	50.9	51.51	54.41
ENSMUST00000005016	Rrnad1	0.2	0.16	1.02	0.34	0.39	1.18	1.67	0.35	0.42	0	1.02	1.06	0.13	0.4	0.38	1.1	0.45	0.9	1.34	1.25	0.28	0.91
ENSMUST00000005017	Hdgf	97.32	87.82	115.3	86.98	94.67	92.89	109.34	74.23	96.1	109.15	100.12	164.27	151.62	168.27	208.68	159.63	160.46	141.15	162.03	155.85	189.56	187.79
ENSMUST00000005019	Crabp2	0	0	0	0	0	0	0	0	0	0	0	0	0.06	0.17	0.07	0	0	0	0.41	0	0.16	0.06
ENSMUST00000005041	U2af2	16.23	14.63	22.23	10.13	20.27	18.82	28.46	7.66	20.74	24.79	21.13	23.29	17.51	23.98	24.56	16.53	22.24	19.55	26.87	25.45	21.82	24.28
ENSMUST00000005051	Ldha	1.11	0	0.28	0	0	0.58	0.3	0	0	1.34	0.24	0	1.11	3.35	1.47	1.77	3.23	0.55	2.2	3.58	0	0
ENSMUST00000005053	Tmem242	27.99	18.61	25.73	19.7	25.35	27.75	24.85	23.03	27.06	29.46	27.84	47.23	52.68	50.9	58.25	53.47	47.75	43.6	46.34	48.08	63.14	61.76
ENSMUST00000005057	Thop1	3.89	2.54	4.13	1.72	3.38	3.44	4.2	1.42	3.89	3.93	4.03	16.61	11.49	15.16	16.69	14.52	19.69	15.44	16.52	15.03	15.58	15.38
ENSMUST00000005064	Pias4	4.19	3.11	3.64	3.34	4.13	4.12	5.29	2.49	4.25	5.77	5.52	10.5	9.98	14.51	11.92	9.96	14.12	11.03	11.22	9.84	13.25	14.64
ENSMUST00000005066	Map2k1	17.58	14.53	17.94	15.68	17.62	16.77	18.7	11.55	16.33	17.31	17.12	24.27	22.06	27.62	27.93	23.65	31.1	21.56	26.78	21.76	30.6	30.57
ENSMUST00000005067	Sgta	41.7	27.97	48.38	26.68	44.13	45.12	56.68	21	47.29	50.94	43.76	81.73	70.48	82.2	93.65	83.24	92.91	81.84	91.42	88.17	95.07	93.31
ENSMUST00000005069	Nmrk2	0	0	0	0	0	0	0	0	0	0	0	1.33	2.63	2.36	1.47	2.99	0.91	2.81	4.22	5.23	1.99	2.64
ENSMUST00000005072	Dtx2	0	0.2	0	0	0	0	0	0	0.74	0	0.17	0.57	0	0	0	0	0	0.89	0	0	0	0.29
ENSMUST00000005073	Zp3	0	0	0	0	0	0	0	0	0	0	0	0	0	0	0.05	0	0	0	0	0	0	0
ENSMUST00000005077	Hspb1	38.07	44.06	64.21	57.05	28.34	31.68	37.32	12.36	29.99	28.53	24.94	357.37	422.21	482.04	379.93	285.65	421.97	340.53	359.59	467.31	563.07	609.33
ENSMUST00000005103	Nfe2l3	0.05	0.07	0.1	0.07	0.07	0.04	0.07	0.37	0.04	0.06	0.03	0.03	0.04	0	0	0	0.05	0.07	0	0	0.05	0.06
ENSMUST00000005108	Kdm5a	3.35	3.87	3.33	2.68	3.35	3.52	3.84	3.33	3.08	3.54	3.38	3.6	2.18	4.67	2.51	2.46	3.5	4.01	3.45	3.04	3.44	3.48
ENSMUST00000005114	Fxyd4	0	0	0	0	0	0	0	0	0	0	0	0	0	0	0	0	0	0	0	0	0	0.05
ENSMUST00000005120	Ccdc130	2.21	1.3	2.08	1.05	1.04	2.25	2.31	1.15	1.53	3.34	0.83	1.57	3.09	3.03	2.25	3.03	3.8	2.7	1.72	2.59	2.19	2.93
ENSMUST00000005122	Mri1	1.44	5.14	1.79	3.6	0.81	4.22	2.63	1.9	2.95	3.48	2.19	3.94	4.99	4.51	2.59	0.42	2.22	1.22	1.92	5.46	5.2	3.17
ENSMUST00000005164	Prkacb	0.59	0.33	1.86	0	0	0	0.51	0.49	0.32	0	0.56	0.66	0.19	1.51	0	0	0.45	0.48	0.78	0	0.3	0
ENSMUST00000005173	Sgsh	1.57	0.94	1.23	1.44	1.43	2.19	2.5	1.16	2.48	3.4	2.55	0.96	0	0.5	0.95	1.07	0.64	0.87	1.7	0.95	1.32	0.4
ENSMUST00000005175	Chd5	0	0	0	0	0	0	0	0	0	0	0	0	0.03	0.02	0.03	0	0.03	0.02	0	0.03	0	0.03
ENSMUST00000005185	Cstb	40.37	22.8	41.37	33.51	52.54	47.25	44.25	41.29	44.97	45.86	38.36	15.48	13.44	15.41	15.34	13.04	15.81	12.56	14.98	14.85	14.42	16.16
ENSMUST00000005188	Sh2b2	0	0	0	0	0.45	0	0.47	0	0.2	0.63	0	1.65	0	1.24	0.98	0	0	0	1.2	0	0	0
ENSMUST00000005218	Cd44	0	0	0	0	0	0.13	0	0	0	0	0.09	0	0	0	0	0	0	0	0	0	0	0
ENSMUST00000005220	Slc1a2	33.91	19.85	44.02	21.36	26.64	21.67	38.27	14.1	33.33	35.03	43.42	0	0	0	0	0	0.03	0	0	0	0	0
ENSMUST00000005233	Eif2ak4	2	1.51	1.07	1.38	1.05	1.84	1.72	0.8	1.31	0.88	1.46	0.96	0.79	0.84	0.18	0.82	1.51	1.3	0.86	0	0.81	0.64
ENSMUST00000005234	Wdr1	17.55	15.8	16.02	16.48	21.31	22.82	21.58	16.18	20.46	21.9	20.51	17.67	14.4	19.9	17.67	16.25	19.65	20.23	19.08	18.89	24.21	22.29
ENSMUST00000005238	Slc2a9	0	0	0.43	0.48	0	0	0	0.28	0	0	0	0	0	0	0.11	0	0	0	0	0.22	0	0.02
ENSMUST00000005255	Ccn4	0.09	0.11	0.13	0.07	0.32	0.18	0.08	0.18	0.12	0.09	0.22	0.1	0.1	0.17	0.18	0.12	0.13	0.29	0.31	0.08	0.1	0.16
ENSMUST00000005256	Ndrg1	6.78	5.29	4.95	5.6	7.19	6.81	6.99	7.17	7.77	8.02	7.98	15.11	11.21	21.1	14.85	17.43	17.98	16.89	21.74	14.92	20.09	21.45
ENSMUST00000005262	4930550C14Rik	0	0	0	0	0	0	0	0	0	0	0	0	0	0	0	0	0	0	0.29	0	0	0
ENSMUST00000005279	Klf5	0.21	0.21	0.05	0.26	0	0.06	0.03	0.09	0.1	0.27	0	2.08	1.86	2.43	1.38	1.82	1.54	2.33	2.16	1.73	2.3	2.37
ENSMUST00000005292	Prdx2	52.9	30.71	48.96	34.59	40.22	39.74	45.4	17	42.06	36.91	46.01	30.21	29.39	32.09	49.72	42.9	47.78	34.2	46.61	45.83	57.3	54.08
ENSMUST00000005334	Shbg	0	0	0	0	0	0	0	0	0	0	0	0	0	0	0	0	0	0.04	0.12	0	0	0
ENSMUST00000005336	Senp3	10.29	8.4	13.87	7.24	9.33	9.74	11.01	7.21	10.74	13.16	11.51	13.31	13.24	17.33	16.11	10.56	16.51	12.54	14.36	17.07	16.99	19.76
ENSMUST00000005352	Corin	0	0	0	0	0	0	0.08	0	0	0	0	0	0	0	0	0	0	0	0	0	0.16	0
ENSMUST00000005364	G6pc2	0	0	0	0	0	0	0	0	0	0	0	0	0	0	0	0	0	0	0	0	0	0
ENSMUST00000005365	Spc25	2.72	1.34	1.87	0.62	1.77	0.58	1.28	1.65	1.16	1.2	1.37	0	0.16	0	0.43	0.17	0	0.19	0	0	0.3	0
ENSMUST00000005371	Trp53	5.87	7.31	6.76	6.52	8.42	8.78	6.77	6.93	8.39	11.16	10.52	6.53	8.29	9.62	10.03	5.48	7.46	9.56	14.35	9.4	11.87	10.95
ENSMUST00000005394	Ufd1	17.27	14.79	17.87	14.99	17.31	15.4	14.25	12.44	14.37	21.28	14.69	30.72	26.64	30.5	32.15	22.62	34.12	24.34	35.31	26.38	35.51	37.21
ENSMUST00000005399	Zfp287	0	0	0	0	0	0	0	0	0.06	0.19	0.11	0	0	0.12	0	0	0.05	0.09	0	0	0	0
ENSMUST00000005400	Prlr	0.87	0	0.24	0	0.17	0.71	0.47	0.52	0.44	0.24	0.69	0	0	0	0	0	0	0	0	0	0	0
ENSMUST00000005406	App	2.3	1.6	2.65	2.98	1.28	3	2.77	1.15	1.3	4.2	2.86	2.91	4.47	4.7	5.11	2.57	3.64	2.75	1.1	3.69	3.27	5.52
ENSMUST00000005413	Zfp112	0	0	0	0	0	0.25	0	0	0	0	0.4	2.51	0.44	2.5	1.16	2.7	1.8	2.45	1.87	2.81	1.63	1.56
ENSMUST00000005431	Letm1	17.56	16.32	21.42	16.71	18.03	19.64	21.07	15.32	17.86	20.67	16.36	16.79	14.16	17.27	19.19	16.83	16.02	15.77	17.81	19.12	18.36	16.12
ENSMUST00000005452	Fgfr4	10.74	7.65	10.21	5.35	10.58	11.29	12.93	5.49	13.34	15.76	12.34	0.66	0.38	0.61	0.39	0.45	0.33	0.61	1.01	0.46	0.87	0.94
ENSMUST00000005470	Cadm3	1.44	1.44	0.24	0.93	0.92	0.53	1.61	0.64	0.46	0.39	0.53	0.72	0.93	1.2	1.11	1	1.14	0.82	0.17	1.3	1.47	0.92
ENSMUST00000005477	Cyp2b10	0.61	0	1.4	0	0	0.98	1.35	0	0	0	0	0	0	0	0	0	0.07	0	0	0	0	0
ENSMUST00000005487	Txn2	173.84	138.49	188.38	117.11	157.55	193.63	195.73	111.98	191.7	177.57	189.36	129.79	129.3	136.47	198.8	178.59	157.67	141.65	173.6	171.19	194.73	183.38
ENSMUST00000005488	Casp14	0	0	0	0	0	0	0	0	0	0	0	0	0	0	0	0	0	0	0	0	0	0
ENSMUST00000005490	Slc1a6	0	0	0	0	0	0	0.04	0	0.03	0	0.04	0	0.02	0	0	0	0.06	0	0	0	0	0.07
ENSMUST00000005493	Slc1a3	0	0.06	0.02	0.09	0.04	0	0	0.18	0.08	0	0.03	0.78	0.22	1.13	0.36	0.79	0.92	0.48	1.03	0.63	0.35	0.48
ENSMUST00000005503	Msh6	2.58	2.84	3.17	3.85	3.11	3.33	2.77	4.27	3.2	3.01	3.48	2.11	1.89	2.83	1.77	2.03	2.25	2.78	3.18	3.39	2.35	2.53
ENSMUST00000005504	Fbxo11	2.06	2.72	1.89	4.55	2.58	3.42	4.5	2.82	1.66	4.43	4.25	4.27	1.39	4.98	1.35	1.96	4.72	4.95	1.76	3.55	1.93	3.38
ENSMUST00000005507	Mlxipl	20.11	11.46	25.72	16.96	17.6	18.83	28.23	14.75	20.97	30.15	30.83	12.1	7.08	11.6	9.82	12.25	8.69	11.64	11.43	9.31	10.39	9.37
ENSMUST00000005508	Tbl2	1.47	0.55	3.33	1.08	2.9	1.8	1.32	0	2.72	2.24	4.01	0.73	1.04	1.68	1.8	2.1	1.83	1.9	2.81	1.72	0.07	1.7
ENSMUST00000005509	Stx1a	0.08	0	0	0	0	0	0	0	0.15	0	0.17	0	0.17	0	0	0.32	0	0.11	0.62	0.09	0	0
ENSMUST00000005518	Kmt5b	0	0	0	0	0	0	0	0	0	0	0	0	0	0.57	0	0.04	0	0	0	0	0.16	0
ENSMUST00000005532	Nid1	3.32	4.18	4.17	3.6	3.29	3.9	4.01	3	3.2	3.15	3.44	21.57	8.07	23.25	15.8	22.86	21.31	25.57	19.6	18.93	17.55	20.86
ENSMUST00000005548	Hmox1	12.79	15.23	19.78	18.44	15.85	18.72	16.81	8.12	18.38	18.67	19.34	47.81	28.41	43	15.72	22.96	108.6	19.51	20.92	19.39	26.01	28.04
ENSMUST00000005578	Cic	1.25	1.52	2.17	0.79	0.86	1.05	1.12	0.27	0.99	1.51	1.35	3.03	2.6	3.38	1.53	2.52	1.65	2.88	3.13	3.1	2.73	3.21
ENSMUST00000005583	Pafah1b3	1.46	0	0.74	1.13	0.96	0.79	1.93	0.41	1.4	0	0.62	0	0	0.17	0.38	0	0	0	0	0	0	0
ENSMUST00000005592	Siglecg	0	0	0.03	0	0.04	0.01	0	0.31	0.05	0.14	0.06	0.16	0	0	0	0.01	0	0.05	0.06	0.01	0	0.08
ENSMUST00000005597	Zfp658	0	0.36	0.5	0.26	0	0.19	0.1	0	0	0.04	0	0.46	0	0.25	0.12	0	0	0	0.25	0	0.18	0
ENSMUST00000005600	Rfx1	2.03	1.59	2.44	1.84	1.31	1.98	2.37	0.79	1.84	2.36	2.25	3.28	2.55	2.43	2.72	3.25	3.05	3.01	2.58	3.11	3.13	3.45
ENSMUST00000005601	Il27ra	0.45	0.32	0.11	0.22	0.37	0.44	0.43	0.35	0.48	0.25	0.33	0.66	0.07	0.26	0.2	0.07	0.05	0.13	0.06	0.12	0.05	0.13
ENSMUST00000005606	Prkaca	27.45	19.27	24.15	19.77	31.23	31.76	38.77	21.23	36.12	31.88	35.72	59.23	48.35	60.11	79.68	67.45	58.63	56.59	61.43	61.82	68.97	67.91
ENSMUST00000005607	Asf1b	0.07	0	0.15	0.2	0.05	0.06	0.05	0	0.17	0.14	0.1	0.12	0.25	0.23	0.41	0.23	0.33	0.27	0.1	0.14	0.18	0.2
ENSMUST00000005611	Myl10	0	0	0	0	0	0	0	0	0	0	0	2.47	3.2	2.31	2.37	1.6	2.02	3.4	4.48	4.15	3.08	3.67
ENSMUST00000005616	Pkn1	3.45	4.18	5.18	3.92	4.81	4.27	5.06	2.35	4.07	4.54	3.82	8.45	4.86	7.41	6.92	7.9	8.06	7.76	7.4	7.66	6.87	7.09
ENSMUST00000005620	Dnajb1	11.4	10.84	10.53	6.37	10.87	10.04	12.1	4.47	9.89	9.85	7.13	2.17	3.77	2.99	3.31	1.57	3.39	4.7	4.06	5.43	5.24	3.5
ENSMUST00000005630	Msh4	0	0	0	0	0	0	0	0	0	0	0	0	0	0	0	0	0	0	0	0	0	0
ENSMUST00000005643	Celf1	13.85	12.91	21.45	8.97	11.71	13.63	24.13	5.16	14.09	22.53	16.05	21.55	10.28	18.26	8.72	12.22	20.82	20.18	15.98	13.5	12.15	14.29
ENSMUST00000005647	Ndufs3	60.31	47.71	66.21	49.37	56.66	52.52	65.28	38.87	61.33	49.21	64.68	92.48	104.25	95.94	145.52	86.58	99.35	70.99	78.11	100.27	130.95	119.91
ENSMUST00000005651	Por	512.36	516.65	810.09	317.64	305.13	393.18	579.78	145.32	319.66	584.68	449.67	24.1	19.4	28.41	22.78	20.12	35.95	24.5	23.42	19.46	24.01	28.2
ENSMUST00000005669	Cyp2b13	0.07	0.13	0	0	0.1	0.05	0	0	0.06	0	0.28	0	0	0	0.07	0.04	0	0	0	0	0	0
ENSMUST00000005671	Igf1r	0.37	0.49	0.44	0.28	0.37	0.45	0.38	0.36	0.24	0.45	0.31	4.56	3.53	5.41	3.09	2.94	3.83	5.18	4.37	4.16	3.3	4.02
ENSMUST00000005678	Fcer2a	0	0	0.19	0.32	0.13	0	0.04	0.13	0.16	0.04	0.1	1.73	0.02	0.06	0.03	0	0	0	0.07	0	0.15	0.04
ENSMUST00000005685	Cyp2a5	1172.77	863.2	1345.48	760.2	322.29	442.72	782.25	446	560.06	827.16	1084.4	0	0	0	0.26	0.24	0	0	0	0	0	0
ENSMUST00000005692	Atp4a	0	0.07	0	0	0	0.05	0.04	0	0	0	0.04	0	0	0	0	0	0	0	0	0	0	0
ENSMUST00000005705	Trim28	11.5	8.69	11.29	10.71	10.04	12.46	13.23	6.98	12.21	14.22	15.02	16.41	14.93	17.79	22.54	16.28	18.82	16.44	18.03	18.87	24.86	25.91
ENSMUST00000005711	Chmp2a	103.93	107.63	117.31	109.29	105.65	128.44	125.17	109.39	120.23	112.85	105.67	77.66	74.14	75.56	88.68	84.94	78.56	79.06	96.47	84.18	85.41	76.9
ENSMUST00000005714	Ube2m	8.97	4.78	8.95	6.63	8.93	8.12	11.65	4.64	8.65	11.64	8.52	26.28	25.26	27.57	36.14	30.72	26.16	20.81	30.2	29.08	30.16	31.07
ENSMUST00000005719	Adcy9	1.44	3.76	0	2.69	0	0	0	0	1.62	0	0.8	0	0	0	0	1.59	0	0	1.08	0	0	0
ENSMUST00000005722	Mef2c	0	0.46	0	0	0.05	0	0	0.44	0.27	0.18	0.36	49.49	31.91	44.38	42.19	51.92	31.72	43.58	37.85	43.11	40.15	39.34
ENSMUST00000005749	Ctr9	7.98	8.69	10.42	8.55	8.05	7.93	8.36	9.2	7.81	10.55	7.1	9.62	6.12	9.51	7.85	6.69	9.1	8.08	8.82	7.41	7.28	7.17
ENSMUST00000005751	Mrvi1	0	0	0	0	0	0.15	0	0	0	0	0	0	0	0.2	0	0.56	0.24	0.23	0	0	0	0.15
ENSMUST00000005768	Pip5k1a	0	1.51	0	0	2.21	0	0	0	0	1.44	0	9.95	9.1	15.26	8.93	10.77	5.19	8.36	13.19	8.97	13.48	16.01
ENSMUST00000005769	Tmod4	0	0	0	0	0	0	0	0	0	0	0	223.24	210.66	215.99	260.46	232.69	257.93	227.71	241.46	240.82	230.97	237.14
ENSMUST00000005791	Cabp5	0	0	0	0	0	0	0	0	0	0	0	0	0	0	0.03	0	0	0	0	0	0	0.03
ENSMUST00000005798	Snx6	9.02	10.37	7.06	7.26	10.36	8.99	9.58	10.63	9.47	8.59	9.39	10.48	9.88	12.98	11.29	10.87	13.81	11.09	14.69	12.71	13.69	12
ENSMUST00000005810	Mthfd2	0	0.09	0.23	0.34	0.27	0.28	0.19	0	0.34	0	0.38	1.86	1.53	2.59	1.99	1.21	2.03	0.95	1.98	2.32	1.73	2.12
ENSMUST00000005815	Kit	0.58	1.14	0.84	0.76	0.63	0	0	0.87	0.78	1.01	0.57	0.25	0.05	0.45	0.17	0	0.11	0.13	0.13	0	0.22	0.28
ENSMUST00000005817	Tomm40l	3.95	1.87	2.46	2.22	2.53	3.28	3.67	2.33	4	4.18	6.75	0.42	0.16	0.25	0.27	0.22	0.17	0.2	0.56	0.62	0.18	0.23
ENSMUST00000005820	Nr1i3	0	0	9.88	0	0.8	0	2.43	0	6.56	6.7	0	0	0	0	0	0	0	0	0	0	0	0
ENSMUST00000005824	Apoa2	10840.7	9510.36	9529.32	9371.84	10488.1	11065.1	10381.8	10340	11609.4	8676.07	10450.6	0.75	0	0	7.33	2.16	1.88	0.9	0	0	0	0
ENSMUST00000005825	Pan2	0	0.96	0.86	0.03	0.11	0	0	0	0.16	1.51	0	0	0	0	0.33	0	0	0.69	0	0	0.45	0.02
ENSMUST00000005826	Cs	33.86	30.59	36.77	33.51	42.08	39.87	42.5	29.95	34.77	38.55	36.16	352.48	268.05	355.11	405.03	379.42	361.03	344.6	366.46	363.15	397.84	390.87
ENSMUST00000005829	Ampd3	0	0.47	0	0.28	0.13	0.27	0.23	0.15	0.25	0.41	0	8.45	6.65	11.4	7.32	5.65	14.78	5.99	7.17	7.15	8.05	8.57
ENSMUST00000005830	Bcas2	15.05	12.33	16.89	14.79	19.61	20.27	20.59	20.96	17.61	21.1	16.8	24.03	24.28	24.61	23.27	25.76	25.98	25.37	27.58	22.15	22.46	19.31
ENSMUST00000005839	Sh2d1a	0	0	0	0	0	0	0	0.21	0	0	0	0	0	0	0	0	0	0	0	0	0	0
ENSMUST00000005841	Ctcf	11.94	16.18	14.25	12.19	12.55	12.79	13.32	14.08	12.84	10.85	12.33	15.38	10.51	13.74	13.38	11.56	13.64	14.14	14.49	12.73	11.47	12.74
ENSMUST00000005849	Agrp	0	0	0	0	0.18	0	0	0	0	0	0	0	0.18	0	0	0	0	0.12	0	0	0.51	0
ENSMUST00000005860	Pvalb	0	0	0	0	0	0	0	0	0	0	0	12.52	17.28	21.4	32.46	22.12	18.29	20.42	19.88	24.39	41.29	34.14
ENSMUST00000005862	Tfap4	2.04	2	3.21	1.89	2.09	1.79	3.7	0.78	3.23	3.32	2.93	5.24	4.7	5.72	2.9	4.07	4.41	4.97	7.07	4.68	5.13	4.77
ENSMUST00000005889	Vav1	0.89	1.67	1.62	1.32	0.73	0.83	0	1.11	1.09	1.17	0.93	0.88	0	0	0	0.32	0.23	0.33	0.29	0.33	0.31	0.28
ENSMUST00000005891	Klk9	0	0	0	0	0	0	0	0	0	0	0	0.05	0	0	0	0.06	0	0	0	0	0	0
ENSMUST00000005907	Cd247	0.1	0.15	0	0	0	0	0	0.12	0.08	0.06	0	0.58	0.32	0.97	0.57	0.25	0.17	0.44	0.23	0.57	0.8	0.66
ENSMUST00000005923	Psmb4	73.81	69.91	83.87	87.24	71.61	89.83	79.56	79.05	79.93	86.23	81.73	83.57	80.03	91.27	125.59	66.93	116.01	69.25	90.71	86.84	128.57	133.13
ENSMUST00000005933	Klk1b16	0	0	0	0	0	0	0	0	0	0	0	0	0	0	0	0	0	0	0	0	0	0
ENSMUST00000005950	Mmp12	0.14	0.03	0	0	0	0	0	0.05	0	0	0.25	0	0	0	0	0	0	0.06	0.15	0	0	0.05
ENSMUST00000005952	Slc30a4	3.87	4.53	3.45	4.42	3.57	3.3	2.85	4.24	2.68	3.21	4.09	6.21	5.05	6.71	5.1	3.64	6.14	5.57	5.85	5.37	6.21	6.45
ENSMUST00000005953	Sqor	115.33	79.34	99.11	71.18	91.44	82.93	83.94	77.79	96.17	91.62	101.51	19.05	15.63	16.65	24.93	19.93	19.26	16.6	22.78	19.27	22.66	22.12
ENSMUST00000005954	Bloc1s6	1.55	2.67	1.52	1.68	1.56	0.74	1.82	0.77	1.96	1.11	1.66	0.38	0	0.5	0.18	0.38	0.72	1.25	0.75	0.37	0.37	0.67
ENSMUST00000005964	Adh5	260.67	241.3	235.87	212.38	229.18	238.79	237.96	226.31	242.76	254.37	251.01	31.21	26.22	30.98	33.45	31.08	33.42	30.75	31.82	29.31	30.77	31.26
ENSMUST00000005975	Gpr108	7.93	5.46	8.66	4.17	5.67	7.99	7.85	3.3	6.42	8.36	6.75	9.52	8.79	12.15	12.16	11.28	14.11	8.9	8.39	9.99	14.04	12.84
ENSMUST00000005976	Tnfsf14	0.07	0.13	0.05	0.1	0.1	0.27	0.25	0	0.1	0.05	0.08	0.11	0	0	0	0.09	0.07	0.03	0.09	0.12	0.04	0.06
ENSMUST00000006005	Pth1r	0	0	0	0	0.2	0	0.59	0	0.25	0	0	0	0	0	0	0	0	0	0	0	0.39	0
ENSMUST00000006020	Cnga2	0	0	0	0	0	0	0	0	0	0	0	0	0.03	0.02	0	0	0	0	0	0	0.02	0.02
ENSMUST00000006027	Reep5	5.89	3.57	4.29	4.7	5.67	5.15	5.21	5.67	5.71	4.54	4.69	57.32	48.83	55.73	68.21	65.99	58.63	59.97	67.69	57.65	63.95	63.09
ENSMUST00000006029	Arhgap8	0	0	0	0	0	0	0.06	0	0	0	0	0	0	0.28	0	0	0	0	0	0	0	0
ENSMUST00000006035	Ergic3	53.5	32.32	57.81	23.35	42.31	38.84	52.02	17.17	56.17	55.04	54.68	22.54	20.61	24.71	30.3	27.64	26.92	24.87	27.98	23.99	31.14	29.87
ENSMUST00000006036	Uqcc1	0	1.41	0	5.66	0	2.42	0.17	3.12	0	0	0	0	0	3.26	0	0	0	0.4	0	0	0	1.04
ENSMUST00000006037	Ncoa2	10.27	11.58	10.62	8.85	12.07	7.54	11.76	7.19	11.49	12.12	8.11	5.96	3.8	6.77	0.2	4.34	6.97	7.16	5.33	4.83	1.78	1.72
ENSMUST00000006046	Trh	0	0	0	0	0	0	0	0	0	0	0	0	0	0	0	0	0	0	0	0	0	0
ENSMUST00000006053	Smpd4	0.19	1.22	0.43	0	0	1.86	1.51	1.72	2.04	1.94	1.66	2.36	1.88	3.12	2.35	2.08	4.06	2.16	3.63	2.25	2.84	2.97
ENSMUST00000006061	Pex1	8.31	9.77	9.5	10.08	9.4	9.01	8.71	8.09	7.82	8.29	8.01	0.95	0.76	1.25	0.96	0.74	0.69	1.17	1.34	1.33	1.14	1.17
ENSMUST00000006071	Otx1	0	0	0	0	0	0	0	0	0	0	0	0	0	0	0	0	0	0	0	0	0	0
ENSMUST00000006094	Cyp2d26	809.07	437.31	1008.71	396.24	629.29	611.12	869.91	320.84	828.15	782.73	941.36	0	0.03	0	0.15	0.06	0.13	0.04	0	0.12	0	0.06
ENSMUST00000006101	Itgae	0	0.03	0.06	0.09	0.07	0.1	0.07	0.08	0.03	0.04	0.09	0.27	0.02	0.05	0.08	0.02	0.06	0	0.04	0	0.02	0.05
ENSMUST00000006103	Ctns	9.31	6.05	10.61	5.58	6.34	7.96	8.53	4.92	7.87	6.16	9.75	3.36	3.41	4.37	4.07	3.01	4.24	3.76	3.26	4.78	5.4	5.33
ENSMUST00000006104	P2rx5	0.05	0	0	0	0	0	0	0	0	0.03	0	6.06	4.38	5.66	5.69	5.72	6.53	5.81	5.13	5.11	6.14	5.72
ENSMUST00000006105	Shpk	22.53	19.4	23.66	18.13	20.9	22.89	23.46	17.82	23.42	22.34	24.72	0.55	0.19	0.56	0.44	0.45	0.44	0.52	1.05	0.59	0.44	0.71
ENSMUST00000006106	Trpv1	0.05	0	0	0.08	0.12	0	0	0	0	0	0	0.05	0	0	0	0	0	0	0	0	0	0
ENSMUST00000006112	Ephb3	0	0	0	0.04	0	0.07	0.04	0	0	0	0.08	0.28	0	0.14	0.15	0.17	0.23	0.31	0.17	0.27	0.4	0.3
ENSMUST00000006123	Tuft1	0.8	0.77	0.57	0.92	1.21	1.04	0.82	0.85	0	1.42	0.91	0.16	0	0.11	0.38	0	0	0.38	0	0	0.14	0.27
ENSMUST00000006128	Rcn1	4.46	5.2	2.99	4.69	2.25	3.7	3.21	3.07	3.45	3.61	3.19	3.32	2.42	3.01	4.11	1.93	4.41	4.22	4.31	4.84	3.05	3.51
ENSMUST00000006136	Dnase1	0.35	0	0	0	0	0	0	0	0	0	0	0	0	0.91	0.45	0	0.33	0	0	0	0.57	0.55
ENSMUST00000006137	Trap1	111.49	95.36	100.69	104.45	108.1	116.29	108.04	102.45	105.34	101.56	95.63	86.29	74.48	91.06	93.17	84.12	97.74	84.98	87.21	86.6	92.29	92.1
ENSMUST00000006139	1700037C18Rik	0	0	0	0	0	0	0	0	0	0	0	0	0	0	0	0	0	0	0	0.16	0	0
ENSMUST00000006151	Tyrp1	0	0	0	0	0	0	0	0	0	0	0	0	0	0	0	0	0	0	0	0	0	0
ENSMUST00000006167	Odr4	0	0	0	0	0	0	0	0	0	0	0	0	0	0	0	0	0	0	0	0	0	0
ENSMUST00000006171	Prg4	5.03	4.87	5.11	4.66	5.85	2.83	3.78	4	3.35	3.72	3.46	5.52	1.23	6.64	2.63	7.67	10.77	8.03	5.44	6.02	5	5.52
ENSMUST00000006178	Kptn	6.02	3.41	6.36	6.35	6.2	6.03	6.98	2.78	6.42	8.75	7.03	3.69	3.99	4.75	6.54	4.12	5.65	5.35	5.06	4.81	5.48	5.72
ENSMUST00000006181	Napa	30.56	23.27	33.84	16.47	28.69	26.25	35.27	11.52	30.86	33.07	31.11	74.36	65.36	73.66	78.44	76.79	93.42	64.09	73.57	68.59	77.4	79.15
ENSMUST00000006205	Ankhd1	4.66	6.56	5.4	5.47	4.98	6.19	6.27	5.4	4.53	5.96	6.06	8.94	4.45	10.32	2.25	3.28	8	8.29	5.34	5.03	3.61	4.09
ENSMUST00000006209	Sra1	34.53	26.2	27.06	33.83	50.98	50.28	35.8	31.24	32.6	29.4	33.21	23.54	21.36	24.24	25.5	25.03	28.3	23.9	27.93	26.23	30.21	23.42
ENSMUST00000006217	Snf8	33.53	18.83	39.21	25.97	28.98	34.13	42.36	21.6	34.78	39.81	34.52	18.64	17.63	19.51	23.89	18.82	18.41	15.45	17.75	20	24.14	21.08
ENSMUST00000006221	Vps54	17.27	17.11	15.68	21.82	19.35	19.29	16.39	24.24	16.56	19.43	17.23	14.67	10.97	13.83	12.06	10.38	14.72	12.4	13.37	11.32	12.38	13.53
ENSMUST00000006235	Ctsb	134.56	101.8	133.15	118.3	126.33	127.36	116.43	111.77	131.29	117.34	135.88	64.37	50.93	65.58	75.58	73.54	71.41	71.89	75.08	66.37	77.93	74.65
ENSMUST00000006254	Tbcb	11.14	9	11.15	11.83	10.86	12.91	13.92	8.43	14.08	13.94	11.8	13.46	10.45	11.09	15.29	14.72	12.11	12.09	16.4	12.22	15.63	15.52
ENSMUST00000006286	Inpp5k	3.34	4.77	5.4	2.19	5.81	5.53	5.36	1.98	6.3	6.26	5.36	16.76	10.75	14.45	15.92	16.39	15.95	15.24	16.06	14.03	16.16	14.47
ENSMUST00000006293	Crkl	9.4	10.97	9.56	7.45	10.64	10.42	9.8	8.43	8.67	9.89	8.36	9.71	7.58	9.98	9.6	8.44	10.33	9.74	10.63	9.36	10.88	11.41
ENSMUST00000006301	Lrwd1	2.16	1.32	2.84	1.7	2.07	2.64	3.25	0.81	2.56	2.61	2.64	4.28	2.29	3.84	4.49	3.6	3.95	3.48	4.48	4.52	4.22	4.63
ENSMUST00000006303	Upk3bl	0	0	0	0	0	0	0	0	0	0	0	0	0	0	0	0	0	0	0	0	0	0
ENSMUST00000006311	Tead4	0.09	0.24	0.05	0.07	0.07	0.06	0.13	0.2	0.19	0.35	0.16	1.5	0.47	1.47	1.01	0.88	1.54	1.27	1.31	1.42	1.35	1.2
ENSMUST00000006341	Prss16	0	0	0	0	0	0	0	0	0	0	0	0	0	0	0	0	0	0	0	0	0	0
ENSMUST00000006353	Cdkal1	3.54	4.41	3.42	3.91	3.6	4.31	2.96	5.14	3.99	4.21	3.12	10.04	11.03	14.09	7.54	7.3	11.19	10.65	11.14	9.77	10.76	9.31
ENSMUST00000006362	Rhox6	0	0	0	0	0	0	0	0	0	0	0	0	0	0	0	0	0	0	0	0	0	0
ENSMUST00000006367	Htra1	0	0.19	0.16	0	0.64	0.76	0.32	0	0.32	0	0.14	6.12	6.09	11.01	7.83	16.57	13.78	8.92	8.73	11.24	12.12	10.83
ENSMUST00000006377	Zbtb17	3.3	2.29	4.98	1.77	2.92	2.79	4.61	2.2	2.92	4.59	3.21	17.6	13.66	18.22	15.9	13.48	18.02	15.16	18.26	16.61	15.85	15.2
ENSMUST00000006378	Clcnkb	0	0	0	0	0	0	0	0	0	0	0	0	0.06	0.06	0.03	0.13	0.16	0.05	0.07	0	0	0
ENSMUST00000006380	Fam131c	0.8	0.18	2.23	0.39	2.27	2.31	1.9	1.4	2.68	2.42	2.61	0.05	0	0	0.04	0.12	0	0.09	0	0	0.15	0.07
ENSMUST00000006381	Fblim1	0	0	0	0	0	0	0	0	0	0	0	0	0	0	0	0	0	0	0	0	0	0
ENSMUST00000006391	Serpinb9	4.21	3.62	3.39	3.8	3.38	5.95	4.28	5.57	4.47	3.39	4.02	0.57	0.94	1.36	1.17	1.15	0.87	1.25	1.38	1.73	1.31	1.17
ENSMUST00000006392	Serpinb9b	0.04	0.04	0	0	0	0.06	0	0	0	0	0	0	0	0	0	0	0	0	0	0	0	0
ENSMUST00000006397	Epor	0.21	0.35	0.32	0.21	0.38	0.16	0.47	0.09	0.48	0.96	0.82	0.11	0	0.16	0.18	0.19	0.18	0.28	0.29	0.12	0.05	0.21
ENSMUST00000006403	Ccdc159	1.34	0.32	1.36	0	1.52	1.09	2.09	0	1.85	1.12	2.26	0	0.14	0.19	0.15	0	0.6	0	0	0	0.27	0
ENSMUST00000006415	Plcb2	0	0	0.04	0.07	0.02	0.07	0.22	0	0.06	0	0.04	0	0	0.06	0.05	0.03	0.07	0	0	0	0	0
ENSMUST00000006424	Mob1b	4.24	5.41	3.17	3.47	3.63	3.25	3	5.18	2.49	2.38	3.53	0.28	0.15	0	0	0	0	0.74	0	0.1	0.06	0.07
ENSMUST00000006431	Atp6v1b1	0.06	0	0	0	0	0	0	0	0	0	0	0	0	0	0	0	0	0	0	0	0	0
ENSMUST00000006435	Atp6v1b2	14.71	25.7	19.33	20.48	19.72	20.97	18.86	20.31	17.97	18.02	20.36	23.16	21.45	27.12	31.39	24.94	33.27	28.05	27.56	29.83	36.44	34.53
ENSMUST00000006444	Tep1	1.19	0.81	1.38	0.89	1.45	1.41	1.67	1.15	1.5	1.71	1.65	2.87	0.89	2.24	0.98	1.34	1.97	2.41	1.07	1.25	1.09	1.36
ENSMUST00000006451	Ttc5	1.84	1.77	1.6	1.75	1.72	3.59	3.02	1.46	3.52	2.24	2.78	2.05	1.31	2.1	2.52	1.86	2.67	1.9	1.78	1.88	1.9	2.88
ENSMUST00000006452	Osgep	0	0.8	2.99	0.76	0	0	0	0	0	1.26	1.06	1.72	4.63	0	3.53	1.52	0	0	8.81	2.07	1.62	1.9
ENSMUST00000006462	Aamp	79.04	52.7	95.35	47.01	66.53	71.84	98.68	34.48	93.94	90.49	93.55	65.51	54.35	71.25	81	66.5	77.98	64.64	74.91	66.7	84.98	82.52
ENSMUST00000006467	Arpc2	12.73	9.1	12.78	6.26	6.66	10.08	11.43	5.95	10.4	10.5	7.13	7.15	9.13	14.94	12.63	12.5	8.94	5.32	20.53	17.91	15.94	18.85
ENSMUST00000006470	Kmt2b	2.45	2.07	2.48	1.56	2.16	2.59	2.96	2	2.4	3.36	2.97	3.34	1.86	3.74	1.31	2.18	3.57	4.25	2.59	2.82	1.65	2.37
ENSMUST00000006476	Upk1a	0	0.09	0.19	0	0	0.07	0	0	0.04	0	0	0	0.11	0.1	0.04	0	0.19	0.04	0	0.08	0.15	0.04
ENSMUST00000006478	Tmem147	50.53	33.55	45.32	31.01	46.26	41.86	56.03	14.36	52.15	47.58	52.7	57.59	57.09	58.92	94.06	72.05	65.24	57.14	65.04	66.89	91.04	87.1
ENSMUST00000006496	Rps9	331.13	218.67	393.59	168.76	299.41	282.34	336.57	114.21	368.25	370.5	346.43	336.51	325.21	369.16	502	382.4	412.34	319.78	389.35	373.36	513.34	490.6
ENSMUST00000006508	Ggt1	0	0	0	0	0	0	0	0	0	0	0	0.03	0	0	0	0	0	0	0	0	0	0
ENSMUST00000006523	Crip1	5.38	1.27	3.58	4.91	3.92	1.69	2.29	0.55	5.01	2.93	4.14	33.41	27.69	26.62	50.05	43.84	41.86	32.84	48.12	40.7	51.88	50.02
ENSMUST00000006525	Cbfa2t3	0.44	0.32	1.11	0	0	0.55	0	0	0	0	0.36	2.09	1.76	2.64	2.43	1.65	2.05	1.81	3.19	2.27	2.73	2.02
ENSMUST00000006544	Gcat	9.66	5.84	5.49	5.98	10.13	5.73	9.18	2.29	8.35	7.74	8.67	1.2	1.67	0.86	2.49	1.33	0.35	1.4	1.8	1.6	1.83	1.76
ENSMUST00000006556	Mpl	0	0	0	0	0	0	0	0	0	0	0	0	0	0	0	0	0	0	0	0	0	0
ENSMUST00000006557	Elovl1	0	0	1.62	0	1.24	0.48	2.15	0	1.7	3.04	0.88	0	0	0	0	0	0	0.28	0	0.28	0.21	0.18
ENSMUST00000006559	Tpbg	0	0	0	0	0	0	0	0	0	0	0	0	0	0	0	0	0	0	0	0	0.07	0.2
ENSMUST00000006562	Hyi	0.67	0	0	0	0	0	0	0	0	0	0	0	0	0	0	0	0	0	0	0	0	0
ENSMUST00000006565	Cdc20	0.07	0.14	0.1	0.1	0.05	0	0	0.14	0.07	0	0	0.31	0	0	0.1	0	0	0.1	0.19	0	0.15	0.14
ENSMUST00000006578	Nectin4	0.03	0	0.05	0	0	0	0	0	0	0	0	0	0.01	0	0	0	0	0	0	0	0	0
ENSMUST00000006579	Pfdn2	0.35	0	0.93	0.86	0.29	0	0.32	0.47	0.9	0.86	0.59	2.68	0	0.93	2.67	2.94	0.98	2.94	2.97	3.85	1.6	2.57
ENSMUST00000006587	Tmem189	10.31	8.38	10.27	7.03	9.37	8.47	9.53	4.74	10.33	8.58	15.57	5.5	5.54	9.62	8.59	5.6	9.49	7.43	6.27	5.38	8.8	9.86
ENSMUST00000006611	Srm	17.26	9.91	18.21	9.02	15.05	14.19	18.23	5.82	13.83	15.92	15.06	9.74	9.63	10.11	10.15	5.13	8.92	7.03	8.96	6.89	10.46	10.19
ENSMUST00000006614	Epha2	9.51	8.36	9.53	6.21	9	11.69	12.24	5.17	11.1	9.73	8.54	1.06	0.6	1.07	1.47	1.31	1.5	1.55	1.06	1.29	1.4	1.07
ENSMUST00000006618	Arhgef19	17.23	13.49	19.22	10.86	16.62	16.97	20.93	8.33	20.65	22.99	19.39	0	0.07	0.1	0.12	0.05	0.17	0.22	0.27	0.09	0.21	0.17
ENSMUST00000006625	Rbm14	7.87	6.16	6.73	3.61	5.57	6.28	8.68	2.65	6.65	5.82	5.4	5.88	3.97	5.6	6.36	5.98	5.95	5.31	6.22	5.64	5.99	7.2
ENSMUST00000006626	Actn3	0.06	0	0	0	0	0.03	0	0	0.02	0	0.03	3952.52	3210.58	3864.39	3718.31	4471.94	3923.6	4287.76	3975.73	3788.47	3373.45	3210.25
ENSMUST00000006629	Sptbn1	3.71	1.77	1.96	3.83	1	2.89	1.1	2.06	1.3	2.27	1.6	8.13	1.3	7.31	0.74	0.3	9.43	2.94	1.32	2.76	0.79	1.43
ENSMUST00000006632	Zdhhc24	0	0.56	0.53	0	0.19	0.17	0	0	0.75	0	1.27	1	0.76	0.73	0.98	0	0.75	0.34	0	0	1.48	1.5
ENSMUST00000006638	Slc34a3	0	0	0	0	0	0	0	0	0	0	0	0	0	0	0	0	0	0	0	0	0	0
ENSMUST00000006646	Nsmf	11.8	6.28	10.73	10.73	22.79	18.11	18.7	5.61	15.71	20.94	8.96	1.45	1.47	3.27	1.6	0.78	1.65	2.17	2.87	1.23	1.4	1.94
ENSMUST00000006659	Prl7a1	0	0	0	0	0	0	0	0	0	0	0	0	0	0	0	0	0	0	0	0	0	0
ENSMUST00000006660	Prl7a2	0	0	0	0	0	0	0	0	0	0	0	0	0	0	0	0	0	0	0	0	0	0
ENSMUST00000006662	Prl8a9	0	0	0	0	0	0	0	0	0	0	0	0	0	0	0	0	0	0	0	0	0	0
ENSMUST00000006664	Prl8a1	0	0	0	0	0	0	0	0	0	0	0	0	0	0	0	0	0	0	0	0	0	0
ENSMUST00000006667	Gvin1	2.59	3.15	2.64	2.26	6.02	2.75	3.41	7.15	1.91	3.66	2.63	2.25	1.04	1.88	1.24	1.47	1.44	1.87	3.22	2.57	1.69	1.03
ENSMUST00000006669	Pdk1	20.17	15.11	18.75	16.27	15.88	18.62	17	15.81	18.43	15.77	22	18.18	12.19	16.77	15.91	15.7	18.27	16.4	16.44	16.71	16.77	16.05
ENSMUST00000006679	Prtn3	0	0	0	0	0	0	0	0	0	0	0	0	0	0	0	0	0	0	0	0	0	0.22
ENSMUST00000006687	Orm3	5.43	19.65	15.16	3.3	6.12	4.86	4.61	3.96	5.06	6.63	8.53	0	0	0	0	0	0	0	0	0	0	0
ENSMUST00000006692	Mvd	0.99	0.57	1.53	0.93	2.3	1.2	1.41	0.37	1.65	1.4	1.32	5.51	4.31	5.23	5.7	5.68	4.96	4.28	7.18	4.3	5.25	6.14
ENSMUST00000006697	Itih3	382.81	541.88	559.62	355.33	346.91	387.52	427.7	347.48	360.36	513.65	370.21	0.07	0.09	0	0.18	0	0	0.03	0.05	0.03	0	0
ENSMUST00000006701	Stimate	1.44	1.08	1.4	1.51	1.73	2.06	1.16	1.87	2.12	2	2	2.12	1.9	2.59	3.07	1.66	2.76	2.91	2.64	2.88	3.47	2.8
ENSMUST00000006703	Itih4	414.9	452.67	629.2	319.21	318.43	303.9	376.2	264.05	337.81	493.87	338.65	0	0	0.14	0	0	0	0.02	0	0	0	0.06
ENSMUST00000006704	Itih1	26.81	23.18	36.5	29.61	27.18	37.32	34.52	23.29	30.51	46.67	32.79	0	0	0	0	0.01	0	0	0	0	0	0
ENSMUST00000006716	Wnt6	0	0	0	0	0	0	0	0	0	0	0.07	0.3	0.07	0.34	0.34	0.19	0.29	0.14	0.13	0	0.43	0.55
ENSMUST00000006718	Wnt10a	0	0	0	0	0	0	0	0	0	0	0	0.03	0.07	0	0.07	0.12	0	0	0	0	0.07	0.11
ENSMUST00000006721	Cryba2	0	0	0	0	0	0	0	0	0	0	0	0	0	0	0	0	0	0	0	0	0	0
ENSMUST00000006742	Atp7b	5.25	2.69	5.45	3.9	6.57	7.34	7.43	4.63	7.28	8.44	7.78	0.02	0	0	0	0	0	0	0.02	0	0	0.01
ENSMUST00000006745	Defb2	0	0	0	0	0	0	0	0	0	0	0	0	0	0	0	0	0	0	0	0	0	0
ENSMUST00000006749	Slc4a1	0.08	0.03	0.05	0.08	0.06	0.06	0.04	0.03	0.05	0.18	0.02	0.04	0.03	0.02	0.01	0	0.08	0.03	0.1	0.11	0.01	0.3
ENSMUST00000006750	Rundc3a	1.33	2.64	0.72	0	0.53	1.76	2.4	1.79	0.8	0.06	0.7	0	0	0	0.32	0	0	0	0.15	0	0.2	0
ENSMUST00000006754	Ubtf	6.76	7.04	8.5	7.94	5.39	6.61	6.54	4.68	10.01	8.81	9.42	5.71	2.93	5.28	4.48	3.77	5.89	5.56	5.15	6.62	6.12	6.32
ENSMUST00000006760	Cdt1	0.88	0.61	0.74	0.94	0.85	1.24	0.61	0.49	0.78	1.37	1.06	0.37	0.09	0.21	0.19	0.44	0	0.3	0.59	0.52	0.46	0.35
ENSMUST00000006761	Runx1t1	0	0.08	0.01	0	0.03	0.08	0	0	0.04	0.22	0	1.17	0.5	0.92	0.83	0.74	0.41	0.65	0.87	0.46	0.52	0.62
ENSMUST00000006762	Snai3	0	0.15	0.16	0.11	0	0	0	0.1	0.04	0	0.09	7.66	4.2	6.3	10.22	9.2	6.29	5.5	7.92	5.85	6.51	8.46
ENSMUST00000006764	Aprt	33.97	29.11	42.51	19.4	32.56	38.09	45.31	11.04	35.51	45.3	33.49	23.35	22.51	25.21	31.09	22.45	27.72	18.74	21.72	23.48	32.85	32.59
ENSMUST00000006774	Gtf2h1	21.65	21.63	23.86	22.27	18.54	17.15	23.65	19.1	17.29	18.05	17.47	16.77	12.68	15.56	12.92	10.08	15.57	13.94	14.37	13.75	11.23	11.86
ENSMUST00000006785	Slc17a1	0	0	0	0	0	0	0	0	0	0	0	0	0	0	0	0	0	0	0	0	0	0
ENSMUST00000006786	Slc17a2	33.25	22.26	25.97	36.31	29.04	25.23	24.86	32.07	27.6	26.46	23.75	0	0	0	0	0	0	0	0	0	0	0
ENSMUST00000006787	Hfe	10.68	7.33	18.14	5.83	10.53	12.74	16.88	4.79	13.71	21.48	8.36	8.07	7.48	9.32	8.45	9.52	7.73	8.2	5.85	6.63	8.57	7.75
ENSMUST00000006792	Ncr1	0	0.09	0	0.13	0.13	0	0.19	0.11	0.17	0	0.11	0	0	0	0	0.06	0.18	0.04	0.12	0	0	0.04
ENSMUST00000006814	Abhd1	0	0.94	0	1.74	0	0	0	0.28	0	1.33	0	0	0.45	0	0	0	0	0	0.68	0	0	0
ENSMUST00000006818	Tcf23	0.03	0	0.02	0.04	0.02	0.02	0.02	0	0	0.02	0.03	0.16	0.23	0.11	0.15	0.23	0.21	0.14	0.08	0.1	0.12	0.18
ENSMUST00000006825	Nphs1	0	0	0	0	0	0	0	0	0	0	0	0	0	0	0	0	0	0	0	0	0	0
ENSMUST00000006828	Aplp1	0.15	0.16	0.04	0.08	0.08	0.12	0.04	0	0.15	0.14	0.05	0.49	0.05	0.28	0.43	0.61	0.38	0.46	1.06	0.4	0.4	0.54
ENSMUST00000006838	Qars	0.55	0	0.59	0	1.34	0	0	0	0.28	0	0	0	0.49	0	0	0.73	0.35	0	0	0	0	0.66
ENSMUST00000006851	Qrich1	9.16	14.33	7.41	12.94	12.55	8.86	7.26	9.37	11.22	7.32	11.75	4.62	7.49	5.97	6.13	8.28	9.53	4.85	5.3	8.69	8.22	9.48
ENSMUST00000006853	P4htm	0.1	0	0	0	0.14	0.08	0.4	0.26	0.08	0	0	1.88	1.19	1.46	1.54	1.69	1.9	1.73	2.02	1.91	1.88	1.99
ENSMUST00000006854	Usp19	0.31	0.23	0.55	0.81	0.42	0	0.49	0	0.8	1.87	0.69	1.95	1.08	2.16	1.98	2.26	4.86	4.31	4.23	4.21	2.69	2.07
ENSMUST00000006856	Pola1	0.6	0.61	0.34	0.54	0.63	0.58	0.63	0.91	0.49	0.76	0.45	0.28	0.06	0.2	0.19	0.29	0.2	0.26	0.32	0.27	0.11	0.16
ENSMUST00000006893	D130043K22Rik	0.35	0.23	0.35	0.25	0.71	0.31	0.58	0.47	0.45	0.42	0.49	0	0	0.04	0.02	0.03	0.08	0.02	0	0	0	0.01
ENSMUST00000006898	Gmnn	0	0	0	0	0	0	0	0	0	0	0	0	0	0	0.2	0	0	0	0	0	0	0
ENSMUST00000006900	Acot13	73	55.73	69.48	73.51	75.4	78.79	78.13	74.54	71.48	75.75	66.6	95.05	119.19	101.13	116.43	113.57	109.77	97.35	109.04	103.65	107.94	95.96
ENSMUST00000006903	Zfp184	0.05	0.11	0	0	0.08	0.13	0	0	0	0	0.03	0.12	0.15	0.15	0.14	0	0.11	0	0	0.14	0.04	0
ENSMUST00000006911	Cdk4	13.12	9.21	12.67	12.13	13.5	12.65	15.42	7.7	14.62	13.65	13.93	8.82	5.24	8.88	6.35	8.89	8.64	7.11	10.58	7.42	7	6.34
ENSMUST00000006912	Pip4k2a	1.75	2.54	2.14	2.94	2.25	2.3	2.09	2.35	1.9	2.26	1.55	2.52	1.39	2.27	1.87	2.4	2.19	2.41	2.31	2.68	1.88	2.24
ENSMUST00000006914	B4galnt1	41.73	29.11	49.86	23.11	43.24	44.41	51.4	18.48	53.12	65.21	45.95	1.94	0.19	0.34	0.72	0.65	0.8	0.58	0.46	0.23	0.44	0.62
ENSMUST00000006915	Mettl1	2.25	2.45	5.03	2.17	5.42	4.09	3.54	2.82	3.68	3.77	2.69	8.14	7.55	7.84	11.16	6.4	7.55	5.89	5.18	5.76	10.79	9.6
ENSMUST00000006949	Tph2	0	0	0	0	0	0	0	0	0	0	0	0.03	0	0	0	0	0	0	0	0	0	0
ENSMUST00000006952	Saa4	262.01	207.06	287.08	274.72	113.88	157.33	212.74	171.91	143.26	198.73	175.9	0	0	0	0	0	0	0	0	0	0	0
ENSMUST00000006956	Saa3	4.78	5.39	6.96	6.52	3.59	4.32	5.46	6.26	7.62	8.11	4.2	0	0	0	0	0	0	0	0.41	0	0	0.25
ENSMUST00000006963	Krt28	0	0.08	0	0	0	0.19	0	0	0	0.05	0	0	0	0	0	0	0	0	0	0	0	0
ENSMUST00000006969	Krt23	7.78	8.81	8.93	10.48	9.78	7.43	10.39	10.99	6.61	3.07	13.93	0	0	0	0	0	0.08	0	0	0	0	0
ENSMUST00000006973	Kat2a	6.34	4.4	8.96	4.56	7.47	7.49	7.2	4.76	5.77	7.14	5.7	10.43	6.85	9.99	9.21	7.85	10	8.14	7.16	7.28	7.89	8.16
ENSMUST00000006976	Ttc25	0	0	0	0	0	0	0.04	0	0.03	0	0.03	0.04	0.02	0.02	0.04	0	0	0	0	0	0.09	0.14
ENSMUST00000006991	Hcn1	0	0	0	0	0	0	0	0	0	0	0	0.02	0.05	0.05	0.01	0.01	0.02	0.05	0.02	0.08	0.03	0.04
ENSMUST00000007005	Acat2	19.46	9.84	12.41	15.69	15.23	13.64	13.21	11.52	14.77	16.97	16.12	1.04	0.27	0.85	1.08	1.92	1.45	1.48	0	0.67	1.74	1.37
ENSMUST00000007007	Wtap	11.51	12.74	12.72	4.52	11.39	12.63	10.99	7.04	10.38	12.68	8.99	7.58	6.14	8.6	5.47	5.57	6.09	7.22	4.58	9.31	7.55	5.18
ENSMUST00000007012	Sod2	27.84	24.87	24.95	24.34	24.84	25.52	25.15	25.24	25.98	22.74	27.28	43.02	37.36	41.5	40.65	40.44	37.41	39.9	38.46	39.14	40.33	39.36
ENSMUST00000007042	Ik	50.69	59.31	60.1	58.48	57.35	62.1	64.95	62.12	50.25	57.51	44.64	77.6	61.3	73.73	60.69	62.93	69.71	68.66	74.31	67.54	55.35	57.76
ENSMUST00000007046	Tmco6	1.47	1.38	1.69	1.54	1.65	1.57	1.74	0.68	1.82	2.25	2.2	8.73	10.6	12.33	12.35	6.72	13.76	9.62	9.93	12.32	12.78	15.67
ENSMUST00000007130	Ctnnb1	38.33	35.66	50.89	30.39	44.32	36.92	51.99	25.09	45.25	53.01	49.79	55.1	35.52	62.22	53.93	47.62	55.39	54.45	58.57	54.34	54.97	61.71
ENSMUST00000007131	Acly	13.38	11.84	18.37	10.48	12.88	13.2	18.21	8.58	11.51	15.17	12.8	1.77	0.67	1.67	1.39	1	2.19	1.78	1.28	1.81	1.06	1.51
ENSMUST00000007139	Eif1b	15.69	20.04	17.53	18.88	22.35	23.45	19.96	24.16	19.11	20.08	16.36	41.94	44.76	43.57	55.78	37.54	42.66	46.65	50.97	46.26	53.68	48.33
ENSMUST00000007156	Klk1b11	0	0	0	0	0.25	0	0	0	0	0	0	0	0	0	0	0	0	0	0	0	0	0
ENSMUST00000007161	Klk4	0	0	0	0	0	0	0	0	0	0	0	0	0	0	0	0	0	0	0	0	0	0
ENSMUST00000007171	Chrd	0.85	0.78	1.24	0.48	0.71	1.17	0.86	0.58	1.21	1.44	2.32	1.54	1.01	1.33	1.31	0.89	0.51	1.27	1.87	1.18	1.54	1.71
ENSMUST00000007207	Clcn2	14.12	9.66	18.48	5.58	9.77	8.87	13.81	5.04	13.92	13.6	17.68	0.7	0.4	1.03	0.37	0.61	0.51	0.5	0	0.14	0.72	0.81
ENSMUST00000007212	Psmd2	64.49	63.37	73.61	52.38	76.59	67.23	74.81	53.52	74.97	82.29	69.38	191.62	153.84	198.76	226.1	126.02	232.5	145.35	180.21	158.4	211.26	228.91
ENSMUST00000007216	Ap2m1	6.16	1.96	2.26	2.03	2.92	2.24	3.71	1.19	3.31	0.95	3.5	0.15	0.69	0.52	0.49	0.75	1.78	1.56	3.21	1.89	0.63	1.62
ENSMUST00000007236	Syngr3	0	0	0	0	0	0	0	0	0	0	0	0	0	0	0.09	0	0	0	0	0	0.07	0
ENSMUST00000007245	Vwa7	0	0	0	0.04	0.05	0	0.12	0	0.09	0.02	0	6.69	4.14	6.67	8.09	5.12	7.77	5.54	6.74	5.95	6.57	7.56
ENSMUST00000007248	Hspa1l	0	0.15	0.19	0.16	0.14	0.13	0.1	0.13	0.17	0.28	0.33	23.98	16.71	25.06	22.35	25.94	22.36	21.58	24.42	25.1	22.8	23.58
ENSMUST00000007249	Slc44a4	0	0	0.19	0	0.12	0	0	0	0	0	0.16	0.06	0	0	0	0	0	0	0	0	0.09	0.07
ENSMUST00000007250	Msh5	0	0	0	0	0	0	0	0	0	0	0	0	0	0	0	0	0	0	0	0	0	0
ENSMUST00000007251	Abhd16a	20.5	10.05	22.82	7.6	17.8	19.13	24.91	7.97	24.89	24.09	24.34	48.52	37.45	45.86	55.43	53.84	50.21	47.33	50.09	51.55	52.55	49.2
ENSMUST00000007253	Neu1	16.84	12.07	16.35	13.87	14.8	16.66	18.63	9.59	17.15	18.09	16.65	9.62	8.11	9.57	10.18	8.94	11.66	8.94	11.2	10.71	12.42	12.27
ENSMUST00000007255	Ddah2	0.93	0	1.41	0.84	0.57	1.09	0.89	0.13	1.1	0.59	0.84	2.75	2.25	2.64	3.58	3.95	4.23	2.61	3	3.63	4.14	5.76
ENSMUST00000007257	Clic1	8.44	5.06	6.77	7.8	8.58	6.91	6.58	6.69	8.9	7.43	9.38	10.78	5.81	10.53	8.9	8.63	9.89	8.54	9.52	8.15	11.71	12.76
ENSMUST00000007259	Ly6g6d	0	0	0	0	0	0	0	0	0	0	0.19	0.16	0.35	0	0.61	0	0	0	0	0	0	0
ENSMUST00000007266	Lsm2	0.28	0	0	0	0.24	0.49	0	0.71	0	0.62	0	0	0	0	0.15	0	0	0	0	0.23	0	0.12
ENSMUST00000007272	Krt14	0	0	0	0.11	0	0.06	0.11	0	0	0	0	0	0	0	0	0	0	0	0	0	0	0
ENSMUST00000007275	Krt13	0	0	0	0	0	0	0	0	0	0	0	0	0	0	0	0	0	0	0	0	0	0
ENSMUST00000007280	Krt16	0	0	0	0	0	0	0	0	0	0	0	0	0	0	0	0	0	0	0	0	0	0
ENSMUST00000007296	Pole	0.07	0	0.13	0.08	0.09	0.11	0.2	0.28	0.14	0.15	0.25	0.69	0.26	0.59	0.34	0.39	0.73	0.56	0.38	0.57	0.49	0.43
ENSMUST00000007301	Myh3	0	0	0	0	0	0	0	0	0.01	0	0	1.5	0.73	1.08	0.84	1.15	1.47	1.07	1.16	0.99	0.86	0.93
ENSMUST00000007317	Krt19	0.39	0.3	1.06	0.22	0.54	0.84	0.53	0.6	0.41	0.98	0.09	0.38	0.28	0.68	0.19	0.31	0.15	0.29	0.43	0.65	0.78	0.31
ENSMUST00000007318	Krt31	0	0	0	0	0	0	0	0	0	0	0	0	0	0	0	0	0	0	0	0	0	0
ENSMUST00000007340	Atp12a	0	0	0	0	0	0	0	0	0	0	0	0	0	0.02	0	0	0	0.01	0	0	0	0
ENSMUST00000007423	Scube2	0	0	0	0	0	0	0	0	0	0	0	0	0.08	0	0	0	0	0.07	0.63	0	0	0
ENSMUST00000007433	Kiss1	0	0	0	0	0	0	0	0	0	0	0	0	0	0	0	0	0	0	0	0	0	0
ENSMUST00000007444	Strada	0.22	0	0	0.85	0.51	0.71	0.63	0.76	0.83	0.85	1.15	4.99	3.9	3.08	6.08	5.61	4.39	3.39	6.18	5.54	5.35	5.03
ENSMUST00000007449	Akr1b7	0.4	1.12	0.42	0.74	0.71	0.33	0.37	0.13	0.39	1.03	0.31	0.06	0	0	0	0.07	0	0	0	0	0	0
ENSMUST00000007482	Mrpl49	18.58	10.26	14.67	14.5	17.16	16.94	17.44	13.33	19.66	16.96	14.82	11.07	9.65	11.57	14.21	14.1	12.67	11.02	11.97	13.42	13.3	12.06
ENSMUST00000007533	Vps25	69.02	63.05	77.09	68.28	76.23	81.72	79.88	69.62	80.51	75.03	73.54	43.86	42.41	47.63	62.27	47.5	55.9	40.75	55.43	44.16	57.59	55.32
ENSMUST00000007559	Gatad1	16.19	13.29	15.88	16.42	16.05	14.31	18.77	15.69	12.72	15.88	12.96	14.13	12.08	14.41	13.63	11.05	11.58	11.52	13.02	13.01	13.35	12.99
ENSMUST00000007584	Pcdhac1	0	0	0	0	0	0	0	0	0	0	0	0	0	0	0	0	0	0	0	0	0	0
ENSMUST00000007601	2310003L06Rik	0	0	0	0	0	0	0	0	0	0	0	0	0	0	0	0	0	0	0	0	0	0
ENSMUST00000007602	M6pr	47.02	38.96	45.38	39.87	48.87	49.16	50.87	43.08	53.8	48.07	52.59	16.83	13.79	19.07	16.73	12.49	20.95	16.85	16.35	16.24	19.97	20.41
ENSMUST00000007708	Ppp2r1a	24.66	20.36	27.24	19.94	25.82	29.75	31.81	14.18	31.15	30.03	33.22	48.24	36.05	51.09	64.56	53.09	56.02	48.8	59.8	54.49	60.14	62.08
ENSMUST00000007733	Tinf2	2.54	2.1	1.73	2.59	1.84	2.62	3.3	1.94	2.56	3.2	2.91	1.37	2.32	3.04	2.57	3.67	1.28	2	1.74	1.4	3.11	2.79
ENSMUST00000007735	Tssk4	0	0	0	0	0.08	0	0.11	0	0.09	0	0	0	0.04	0	0	0	0	0	0	0	0	0.06
ENSMUST00000007738	Hapln4	1.47	1.58	1.11	0.52	1.29	1.77	1.56	0.97	1.65	1.31	2.34	0	0.03	0	0.05	0.02	0.07	0.02	0.04	0.03	0.04	0.04
ENSMUST00000007747	Dus3l	4	3.08	6.97	2.94	4.15	3.88	5.92	1.11	5.5	6.66	5.75	11.64	9.94	13.52	10.49	11.09	12.66	10.22	11.7	12.19	11.85	10.76
ENSMUST00000007754	Gtpbp3	0	0	0	0	0.14	0	0	0	0	0	0.12	0.5	0.42	0.46	0.36	0.49	0.85	0.19	2.17	0.52	0.61	0.39
ENSMUST00000007757	Tgfbr1	7.68	10.27	8.58	10.19	9.12	8.61	7.39	8.16	6.6	6.77	7.78	10.29	7.78	10.58	8.4	7.12	11.5	11.46	9.26	7.67	10.02	10.87
ENSMUST00000007790	Rad51c	0	0	0	0	0	0.25	0	0	0.03	0	0	0	0	0.09	0.08	0	0	0	0	0	0.09	0
ENSMUST00000007797	Gabrb2	0	0	0	0	0	0	0	0	0	0	0	0	0.05	0	0.01	0	0.03	0	0	0	0	0
ENSMUST00000007799	Cav1	1.94	2.37	0.93	1.88	1.92	1.99	0.01	2.22	1.62	1.16	0.7	42.43	39.03	51.94	47.62	45.02	48.84	52.75	51	48.11	56.18	60.35
ENSMUST00000007800	Arpp19	2.71	2.1	2.6	3.45	2.91	2.26	1.76	1.64	2.29	1.93	3.64	6.13	3.21	4.02	5.04	3.56	3.89	3.75	3.55	4.5	5.18	5.58
ENSMUST00000007803	Bcl2l1	5.17	3.46	10.3	2.41	6.54	7.23	11.5	2.82	10.84	9.76	10.94	4.31	2.78	1.94	4.95	4.05	5.68	6.22	8.28	4.24	7.54	4.5
ENSMUST00000007814	Khsrp	9.93	7.07	12.33	5.47	10.01	9.73	12.96	5.52	11.48	14.13	13.74	10.64	8.76	12.77	10.28	8.42	10.56	10.7	12.17	11.25	12.39	12.35
ENSMUST00000007865	Ccdc124	21.06	16.37	25.34	13.45	21.35	20.96	31.65	18.18	23.85	30.05	16.59	66.45	65.42	66.26	64.1	68.81	52.61	59.54	64.83	65.71	61.31	56.18
ENSMUST00000007884	Zfp54	0.53	0	0	1.43	0.73	0.98	0.44	1.45	0	0.65	1.03	0.33	0.21	0.15	0.24	0	0.22	0	0.22	0	0.14	0.13
ENSMUST00000007921	0610009B22Rik	19.11	15.4	13.14	21.89	18.72	19.23	10.71	15.52	17.48	15.97	16.95	13.06	12.71	15.02	19.97	13.73	13.87	12.92	14.33	11.73	17.25	16.66
ENSMUST00000007949	Twist2	0	0	0	0.14	0	0	0	0	0.05	0	0.06	0.32	0.29	1.14	0.72	0.45	0.36	0.94	0.67	0.66	0.68	1.26
ENSMUST00000007959	Rhoa	112.26	113.98	101.09	118.29	116.17	118.77	108.78	126	109.33	108.84	104.23	72.34	57.92	73.21	72.78	72.56	76.64	70.82	74.06	78.51	80.26	84.11
ENSMUST00000007961	Zmiz1	0.36	0.52	0.24	0.3	0.16	0.19	0.31	0.08	0.13	0.38	0.12	0.58	0	0.63	0.06	0.23	0.64	0.67	0.41	0.39	0.1	0.17
ENSMUST00000007980	Hnrnpa0	12.76	11.64	18.7	11.82	14.33	13.42	15.95	10.13	12.64	16.88	15.71	16.54	15.28	20.92	17.44	14.02	15.4	16.28	20.41	18.27	21.85	21.95
ENSMUST00000007981	Prrg2	12.47	6.33	18.19	4.02	10.37	11.23	16.77	3.05	16.68	15.59	16.31	3.65	2.62	3.87	2.59	3.78	2.5	2.21	3.86	0.92	3.7	3.72
ENSMUST00000007993	Rbm28	3.61	3.36	3.89	4.96	4.49	4.08	3.51	4.56	3.91	4.27	3.8	7.59	6.19	8.39	7.14	6.4	7.04	7.01	8.65	7.89	7.09	7.4
ENSMUST00000008004	Ddx49	7.35	4.87	9.28	5.25	7.4	8.11	9.77	4.02	8.8	7.66	5.36	11.8	9.2	12.7	13.61	9.66	14.1	10.67	9.31	12.55	12.14	13.18
ENSMUST00000008011	Gm9946	0	0	0	0	0	0	0	0	0.08	0	0	0	0	0	0	0	0	0	0	0	0	0
ENSMUST00000008016	Id3	9.31	10.4	15.08	9.62	13.09	13.63	12.11	4.51	10.83	12.66	22.48	7.53	8.64	8.39	15.24	10.24	9.63	9.25	11.72	9.92	15.63	12.12
ENSMUST00000008021	Tcap	0	0	0	0	0	0	0	0	0	0	0	4463.74	4007.4	4269.04	6944.9	6127.32	4607.14	3640.54	4664.34	4133.1	4756.07	5004.54
ENSMUST00000008024	Arid1a	0	0	0	0.41	0	0.01	2.1	0	0	0	0.16	0.75	0.05	1.5	0.36	0	0.98	1.76	0.54	0	0.08	0
ENSMUST00000008032	Crlf1	0	0	0	0	0	0	0.06	0	0	0	0	1.36	0.89	1.18	1.63	1.9	0.66	1.32	1.21	1.63	2.26	2.11
ENSMUST00000008036	Rplp1	584.8	489.18	726.76	426.64	467	524.54	673.75	210.92	708.79	663.13	529.98	787.09	807.77	854.14	1079.99	877.02	834.49	738.35	804.18	853.7	1130.06	1114.16
ENSMUST00000008051	Cabs1	0	0	0	0	0	0	0	0	0	0	0	0	0	0	0	0	0	0	0	0	0	0
ENSMUST00000008052	Hmgcll1	0.04	0	0	0	0	0.03	0	0	0	0	0	0.12	0.06	0.03	0.06	0.04	0.08	0.06	0.15	0.13	0.11	0.18
ENSMUST00000008088	Ttc9b	0	0	0	0	0	0	0	0.05	0	0	0.04	0	0	0.1	0.09	0.12	0	0.14	0	0.15	0.15	0
ENSMUST00000008090	Phox2a	0	0	0	0	0	0	0	0	0	0	0	0.04	0	0	0.04	0.05	0	0.04	0	0	0	0
ENSMUST00000008094	Abhd8	1.1	1	3.04	0.28	1.43	1.37	1.65	0.41	1.72	1.16	1.7	6.46	4.81	7.04	9.16	8.29	6.23	6.13	7.31	8.03	7.35	8.56
ENSMUST00000008131	Ift22	2.92	0	1.85	1.09	0	0	1.11	0	0	2.03	0.05	0	0.37	0.87	0	0.95	0	0.87	0.5	0.58	1.47	0.48
ENSMUST00000008179	Mid1ip1	7.93	5.36	9.26	6.38	6.47	8.22	5.79	6.47	9.94	8.58	11.07	34.6	22.81	36.11	40.53	34.36	31.24	21.18	26.04	17.96	35.01	34.65
ENSMUST00000008273	Prok2	0	0	0	0	0	0	0	0	0	0	0	0	0	0	0	0	0	0	0	0	0	0
ENSMUST00000008280	Fhl2	0	0	0.23	0.24	0	0	0	0	0.08	0.16	0.06	2.21	0.83	1.75	2.44	1.82	1.52	1.88	2.65	1.19	3.32	2.27
ENSMUST00000008297	Clstn3	0	0	0	0	0	0	0	0	0	0	0	0.09	0	0	0	0	0	0	0	0.12	0	0
ENSMUST00000008350	Cers4	0.09	0.27	0.25	0.12	0.26	0.36	0.2	0.36	0.24	0.36	0.19	0.29	0.35	0.5	0.11	0.28	0.23	0.32	0.26	0.37	0.3	0.41
ENSMUST00000008445	Phax	10.47	6.65	11.32	9.3	6.89	12.92	15.01	3.52	15.55	12.91	13.17	10.47	8.41	10.95	9.84	8.88	12.73	10.94	13.66	8.5	9.57	10.27
ENSMUST00000008451	1700109H08Rik	0	0.19	0.13	0	0.23	0	0.14	0	0.18	0	0	0.31	0	0	0	0	0.39	0.47	0	0	0.16	0
ENSMUST00000008462	Relt	0.21	0.08	0.23	0.03	0.1	0	0	0.04	0	0.11	0.2	1.34	1.26	2.01	2.52	1.92	1.08	1.59	2.51	1.64	2.13	2.53
ENSMUST00000008477	Snrpb2	4.3	3.96	4.38	4.3	4.45	3.81	3.49	4.65	4.61	4.73	3.42	8.83	9.75	10.01	9.29	5.77	9.43	6.11	8.17	6.54	9.79	8.87
ENSMUST00000008517	Prpf31	1.45	1.26	1.7	1.29	2.95	1.85	2.53	1.57	2.1	2.17	1.51	3.03	3.42	3.13	3.13	3.08	2.65	3.34	2.72	2.58	2.38	2.43
ENSMUST00000008528	Sertad1	4.85	2.34	5.59	2.94	3.11	3.51	5.13	2.09	3.45	3.44	3.69	6.28	8.49	8.67	10.53	6.68	7.21	8.31	10.04	8.78	9.65	10.83
ENSMUST00000008537	Carhsp1	30.65	18.92	27.5	17.79	28.63	28.2	32.9	19.07	40.79	32.14	37.64	6.66	3.51	5.88	6.31	6.43	7.96	5.73	5.87	7	7.02	8.08
ENSMUST00000008542	Elk3	3.06	2.45	2.67	3.52	2.58	3.23	2.52	2.83	2.84	2.66	3.14	4.25	2.09	4.45	3.11	3.98	3.34	3.49	4.79	4.59	3.98	4.53
ENSMUST00000008573	Herpud2	22.51	29.65	23.24	25.47	23.61	24.38	23.11	22.94	20.51	22.06	21.91	67.76	59.92	71.92	57.51	50.85	74.84	73.92	72.62	67.66	69.89	73.45
ENSMUST00000008579	Rdh13	4.18	3.94	4.3	2.15	2.79	3.39	5.14	1.44	3.24	2.92	3.17	3.77	3.56	4.32	4.37	3.2	4.79	3.27	4.23	3.47	5.4	5.32
ENSMUST00000008582	Adam21	0	0	0	0.12	0	0.03	0	0	0.04	0	0.05	0	0.03	0	0.02	0.03	0	0	0.06	0	0.02	0.03
ENSMUST00000008594	Nutf2	23.32	26.22	31.12	22.74	25.07	26.92	32.69	26.71	28.75	33.97	31.77	83.34	69.08	71.47	107.84	92.91	79.56	75.47	76.3	81.1	89.6	86.04
ENSMUST00000008605	Fut1	0.09	0.05	0.07	0.07	0.11	0.04	0.34	0	0.09	0.1	0	0	0.02	0	0.02	0	0	0	0	0	0.04	0
ENSMUST00000008626	Rnf151	0	0	0	0	0	0	0	0	0	0	0	0	0	0	0	0	0	0	0	0	0	0
ENSMUST00000008633	Elavl2	0	0	0	0	0	0	0	0	0	0	0	0	0	0	0	0	0	0	0	0	0	0
ENSMUST00000008684	Mgst1	2078.34	1790.72	1265.74	1641.39	2391.79	2588.63	1434.2	1383.61	2196.31	1359.44	1891.17	22.91	22.53	25.84	41.68	34.35	30.44	25.01	25.87	25.11	38.12	27.59
ENSMUST00000008733	Dnajb6	7.39	5.04	7.1	4.96	5.33	6.12	8.76	5.05	5.76	6	5.36	82.12	74.63	85.81	84.77	72.67	95.68	71.11	87.53	80.39	82.25	92.88
ENSMUST00000008734	Htr3b	0	0	0	0	0	0	0	0	0	0	0	0	0	0	0	0	0	0	0	0	0	0
ENSMUST00000008745	Rab25	0	0	0	0	0.1	0.5	0	0	0	0	0.23	0	0	0	0	0	0	0	0	0	0	0.05
ENSMUST00000008748	Ubqln4	17.81	15.73	19.3	14.65	16.41	18.93	19.62	11.76	17.29	15.5	15.63	59.05	44.74	56.78	62.72	62.25	62.02	59.5	60.65	60.36	62.37	61.61
ENSMUST00000008801	Cyp4f15	101.98	109.83	134.8	80.95	86.97	96.5	128.71	70.62	104.36	112.47	126.53	0	0	0	0	0.04	0.06	0.03	0	0	0	0
ENSMUST00000008812	Rps18	433.46	553.12	484.47	543.03	411.97	446.46	432.06	492.36	412.03	438.29	386.71	288.57	295.17	300.7	337.09	272.18	322.09	246.04	303.81	285.36	327.8	347.54
ENSMUST00000008826	Rpl10	402.21	392.72	338.36	415.7	383.25	343.29	275.7	312.59	325.02	299.5	315.11	194.65	197.64	182.91	298.19	189.11	209.74	159.01	157.71	162.37	285.6	286.61
ENSMUST00000008830	Zfp955a	2.39	3.22	2.38	3.12	2.35	3.46	2.8	2.67	2.9	2.76	3.94	1.15	0.87	1.15	0.99	1.05	1.31	1.53	1.96	1.08	1.24	1.25
ENSMUST00000008847	Vav1	0.77	0	0.33	0.5	0.67	0.79	0.48	0.36	0.13	0.21	0	0.43	0.2	0	0.09	0.22	0.38	0.15	0	0	0	0.03
ENSMUST00000008878	Gprc5b	0.07	0.28	0.26	0.09	0.26	0.16	0.07	0.08	0.23	0.11	0.2	6.43	3.79	6.46	5.83	6.88	5.62	5.85	6.85	5.8	6.44	6.61
ENSMUST00000008893	Coro1b	32.33	26.43	32.52	19.44	32.42	37.3	46.18	15.28	44.27	46.04	38.78	9.47	5.7	8.71	7.85	8.87	7.41	8.41	13.2	9.87	9.61	10.13
ENSMUST00000008907	Man1a2	9.23	12.24	11.39	11.25	9.92	9.93	9.04	9.86	8.07	10.3	8.79	3.45	2.51	3.42	2.37	2.42	3.59	3.79	3.14	2.87	2.96	2.88
ENSMUST00000008957	Tppp2	0	0	0	0	0	0	0	0	0	0	0	0	0.23	0	0	0	0	0	0	0	0	0
ENSMUST00000008966	Acyp1	6.26	3.65	3.48	0	6.22	5.74	3.97	4.24	4.76	6.55	7.59	4.47	2.92	1.61	5.02	4.21	3.37	3.55	2.83	2.89	5.42	4.92
ENSMUST00000008987	Cldn13	0	0	0	0	0	0	0	0	0	0	0	0	0	0	0	0	0	0	0	0	0	0.05
ENSMUST00000008991	Sptbn2	11.91	7.13	14.23	8.72	12.74	12.2	16.13	9.15	13.71	18.53	16.53	0.04	0.01	0.04	0.01	0.03	0	0.02	0	0	0.05	0.02
ENSMUST00000008995	Hdac4	0	0	0.96	0	0.3	0.04	0.82	0	0	0	0	1.62	0	0	0	0	0	1.19	0	0	0	0
ENSMUST00000008999	Hdac5	0	0.06	0	0	0	0.26	0	0.49	0.14	0	0.17	0.3	0.2	0.79	0.25	0.41	0.89	0.82	0	0.67	0.16	0.75
ENSMUST00000009003	Rala	12.48	11.73	11.47	14.9	14.61	13.46	13.62	17.27	13.28	13.33	11.97	14	13.07	13.81	15.38	13.14	13.5	11.59	14.78	11.44	11.96	13.09
ENSMUST00000009018	Clec3a	0	0	0	0	0	0	0	0	0	0	0	0	0.1	0	0	0	0.29	0.14	0	0	0	0.23
ENSMUST00000009036	Vdac3	67.21	84.26	51.67	83.57	77.42	78.91	66.47	94.55	67.98	60.31	67.53	30.03	32.44	43.45	29.56	39.48	23.89	27.71	31.28	38.03	30.02	34.03
ENSMUST00000009039	Rpl30	142.07	185.75	143.08	190.95	131.01	159.43	143.34	178.88	116.59	146.82	116.45	188.85	146.21	183.26	87.88	72.05	106.04	74.05	77.3	61.23	83.64	87.57
ENSMUST00000009058	Abcb1b	0.45	0.55	0.39	0.66	0.4	0.32	0.25	0.23	0.57	0.58	0.39	7.67	5.66	9.05	6.43	4.58	8.85	7.7	9.6	5.89	6.25	6.91
ENSMUST00000009099	Mta1	12.71	13.6	15.19	9.99	11.73	14.27	18.67	9.74	13.77	18.88	13.35	28.83	20.43	26.17	25.91	22.15	24.39	24.49	27.98	21.97	20.35	23.75
ENSMUST00000009102	Vps72	4.38	7.55	8.77	5.53	6.35	7.21	9.45	7.74	8.57	11.85	8.2	53.6	40.93	47.52	43.57	34.81	46.66	43.52	46.06	48.25	45.33	39.95
ENSMUST00000009120	Gabpa	16.2	18.99	15.13	17.05	17.25	16.86	16.48	19.85	15.06	16.38	17.09	10.22	9.9	14.06	8.16	7.44	11.66	13.37	12.45	11.2	10.31	9.74
ENSMUST00000009138	Stk38	17.66	13.27	17.71	13.97	20.84	20.47	18.56	15.51	18.18	18.26	18.43	13.53	8.43	12.01	12.06	13.14	11.8	12.36	13.65	10.64	10.78	11.28
ENSMUST00000009143	Bmp7	0.7	0.19	0.59	0.19	0.44	0.57	0.5	0.23	0.53	0.64	0.51	0.22	0.17	0.22	0.14	0.17	0.2	0.23	0.52	0.41	0.23	0.2
ENSMUST00000009157	Dynll1	3.46	2.48	2.2	2.98	2.6	3.58	4.17	1.64	3.08	2.41	2.71	3.45	2.66	2.46	3.54	2.39	4.34	3.66	4.36	3.43	3.34	3.7
ENSMUST00000009174	Pdcl	10.33	7.86	7.44	10.58	9.87	9.67	7.73	12.23	9.91	9.68	10.19	3.12	2.82	3.91	3.73	2.12	2.91	3.1	3.1	3.92	4.08	4.24
ENSMUST00000009191	Gm5965	0	0	0	0	0	0	0	0	0	0	0	0	0	0	0	0	0	0	0	0	0	0
ENSMUST00000009214	Rsph14	0	0	0	0	0	0	0	0	0	0	0	0	0	0	0	0	0	0	0	0	0	0
ENSMUST00000009219	Cabp7	0	0	0	0	0	0	0	0	0	0	0.03	0	0.02	0.22	0.17	0.03	0.15	0.1	0.06	0.08	0.13	0.08
ENSMUST00000009220	Zmat5	4.17	2.2	2.87	1.6	5.22	5.3	5.61	0.79	4.99	6.06	6.19	11.8	11.27	13.32	19.27	13.35	15.48	11.34	16.58	10.2	16.82	15.37
ENSMUST00000009234	Ap1b1	17.15	17.76	19.39	14.54	19.61	20.83	21.14	13.29	18.26	20.81	19.18	15.66	7.59	12.94	12.21	13.04	11.78	11.79	15.22	11.18	12.66	12.74
ENSMUST00000009236	Derl3	0	0.47	0.17	0.99	0	1.39	1.19	0	0	0	1.26	0	0	0	0	0	0	0	0	0	0	0
ENSMUST00000009241	Tbx1	0	0	0	0	0	0	0	0	0	0.09	0	4.24	3.39	5.16	5.84	3.4	4.27	4.61	4.27	7.05	5.28	5.63
ENSMUST00000009256	Bcl2l13	9.34	7.57	11.43	7.51	9.06	8.41	9.28	5.62	8.5	9.74	8.6	17.19	11.9	16.68	15.6	14.61	16.8	15.98	15.14	15.09	15.75	15.96
ENSMUST00000009259	Spatc1l	0.1	0	0	0	0.08	0	0	0	0	0	0.06	0	0	0	0	0	0	0	0	0	0	0
ENSMUST00000009321	Dgcr8	3.32	2.71	3.58	3.21	3.81	4.31	3.13	2.63	3.18	2.78	3.39	3.41	1.84	2.81	2.85	2.92	3.01	2.7	2.8	2.89	3.2	3.07
ENSMUST00000009329	Ccl8	0	0	0.45	0.49	0	0	0	0	0	0	0	1.41	0.13	0.18	0.34	0.23	0.36	0.51	0	0.29	0.74	0.42
ENSMUST00000009340	Ifi211	0.82	1.91	2.23	1.98	1.33	2	1.85	2.95	1.19	1.36	1.12	3.84	2.28	4.23	2.92	3.04	3.34	3.93	1.82	3.13	2.69	2.84
ENSMUST00000009344	Xpo6	1.84	0	1	1.99	1.46	1.3	1.55	1.96	2.88	3.83	1.82	0.7	0.76	0.37	0	0	0	0.59	0	0	0.16	0
ENSMUST00000009354	Prr29	0	0	0	0	0	0	0	0	0	0	0	0.32	0.75	0.27	0	0.84	0.53	0.37	0	0.22	0.86	0.98
ENSMUST00000009356	Serpinb2	0	0	0	0	0	0	0	0	0	0	0	0	0	0.14	0	0	0	0	0	0.05	0	0
ENSMUST00000009358	Mymk	0	0	0	0	0	0	0	0	0	0	0	0	0	0	0	0	0.68	0	0	0	0	0
ENSMUST00000009390	Trpm5	0	0	0	0	0	0	0	0	0	0	0	0	0	0	0	0	0	0	0	0	0	0
ENSMUST00000009392	Ascl2	0	0	0	0	0	0	0	0	0	0	0	0.04	0.03	0	0	0	0	0	0	0	0	0.1
ENSMUST00000009396	Tspan32	0	0	0	0	0	0	0	0	0	0	0	0	0	0	0	0	0.25	0.26	0	0	0	0.04
ENSMUST00000009411	Zfp212	2.33	2.13	2.99	1.99	3.06	2.38	3.07	1.45	2.89	2.6	2.91	4.22	3	5.64	4.97	4.37	5.34	4.61	4.08	4.8	5.89	5.7
ENSMUST00000009420	Repin1	2.62	2.11	2.95	3.87	2.47	1.21	2.95	0	1.56	2.57	2.28	0	0	1	0.49	0.33	0	1.53	3.11	1.93	1.89	1.37
ENSMUST00000009425	Rarres2	289.61	195.21	322.96	209.55	278.21	283.85	338.08	162.71	282.56	280.32	263.17	7.44	6.42	12.71	8.41	9.57	4.15	10.04	10.33	1.19	6.34	8.1
ENSMUST00000009435	Pttg1ip	145.67	118.17	138.89	121.76	153.42	155.02	168.78	133.76	171.73	159.5	171.62	21.51	16.58	25.14	25.46	22.13	30.72	20.6	25.57	25.53	28.58	33.45
ENSMUST00000009522	Slc16a12	28.51	23.9	27.76	29.42	21.65	25.77	25.05	25.89	22.76	25.83	28.95	0.16	0.12	0.1	0.11	0.19	0.06	0.18	0.29	0.12	0.16	0.17
ENSMUST00000009530	Timp1	0	0.34	0	0	0.26	0	0	0	0	0.23	0	0	0	0.37	0.84	0.53	0	0.77	0	0.59	0	0.62
ENSMUST00000009538	Syn2	0	0	0	0	0	0	0	0	0	0	0	0.13	0.2	0.16	0.17	0.35	0.46	0.17	0.19	0.07	0.2	0.27
ENSMUST00000009550	Elk1	2.01	1.26	2.1	1.47	1.5	1.82	2.24	1.23	1.44	2.04	2.37	3.94	2.59	4.81	3.9	4.54	4.6	4.76	4.67	4.47	5.29	5.25
ENSMUST00000009617	Kcnc4	0	0	0	0	0.03	0	0	0	0	0	0	18.69	14.1	21.3	26.32	18.53	21.75	18.53	24.72	19.01	22.16	23.55
ENSMUST00000009667	Ush1c	0	0	0	0	0	0	0	0	0	0	0	0	0	0	0	0	0	0.06	0	0	0	0
ENSMUST00000009679	Rnmt	2.48	4.03	2.48	2.78	3.02	2.87	2.17	3.99	2.58	1.65	2.81	7.46	6.54	8.37	8.12	6.54	9.37	9.07	9.3	8.05	9.01	10.3
ENSMUST00000009689	Kcnq1	0.58	0.21	0.69	0.46	0.64	0.41	0.38	0.15	0.36	0.2	0.43	0.31	0.08	0.38	0.16	0.26	0.33	0.1	0.43	0	0.26	0.21
ENSMUST00000009693	Srp14	43.27	55.48	44.95	51.96	48.42	58.92	57	63.81	51.94	49.02	44.89	131.75	126.53	121.23	144.74	129.36	138.26	115.56	130.66	127.28	128.96	135.95
ENSMUST00000009695	6330409D20Rik	0	0	0	0	0	0.1	0	0.16	0	0	0	0.07	0.05	0.2	0	0.08	0	0.23	0.49	0.1	0.07	0.11
ENSMUST00000009699	Cdk9	19.55	17.39	22.96	16.3	17.91	18.65	23.38	14.83	22.17	25.7	20.08	22.03	20.74	26.42	25.32	16.9	23.43	23.67	26.51	25.56	27.14	28.71
ENSMUST00000009705	Eng	12.74	11.83	16.14	9.85	20.04	22.7	14.95	6.3	17.39	15.6	15.68	13.11	9.38	14.53	12.27	16.01	12	12	15.25	13.91	13.87	12.21
ENSMUST00000009707	Tor2a	18.1	11.19	17.33	6.85	12.37	13.5	18.47	5.22	17.34	19.17	19.02	3.61	2.66	4.57	3.01	2.9	2.3	3.06	3.21	2.86	4.42	4.22
ENSMUST00000009713	Mrtfb	0.48	1.67	1.8	1.13	1.33	0.89	0.65	0.51	0.54	1.15	0.72	0.58	0.12	0.38	0	0	0.18	0.55	0.25	0.23	0.04	0.11
ENSMUST00000009727	Syngr1	0	0	0.02	0	0.04	0.02	0.1	0.04	0.06	0	0.08	0.76	0.82	0.84	0.88	1.21	0.6	1.14	0.65	0.92	0.95	0.81
ENSMUST00000009728	Syngr1	0.17	0	0	0.26	0	0.14	0	0	0.22	0.12	0.02	20.37	16.41	17.2	29.08	24.33	23.33	13.7	20.31	20.95	26.89	27.73
ENSMUST00000009732	St6galnac1	0	0	0	0	0	0	0	0	0	0	0	0	0	0	0	0	0	0	0	0	0	0
ENSMUST00000009740	Taf7l	0	0	0	0	0	0	0	0	0	0	0	0	0	0	0	0	0	0	0.09	0	0	0
ENSMUST00000009772	Tex15	0	0	0	0	0	0	0	0	0	0	0	0	0	0	0	0	0.01	0	0	0	0	0
ENSMUST00000009774	Ppp2cb	21.36	21.36	22.43	18.6	20.62	18.91	21.98	15.68	21.62	24.05	25.13	26.76	22.18	26.67	33.24	27.21	27.53	28.63	24.45	29.56	32.77	33.71
ENSMUST00000009777	G0s2	226.45	59.82	144.33	84.94	65	177.49	248.59	50.48	109.49	121.94	165.96	6.98	5.02	3.54	7.54	8.38	3.89	6.35	10.23	8.93	5.93	7.12
ENSMUST00000009789	P4ha1	1.42	2.34	1.57	1.01	1.06	1.97	1.33	1.44	0.9	0.75	1.2	4.48	3.83	4.36	3.72	5.1	5.61	4.04	5.47	6.24	4.01	4.6
ENSMUST00000009790	Pla2g12b	25.22	19.91	26.18	17.9	24.35	21.55	25.42	16.42	27.87	26.58	26.53	0	0	0	0	0	0	0	0	0	0	0
ENSMUST00000009791	Mcu	0	0	0.35	0	0.19	0.39	0	0	0	0.26	0	0	0.1	0	0	0.21	0.26	0.12	0.38	0	0.15	0.09
ENSMUST00000009798	Oit3	14.93	15.04	17.74	11.32	12.09	13.42	13.32	7.27	14.25	13.39	13.61	0	0	0.03	0.02	0	0	0	0	0	0	0
ENSMUST00000009814	Tex11	0	0	0	0	0	0	0	0	0	0	0	0	0	0	0	0	0	0	0	0	0	0
ENSMUST00000009831	Fxyd5	1.72	1.95	4.39	0.83	1.45	0.39	1.93	0	1.22	1.92	1.19	2.94	1.33	3.24	2.17	4.23	4.18	2.73	1.32	3.96	2.17	4.14
ENSMUST00000009875	Kcnd1	0.04	0	0.02	0.03	0	0.04	0.02	0	0.01	0	0.07	0.06	0.04	0.08	0.05	0.1	0.05	0.04	0.06	0	0.1	0.1
ENSMUST00000009877	Tfcp2	0	0	0	0	0	0	0	0	0	0	0	0	0	0	0.73	0	0	0	0	0	0	0
ENSMUST00000009885	Ubp1	16.08	11.43	12.52	11.58	16.01	15.4	12.99	17.89	16.41	6.37	14.73	5.09	1.42	4.02	3.27	4.56	4.16	5.02	6.03	5.58	6.26	5.25
ENSMUST00000009972	Cilk1	0.48	0	0.29	0.24	0.37	0.13	0.7	0.21	0.39	0.86	0.49	0.09	0	0.27	0.16	0	0.36	0.08	0.22	0.28	0.09	0.14
ENSMUST00000010007	Sdhb	198.83	171.39	226.24	185.03	177.4	189.01	214.93	139.62	192.46	220.84	209.63	329.53	289.73	329.89	412.96	342.93	322.3	289.5	330.25	334.14	390.05	361.68
ENSMUST00000010020	Cox4i2	0	0	0	0	0	0	0	0	0	0.14	0	0.88	1.41	2.27	2.43	2.58	1.07	2.95	1.97	2.12	2.79	1.97
ENSMUST00000010038	Snap47	41.8	21.59	29.74	20.02	38.31	38.07	41.3	22.94	46.38	43.74	43.22	11.84	7.7	10.39	13.18	11.68	12.56	10.69	13.02	11.15	12	13.45
ENSMUST00000010044	Wnt3a	0	0	0	0	0	0	0	0	0	0	0	0	0	0	0	0	0	0	0	0	0	0
ENSMUST00000010049	Kdsr	6.01	5.66	6.87	7.3	8.74	6.71	5.85	5.87	5.91	5.63	5.74	2.23	2.05	2.76	1.85	1.74	3.08	2.26	2.66	2.66	2.45	2.84
ENSMUST00000010085	Nxf2	0	0	0	0	0	0	0	0	0.02	0	0	0	0	0	0	0	0	0	0	0	0	0
ENSMUST00000010127	Tktl1	0	0	0	0	0	0	0	0	0	0	0	0	0	0	0	0	0	0	0	0	0	0
ENSMUST00000010188	Zmynd10	0	0	0.11	0	0	0	0	0	0	0	0	0	0	0	0	0	0	0.03	0	0	0	0
ENSMUST00000010189	Tmem115	9.1	8.22	14.84	6.8	8.99	9.15	13.58	4.87	11.15	12.02	11.57	11.1	9.47	11.96	12.77	10.75	11.93	9.87	11.15	12.84	15.12	14.57
ENSMUST00000010191	Hyal2	18.84	15.43	19.64	11.23	13.77	13.53	17.56	6.35	16.62	13.03	16.19	5.39	4.17	3.43	6.44	5.16	5.01	4.2	4.55	4.53	5.41	5.36
ENSMUST00000010192	Ifrd2	13.98	9.53	18.87	9.14	9.7	10.69	16.29	4.25	13.49	13.8	13.51	13.63	13.55	17.6	18.79	15.86	16.41	16.35	16.3	15.79	21.26	21.97
ENSMUST00000010195	Hyal1	15.77	13.53	14.47	11.1	13.34	13.02	15.16	8.6	14.26	11.77	16.28	0.18	0	0.23	0	0.01	0	0.14	0.06	0.02	0.05	0
ENSMUST00000010198	Tusc2	29.2	17.34	24.17	23.17	29.49	27.11	26.7	20.07	30.59	25.54	27.79	31.03	27.22	30.48	41.86	36.62	36.66	30.93	36.31	33.35	40.79	43.58
ENSMUST00000010201	Nprl2	12.22	9.59	11.59	7.48	9.3	10.8	13.79	9.57	11.07	10.88	11.03	5.71	5.22	5.39	7.29	6.05	6.39	4.84	5.41	6.8	6.49	6.58
ENSMUST00000010205	Gnat1	0	0	0	0	0.32	0	0	0	0.1	0	0	0	0	0	0	0	0.05	0	0.07	0	0	0
ENSMUST00000010208	Slc38a3	48.97	31.02	48.81	30.9	49.52	52.81	80.47	20.24	58.61	75.67	71.11	2.38	0.93	2	1.64	5.21	2.01	1.81	2.19	4.6	3.32	6.79
ENSMUST00000010210	Cacna2d2	0	0	0	0	0	0	0	0	0	0	0	0.1	0	0	0	0	0	0.1	0	0	0	0
ENSMUST00000010211	Rassf1	3.79	2.78	3.03	2.32	2.67	2.87	2.53	1.53	2.48	4.3	1.65	11.13	13.56	17.9	13.44	9.33	15.26	12.18	14.65	16.4	17.47	19.16
ENSMUST00000010224	Epn3	0	0	0	0	0	0.04	0	0	0.04	0	0	0	0	0	0	0	0	0	0.08	0	0	0
ENSMUST00000010239	Slc3a2	24.92	25.49	31.23	19.53	20.31	23.58	26.81	12.82	20.42	30.6	20.7	26.69	23.28	35.43	30.83	29.07	36.71	27.05	30.06	30.19	26.71	31.4
ENSMUST00000010241	Nxf1	13.72	12.43	12.92	14.01	13.67	12.14	12.83	15.45	12.64	12.61	12.46	11.55	7.95	12.82	11.11	10.85	9.05	11.63	14.58	11.92	13.88	14.64
ENSMUST00000010248	Tmem223	34.38	12.63	30.41	19.8	25.71	22.06	40.18	14.2	34.02	35.18	29.73	51.34	62.33	60.86	88.73	76.71	60.61	53.54	65.05	71.69	70.13	72.44
ENSMUST00000010249	Tmem179b	14.92	13.5	12.89	13.29	13.09	15.56	13.27	11.96	17.69	15.94	13.92	6.07	8.88	7.2	8.52	5.36	8.37	7.52	10.12	7.1	12.12	9.97
ENSMUST00000010250	Slc22a6	0	0	0	0	0	0	0	0	0	0	0	0	0	0	0	0	0	0	0	0	0	0
ENSMUST00000010251	Slc22a8	0	0	0	0	0	0	0	0	0	0	0	0	0	0	0	0	0	0	0	0	0	0
ENSMUST00000010254	Stx5a	4.34	7.92	6.4	3.22	6.17	5.93	8.97	5.18	5.87	6.49	3.7	2.7	3.8	1.11	2.71	2.67	4.32	1.33	4.29	0.43	6.08	4.61
ENSMUST00000010267	Slc47a1	51.75	47.42	54.04	44.2	40.4	47.6	51.24	42.91	54.69	47.43	59.02	4.21	4.26	6.35	4.91	7.19	3.14	2.56	6.95	2.82	4.88	5.4
ENSMUST00000010278	Wdr77	6.52	8.13	8.05	7.05	9.54	7.72	9.63	6.77	8.85	6.61	9.03	10.44	10.89	12.91	12.2	6.81	13.39	9.91	13.34	10.09	15.13	16
ENSMUST00000010279	Tmigd3	0	0	0	0	0	0	0	0	0	0	0	0	0.08	0	0	0	0	0	0	0	0	0.08
ENSMUST00000010280	Pifo	0	0	0	0	0	0	0	0	0	0	0	0	0	0	0	0	0	0	0	0	0	0
ENSMUST00000010286	Tnfrsf13b	0	0.05	0.19	0.14	0.04	0.09	0	0	0.11	0.06	0.22	0.4	0.1	0.07	0.17	0.03	0.11	0.08	0.22	0.15	0	0.32
ENSMUST00000010298	Spire2	0	0	0	0	0	0	0	0.14	0	0.07	0.1	0.06	0	0	0	0	0	0.23	0	0	0.2	0
ENSMUST00000010319	Prox1	0.75	0.4	1.23	0.15	0.92	0.68	2.34	0.7	0.91	1.61	1.01	0	0	0	0	0	0	0	0	0	0	0
ENSMUST00000010348	Fdx2	16.29	8.3	17.26	9.14	14.55	11.37	14.76	4.08	15.62	13.48	13.53	18.39	20.49	19.94	29.19	23.85	24.84	17.43	27.85	26.68	28.19	24.06
ENSMUST00000010421	2610507B11Rik	34.2	25.43	33.47	25.5	37.69	37.01	42.22	31.35	36.61	37.79	36.66	68.32	43.15	71.75	53.71	66.48	60.27	70.31	63.03	60.99	55.4	53.15
ENSMUST00000010434	AI597479	4.98	4.4	4.15	3.83	4.89	4.6	3.85	5.22	4.52	4.77	4.26	9.47	6.99	8.68	9.11	7.79	9.35	8.11	8.84	7.91	8.75	9.27
ENSMUST00000010451	Tmem86a	3.36	2.37	4.11	2.96	4.6	4.1	4.19	2.04	4.99	3.83	4.79	3.18	2.67	4.64	4.03	4.03	3.39	4.02	5.28	5.13	7.42	6.71
ENSMUST00000010502	Ifi35	8.03	5.83	7.93	7.24	13.02	11	14.11	7.36	10.39	11.13	9.72	5.22	6.22	6.29	7.78	7.14	8.37	6.14	5.67	6.04	8.65	10.2
ENSMUST00000010506	Rdm1	6.35	3.68	6.06	3.63	3.42	4.91	5.96	2	5.78	4	7.02	11.76	12.69	12.7	18.81	18.53	14.25	16.05	16.53	16.83	19.38	16.48
ENSMUST00000010520	Nedd8	44.37	34.07	63.81	36.91	46.57	57.42	57.07	37.63	56.72	62.47	46.63	75.54	76.91	80.72	84.15	77.01	72.13	65.01	75.9	74.78	81.31	77.7
ENSMUST00000010536	Gosr1	12.44	12.78	16.79	10.42	12.47	12.66	14.94	8.78	13.38	13.72	17.07	7.68	6.57	9.57	7.89	6.86	8.93	9.38	9.8	9.25	10.78	10.42
ENSMUST00000010550	Mrpl52	75.7	66.15	102.33	55.38	58.63	74.63	91.93	41.38	90.53	92.62	91.53	55.61	58.91	60.51	89.87	80.42	57.77	63.35	66.64	66.42	88.55	83.28
ENSMUST00000010579	Spaca7	0	0	0	0	0	0	0	0	0	0	0	0	0	0	0	0	0	0	0	0	0	0
ENSMUST00000010597	Kansl3	7.23	5.29	10.22	4.46	7.78	10.85	13.94	0.38	11.56	15.01	6.29	9.53	7	12.94	3.19	3.71	11.6	13.44	0	10.26	8.47	6.21
ENSMUST00000010673	Gm266	0	0	0	0	0	0	0	0	0	0	0	0.12	0.04	0.06	0	0	0.11	0	0.15	0.09	0.18	0.18
ENSMUST00000010682	Tsacc	0	0.58	0	0	0	0	0	0	0	0	0	0	0	0	0	0	0	0	0	0	0	0
ENSMUST00000010698	Mettl16	4.45	6.03	5.18	4.4	4.74	5.79	5.51	6.59	5.59	4.88	4.89	5.11	3.99	4.84	4.39	4.88	5.59	4.86	6.03	4.87	5.29	3.85
ENSMUST00000010736	Dazl	0	0	0	0	0	0	0	0	0	0	0	0	0	0	0	0	0	0	0	0	0	0
ENSMUST00000010745	Apol7a	0	0	0	1.92	0	0	0	2.87	0	0	0	0	0	0	0	0	0	0	0	0.08	0	0
ENSMUST00000010753	Psen2	13.8	13.63	16.59	12.58	11.31	12.82	12.51	9.26	17.25	16.59	16.2	0	0	0	0	0	0	0	0	0	0	0
ENSMUST00000010795	Acaa1b	481.33	248.49	573.54	364.23	586.85	647.68	801.02	260.65	600.04	522.95	588.89	0.18	0.13	0.09	0.51	0.32	0.43	0.16	0.11	0.21	0.13	0.31
ENSMUST00000010804	Plcd1	0	0.05	0.06	0.33	0.14	0.15	0.03	0.06	0.2	0.15	0.19	4.86	3.69	5.64	5.68	5.32	3.85	5.32	4.99	4.54	5.25	5.88
ENSMUST00000010807	Fads1	93.17	82.89	86.71	74.06	95.27	74.95	95.29	65.26	81.58	95.67	98.39	2.12	1.25	2.94	2.55	0	0.72	2.87	0	1.69	2.54	1.11
ENSMUST00000010899	Cars	0.36	1.02	0.94	0.86	0.55	0.29	0.82	0.3	0.42	0.52	0.39	3.93	2.39	3.65	3.61	3.01	4.95	3.95	3.91	5.99	5.28	3.19
ENSMUST00000010904	Phlda2	0	0	0	0	0	0	0	0	0	0	0	0	0	0	0	0	0	0	0	0	0	0
ENSMUST00000010940	Asz1	0	0	0	0	0	0	0	0	0	0	0	0	0	0	0	0	0	0	0	0	0	0
ENSMUST00000010941	Wnt2	1.02	1.29	1.58	1.49	1.45	1.7	1.91	0.71	1.62	1.4	1.64	0	0.04	0.09	0.05	0.07	0.11	0.03	0.07	0.05	0.09	0.07
ENSMUST00000010969	Grid2ip	0	0	0	0	0	0	0	0	0	0	0	0	0	0	0	0	0	0	0	0	0	0
ENSMUST00000010974	Kdelr3	0	0	0	0.13	0	0.15	0.07	0.12	0.13	0.06	0.11	0.3	0.79	0.98	1.98	1.14	0.66	1.12	2.24	1.09	1.74	1.6
ENSMUST00000010985	Cfap97d1	0	0	0	0	0	0	0	0	0	0	0	0	0	0	0	0	0	0	0	0	0	0
ENSMUST00000011029	Dnajc19	4.21	4.45	4.75	5.79	2.98	4.79	4.11	4.39	4.52	3.67	3.7	0.82	0.63	0.6	0.35	0.04	0.4	0.41	0.44	0.38	0.3	0.14
ENSMUST00000011055	Apip	17.57	17.57	18.18	15	20.6	24.17	19.97	21.02	22.1	16.99	20.24	25.25	22.83	23.29	27.54	25.06	26.11	24.88	27.64	25.3	29.15	26.07
ENSMUST00000011058	Pdhx	14.51	19.97	17.2	19.56	21	18.76	13.89	18.08	14.87	15.1	14.01	33.09	28.69	36.98	41.22	37.79	41.09	35.91	40.41	38.87	41.6	43.18
ENSMUST00000011152	Mcoln2	0	0	0	0	0	0	0	0	0	0	0	0	0	0	0	0	0	0	0	0	0	0
ENSMUST00000011178	Slc5a1	0.2	0.23	0.4	0.21	0.42	0.28	0.44	0.3	0.3	0.22	0.35	0	0	0	0	0	0	0	0	0	0	0
ENSMUST00000011196	Dusp1	0	0	0	0	0	0	0	0	0	0	0	0	0	0	0	0	0	0	0	0	0	0
ENSMUST00000011262	Panx3	0	0	0	0	0	0	0	0	0	0	0	0	0	0	0	0	0	0	0	0	0	0
ENSMUST00000011285	Fgf11	0.28	0.05	0.11	0.14	0.07	0	0	0.06	0	0	0.06	0	0.16	0.55	0	0.17	0.36	0.7	0.32	0.22	0	0.04
ENSMUST00000011298	Cfap161	0	0	0	0	0	0	0	0	0	0	0	0	0	0	0	0	0	0	0	0	0	0
ENSMUST00000011302	Brf1	6.12	5.03	7.96	4.33	5.36	6.02	7.48	4.41	7.48	8.59	7.18	8.97	7.63	10.3	7.65	7.68	10.44	9.39	10.33	8.63	7.56	9.52
ENSMUST00000011315	Vipr2	0	0	0.02	0	0.03	0	0	0.05	0	0	0	0.4	0.37	0.41	0.35	0.48	0.22	0.36	0.29	0.39	0.44	0.43
ENSMUST00000011391	Prss45	0	0	0	0	0	0	0	0	0	0	0	0	0	0	0.11	0	0	0	0	0	0	0
ENSMUST00000011398	Thg1l	0.66	1.2	1.74	0	0.95	0	1.14	0	0.86	0.57	0.6	2.6	1.49	2.52	1.93	2.01	2.3	1.73	2.48	1.68	1.91	2.49
ENSMUST00000011400	Adam19	0.15	0.11	0.18	0.07	0.21	0.22	0.27	0.19	0.22	0.16	0.24	0.99	0.37	0.98	0.61	0.84	0.86	1.15	1.23	1.28	1.32	0.96
ENSMUST00000011407	Exoc3l2	1.22	1.13	1.66	0.69	1.29	1.07	2.18	0.57	1.42	0.7	1.2	0.07	0.1	0.31	0.24	0.74	0.53	0.3	0.27	0.01	0.42	0.52
ENSMUST00000011445	Cd209d	0	0.15	0	0.22	0	0	0	0	0	0.1	0	0.91	0.18	0.51	1.13	0.6	1.74	0.45	0	1.04	1.17	1.27
ENSMUST00000011450	Sugp1	8.25	8.76	11.17	7.96	8.11	8.65	11.64	6.95	8.7	10.07	8.04	24.37	17.57	23.63	19.14	18.14	24.57	21.39	22.95	20.23	17.5	18.01
ENSMUST00000011492	Acad9	7.22	6.73	5.71	6.09	8.55	7.97	9.33	9.77	8.96	7.4	7.12	7.36	4.17	7.13	4.8	6.42	7.33	7.81	6.84	7.33	6.65	5.49
ENSMUST00000011493	Dmrtc2	0	0	0	0	0	0	0	0	0	0	0	0	0	0	0	0	0	0	0	0	0	0
ENSMUST00000011526	Dhdh	58.64	47.95	62.12	46.66	53.58	59.78	70.76	62.23	61.88	73.2	64.74	20.75	18.2	19.47	16.43	14.62	17.21	18.37	18.7	16.23	14.86	14.49
ENSMUST00000011607	Cpb1	0	0	0.12	0	71.97	0	6.53	0.23	0.02	0	0	0	0.03	0	0	0	0.09	0	0.06	0.04	0	0
ENSMUST00000011623	Dennd1c	0	0.38	0	0.33	0	0.12	0.11	0	0	0.12	0.26	0.49	0.08	0.08	0.1	0.07	0.24	0.03	0.26	0	0	0.24
ENSMUST00000011733	Fsd1	0	0	0	0	0	0	0	0	0	0	0.09	0.04	0	0.04	0.04	0.05	0.07	0	0	0.06	0	0
ENSMUST00000011776	Pinlyp	0	0	0	0	0	0	0	0	0.08	0	0	0.09	0	0	0	0.11	0	0	0	0	0	0
ENSMUST00000011877	Sptbn1	9.84	14.49	15.66	12.02	15.03	14.19	17.05	15.06	13.25	17.15	12.89	44.38	15.48	33.25	19.61	34.97	38.84	38.62	32.42	28.29	21.4	24.45
ENSMUST00000011895	Sptbn4	0	0	0	0	0	0	0	0	0	0	0	0	0	0	0	0	0	0	0	0	0	0
ENSMUST00000011896	Pgam1	128.16	109.48	142.41	91.67	133.95	133.32	141.42	88.45	137.36	135.79	133.74	9.86	9.3	10.03	11.27	8.86	10.1	9.49	11.21	11.91	12.9	12.89
ENSMUST00000011934	Ttn	0.01	0	0	0	0	0.01	0	0	0	0	0	213.62	137.26	192.31	89.38	111.06	149.2	158.05	131.42	109.66	90.4	98.65
ENSMUST00000011981	Snapc2	6.69	2.82	5.34	6.86	3.88	5.06	6.26	1.87	5.99	4.53	6.37	10.46	7.13	9.81	15.57	10.19	13.43	10.03	13.2	10.32	13.33	16.58
ENSMUST00000012028	Gltp	3.16	2.26	1.9	1.5	2.89	2.8	2.23	1.85	3.66	3.22	3.36	8.68	4.97	9.12	9.46	7.98	7.67	8.59	9.57	9.85	8.94	7.51
ENSMUST00000012104	Ccnt1	0	0.05	0.27	0	1.55	0	1.93	0	0.27	2.64	0	0.84	0.11	0.21	0	0	0	1.82	0	0.23	0	0
ENSMUST00000012152	Dgcr2	10.3	5.05	12.54	6.97	9.66	8.97	13.03	7.25	12.32	10.36	10.91	7.38	5.55	5.64	6.23	4.82	7.24	6.47	6.47	5.03	2.17	4.47
ENSMUST00000012161	Scarf2	0.92	0.71	0.98	0.68	0.75	0.95	1.07	0.47	0.65	0.94	0.33	0.98	0.71	1.51	0.96	1.74	1.4	1.87	2.32	1.83	1.24	2.41
ENSMUST00000012186	4930579F01Rik	0	0	0	0	0	0	0	0	0.07	0.1	0	0	0	0	0	0	0	0	0	0	0	0
ENSMUST00000012259	Med15	6.6	5.99	8.14	5.76	7.57	7.35	9.86	3.2	6.32	8.1	7.41	14.17	8.75	13.23	8.5	5.95	16.42	10.34	17.35	10.79	10.78	11.97
ENSMUST00000012262	Dhdds	0	0.98	0	0	0.35	0.54	0	0	0	1.2	0	0.68	0	0.47	0	0.77	0	0	0	1.31	0.59	1.03
ENSMUST00000012279	Gsc2	0	0	0	0	0	0	0	0	0	0	0	0	0	0	0	0	0	0	0	0	0	0
ENSMUST00000012281	Bmp5	4.26	4.45	3.24	5.33	4.4	4.17	3.79	5.26	3.9	3.95	4.32	1.35	0.77	1.79	1.61	1.64	1.69	2.46	2.04	2.29	1.76	2.09
ENSMUST00000012314	Zfp729a	1.25	1.93	1.52	1.32	1.69	1.41	1.15	1.62	1.45	1.04	1.67	0.67	0.64	0.97	0.44	0.43	0.95	0.95	0.79	0.65	0.68	0.76
ENSMUST00000012331	Mogat1	0.33	0	0.56	0	0.86	0.45	0.69	0.43	0.49	0	0.82	0	0	0	0	0	0	0	0	0	0	0
ENSMUST00000012348	Gstm2	36.29	29.14	35.78	17.87	44.92	35.69	32.93	24.2	49.3	37.37	32.65	69.82	64.17	71.02	96.55	63.27	68.48	63.83	83.39	70.25	75.75	78.41
ENSMUST00000012355	Tex22	0	0	0	0	0	0	0	0	0	0	0	0	0	0	0	0	0	0	0	0	0	0
ENSMUST00000012426	Wnt8a	0	0	0	0	0	0	0	0	0	0	0	0	0	0	0	0	0	0	0	0	0	0.03
ENSMUST00000012440	Tjap1	0.86	0	1.3	0	1.04	0	0.89	0	0.82	0	0	16.56	12.11	17.94	14.57	10.89	17.83	9.39	8.32	12.01	9.28	17.01
ENSMUST00000012540	Nanog	0	0	0	0	0	0	0	0	0	0	0	0	0	0	0	0	0	0	0	0	0	0
ENSMUST00000012566	Tmem167	0.39	0.3	0.15	0.4	0.5	0.48	0.32	0.41	0.23	0.24	0.24	0	0	0.25	0	0.06	0	0.09	0	0	0.06	0.05
ENSMUST00000012580	Hps3	1.34	1.55	1.64	1.75	1.02	1.96	1.04	2.1	1.34	2.01	1.22	0.97	0.58	1.42	1.57	1.22	1.41	1.66	1.34	1.31	1.8	1.42
ENSMUST00000012587	Kif11	0.31	0.31	0.34	0.28	0.17	0.27	0.16	0.22	0.2	0.27	0.21	0.14	0.06	0.07	0.06	0.02	0	0.1	0.2	0.17	0.04	0.13
ENSMUST00000012612	Zmiz2	4.36	3.74	2.49	0	2.93	4.62	2.67	1.55	1.79	4.71	1.27	4.68	1.36	1.74	7.39	0.79	2.5	2.95	1.64	0	3.47	2.16
ENSMUST00000012627	Rpa3	4.23	5.03	2.47	3.99	2.44	3.68	3.06	10.48	4.55	7.18	3.05	3.04	3.05	3.54	4.98	3.19	2.87	2.85	2.52	2.84	4.49	4.76
ENSMUST00000012664	Phox2b	0	0	0	0	0	0	0	0	0	0	0	0	0	0	0	0	0	0	0	0	0	0
ENSMUST00000012679	Tnpo3	17.65	18.51	17.65	16.07	17.08	19.57	17.58	14.77	16.77	17.84	17.55	16.05	9.58	16.26	13.09	10.86	16.44	14.36	14.79	13.67	13.04	13.96
ENSMUST00000012725	Zfp273	1.59	1.6	1.29	1.4	0.52	1.46	0.64	1.12	1.34	1.2	1.69	0.48	0.32	0.24	0.22	0.39	0.5	0.62	0.36	0.28	0.53	0.4
ENSMUST00000012734	Dnajb6	0.66	0.74	1.71	0.99	0.75	0.38	1.34	0.44	0	1.72	0.9	1.93	2.08	2	0	1.93	0	1.2	1.6	2.25	0	0.72
ENSMUST00000012759	Spaca6	0	0	0.17	0	0	0	0	0	0.25	0.21	0.14	0.75	0.58	0.96	0.63	0.3	0.23	0.78	0.31	0.58	0.67	0.92
ENSMUST00000012796	Zfp715	0	0	0.19	0	0.2	0	0	0.36	0	0	0	0	0.1	0	0	0	0	0	0	0.18	0.1	0
ENSMUST00000012798	Siglecf	0	0	0.03	0.07	0	0	0	0	0	0.03	0	0	0	0.17	0	0	0	0.12	0	0	0	0.02
ENSMUST00000012847	Cd209a	0	0	0	0.31	0.17	0.14	0.25	0.22	0	0.06	0.21	0.64	0.15	0.2	0.34	0.12	0.34	0.93	0.24	0.77	0.63	1.19
ENSMUST00000012849	Retn	0	0	0	0	0	0	0	0	0	0	0	2.13	0.69	2.73	1.96	2.14	1.85	1.36	2.66	1.94	1.76	1.41
ENSMUST00000012873	Zfp729b	3.41	3.86	3.13	4.22	3.16	3.4	3.16	3.78	2.93	3.37	3.93	1.5	1.37	1.6	0.68	0.53	1.45	1.39	1.39	1.44	0.98	1.03
ENSMUST00000012921	Acp4	0	0	0	0	0	0	0	0	0	0	0	0	0	0	0	0	0	0	0	0	0	0
ENSMUST00000013130	Strn3	0.91	2.49	0.99	2.83	1.83	1.68	1.92	2.33	0.95	1.79	1	3.99	3.19	2.94	5.03	3.84	4.65	3.29	3.2	2.39	4.11	4.46
ENSMUST00000013220	Amotl1	1.83	1.54	1.69	1.41	1.59	1.97	1.8	1.18	1.68	1.63	1.81	67.48	46.43	67.08	45.36	51.41	54.66	62.58	57.28	50.19	48.66	48.11
ENSMUST00000013227	2200002J24Rik	0	0	0	0	0	0	0	0	0	0	0	0	0	0	0	0	0	0	0	0	0	0
ENSMUST00000013235	Tmem190	0	0	0	0	0	0	0	0	0	0	0	0	0	0	0	0	0	0	0	0	0	0
ENSMUST00000013262	Zkscan17	7.68	7.33	10.67	6.61	6.91	8.51	10.16	5.42	8.57	11.35	11.68	16.61	11.57	17.41	15.25	11.49	17.96	14.61	15.23	13.8	14.91	17.07
ENSMUST00000013294	Gfod2	0.94	1.05	1.39	1.06	1.48	1.36	1.21	0.67	1.6	0.81	1.19	0.96	1.03	1.04	1.31	1.29	1.18	1	1.03	1.52	1.94	1.58
ENSMUST00000013299	Enkd1	0.3	0	0.35	0.3	0.24	0.08	0.45	0	0.38	0.21	0.35	0.39	0.51	0.21	0.86	0.74	0.85	0.63	0.33	0.26	0.47	0.66
ENSMUST00000013302	4933405L10Rik	0	0	0	0	0	0	0	0	0	0	0	0	0	0	0	0	0	0	0	0	0	0
ENSMUST00000013304	Atp6v0d1	43.38	33.06	47.02	33.66	41.32	44.06	51.26	18.09	55.2	48.09	50.78	30.71	25.73	31.25	40.38	29.97	40.55	26.96	30.93	30.67	36.7	36.96
ENSMUST00000013338	Arih2	12.86	12.66	12.44	12.8	15.21	14.7	12.44	12.55	12.97	13.09	13.81	22.74	18.53	24.07	23.66	21.84	29.64	28.19	25.72	24.52	27.78	29.17
ENSMUST00000013455	Adh6a	0	0	0	0	0	0	0	0	0	0	0	0	0	0	0	0	0	0	0	0	0	0
ENSMUST00000013458	Adh4	53.31	25.29	29.58	33.75	50.84	48.55	49.56	61.01	53.73	57.75	52.37	0	0	0.06	0	0	0	0	0	0	0	0.04
ENSMUST00000013497	4931406B18Rik	0	0	0	0	0	0	0	0	0	0	0	0	0	0	0	0	0	0	0	0	0	0
ENSMUST00000013559	Igf2bp1	0	0	0	0	0	0	0	0	0	0	0	0.01	0.01	0	0	0	0	0	0	0	0.01	0
ENSMUST00000013615	Srrm3	0	0	0	0	0	0	0	0	0	0	0	0	0	0.02	0.01	0.02	0.03	0	0.08	0.05	0	0.04
ENSMUST00000013633	Fgfrl1	16.28	6.97	11.95	10.55	10.78	12.7	17.8	7.96	13.04	14.41	17.13	10.34	9.39	11.61	11.79	11.16	10.02	9.39	12.09	10.16	15.98	14.18
ENSMUST00000013667	Bcas1	0	0	0	0	0	0	0	0	0	0	0	0	0	0	0	0	0	0	0	0	0	0
ENSMUST00000013693	Commd8	1.42	1.54	1.38	1.72	2.21	1.64	1.65	1.12	1.75	1.27	1.48	1.66	1.36	2.25	2.31	1.6	2.82	2.16	2.11	2.39	1.94	2.5
ENSMUST00000013706	4833413E03Rik	0	0	0	0	0	0	0	0	0	0	0	0	0	0	0	0	0	0	0	0	0	0
ENSMUST00000013737	Ndufs2	143.72	129.5	153.61	125.53	134.14	141.19	164	115.72	155.49	169.94	144.9	448.91	395.92	472.84	566.27	517.03	488.76	413.29	477.46	466.94	580.81	545.69
ENSMUST00000013755	Snx31	0	0	0	0	0	0	0	0	0	0	0	0	0	0	0	0	0	0	0	0	0	0
ENSMUST00000013759	Fnbp4	4.17	3.28	3.56	3.14	3.99	3.33	4.31	4.38	3.49	5.22	4.5	5.47	5.08	6.73	3.86	4.63	6.51	5.52	5.76	5.59	5.07	5.76
ENSMUST00000013766	Atraid	85.37	72.57	76.91	68.72	69.05	69.37	72.48	58.21	81.28	85.71	91.18	36.01	31.11	43.82	54.2	44.55	51.2	33.41	46.3	41.79	52.79	55.97
ENSMUST00000013771	Trim54	0	0	0	0	0	0	0	0	0	0	0	621.67	506.1	644.9	601.54	560.78	619.75	545.67	651.99	584.45	622.91	584
ENSMUST00000013773	Cad	1.17	0.78	1.19	1.06	1.07	0.99	1.01	0.45	0.99	1.05	1.17	2.06	0.91	1.39	1.6	1.28	1.68	1.34	1.63	1.22	1.39	1.38
ENSMUST00000013787	Lypd8	0	0	0	0	0	0	0	0	0	0	0	0	0	0	0	0	0.13	0	0	0	0	0
ENSMUST00000013797	1810065E05Rik	0	0	0	0	0	0	0	0	0	0	0	0	0	0	0	0	0	0	0	0	0	0
ENSMUST00000013807	Pten	36.2	48.5	38.98	43.71	36.69	37.15	37.91	42.11	33.36	36.11	39.44	11.78	8.64	11.5	9.73	9.46	10.51	10.63	10.26	9.77	9.64	10.66
ENSMUST00000013842	Pea15a	6.94	5.25	5.87	6.63	7.12	7.8	6.91	7.45	7.4	7.49	5.37	11.72	9.07	14.98	14.38	14.02	13.72	14.39	19.47	15.44	16.25	17.06
ENSMUST00000013845	Timm23	117.81	110.02	140.28	100.48	121.55	136.41	153.01	106.6	143.31	140.96	117.87	269.24	254.35	266.82	331.89	305.64	293.52	278.96	293.45	285.36	318.33	296.99
ENSMUST00000013851	Tnfaip8l2	0.82	1.07	1.8	0.69	1.1	0.77	0.78	0.16	1.1	0.8	1.38	1.31	0.56	0.47	0.77	1.18	1.24	0.88	1.63	0.82	1.49	0.85
ENSMUST00000013882	Crbn	7.63	5.85	2.84	4.48	2.88	8.15	5.79	9.55	4.97	6.01	6.79	9.93	6.48	6.94	4.2	2.54	7.76	7.07	5.39	7.52	5.68	6.4
ENSMUST00000013886	Ppp1r12c	3.85	4.53	5.65	2.67	3.07	3.61	4.15	1.94	3.64	5.01	4.07	7.55	5.29	6.29	6.05	6.42	7.12	6.43	5.37	6.84	7.27	7.12
ENSMUST00000013910	Ly6g6e	0	0.12	0	0	0	0	0	0	0	0	0	0	0	0.26	0	0	0	0	0	0	0.06	0
ENSMUST00000013931	Ehmt2	1.85	2.09	2.05	0	0.44	1.25	3.31	0	0.99	2.87	2.55	1.47	0.79	2.89	1.34	2.02	1.08	0	0	0.43	0.64	1.11
ENSMUST00000013949	Birc3	3.4	3.84	2.91	4.52	3.86	4.72	4.57	5.27	3.76	4.85	5.2	3.08	1.86	2.34	2.48	3	3.21	3.05	3.25	2.11	2.59	2.5
ENSMUST00000013966	Elof1	30.49	24.87	28.26	27.6	29.99	32.93	35.92	25.77	31.88	27.44	31.01	18.42	16.97	17.93	29.86	24.11	18.73	16.2	17.99	17.12	24.76	26.06
ENSMUST00000013970	Pip4k2c	10.45	6.35	8.86	6.32	8.5	9.53	8.88	6.8	9.21	9.9	10.4	6.5	5.92	6.62	7.92	6.68	7.11	6.28	8.09	6.84	7.95	8.4
ENSMUST00000013995	Abca4	0.03	0	0	0	0	0	0.04	0	0	0	0.02	0	0	0	0.02	0.02	0.05	0	0	0	0	0.01
ENSMUST00000014022	Rnf170	9.39	6.87	7.94	9.1	8.53	8.84	7.84	11.32	8.24	8.65	8.69	8.64	5.92	6.84	7.62	7.57	7.01	6.93	7.77	6.2	7.61	7.56
ENSMUST00000014058	Klk10	0	0	0	0	0	0	0	0	0	0	0	0.31	0.29	0.16	0.79	0.31	0.49	0.23	0.38	0.32	0.31	0.43
ENSMUST00000014063	Klk12	0	0	0	0	0	0	0	0	0	0	0	0	0	0	0	0	0	0	0	0	0	0
ENSMUST00000014065	Clip3	0.25	0.33	0.28	0.1	0.22	0.14	0.21	0.12	0.17	0.49	0.17	2.12	1.22	2.77	1.66	3.22	2.19	2.5	2.19	1.83	1.83	2.17
ENSMUST00000014072	Thap8	0	0	0	0	0	0	0	0	0	0	0	0	0	0	0.06	0.32	0	0.08	0	0	0	0.05
ENSMUST00000014080	Myl2	0	0	0	0	0	0	0	0	0	0	0	772.12	727.77	873.79	848.98	665.15	716.69	565.77	786.39	936.61	1067.09	1161.2
ENSMUST00000014089	Gpc2	0.05	0	0	0	0	0	0	0	0	0	0.06	0.06	0.02	0	0	0	0	0	0	0	0.03	0
ENSMUST00000014118	Mcemp1	0	0.09	0.06	0.25	0	0	0.06	0.11	0.08	0.17	0.16	0.09	0.03	0.05	0	0	0	0.04	0.12	0	0	0
ENSMUST00000014174	Pax5	0	0.01	0.06	0.08	0.05	0.08	0.04	0.06	0.09	0.02	0.05	0.45	0	0	0	0	0.02	0	0.02	0.01	0	0.03
ENSMUST00000014218	Rnf168	4.29	4.9	5.66	4.54	5.27	5.39	4.72	5.23	4.51	5.21	4.35	3.17	2.95	3.97	2.01	2.33	2.85	3.03	2.53	2.76	2.46	2.98
ENSMUST00000014220	Tctex1d2	0.17	0.85	0.46	1.24	1.72	0.41	0.72	1.34	0.5	1.09	0.62	3.04	2.93	3.22	4.21	2.48	2.49	1.6	3.34	3.21	2.51	4.05
ENSMUST00000014221	Chp1	197.77	179.04	194.71	162.3	220.71	194.34	189.51	130.16	194.97	170.54	200.96	51.03	40.33	55.01	57.99	41.96	61.98	43.88	53.32	46	54.67	62.36
ENSMUST00000014248	Sval2	0	0	0	0	0	0	0	0	0	0	0	0	0	0	0	0	0	0	0	0	0	0
ENSMUST00000014263	Ugt1a6a	6.99	7.13	8.21	7.42	6.25	2.6	7.03	3.8	5.69	5.99	3.84	0.5	0.24	0.71	0.34	0	0.19	0	0	0.17	0	0.32
ENSMUST00000014290	Apbb1ip	0.99	1.08	0.88	1.07	1.16	0.77	0.77	1.3	1.06	1.42	0.76	2.52	0.71	1.63	1.13	1.99	1.39	1.72	1.34	1.96	1.17	1.63
ENSMUST00000014321	Tvp23b	13.22	14.93	12.02	13.62	12.48	13.32	11.51	15.95	15.7	9.92	18.25	2.68	2.75	2.55	4.49	3.18	3.05	3.31	4.57	4.08	4.89	4.45
ENSMUST00000014339	Dnajc7	23.36	25.62	23.84	23.27	21.89	21.26	28.23	23.85	20.94	24.9	21.12	47.27	39.81	48.87	47.61	44.78	45.51	42.94	52.83	46.38	45.37	47.22
ENSMUST00000014370	Cacybp	26.12	29.69	26.45	32	22.76	23.26	24.33	25.72	22.1	20.07	18.9	38.77	40.77	37.19	34.59	39.97	37.84	36.34	34.89	34.08	35.67	36.96
ENSMUST00000014389	Pigl	2.79	1.68	2.55	1.39	2.25	3.26	3.19	1.98	2.14	2.53	2.6	1.44	1.2	1.57	1.16	0.96	1.46	2.27	1.92	2.07	1.57	1.29
ENSMUST00000014421	Ankrd17	4.48	4.72	5.65	4.1	5.05	5.14	6.37	4.42	4.33	6.03	5.16	6.04	4.04	6.51	2.67	4.9	5.86	5.03	5.54	4.24	3.72	4.87
ENSMUST00000014438	Ndufa2	98.41	73.55	98.65	79.78	82.09	84.96	89.47	65.16	94.37	105.21	81.43	137.21	160.53	160.1	188.42	157.81	135.66	109.56	139.29	137.17	201.02	183.99
ENSMUST00000014445	Pam16	26.2	16.97	25.15	23.5	17.23	19.45	24.9	15.51	19.32	25.47	24.35	43.7	49.57	51.15	67.04	53.17	50.77	38.95	42.17	50.16	62.67	68.95
ENSMUST00000014447	Glis2	0.23	0.36	0.2	0.24	0.14	0.17	0.62	0.21	0.25	0.44	0.34	1.37	0.48	1.05	1.2	0.77	1.04	1.17	1.51	1.12	1.55	1.56
ENSMUST00000014457	Cox6c	340.89	287.83	308.99	293.89	313	323.22	336.55	325.93	354.05	336.21	387.25	574.16	702.84	647.44	862.15	692.28	670.02	530.84	657.17	630.12	865.82	842.97
ENSMUST00000014473	Bicc1	0	0.22	0.58	0.48	0	0.54	0.26	0.28	0	0.05	0.1	0	0	1.42	0	0	0	0	0	0	0	0
ENSMUST00000014476	Klra8	0	0	0	0	0.09	0.09	0	0	0	0	0.07	0	0	0.06	0	0	0	0	0	0	0	0
ENSMUST00000014499	Anapc1	5.57	4.99	4.99	3.53	5.48	5.65	5.68	4.27	6.01	5.51	5.99	7.48	3.57	7.12	4.95	4.94	7.56	6.56	6.06	5.53	5.25	5.52
ENSMUST00000014505	Mertk	7.89	7.6	8.85	8.08	7.81	7.11	6.96	7.32	6.62	7.66	7.9	2.45	0.74	2.39	1.22	1.88	1.95	1.59	1.23	0.78	1.27	1.08
ENSMUST00000014545	Ldhc	0	0	0	0	0	0	0	0	0	0	0	0	0	0	0	0	0	0	0	0	0	0
ENSMUST00000014546	Tsg101	26.06	18.41	18.38	17.83	20.25	21.72	16.94	15.18	21.79	16.43	22.22	15.11	15.17	13.62	21.32	20.31	22.82	18.65	17.14	16.68	18.86	22.44
ENSMUST00000014562	Hps5	0.21	0.26	1.53	0.29	0.24	0.82	0.29	1.53	0.43	0.59	0.49	0.43	0.33	0.76	0.2	0	0.23	0.19	0	0.57	0.2	0.37
ENSMUST00000014578	Plg	1466.34	1442.76	1830.09	1134.96	1254.49	1331.61	1611.99	1112.36	1425.32	1781.4	1470.45	0.05	0.03	0	0.1	0.17	0.18	0.02	0	0.04	0.05	0
ENSMUST00000014597	Blk	0.1	0	0.04	0	0.04	0.04	0	0	0.08	0	0.1	0.29	0	0	0	0	0	0	0.07	0	0	0.11
ENSMUST00000014614	Rnf166	5.58	4.88	6.06	4.17	6.14	4.89	7.21	4.84	5.61	5.65	6.25	19.48	15.37	19.26	23.43	19.41	22.92	15.32	21.47	18.34	22.84	24.44
ENSMUST00000014640	Ankrd28	7.36	11.56	10.3	9.19	3.65	6.87	8.83	9.8	9.46	10.59	10.66	3.64	1.87	4.91	3.14	2.42	1.97	4.22	2.36	4.58	3.27	2.82
ENSMUST00000014642	Ankrd52	7.6	4.51	9.28	4.42	6.77	7.17	9.32	3.04	7.03	8.76	8.42	19.83	8.07	15.07	14.19	13.87	18.16	18.79	17.16	15.75	14.05	14.75
ENSMUST00000014647	Pkd2l2	0.21	0	0.03	0.05	0.12	0.21	0.09	0.09	0.14	0.1	0.12	0.53	0.48	0.27	0.34	0.35	0.23	0.3	0.29	0.12	0.25	0.34
ENSMUST00000014673	Tmbim7	0	0	0	0	0	0	0	0	0	0	0	0	0	0	0	0	0	0	0	0	0	0
ENSMUST00000014683	Klra5	0	0	0	0	0	0	0	0	0	0	0	0	0	0	0	0	0	0	0	0	0	0
ENSMUST00000014684	U2af1	44.12	61.21	55.97	45.24	64.37	61.3	56.96	59.19	57.06	64.58	45.56	41.29	41.41	38.55	52.91	37.74	46.15	38.08	42.87	42.83	45.71	44.18
ENSMUST00000014686	Clec4f	21	23.66	23.99	24.24	23.72	22.16	16.99	21.51	20.93	19.33	20.47	0	0	0	0	0	0	0	0	0	0	0
ENSMUST00000014687	Klra17	0	0.22	0	0	0	0	0	0	0	0	0	0	0	0	0	0	0	0	0	0	0	0
ENSMUST00000014691	Wdfy2	4.62	3.96	4.42	3.96	3.89	4.74	5.16	3.36	4.63	4.28	4.88	3.97	1.96	3.18	2.26	2.35	3.22	3.4	2.95	2.18	2.32	2.53
ENSMUST00000014694	Rbsn	2.95	2.98	3.25	2.98	3.31	3.35	3.5	2.21	3.12	3.63	3.1	6.27	3.98	7.13	5.62	4.15	6.28	5.81	5.89	5.16	6.05	6.77
ENSMUST00000014695	Mrps25	2.57	2.85	5.97	2.88	3.54	7.16	5.7	5.83	4.86	5.86	3.81	9.95	13.74	13.56	17.03	14.73	11.6	12.13	9.15	11.13	15.49	12.04
ENSMUST00000014698	Dguok	6.78	5.84	7.99	6.55	5.76	6.11	6.88	5.16	7.62	7.82	8.1	14.76	12.14	16.34	18.05	11.87	18.18	10.63	15.36	15.21	17	17.75
ENSMUST00000014743	Csf1	0.54	0.65	1.28	0.61	1.57	0.67	0.73	0.77	1.09	2.21	1.73	2.72	0.89	2.31	2.2	2.47	2.21	3.26	1.88	2.6	2.32	2.96
ENSMUST00000014747	Alx3	0	0	0	0	0	0	0	0	0	0	0	0	0	0	0	0	0	0	0	0	0	0
ENSMUST00000014750	Slc25a11	39.66	20.37	38.96	22.29	36.64	40.65	47.33	17.09	41.32	40.36	47.36	85.45	74.07	92.82	119.19	108.36	96.65	82.56	90.3	89.2	122.16	111.11
ENSMUST00000014753	Chrne	0	0	0	0	0	0	0	0	0	0	0	1.25	2.38	1.55	2.47	0.74	2.19	2.94	2.7	3.11	3.02	1.19
ENSMUST00000014777	Cpne8	0.95	2.41	1.29	1.58	0.67	0.62	1.08	0	1.37	0.68	0.56	0.28	0	0	1.07	0	0	0	0.6	0	0.93	0.58
ENSMUST00000014812	Chfr	0.73	0.48	4.51	1.71	1.1	0.11	0.4	0	1.85	0	1.96	1.97	1.67	3.19	2.24	2.54	4.16	5.88	3.7	1.63	0.99	2.34
ENSMUST00000014830	Ceacam16	0	0	0	0.11	0	0	0	0	0	0	0	0	0	0	0	0	0	0	0	0	0	0.06
ENSMUST00000014848	Hoxa2	0.14	0.21	0.49	0.51	0.16	0.17	0.26	0.09	0.24	0.1	0.3	0.27	0.33	0.4	0.24	0.46	0.15	0.28	0.48	0	0.31	0.24
ENSMUST00000014891	Ankrd53	0	0	0	0	0	0	0	0	0	0	0.04	0	0	0	0	0	0	0	0	0	0	0
ENSMUST00000014892	Tex261	30.42	19.64	28.78	20.42	29.55	29.29	30.5	16.7	32.71	31.01	35.57	22.11	16.72	23.39	34.15	25.92	26.71	20.31	26.18	23.14	32.54	31.21
ENSMUST00000014911	Tbp	3.12	4.64	2.87	4.03	4.41	4.04	3.4	5.81	4.26	0.52	2.2	3.05	3.44	4.41	5.96	1.21	5.45	4.04	5.02	5.04	4.91	4.99
ENSMUST00000014913	Psmb1	79.81	84.17	77.2	86.54	79.45	83.34	80.9	85.15	85.36	78.86	75.39	68.74	52.44	71.11	80.26	67.98	116.85	78.9	92.57	79.86	86.84	90.38
ENSMUST00000014917	Dll1	1.13	0.86	1.41	0.74	0.7	1.01	1.19	1.1	0.9	1.02	1.55	1.69	1.45	1.79	1.9	0.71	1.56	2.19	2.15	2.01	2.31	1.28
ENSMUST00000014920	Nol3	0.36	0.44	0.45	0.27	0.48	0.35	0.65	0.32	0.33	0.23	0.37	46.73	37.17	45.21	46.45	30.61	53.81	39.32	49.98	40.04	44.85	48.35
ENSMUST00000014922	Fhod1	0.86	0.63	1.23	0.8	0.92	0.43	0.78	0.47	0.89	1.1	1.06	10.35	5.51	7.87	11.65	11.53	9.47	9.7	10.83	8	10.11	9.61
ENSMUST00000014927	Plekhg4	0	0	0	0	0	0	0	0	0	0	0	0.04	0.01	0.04	0.04	0	0	0	0.05	0.1	0	0.08
ENSMUST00000014957	Stc1	0.11	0.11	0	0.04	0.02	0.13	0	0.07	0	0	0.02	0.47	0.51	0.58	0.48	0.22	0.78	0.59	0.61	0.79	0.38	0.23
ENSMUST00000014981	4931428F04Rik	0	0	0	0	0	0.19	0.08	0	0.05	0	0	0.29	0.22	0.61	0.22	0	0	0	0	0	0	0
ENSMUST00000014990	Tppp3	0	0	0.21	0	0	0	0.09	0.15	0.13	0.2	0	21.6	20.02	25.78	33.24	32.26	21.8	22.37	32.19	26.62	39.18	39.12
ENSMUST00000014996	Adamts13	0.78	0.95	1.19	0.79	1.23	1.26	1.54	0.71	1.38	1.47	1.49	0	0.27	0	0.05	0	0	0	0	0	0	0
ENSMUST00000015000	Tmem208	22.07	12.24	25.5	19.27	27.36	26.56	24.91	12.3	27.95	31.32	29.82	5.26	7.81	5.8	11.25	10.52	7.73	6.82	8.68	7.04	7.64	10.54
ENSMUST00000015003	E2f4	11.38	8.8	11.86	7.4	9.88	11.81	14.54	5.61	11.29	14	11.35	41.01	30.5	36.65	39.04	29.33	42.97	36.24	38.88	35.31	38.95	41.05
ENSMUST00000015011	Surf4	79.28	62.28	91.37	63.02	82.09	76.64	91.38	51.36	85.77	87.42	84.86	48.49	43.1	57.7	52.03	40.19	60.41	47.03	53.47	46.48	60.26	65.6
ENSMUST00000015017	Surf2	6.12	5.9	8.95	8.41	7.14	7.19	14.21	5.27	5.71	9.73	9.39	13.91	11.85	12.68	10.48	8.49	10.16	12.08	11.92	8.41	8.56	8.76
ENSMUST00000015049	Dnajb9	86.68	77.45	59.67	97.85	69.61	78.96	73.5	61.08	63.06	46.39	54.5	50.14	50	61.86	39.49	37.19	69.56	56.43	54.09	54.98	54.01	60.08
ENSMUST00000015100	Ppp1cb	22.31	31.59	19.73	31.92	25.28	26.44	19.93	26.94	21.81	19.45	22.65	64.87	63.8	67.42	68.74	68.64	71.77	70.17	74.04	71.66	66.45	68.6
ENSMUST00000015107	Tlk2	9.84	8.73	9.03	10.2	9.5	10.71	10.38	5.47	7.62	11.55	6.58	14.29	10.23	10.8	12.78	12.52	10.52	13.09	18.48	14.84	10.41	14.87
ENSMUST00000015124	Tsen15	2.43	2.46	2.65	1.41	2.68	3.52	3.47	1.13	4.5	1.3	4.1	8.52	8.23	9.8	10.75	8.21	10.65	7.79	8.99	7.57	11	10.18
ENSMUST00000015137	Limk1	0.25	0	0.75	0	0	0.4	0	0	0.1	0	0.18	0.65	0	0	0.22	0	0	0.3	0	0	0.91	0.2
ENSMUST00000015138	Eln	0.29	0.2	0	0.37	0.27	0.23	0.4	0.16	0.54	0.59	0.73	10.83	4.88	5.85	9.79	13.81	12	8.46	8.7	7.14	10.91	13.21
ENSMUST00000015146	Efr3a	13.95	11.72	13.81	13.14	16.01	15.94	15.38	14.73	13.61	14.41	14.59	8.85	6.36	8.99	7.86	7.42	7.24	8.84	9.2	8.15	8.13	9.25
ENSMUST00000015157	Trappc2l	2.99	3.25	3.77	3.21	4.2	4.21	5.75	3.46	3.69	3.33	4.01	7.09	5.96	7.3	9.71	8	7.76	6.51	7.05	7.18	8.75	8.18
ENSMUST00000015160	Acsf3	1.77	2.05	1.95	6.11	1.82	3.6	10.86	0	4.29	8.65	4.47	1.1	2.09	3.39	0.98	4.63	3.91	0.79	0	6.55	0	1.47
ENSMUST00000015171	Galns	3.88	4.05	5.31	2.14	3.01	2.29	3.62	2.22	3.57	3.85	3.41	1.43	0.6	1.16	0.72	0.9	0.55	1.04	1.16	1.22	0.98	1.9
ENSMUST00000015197	Gata2	0.45	0.46	0	0	0.36	0.74	0.63	0	0.4	0	0.28	1.26	2.02	1.86	1.13	2.71	1.97	2.11	1.64	1.02	1.75	1.79
ENSMUST00000015227	C8g	28.26	37.3	39.39	73.23	20.04	43.93	35.45	83.6	1.82	54.04	0	0.16	0.17	0	0.25	0	0	0	0	0.24	0.33	0.23
ENSMUST00000015234	Ptgds	0	0	0	0	0	0	0	0	0	0	0	0	0	0	0	0	0	0	0	0	0	0
ENSMUST00000015236	Edf1	153.24	160.08	214.98	173.57	177.6	187.05	234.38	167.26	178.06	229.88	143.08	138.62	131.48	144.12	134.75	150.92	135.58	118.38	136.63	125.02	140.69	127.64
ENSMUST00000015239	Fbxw5	14.87	10.85	17.36	10.36	14.88	19.17	23.05	9.3	18.16	21.71	19.98	38	29.25	36.5	37.77	37.43	36.66	34.64	37.63	34.89	37.54	39.81
ENSMUST00000015256	Slc25a13	162.19	166.04	156.88	158.3	168.18	160.62	164.11	153.25	160.37	160.67	169.16	0.39	0.31	0.29	0.29	0.27	0.24	0.29	0.21	0.37	0.4	0.24
ENSMUST00000015267	Prss28	0	0	0	0	0	0	0	0	0	0	0	0	0	0	0	0	0	0	0	0	0	0
ENSMUST00000015271	Unkl	6.02	6.53	7.13	6.6	7.84	7.27	7.19	4.54	6.72	6.44	5.75	1.21	1.5	1.85	2.4	1.29	0.6	1.98	2.08	2.14	1.97	3.11
ENSMUST00000015277	Lrrk1	1.74	1.4	1.52	0.67	1.67	1.58	1.96	1.46	1.91	2.42	1.87	1.65	0.4	1.16	0.52	0.8	1.24	1.29	0.9	1.09	0.68	0.89
ENSMUST00000015278	Aldh1a3	0.28	0.14	0.26	0.1	0.26	0.25	0.38	0.27	0.16	0.27	0.27	0.81	0.45	0.61	0.52	0.33	0.87	1.1	0.6	0.69	0.83	0.89
ENSMUST00000015333	Casd1	8.66	11.02	7.87	9.68	9.65	10.16	9.72	10.12	8.54	8.74	9.22	8.79	6.16	9.52	9.32	7.68	10.13	8.84	8.47	8.11	8.81	9.41
ENSMUST00000015346	Cnksr3	2.75	2.19	3.44	2.95	3.96	3.73	2.46	2.38	3.89	4.18	3.06	4.53	2.28	2.97	2.09	5.9	5.81	3.61	3.13	2.59	2.63	2.86
ENSMUST00000015358	Mtmr1	13.09	15.36	12.51	13.39	14.65	14.69	13.67	14.45	10.89	14.21	12.95	17.88	14.84	23.49	13.92	11.52	21.94	17.35	15.17	14.15	15.22	17.44
ENSMUST00000015361	Hmgb3	1.55	0	0	0	0	4.21	2.35	0	0	0	1.9	0	0	0	1.77	0	0	0	0	0	0	2.29
ENSMUST00000015368	Cyp2j11	0	0	0	0	0	0	0	0	0	0	0	0	0	0	0	0	0	0	0	0	0	0
ENSMUST00000015386	Nipsnap3a	0	0	0	0	0	0	0	0	0	0	0	0	0	0	0	0	0	0	0	0	0	0
ENSMUST00000015391	Nipsnap3b	35.13	28.31	28.97	35.99	38.9	36.84	34.73	35.58	35.83	31.87	37.27	0.83	0.43	0.6	0.7	0.43	0.43	0.47	0.74	0.46	0.88	0.75
ENSMUST00000015394	Mmp13	0.04	0.09	0.03	0.07	0.21	0.18	0.07	0.23	0.04	0.03	0.08	0.03	0	0	0	0	0	0	0.98	0.04	0	0.21
ENSMUST00000015427	Fam3a	0	1.48	0.9	0	0	0	0	1.55	0	0	0	0.31	0.34	0	0.34	0	0.58	0	0.5	0	1.01	0.3
ENSMUST00000015433	Lage3	17.5	16.59	15.34	15.99	14.03	20.11	21.88	12.42	22.57	19.89	23.16	15.88	13.83	18.76	25.55	23.47	23.5	17.83	18.58	23.5	23.78	25.21
ENSMUST00000015434	Ubl4a	0	0	0.14	0	0.43	0	0.79	0	0.08	1.21	0	0	0.2	0.49	0.26	0.25	0	0	0	0	0.2	0
ENSMUST00000015435	Gdi1	19.9	13.77	17.61	16.75	20.96	19.1	19.27	13.06	19.59	18.35	21.72	17.89	12.78	16.26	24.18	20.72	25.18	19.16	19.72	18.75	22.44	24.6
ENSMUST00000015449	Sash1	7.48	7.69	8.9	7.59	9.2	8.28	7.85	7.31	7.96	11.14	8.87	4.44	2.33	4.86	3.31	3.79	5	5.32	4.6	4.26	3.69	4.28
ENSMUST00000015456	Gadd45b	9.35	9.02	7.23	4.73	8.91	6.92	6.99	5.57	5.81	8.94	4.09	12.92	17.74	19.85	17.87	15.32	17.92	16.51	19.84	23.84	24.2	32.98
ENSMUST00000015460	Slamf1	0	0	0	0.06	0	0	0	0.06	0.02	0	0.05	0.1	0.02	0	0.02	0	0	0.02	0	0	0.02	0
ENSMUST00000015467	Slc39a1	37.33	31.97	38.78	33.54	36.92	39.87	40.74	32.9	43.4	40.58	42.67	14.96	11.54	14.68	22.69	17.66	13.4	14.74	17.06	15.36	19.63	19.34
ENSMUST00000015481	Endog	20.03	19.58	26.69	17.27	15.25	18.06	24.51	8.1	15.06	26.64	18.04	19.6	16.08	13.35	21.2	18.59	13.77	12.11	16.18	15.86	19.38	20.55
ENSMUST00000015484	Cybb	3.09	3.94	2.46	4.53	3.3	3.26	2.44	4.83	3.01	3.6	2.99	1.24	0.29	1.16	0.55	0.53	0.59	1.24	1	0.78	0.66	0.89
ENSMUST00000015486	Xk	1.41	1.01	1.32	1.63	1.81	1.5	1.55	1.52	1.56	1.51	1.82	3.74	3	3.66	2.48	2.16	3	3.15	3.02	2.53	2.58	2.4
ENSMUST00000015498	Pcolce2	0.4	0.21	0.49	0.41	0.5	0.51	0.29	0.59	0.35	0.36	0.31	3.06	1.17	2.89	2.56	2.48	2.51	2.96	2.05	3.03	3.18	2.63
ENSMUST00000015499	Cd48	0	0	0	0	0	0	0	0	0	0	0	0	0.02	0	0	0	0	0	0.2	0	0	0
ENSMUST00000015501	Clpx	33.97	57.71	56.62	52.96	66.52	53.33	48.56	78.47	62.63	55.38	44.64	40.41	42.06	50.14	38.37	38.44	49.19	51.44	44.1	49.71	46.44	46.84
ENSMUST00000015509	Mov10l1	0	0	0	0	0	0	0	0	0	0	0	0	0	0	0	0	0	0	0	0	0	0
ENSMUST00000015511	Plxnd1	3.96	2.36	4.05	2.69	3.67	3.88	3.99	2.31	4.45	3.69	4.49	6.05	4.38	5.79	5.32	6.6	5.66	6.71	7.15	5.78	6.37	6.54
ENSMUST00000015540	Cd83	0	0.27	0	0	0.83	0	0	0	0.14	0	0.19	0.52	0	0	0	0.26	0.25	0.15	0	0	0.59	0.18
ENSMUST00000015545	Cltrn	0	0	0	0	0	0	0.38	0.14	0.05	0.07	0	0	0	0.12	0	0	0	0	0	0.09	0	0
ENSMUST00000015576	Mcpt2	0	0	0	0	0	0	0	0	0	0	0	0	0	0	0	0	0	0	0	0	0	0
ENSMUST00000015578	Gzmg	0	0	0	0	0	0	0	0	0	0	0	0	0	0	0	0	0	0	0	0	0	0
ENSMUST00000015581	Gzmb	0.18	0.36	0.25	0.13	0.14	0	0.59	0.35	0.56	0	0.16	0.05	0	0	0	0	0	0	0	0	0	0
ENSMUST00000015583	Ctsg	0	0	0	0	0	0	0	0	0	0	0.08	0	0	0	0	0	0	0	0	0	0	0.06
ENSMUST00000015585	Gzmc	0	0	0	0	0	0.13	0	0	0	0	0	0	0	0	0	0	0	0	0	0	0	0
ENSMUST00000015587	Gzmn	0	0	0	0	0	0	0	0	0	0	0	0	0	0	0	0	0	0	0	0	0	0
ENSMUST00000015594	Mcpt8	0	0	0	0	0	0	0	0	0	0	0	0	0	0	0	0	0	0	0	0	0	0
ENSMUST00000015595	C4a	0	0	0	0	0.19	0.14	0	0.61	0.11	0	0	0	0	0	0	0	0	0	0	0	0	0
ENSMUST00000015596	Ager	0	0	0	0	0	0	0	0	0	0	0	0	0	0	0	0	0	0	0	0.16	0.21	0
ENSMUST00000015605	Atf6b	8.1	9.1	8.87	6.76	9.97	7.23	8.98	5.24	8.97	8.93	8.11	5.68	4.35	6.24	4.79	3.53	8.21	5.81	5.95	5.36	6.78	7.7
ENSMUST00000015611	Egfl8	0	0	0.26	0	0.01	0	0	0	0	0.08	0	0.61	0.6	0.86	0.82	0.62	0.43	0.73	1.12	1.19	1.23	1.19
ENSMUST00000015612	Notch4	0.83	0.82	0.97	0.64	0.56	0.81	0.71	0.25	0.44	0.66	0.81	3.77	1.86	2.58	2.92	3.98	4.5	3.27	2.9	2.99	3.04	3.75
ENSMUST00000015620	Prrt1	0.06	0	0.18	0	0	0	0.14	0	0.09	0	0.04	0.35	0.15	0.78	0.63	0.94	0.8	0.42	0.52	0.38	0.57	0.6
ENSMUST00000015622	Rnf5	51.16	28.13	57.05	22.58	43.85	36.64	52.14	15.47	59.28	53.21	55.66	11.77	9.56	10.25	15.45	16.92	10.72	12.58	15.85	15.31	17.19	13.96
ENSMUST00000015628	Fam163a	0	0	0	0	0	0	0	0	0	0	0	0	0	0	0	0	0	0	0	0	0	0
ENSMUST00000015645	Hivep2	1.35	1.75	1.84	1.81	1.29	2	2.13	1.31	1.52	1.88	2.26	12.24	3.97	8.64	5.67	9.9	12.78	8.28	6.66	5.69	5.2	5.44
ENSMUST00000015663	2310057J18Rik	0	0	0	0	0	0.17	0	0	0	0	0	0	0	0	0	0	0	0	0	0	0	0
ENSMUST00000015664	Ctsk	0.25	0.25	0.35	0.24	0.26	0.54	0.25	0.22	0.24	0.34	0.2	3.36	1.02	4.21	4.29	6.06	4.82	4.49	5.63	3.76	4.5	4.83
ENSMUST00000015666	Arnt	0.5	0	0.16	0.34	0.17	0.54	0.16	0.27	0.12	0	0.13	0.12	0.24	0	0.1	0	0	0.21	0	0	0	0
ENSMUST00000015667	Ctss	25.04	38.59	33.75	41.23	32.9	28.43	23.3	46.36	24.88	24.92	26.29	12.67	3.29	8.98	7.03	6.74	9.54	6.88	6.65	6.72	7.34	7.55
ENSMUST00000015680	Mocs2	66.84	50.19	62.47	61.7	73.69	54.76	43.16	66.75	65	58.68	51.51	11.04	12.97	22.39	17.12	9.73	6.54	9.52	6.62	0.44	21.74	9.72
ENSMUST00000015712	Lpl	4.97	4.8	4.5	5.14	7.3	5	5.48	9.48	6.28	5.37	7	330.63	295.19	335.67	352.32	301.37	340.52	309.5	300.71	335.05	351.73	307.85
ENSMUST00000015719	Atp6v0e	34.34	33.94	33.62	30.62	36.13	29.18	31.2	24.34	36.46	32.14	29.88	18.1	20.36	25.13	25.2	15.66	21.64	16.43	19.27	16.55	29.05	31.52
ENSMUST00000015723	Nkx2-5	0	0	0	0	0	0	0	0	0	0	0	0	0	0	0	0	0	0	0	0	0	0
ENSMUST00000015725	Bnip1	9.02	6.56	7.29	7.86	9.16	8.9	9.43	10.53	10.58	11.85	8.04	10.15	11.68	12.85	13.93	12.92	12.46	10.31	13.33	11.2	9.95	13.92
ENSMUST00000015749	Srf	3.77	3.54	5.06	2.61	4.85	4.8	5.68	3.12	3.86	6.01	3.39	45.39	32.18	42.84	43.68	44.34	41.01	41.85	40.69	41.13	41.1	38.99
ENSMUST00000015771	Gata5	0	0.11	0	0.05	0.06	0.15	0.08	0.05	0.02	0.05	0.07	0	0	0	0	0	0	0	0	0	0	0
ENSMUST00000015791	Lama5	0.26	0.19	0.52	0.2	0.29	0.32	0.4	0.08	0.3	0.33	0.38	4.22	2.75	3.79	2.37	3.15	4.07	4.26	3.36	2.91	2.54	3.11
ENSMUST00000015796	Steap1	0.11	0	0	0	0	0	0	0	0	0	0.06	0	0	0.12	0	0	0.11	0	0	0	0	0
ENSMUST00000015797	Steap2	2.02	2.76	0.34	2.19	1.74	2.13	1.68	1.8	1.66	2.56	0.56	0.16	0.04	0	0	0	0	0	0	0	0	0
ENSMUST00000015800	Hspa8	684.68	915.47	1008.71	482.56	632.18	591.81	665.72	300.07	661.55	647.69	565.76	442.15	299.16	430.89	544.74	517.38	671.2	498.68	493.25	478.17	549.98	593.05
ENSMUST00000015812	Pdzd11	2.63	0.45	2.6	1.42	1.97	3.35	3.14	0.68	3.89	1.92	2.02	1.79	0.66	1.22	0.77	1.21	0.52	0.89	1.66	1.1	0.65	0.34
ENSMUST00000015816	Mrpl32	26.15	28	31.33	35.43	26.94	29.57	28.3	37.98	23.84	32.57	17.37	54.8	58.2	57.69	46.02	43	47.52	42.89	50.98	52.52	42.37	46.52
ENSMUST00000015829	Acadsb	11.93	6.38	7.3	5	8.34	7.84	6.17	3.34	12.65	8.52	7.63	4.68	2.28	4.5	2.9	4.38	4.99	7.22	5.69	3.43	3.08	3.48
ENSMUST00000015841	Setdb1	0	0	0	0	0	0	3.2	0	0	0	0	0.94	0	3.75	1.57	0	0	0.82	0.93	0	1.48	1.04
ENSMUST00000015846	Anxa9	0.4	0.2	0	0.2	0.46	0	0.25	0.44	0.36	0.68	0.73	0	0.08	0.19	0.13	0	0.21	0.33	0.25	0	0	0
ENSMUST00000015855	Prune1	6.91	6.54	11.35	7.77	10.2	9.34	8.83	6.62	8.94	9.85	10.04	51.45	47.35	59.15	61.67	48.51	58.53	63.46	61.76	64.92	61.05	69.59
ENSMUST00000015858	Cers2	139.9	108.86	129.39	92.58	127.89	120.59	137.75	102.22	130.59	138.06	141.8	10.87	8.08	11.91	10.01	7.29	11.08	10.37	12.48	10.38	12.69	12.9
ENSMUST00000015866	Nlrp5	0	0	0	0	0	0	0	0	0	0	0	0	0	0	0	0	0	0	0	0	0	0
ENSMUST00000015877	Capza2	37.86	49.01	33.93	45.91	44.26	41.34	31.77	47.12	36.27	32.48	42.54	98.07	92.38	100.08	121.41	116.44	106.46	97.84	99.58	105.35	123.67	122.94
ENSMUST00000015889	Plekho1	0.65	0.91	0.3	1.17	0.85	1.45	1.14	0	1.86	1.38	0.63	0.8	1.63	1.13	4.36	3.13	1.78	3.97	2.22	4.36	2.95	3.12
ENSMUST00000015891	Vps45	2.37	2.7	3.35	3.68	3.51	3.56	3.28	3.99	3.71	3.18	3.5	2.47	2.67	3.2	2.85	3.52	3.37	2.82	2.67	2.84	3.08	3.38
ENSMUST00000015892	Prpf3	3.7	5.92	5.23	5.09	4.53	4.78	5.9	4.55	5.52	3.66	4.71	7.76	3.76	6.04	5.05	5.63	8.09	8.84	5.6	8.16	2.83	6.66
ENSMUST00000015893	Anp32e	0.57	1.15	0.35	0	1.09	0.31	0	0.43	0.79	0	0.32	2.47	1.02	2.57	1.37	1.65	3.96	3.33	2.97	1.22	0.93	0.63
ENSMUST00000015894	Aph1a	37.99	27.72	42.88	29.93	31.98	41.42	40.01	23.86	43.97	41.18	41.57	16.73	12.91	18.46	17.87	14.1	20.22	16.97	18.09	17.94	21.27	20.64
ENSMUST00000015901	Ppil4	4.79	7.21	7.04	5.72	6.06	7.1	6.22	7.88	5.49	6.5	5.43	4.92	5.53	7.91	4.09	4.11	4.48	6.47	6	6.35	5.1	5.24
ENSMUST00000015903	Cnih1	43.34	41.62	44.57	43.6	43.78	46.11	41.82	42.69	46.86	41.35	44.98	32.57	32.91	34.51	48.08	42.99	34.29	34.17	38.22	38.31	48.73	49.89
ENSMUST00000015920	Med22	2.57	2.48	0.81	0.55	3.83	0	4.26	0	1.25	1.94	1.92	7.06	4.96	7.35	8.07	6.38	5.76	6.29	7.08	7.79	9.2	8.59
ENSMUST00000015934	Surf1	32.08	26.48	39.59	20.69	27.97	24.01	30.47	12.13	35.21	38.14	36.73	13.96	18.27	17.79	21.06	17.55	21	14.45	21.46	12.53	21.41	21.9
ENSMUST00000015941	Bhmt2	129.49	129	125.17	118.78	154.39	170.04	154.83	155.69	156.4	156.61	143.51	0.05	0	0	0.12	0.03	0.1	0.05	0	0	0	0
ENSMUST00000015948	Med28	6.12	5.23	5.07	3.78	7.76	6.87	8.31	6.01	9.53	6.44	7.66	10.65	10.95	12.71	16.16	11.44	10.86	8.81	8.3	11.03	13.25	13.02
ENSMUST00000015950	Qdpr	157.14	143.41	164.69	113.66	138.11	167.87	182.83	78.92	217.37	180.9	202.91	14.92	11.68	15.23	21.63	21.68	19.94	12.79	15.93	16.37	19.36	20.9
ENSMUST00000015981	Sqstm1	37.74	37.65	45.14	28.24	40.25	40.55	45.21	20.51	42.94	41.95	36.9	53.11	46.08	51.87	43.27	42.19	67.17	41.46	47.83	41.65	48.88	55.42
ENSMUST00000015987	Rxrg	0	0	0	0	0	0	0	0	0	0	0	9.51	4.75	7.96	5.39	12.93	3.59	8.8	9.64	7.56	5.32	3.16
ENSMUST00000015994	Adamtsl4	0.79	0.52	0.63	0.77	0.7	0.81	1.04	0.28	0.59	0.55	0.8	10.26	4.8	7.15	8.69	8.4	6.22	5.66	5.01	7.01	8.23	9.66
ENSMUST00000015998	Cd5l	34.41	34.24	39.7	36.83	36.16	39.37	33.18	39.35	42.2	39.2	38.99	0.44	0	0.03	0.03	0.08	0	0	0	0	0	0.03
ENSMUST00000016023	Fam184b	0.03	0.03	0.04	0	0.06	0.04	0.08	0.04	0.04	0.02	0.02	0.02	0.03	0.11	0.04	0.05	0	0.03	0	0	0.03	0.01
ENSMUST00000016026	Lcorl	1.06	1.35	0.87	1.3	0.4	1.55	0.83	1.45	0.95	1.12	1.02	0.61	0.16	0.69	0.49	0.25	0.89	0.29	0.89	1.22	0.67	0.51
ENSMUST00000016031	Hal	60.46	54.82	90.97	12.36	75.24	74.39	140.74	1.61	102.74	144.09	142.33	0	0	0	0.1	0	0.04	0.01	0	0	0	0
ENSMUST00000016033	Lta4h	15.69	14.21	13.78	12.71	16.21	16.25	17.33	14.66	16.54	15.19	19.24	12.93	8.53	12.08	13.83	11.68	12	11.76	12.15	12.82	13.62	12.94
ENSMUST00000016034	Amdhd1	139.33	111.23	150.22	88.75	155.91	154.94	183.96	125	170.14	183.19	181.12	0	0	0	0.05	0.07	0	0	0	0	0	0.02
ENSMUST00000016072	Rrbp1	74.39	66.3	103.1	80.47	78.68	82.97	100.72	71.51	70.07	111.51	72.13	8.83	4.36	8.59	5.3	7.97	6.56	8.33	7.81	7.01	6.01	6.23
ENSMUST00000016081	Macroh2a1	19.32	10.75	17.04	10.08	17.47	16.41	19	10.75	17.01	20.08	17.36	0.99	0.48	0.33	0.92	0.47	0.3	0.77	0	1.21	0.62	1.01
ENSMUST00000016086	Gtf2ird2	1.66	1.24	2.1	1.31	1.02	1.49	1.99	0.41	1.22	1.72	1.55	4.42	3.84	4.87	3.49	3.45	3.97	4.08	4.13	4.87	4.68	5.86
ENSMUST00000016087	Bola1	2.56	4.45	1.21	4.38	5.07	3.71	2.97	3.51	0.39	0	5.71	3.66	4.09	1.5	4.81	0.42	3.26	2.61	1.82	1.74	4.54	4.67
ENSMUST00000016088	Castor2	0.3	0.28	0.41	0.2	0.56	0.4	0.34	0.39	0.49	0.61	0.5	16.73	12.68	15.94	18.24	19.19	14.36	16.27	15.5	16.3	16.29	16.77
ENSMUST00000016094	Ncf1	1.53	2.94	2.45	2.28	1.26	1.39	1.93	1.83	1.43	1.5	1.27	2.31	0.48	1.29	1.7	1.34	1.97	1.25	1.08	1.86	0.93	1.27
ENSMUST00000016105	Adss	23.86	31.3	24.41	26.36	27.32	26.57	24.01	29.28	23.35	23.16	24.73	4.11	3.19	4.68	3.31	3.34	3.81	3.91	4.41	3.22	3.5	3.91
ENSMUST00000016106	1700016C15Rik	0	0	0	0	0.15	0	0	0	0	0	0	0.1	0.51	0.11	0.19	0.13	0.4	0.28	0.79	0	0.21	0.8
ENSMUST00000016110	Il17rb	6.39	8.05	6.59	6.15	6.69	7.47	6.95	6.48	5.6	7.85	6.24	0	0	0	0	0	0.09	0	0	0	0	0.1
ENSMUST00000016115	Actr8	13.48	12.84	14.59	11.37	12.45	13.22	14.15	12.02	13.6	16.85	13.13	30.15	28.01	32.77	27.9	20.63	34.29	25.64	29.26	25.32	26.89	28.7
ENSMUST00000016124	Lrrc27	0	0.37	0	0.08	0.13	0	0	0.17	0	0	0.11	0.38	0.31	0.43	0.24	0	0.16	0.08	0.29	0.23	0.36	0.2
ENSMUST00000016125	Stk32c	0	0	0	0	0	0	0.04	0.07	0	0	0.07	0	0.22	0	0	0.29	0	0.11	0.38	0	0.31	0.18
ENSMUST00000016138	Fnta	12.96	15.1	14.44	14.35	15	17.08	19.26	15.14	15.62	17.07	15.57	29.37	21.76	31.72	30.85	29.39	31.1	26.08	23.85	27.93	33.72	30.18
ENSMUST00000016143	Wasf3	0.02	0.02	0.03	0	0	0	0	0	0.01	0.03	0	0.2	0.2	0.22	0.26	0.22	0.14	0.29	0.3	0.27	0.21	0.32
ENSMUST00000016144	Plpp1	6.06	6.36	4.67	6.58	4.9	6.36	6.08	4.11	4.8	6.31	5.65	18.5	12.83	15.53	21.85	18.8	14.8	19.22	18.03	19.55	19.79	18.25
ENSMUST00000016168	Lbp	88.34	81.21	124.24	69.58	80	80.73	119.14	48.83	107.39	128.77	116.46	5.47	3.18	8.33	6.41	7.41	6	9.53	7.37	7.8	6.99	8.27
ENSMUST00000016172	Celsr1	0.04	0.1	0.07	0.15	0.08	0.04	0.05	0.05	0.09	0.09	0.03	0.04	0	0.03	0	0.02	0.01	0.01	0	0	0.01	0.01
ENSMUST00000016231	Fli1	1.42	1.68	1.23	1.66	1.57	2.26	1.72	1.54	1.24	1.3	1.54	4.65	3.58	5.66	3.23	4.13	3.94	5.86	4.49	5.33	3.83	3.64
ENSMUST00000016279	N4bp2l1	37.59	34.16	39.57	36.53	20.23	27.27	36.16	27.26	25.3	36.33	35.67	1.42	0.73	1.49	1.06	1.17	1.13	1.55	1.11	1.98	1.62	1.23
ENSMUST00000016294	Tenm1	0	0	0	0	0	0	0	0	0	0	0	0	0	0	0	0	0	0	0	0	0	0
ENSMUST00000016309	Tmbim1	24.37	16.74	20.99	13.73	25.04	19.25	24.92	13.07	25.38	23.38	24.7	37.98	42.95	54.88	48.11	30.42	59.81	45.28	51.14	45.48	60.24	63.31
ENSMUST00000016315	Lamb3	0	0	0	0	0	0	0	0	0	0	0.82	0	0	0	0	0	0	0	0	0	0	0
ENSMUST00000016323	Camk1g	0	0	0	0	0	0	0	0	0	0	0	0	0	0	0	0	0	0	0	0	0	0
ENSMUST00000016338	Hsd11b1	245.04	259.38	168.36	197.94	198.46	206.04	126.09	189.76	256.41	135.67	257.96	0.72	0.75	1.62	2.79	1.97	1.68	2.28	2.07	1.65	4	2.35
ENSMUST00000016344	Syt14	0	0	0	0	0	0	0.1	0.04	0	0	0.03	0	0	0	0	0	0	0.03	0	0	0	0
ENSMUST00000016383	Lonrf3	1.24	2.07	2.44	3.2	0.79	0.83	0.86	0.86	0.81	1.14	1.32	0.74	0.13	0.94	0.2	0.35	0.4	0.36	0.34	0.14	0.4	0.28
ENSMUST00000016396	Atp5e	190.75	169.53	187.15	198.2	204.09	177.13	180.5	176.22	189.64	195.79	153.48	397.03	457.55	453.89	558.62	478.52	433.45	360.06	432.1	429.37	608.1	580.32
ENSMUST00000016397	Nelfcd	0	0	0	0	0	0	0	0	0.18	0	0	0	0	0	0	0	0	0	0	0	0	0
ENSMUST00000016399	Tubb1	0	0.27	0	0.27	0.07	0.07	0.2	0	0.04	0	0.06	0	0	0.1	0	0	0.1	0	0	0	0.1	0.15
ENSMUST00000016400	Ctsz	181.31	171.31	241.31	161.82	170.39	194.87	203.83	121.11	204.52	211.46	178.55	25.66	22.53	31.59	31.21	32.1	31.19	29.49	34.22	30.06	31.85	32.23
ENSMUST00000016401	Prelid3b	27.57	26.63	25.13	22.91	24.19	28.09	26.99	14.13	24.6	26.19	21.19	30.02	27.42	30.77	36.38	38.47	32.98	29.14	33.21	32.02	32.1	32.77
ENSMUST00000016406	Sertad4	0.66	0.04	0.03	0	0.09	0.03	0	0.25	0.2	0.05	0.05	0.35	0.31	0.2	0.38	0.46	0	0.61	0.84	0.46	0.72	0.47
ENSMUST00000016427	H2-M2	0	0	0	0	0	0	0	0	0	0.03	0	0	0	0	0	0	0	0	0	0	0	0
ENSMUST00000016452	Ube2a	7.65	10.46	7.04	10.01	9.46	10.19	6.32	11.81	7.41	7.55	7.45	8.35	7.32	10	8.35	11.14	12.56	6.8	8.3	9.02	9.42	10.51
ENSMUST00000016463	Slc25a5	411.98	431.42	453.09	416.96	392.53	403.41	438.42	376.95	412.22	413.97	464.11	32.59	28.84	34.02	40.01	30.11	31.29	25.28	25.46	28.54	37.08	35.08
ENSMUST00000016471	Atp1b4	0	0	0	0	0.02	0	0	0	0	0	0	1.75	1.87	2	1.13	1.33	1.62	2.15	2.63	2.32	1.42	1.99
ENSMUST00000016488	Ppdpf	11.5	8	12.61	5.07	12.31	12.03	11.64	9.16	14.48	13.56	11.1	1.41	2.6	3.1	3.87	4.8	2.69	3.36	4.01	2.11	4.58	4.07
ENSMUST00000016491	Kcnq2	0	0	0	0	0	0	0	0	0	0	0	0	0	0	0	0	0	0	0	0	0	0
ENSMUST00000016498	Srms	0.05	0	0.13	0	0.18	0.11	0.07	0	0.09	0.16	0.17	0.03	0.11	0.13	0.14	0.16	0.49	0.07	0.06	0.12	0.05	0.18
ENSMUST00000016511	Ptk6	0.03	0.03	0	0	0.12	0.05	0	0.08	0.06	0.02	0.04	0.05	0.01	0	0.02	0.04	0	0.03	0	0.03	0	0.03
ENSMUST00000016530	Mpped2	0.21	0.11	0	0	0	0	0.24	0.14	0.23	0.07	0	0.97	0.07	0.29	0.65	0.15	0	1.33	1.04	0	0.54	0.59
ENSMUST00000016553	Nkap	2.94	3.15	3.38	3.18	3.64	3.07	3.61	3.25	2.87	3.48	3.58	3.8	3.38	4.27	3.39	2.86	3.48	3.88	3.46	4.6	3.56	3.83
ENSMUST00000016569	Pds5b	2.85	3.63	4.52	4.02	3.65	4.07	3.56	4.61	3.21	4.13	3.8	6.57	3.67	6.39	3.63	4.91	4.61	6.11	5.11	4.21	3.74	3.84
ENSMUST00000016571	Ndufa1	184.07	91.64	225.87	82.95	116.32	173.37	229.21	65.19	252.73	254.35	227.89	332.37	323.33	317.46	438.78	387.86	321.83	322.07	359.53	355.12	447.44	418.19
ENSMUST00000016631	Ppfibp1	9.64	10.88	7.32	9.45	14.42	12.83	14.19	16.57	10.93	12.14	11.62	7.44	6.64	9.44	8.12	4.93	11.66	8.96	13.9	8.83	9.63	12.78
ENSMUST00000016638	Cd34	0	0.7	0.33	0.05	0.45	0.76	0.91	0.45	0.91	0	0.1	11.77	9.98	15.88	14.48	14.35	10.56	11.96	12.95	12.95	17.57	19.34
ENSMUST00000016639	Plgrkt	1.54	1.2	1.87	1.94	1.74	2.19	1.38	3.09	1.6	0.96	2.56	6.66	7.38	7.5	9.04	6.28	7.39	6.81	7.63	7.13	7.45	7.12
ENSMUST00000016640	Cd274	0.48	0.52	0.64	0.62	1	0.86	0.39	3.23	0.81	0.45	0.91	1.15	0.98	1.12	0.76	0.84	0.74	0.75	4.34	2.09	1.12	1.4
ENSMUST00000016654	Mtif3	1.17	3.59	4.85	2.33	2.84	3.46	6.21	0.19	5.48	4.41	6.09	1.39	2.52	3.87	3.42	3.66	6.05	1.69	2.35	3.49	3.53	3.29
ENSMUST00000016664	Lnx2	6.12	6.44	8.4	5.75	6.62	6.85	5.62	5.52	6.81	7.37	4.99	1.26	0.92	1.36	1.12	1.31	1.17	1.67	1.4	1.68	1	1.26
ENSMUST00000016668	Il19	0	0	0	0	0	0	0	0	0	0	0	0	0	0	0	0	0	0	0	0	0	0
ENSMUST00000016670	Dyrk3	0.63	0.28	0.53	0.33	0.39	0.45	0.44	0.43	0.62	0.57	0.57	0.05	0.01	0.06	0.06	0	0	0.06	0	0	0	0.05
ENSMUST00000016672	Mapkapk2	21.7	24.8	29.07	20.42	24.93	25.88	31.65	16.13	25.69	22.82	27.41	91.94	68.97	89.05	104.15	96.88	93.06	80.95	89.16	91.31	106.17	103.28
ENSMUST00000016673	Il10	0	0.1	0	0.14	0	0.08	0	0	0	0	0.06	0	0	0.11	0	0	0	0	0	0	0.11	0
ENSMUST00000016678	Lamp2	424.55	418.44	381.14	357.28	415.92	398.57	395.78	408.62	410.48	401.16	418.76	39.54	33.39	48.57	32.73	30.38	45.8	45.72	46.08	43.49	41.61	43.02
ENSMUST00000016680	Cul4a	47.78	39.56	48.66	35.82	41.62	45.84	46.37	36.19	41.99	46.01	45.89	45.56	31.25	44.75	37.18	37.95	48.96	42.45	42.82	40.69	38.82	37.06
ENSMUST00000016681	Cul4b	5.14	7.65	8.17	4.56	4.83	4.84	5.56	5.8	6.59	7.07	6.26	4.73	3.55	3.86	4.03	0.52	4.01	5.86	10.03	2.8	4.34	1.99
ENSMUST00000016696	Foxred2	0.07	0	0.05	0.06	0	0	0.07	0	0	0	0	0.23	0	0.39	0.1	0.16	0.2	0.17	0.4	0.11	0.12	0.17
ENSMUST00000016698	Gm17031	0	0	0	0	0	0	0	0	0	0	0	0	0	0	0	0	0	0	0	0	0	0
ENSMUST00000016703	H3f3b	99.88	133.17	108.51	122.98	128.44	118.58	118.07	125.72	116.27	105.62	134.78	76.88	95.28	112.44	77.34	69.97	97.22	98.1	118.15	103.47	118.47	124.49
ENSMUST00000016768	Phf21b	0	0.07	0.05	0	0	0	0	0	0.1	0	0.09	0	0.04	0.1	0.06	0.18	0	0.15	0.05	0	0	0.24
ENSMUST00000016771	Myh9	17.91	14.65	28.62	11.57	19.32	19.43	28.9	13.59	19.23	30.89	20.03	23.19	9.31	18.7	12.98	16.93	16.29	18.77	17.69	17.4	13.89	14.38
ENSMUST00000016781	Ift27	4.93	3.48	4.62	2.74	3.32	4.54	5.18	1.79	4.23	3.33	4.57	1.7	1.69	2.88	2.59	3.07	1.86	2.78	1.91	2.78	3.89	4.05
ENSMUST00000016897	Ttll1	1.3	0.6	0.7	0.91	1.2	1.3	0	1.25	1.27	1.19	1.27	1.63	0.89	0.99	1.42	1.62	1.49	1.35	2.19	1.23	0.77	1.12
ENSMUST00000016901	Ttll12	2.47	1.65	2.47	1.91	2.57	2.85	2.61	1.67	2.8	3.1	2.99	2.58	1.94	1.78	3.42	3.35	3.04	2.49	2.76	3.21	2.85	2.9
ENSMUST00000016902	Bik	2.66	0.61	2.46	0.74	3.44	3.04	3.73	1.74	5.36	4.15	7.48	0.16	0.17	0.2	0	0.58	1.38	0.51	0.81	0	0.72	0.6
ENSMUST00000016907	Scube1	0.09	0.09	0	0	0	0	0	0	0	0.03	0.07	0	0.03	0.09	0	0	0	0.09	0	0.04	0.08	0
ENSMUST00000016951	Serpinb1b	0	0.07	0	0	0.11	0	0	0	0.04	0	0.04	0	0	0	0	0	0	0	0	0	0	0
ENSMUST00000016977	Mrps18c	26.2	22.94	20.64	27.39	27.93	21.78	23.21	37.51	24.25	23.09	26.16	14.28	18.21	17.79	21.89	14.49	17.54	13.06	17.41	12.88	23.46	23.49
ENSMUST00000017065	Srsf6	1.92	1.66	3.96	2.23	1.9	4.78	5.16	2.17	2.59	2.64	3.48	5.48	6.15	9.04	6.04	4.04	5.89	4.65	4.75	5.99	5.39	6.57
ENSMUST00000017077	Plcg1	0	0	0	0	0.11	0	0	0	0	0	0	0	0	0	0	0	0	0	0	0	0	0
ENSMUST00000017086	Tmprss6	113.14	81.4	116.94	73.86	96.98	98.33	105.88	51.45	108.33	112.65	111.83	0	0	0	0	0	0	0	0	0	0	0
ENSMUST00000017090	Kctd5	1.31	1.38	2.07	1.85	1.29	1.39	1.25	1.83	1.51	1.96	1.96	5.29	4.48	6.75	6.78	3.46	5.87	4.68	6.82	5.27	7.44	7.49
ENSMUST00000017126	Pom121l2	0	0	0	0	0	0	0	0	0	0	0	0	0	0	0	0	0	0	0	0	0	0
ENSMUST00000017142	Svs4	0	0	0	0	0	0	0	0	0	0	0	0	0	0	0	0	0	0	0	0	0	0
ENSMUST00000017144	Svs6	0	0	0	0	0	0	0	0	0	0	0	0	0	0	0	0	0	0	0	0	0	0
ENSMUST00000017147	Svs3a	0	0	0	0	0	0	0	0	0	0	0	0	0	0	0	0	0	0	0	0	0	0
ENSMUST00000017148	Svs5	0	0	0	0	0	0	0	0	0	0	0	0	0	0	0	0	0	0	0	0	0	0
ENSMUST00000017151	Rbpjl	0	0.05	0	0	0.05	0	0	0	0	0	0	0	0	0	0	0	0	0	0	0	0	0
ENSMUST00000017153	Sdc4	339.04	221.1	286.15	197.81	270.82	300.04	309.51	196.55	346.25	327.7	317.99	31.35	22.21	28.92	27.99	35.67	49.8	27.69	22.11	26.77	27.17	23.71
ENSMUST00000017184	Serpinb6b	0.06	0.62	0.78	0	0.31	0.5	0.18	0.55	1.36	0	0.27	0	0	0	0	0.42	0	0.12	0.34	0	0	0
ENSMUST00000017188	Serpinb6a	0	1.95	0	6.75	0	0	2.7	0	0	1.82	1.04	83.86	101.47	104.56	64.27	65.88	88.78	69.94	60.21	70.44	63.74	69.64
ENSMUST00000017193	Ccdc70	0	0	0	0	0	0	0	0	0	0	0	0	0	0	0	0	0	0	0	0	0	0
ENSMUST00000017208	Prl5a1	0	0	0	0	0	0	0	0	0	0	0	0	0	0	0	0	0	0	0	0	0	0
ENSMUST00000017255	Krt24	0	0	0	0	0	0	0	0	0	0	0	0	0	0	0	0	0	0	0	0	0	0
ENSMUST00000017270	Krt42	0	0	0	0	0	0	0	0	0	0	0	0	0	0	0	0	0	0	0	0	0	0
ENSMUST00000017276	Cyth1	8.89	6.69	7.85	3.17	5.85	5.6	5.61	4.32	7.72	3.37	6.07	0	0.82	0.14	1.58	3.36	2.09	1.88	3.11	0	4.67	2.13
ENSMUST00000017288	Rnd3	6.49	6.91	6.63	9.06	8.4	8.67	7.23	8.99	7.01	7.37	7.65	1.87	1.19	1.84	1.74	2.09	2.46	2.67	2.82	2.61	1.9	2.32
ENSMUST00000017290	Brca1	0.53	0.48	0.38	0.27	0.47	0.53	0.47	0.57	0.55	0.77	0.69	0.04	0	0	0.03	0.03	0.05	0.04	0	0.02	0	0.04
ENSMUST00000017309	Gast	0	0	0	0	0	0	0	0	0	0	0	0	0	0	0	0	0	0	0	0	0	0
ENSMUST00000017316	Aoc3	0	0	0	0	0.01	0	0.02	0	0.01	0	0	0	0	0	0	0	0	0.2	0	0	0	0
ENSMUST00000017332	Coa3	33.98	13.95	36.9	15.59	25.33	29.62	46.63	14.3	39.15	39.77	39.86	34.19	40.32	44.87	57.35	49.13	44.48	39.14	44.4	44.99	53.45	52.04
ENSMUST00000017339	Zpbp2	0	0	0	0	0	0	0	0	0	0	0	0	0	0	0	0	0	0	0	0	0	0
ENSMUST00000017348	Gsdma	0	0	0	0	0	0	0	0	0	0	0	0.2	0.1	0.08	0.11	0.06	0.14	0.09	0.18	0.04	0.12	0.07
ENSMUST00000017354	Med24	4.28	3.47	4.27	2.39	5.38	3.81	3.96	2.87	4.82	4.79	4.3	18.51	12.78	16.36	19.56	15.85	18.91	18.22	19.46	17.69	20.07	20.23
ENSMUST00000017355	Gsdma2	0	0	0	0	0	0	0	0	0	0	0	0	0	0	0	0	0	0	0	0	0	0
ENSMUST00000017365	Psmd3	67.15	71.43	88.19	61.94	80.67	87.3	93.36	53.61	80.31	105.33	72.14	150.71	116.36	148.87	154.64	107.53	183.9	135.38	167.81	140.02	156.92	170.61
ENSMUST00000017384	Casc3	0.44	0	0	0	0	0	0.14	0	0.17	0	0.28	0.57	0	0.73	0	0	0	0.21	0	1.3	0	0
ENSMUST00000017408	Exosc10	9.06	8.29	9.04	8.75	10.34	9.74	11.92	7.51	7.29	12.99	9.08	18.69	11.55	18.36	13.73	13.43	18.73	14.59	17.16	17.42	13.96	16.06
ENSMUST00000017430	Glod4	29.05	26.54	28.53	25.3	34.23	31.15	27.38	41.84	32.93	29.49	34.54	12.12	7.65	10.87	11.82	12.26	14.74	11.04	12.81	11.38	13.78	12.07
ENSMUST00000017435	Taok1	9	11.01	7.9	9.43	9.45	10.21	8.66	12.18	8.19	8.18	8.66	10.46	5.79	9.27	6.28	6.44	8.97	9.34	7.82	6.82	6.74	6.95
ENSMUST00000017443	Dnttip1	7.63	6.94	7.89	6.27	8.13	8.46	10.82	6.31	9.57	7	8.08	19.07	17.23	24.51	18.52	16.78	23.73	21.02	23.91	23.18	20.41	22.57
ENSMUST00000017451	Acot8	12.41	5.31	10.33	10.52	14.26	17.08	15.44	3.32	13.22	10.19	13.31	0.54	1.38	2.05	0.97	3.57	2.46	2.59	2.36	1.55	1.95	2.4
ENSMUST00000017453	Cd300lg	12.03	8.44	11	8.35	8.95	10.75	10.15	5.94	12.19	10.72	9.44	24.22	18	23.52	22.9	30.55	28.35	26.07	27.97	27.27	24.46	27.52
ENSMUST00000017454	Spint4	0	0	0	0	0	0	0	0	0	0	0	0	0	0	0	0	0	0	0	0	0	0
ENSMUST00000017455	Pyy	0	0	0	0	0	0	0	0	0	0	0	0	0	0	0	0	0	0	0	0	0	0
ENSMUST00000017458	Mpp2	0	0	0.02	0.04	0	0	0.09	0	0.11	0.04	0.06	0.53	0.63	0.74	1.01	1.13	0.72	0.97	1.09	1.01	0.91	0.68
ENSMUST00000017460	Ppy	0	0	0	0	0	0	0	0	0	0	0	0	0	0	0	0	0	0	0	0	0	0
ENSMUST00000017488	Vtn	1408.73	1091.4	1848.59	946.49	1169.43	1320.46	1596.9	649.06	1513.08	1812.38	1416.27	6.71	5.4	9.31	10.95	8.52	5.69	8.6	12.76	10.09	12.61	11.19
ENSMUST00000017530	Traf4	19.19	13.14	18.4	12.65	14.83	16.83	22.78	7.67	19.02	20.83	18.44	1.65	0.99	0.96	1.66	1.28	0.55	1.34	1.9	1.48	1.37	1.24
ENSMUST00000017534	Aldoc	0.58	0.98	1.31	0.53	1.09	1.12	1	0.55	1	1.47	0.75	0.03	0.12	0	0	0	0	0	0	0	0.1	0
ENSMUST00000017544	Stac2	0.04	0	0.05	0.06	0	0	0	0	0	0	0.02	0.15	0.02	0.11	0.08	0.08	0.05	0.13	0.16	0.03	0.04	0.08
ENSMUST00000017548	Rpl19	421.07	364.49	492.3	366.58	372	426.82	450.45	309.74	426.3	459.03	355.32	368.54	358.83	367.48	399.51	348.14	360.33	311.54	375.98	350.38	396.36	388.74
ENSMUST00000017549	Nek8	0.89	0.68	1.54	0.08	1.02	1.29	1.85	0.47	1.95	2.42	1.44	0.09	0.13	0.22	0.26	0.21	0	0.23	0	0.19	0	0
ENSMUST00000017552	Cacnb1	0.03	0.13	0.09	0.05	0.06	0.03	0	0	0.11	0.23	0	8.85	6.25	6.61	13.05	12.28	6.81	7.83	9.49	6.86	9.08	7.1
ENSMUST00000017561	Plxdc1	0	0	0	0.18	0.32	0	0.4	0.11	0.22	0.29	0.25	0.88	0.92	2.04	1.5	0.74	0.75	1.61	2.42	1.52	2.2	1.58
ENSMUST00000017562	Arl5b	0	0	0	0	0	0	0	0.13	0	0	0	0	0.01	0	0	0	0	0	0	0	0	0
ENSMUST00000017567	Zfp207	32.6	40.24	31.42	27.32	45.19	49.39	35.98	39.84	39.75	38.08	32.66	15.04	10.35	11.73	8.66	6.45	14.65	8.55	9.71	6.7	12.31	10.33
ENSMUST00000017572	Psmd11	31.48	36.46	45.22	31.47	39.34	33.24	41.13	27.91	36.16	47.78	39.26	101.31	107.19	120.79	103.69	62.41	119.21	99.35	107.72	108.2	126.63	137.82
ENSMUST00000017576	Rbfox3	0	0.08	0	0	0	0	0	0	0	0	0	0	0	0	0	0	0	0	0	0	0	0
ENSMUST00000017590	C1qtnf1	6.85	6.61	8.96	0.03	5.79	5.82	6.75	1.42	6.65	6.43	7.36	0	1.04	1.84	1.03	1.1	0	0.93	0	1.08	2.13	1.11
ENSMUST00000017597	Pipox	196.44	175.85	190.1	172.39	154.78	169.19	160.54	198.68	179.32	169.37	196.88	0	0	0	0.09	0	0.06	0.09	0	0	0	0
ENSMUST00000017604	Cyba	5.51	4.57	7.15	5.49	6.43	7.02	7.11	1.73	5.13	8.75	7.29	7.61	3.89	8.28	8.07	10.42	6.81	7.39	7.92	9.21	7.45	8.93
ENSMUST00000017610	Timp2	6.01	6.69	6.28	5.64	6.6	6.25	6.92	4.73	5.82	6.22	6.02	53.19	20.85	56.6	55.96	64.5	56.23	62.18	61.39	54.72	56.38	59.37
ENSMUST00000017620	Cant1	3.67	2	4.69	2.56	4.06	4.47	5	1.95	3.3	4.53	4.73	2.82	2.02	4.29	1.31	1.71	2.71	3.13	4.5	2.09	3.15	2.97
ENSMUST00000017622	Zc3h18	3.75	3.34	6.55	5.05	8.27	0	11.06	1.93	5.23	5.87	6.27	0.81	0	0	1.32	0	0.85	0.49	1.72	0.47	0	0.89
ENSMUST00000017629	Top2b	6.47	8.59	7.21	8.42	9.25	9.33	6.92	10.84	7.46	8.11	7.69	9.03	5.71	10.16	6.61	6.59	8.88	9.76	9.51	8.71	7.45	7.76
ENSMUST00000017637	Igfbp4	575.24	475.58	585.17	458.83	496.61	532.93	618.27	343.92	569.03	575.3	618.02	17.85	10.12	15.26	18.67	22.68	18.8	19.5	20.3	19.32	20.26	20.42
ENSMUST00000017692	Suz12	7.93	10.43	8.28	11.53	9.35	8.8	6.84	12.18	8.08	7.42	8.56	6.44	4.9	8.34	5.37	5.03	7.12	7.6	6.91	6.65	6.9	7.56
ENSMUST00000017694	Atad5	0.07	0.14	0.1	0.17	0.18	0.23	0.09	0.37	0.11	0.08	0.17	0.06	0.09	0.2	0.04	0.07	0.27	0.17	0.11	0.12	0	0.04
ENSMUST00000017732	Krt27	0	0	0	0	0	0	0	0	0	0	0	0	0	0	0	0	0	0	0	0	0	0
ENSMUST00000017741	Krt12	0	0	0	0	0	0	0	0	0	0	0	0	0.03	0.04	0	0	0	0.07	0	0	0.04	0.03
ENSMUST00000017743	Krt20	0	0	0	0	0	0	0	0	0	0	0	0	0	0.04	0.03	0	0	0.03	0.09	0	0	0
ENSMUST00000017751	Tns4	0	0.02	0.09	0.14	0.09	0.04	0.05	0.03	0.06	0.11	0.08	0	0	0.05	0.03	0.02	0	0.01	0.03	0.05	0.03	0.07
ENSMUST00000017759	Tnfaip1	9.13	8.69	7.75	5.54	7.46	9.07	5.18	8.04	5.4	5.53	5.19	12.02	5.97	10.68	14.35	9.34	5.5	9.84	12.79	8.2	10.05	9.98
ENSMUST00000017783	Rab11fip4	1.77	1.07	2.37	2.05	2.61	2.93	3.06	1.88	2.7	2.48	2.48	0.17	0.03	0.09	0.07	0.08	0.1	0.09	0.07	0.1	0.07	0.07
ENSMUST00000017799	Cd40	0	0	0	0	0	0.07	0	0	0	0.11	0	0.04	0	0	0.04	0.05	0	0	0	0.05	0.04	0
ENSMUST00000017808	Slc35c2	1.33	0	2.76	3.7	3.08	2.38	4.74	2.16	0.82	0	2.27	0	1.04	0	3.92	0	0	0.86	5.72	0	0.62	0
ENSMUST00000017821	Wsb1	4.85	8.37	5.55	7.74	8.67	8.35	3.32	10.3	6.02	8.06	5.49	2.33	2.9	2.25	2.6	2.91	2.68	2.98	3.9	4.04	3.64	3.33
ENSMUST00000017831	Rhot1	13.75	15.7	12.8	15.92	13.52	15.07	11.06	14.7	8.49	12.58	14.53	10.78	5.09	10.82	5.91	5.28	5.45	8.05	7.95	5.03	6.87	7.94
ENSMUST00000017836	Rhbdl3	0.12	0.09	0.04	0	0.12	0.05	0.02	0	0.03	0	0.08	2.8	1.46	1.59	3.12	3.94	1.34	1.66	1.84	1.27	1.71	1.37
ENSMUST00000017839	Rnf135	4.73	5.21	6.15	3.44	5.83	5.96	5.86	3.81	4.74	4.52	5.59	0.97	0.56	0.57	1.41	0.9	0.84	0.8	1.36	1.12	1.22	1.07
ENSMUST00000017841	Ada	1.62	1.41	1.71	0.65	0.8	0.96	0.98	0.68	1.22	1.56	1.36	0.21	0.15	0.34	0.18	0.15	0.08	0.26	0.1	0	0.08	0.12
ENSMUST00000017851	Serinc3	163.64	220.51	163.68	201.33	149.72	160.24	142.49	136.87	144.35	160.08	154.83	141.95	104.66	157.76	127.08	130.57	148.3	128.63	110.58	110.85	133.82	135.56
ENSMUST00000017859	Pgs1	2.52	1.56	3.05	1.74	1.76	2.93	3.84	2.21	2.92	4.35	1.86	7.23	6.39	7.32	6.58	7.34	8.23	7.09	7.83	7.1	7.76	9.58
ENSMUST00000017864	Trp53tg5	0	0	0	0	0	0	0	0	0	0	0	0	0	0	0	0	0	0	0	0	0	0
ENSMUST00000017867	Wfdc2	6.13	4.11	6.26	5.36	5.52	5.26	3.52	3.51	8.37	5.88	7.01	0	0	0	0	0	0	0	0	0	0	0
ENSMUST00000017868	Etv4	0	0	0	0	0	0	0	0	0	0	0	0.61	0.6	0.56	1.24	1.42	1.7	0.47	0.9	1.06	0	1.29
ENSMUST00000017878	Dbndd2	0	0	0	0	0	0	0	0	0	0	0	0.26	0.26	0	0.3	0	0	0	0	0	0	0.34
ENSMUST00000017881	Mmp9	0	0	0.04	0.05	0.13	0.24	0	0	0.11	0.12	0.07	0.77	0.21	1.01	0.78	0.84	0.55	0.85	0.68	1.26	0.98	1.01
ENSMUST00000017891	Ghdc	6.29	5.79	8.39	4.72	5.97	5.53	7.59	2.63	6.56	9.15	7.52	3.4	2.68	4.97	3.55	1.71	3.61	2.58	2.67	3.45	4.11	4.23
ENSMUST00000017900	Slc12a7	17.12	7.19	15.88	8.73	11.62	14.17	19.25	8.13	16.93	19.15	21.7	2.62	1.68	2.15	2.04	2.24	2.88	2.56	2.88	3.12	2.46	2.87
ENSMUST00000017908	Zswim1	2.5	1.43	2.51	1.81	1.53	1.97	1.98	1.74	1.55	2.19	2.24	6.29	4.78	6.97	6.39	4.94	6.51	6.1	6.29	6.58	7.08	8.13
ENSMUST00000017911	Spata25	0	0	0	0	0	0	0	0	0	0	0	0	0	0	0	0	0	0	0	0	0	0
ENSMUST00000017920	Crk	17.51	16.98	20.57	20.73	16.47	15.57	23.03	16.63	11.53	14.78	17.03	12.15	9.6	11.03	11.77	9.56	13.38	11.41	10.42	10.62	12.2	11.86
ENSMUST00000017922	Cox7c	16.34	2.94	23.93	1.67	9.64	16.11	18.68	2.42	19.81	22.75	21.41	30.03	34.35	32.21	42.18	51.89	33.89	34.37	26.64	41.06	52.48	43.69
ENSMUST00000017945	Mlx	4.79	2.81	2.71	2.92	2.11	2.65	2.88	0.72	3.43	2.94	2.79	1.48	3.22	5.79	2.33	2.04	3.94	2.55	3.79	2.45	4.93	4.82
ENSMUST00000017946	Retreg3	27.52	17.89	26.53	10.12	26.02	20.54	28.75	9.27	29.62	26.34	32.64	19.54	17.26	21.3	22.21	18.53	20.78	19.06	24.34	20.18	24.18	22.9
ENSMUST00000017961	Jph2	0	0	0	0	0	0	0	0	0	0	0	60.4	36.59	61.88	76.98	122.38	50.02	68.32	88.75	84.15	85.26	74.57
ENSMUST00000017974	Dhx58	2.53	1.63	3.33	1.51	4.64	4.9	5.9	3.46	3.95	4.21	3.75	0.31	0.16	0.6	0.3	0.23	0.31	0.35	0.27	0.34	0.25	0.37
ENSMUST00000017975	Rab5a	35.82	47.55	40.18	49.63	39.18	39.46	33.79	45.93	30.86	32.72	33.63	38.49	33.51	43.55	31.69	26.7	40.11	34.22	38.35	34.29	34.38	38.16
ENSMUST00000017976	Hspb9	0	0	0	0	0	0	0.34	0	0	0.47	0	0	0.18	0	0.23	0	0	0	0	0	0	0
ENSMUST00000017981	Nkiras2	6.77	3.89	6.16	2.69	6.87	6.87	7.81	3.59	7.28	7.49	8.91	12.47	8.36	12.71	14.48	12.17	15.84	10.52	14.26	10.93	15.75	15.07
ENSMUST00000018002	Ift52	15.23	12.73	12.47	11.21	14.55	14.73	13.94	18.72	16.02	13.37	15.27	8.34	5.68	8.6	8.61	7.54	9.63	6.41	7.24	7.27	6.49	8.51
ENSMUST00000018005	Mybl2	0.03	0.16	0.07	0.05	0.03	0.03	0.07	0.05	0.09	0.08	0.11	0	0.06	0.03	0	0	0.08	0.02	0	0.08	0	0.06
ENSMUST00000018012	Sgk2	28.51	22.89	36.45	31.07	34.38	34.47	41.76	25.47	31.51	35.85	36.9	0	0	0	0.04	0	0	0	0	0	0	0
ENSMUST00000018050	Zmynd8	0	0.15	0.15	0	0	0.25	0.3	0	0	0.49	0.17	0.19	0	0	0	0	0.23	0	0.37	0	0	0.08
ENSMUST00000018061	Prl	0	0	0	0	0	0	0	0	0	0	0	0	0	0	0	0	0	0	0	0	0	0
ENSMUST00000018066	Prl3c1	0	0	0	0	0	0	0	0	0	0	0	0	0	0	0	0	0	0	0	0	0	0
ENSMUST00000018087	Gdap1l1	0	0	0	0	0	0	0	0	0	0	0	0	0	0.08	0.05	0.07	0	0	0.15	0	0	0
ENSMUST00000018094	Hnf4a	0.04	0	0.02	0	0	0.03	0.01	0.03	0	0	0.04	0	0	0	0.04	0	0.03	0	0	0	0	0
ENSMUST00000018113	Ptgis	0.4	0	0.27	0	0.24	0	0	0	0	0.21	0	1.07	0.19	0.53	1.36	0.83	0.76	1.07	1.28	0.95	1.31	0.77
ENSMUST00000018122	Cadps2	0	0	0	0	0	0	0	0	0	0	0	0	0	0	0	0	0	0	0	0	0	0
ENSMUST00000018143	Ddx27	11.9	12.15	16.07	13.91	12.4	14.43	18.1	8.89	12.29	15.87	11.07	14.87	14.23	18.98	11.12	9.3	17.77	14.4	14.31	14.56	13.98	16.12
ENSMUST00000018156	Rac3	0	0	0.09	0	0.19	0	0	0	0.06	0.17	0.14	0.38	0.09	0.12	0.21	0.16	0	0	0	0	0	0.37
ENSMUST00000018184	Rrp7a	5.57	3.87	6.44	3.11	5.83	5.94	7	2.86	6.74	7.25	6.28	9.94	8.46	9.51	10.58	9.67	10.4	8.81	11.02	10.03	10.64	10.1
ENSMUST00000018186	Cyb5r3	92.43	63.66	81.17	52.13	92.69	60.56	90.47	37.08	88.05	81.99	72.85	12.82	7.3	11.7	9.2	13.35	12.29	14.38	14.59	13.91	13.63	14.86
ENSMUST00000018212	Ints2	1.53	1.14	1	1.86	1.65	1.74	1.16	1.29	1.38	1.16	1.26	0.55	0.31	0.42	0.31	0.35	0.37	0.35	0.64	0.41	0.24	0.45
ENSMUST00000018246	H2bc4	104.04	81.79	80.45	103.1	118.6	114.83	100.18	142.12	111.18	98.58	84.02	58.53	69.62	66.41	65.23	61.22	60.64	55.09	61.32	71.18	68.85	71.54
ENSMUST00000018274	Csnk1d	4.16	3.98	6.53	3.91	4.03	3.98	5.63	2.75	4.83	3.9	4.48	13.64	11.23	16.57	14.79	12.44	16.22	13.73	16.88	17.79	18.93	19.65
ENSMUST00000018287	Mafk	5.33	5.28	7.72	4.16	4.2	5.75	7.2	2.36	6.56	7.32	7.76	27.65	36.86	47.09	26.14	19.59	46	32.61	32.85	40.2	42.61	53.23
ENSMUST00000018295	Pick1	5.79	6.28	6.87	5.69	7.15	7.56	7.83	4.06	6.51	6.14	6.79	14.26	15.45	10.52	19.79	17.09	18.14	13.58	21.09	14.92	21.43	19.72
ENSMUST00000018304	Med1	0	0	0.17	0	0	0.12	0.11	0	0	0.15	0.19	0	0	0	0	0	0	0	0	0	0	0
ENSMUST00000018311	Stard3	6.8	3.82	7.66	3.68	4.84	4.93	7.56	2.27	6.16	7.6	7.25	6.6	6.63	7.15	10.81	8.34	7.35	6.15	5.08	7.79	9.06	9.19
ENSMUST00000018313	Mfng	0.46	0.53	1.21	0.45	0.47	0.96	0.88	0.52	0.93	0.68	0.97	2.18	0.71	1.52	1.27	1.18	1.66	1.51	2.36	1.29	1.84	1.96
ENSMUST00000018315	Vmp1	33	34.4	30.75	34.67	35.78	30.81	26.05	31.38	29.78	29.71	29.55	18.54	15.4	19.33	17.68	19.03	18	18.73	19.3	16.19	20.47	20.72
ENSMUST00000018333	Uchl5	6.27	7.2	4.1	7.46	5.6	3.67	4.67	4.54	6.43	3.99	3.02	7.97	7.37	7.28	5.79	8.15	8.69	6.8	8.95	7.55	8.04	6.92
ENSMUST00000018337	Cdc73	1.79	2.93	2.37	2.85	1.9	2.31	1.61	2.07	1.7	1.91	2.04	4.8	3.31	4.46	3.52	3.24	4.57	4.53	4.78	3.77	3.08	3.91
ENSMUST00000018343	Ro60	0	0	0	0.11	0	0	0	0	0	0	0	0	0	0	0	0	0	0	0	0	0	0
ENSMUST00000018353	Stk4	5.8	7.16	6.42	5.71	7.4	5.82	6.71	6.94	6.41	6.73	5.34	4.84	1.86	4.46	2.17	2.82	4.08	4.44	4.03	3.76	3.13	3.29
ENSMUST00000018355	Wfdc15b	0	0	0	0	0	0	0	0	0	0	0	0	0	0	0	0	0	0	0	0	0	0
ENSMUST00000018361	Pmp22	1.42	2.49	0.54	2.52	2.34	3.57	2.44	1.72	1.98	2.26	2.57	31.24	27.35	42.79	29.87	30.56	33.87	29.85	52.25	31.92	40.22	43.85
ENSMUST00000018382	Gdf9	0.18	0.07	0.05	0.1	0.21	0.06	0.1	0.09	0.1	0.14	0.17	0.08	0.03	0.32	0.2	0.37	0.26	0.16	0.28	0.36	0.3	0.1
ENSMUST00000018383	Zcchc10	1.53	1.85	2.92	1.8	1.91	1.83	2.71	3.1	2.25	2.36	3.07	5.52	4.11	6.6	6.73	3.75	4.94	4.38	4.79	6.11	6.19	6.3
ENSMUST00000018389	Prl8a8	0	0	0	0	0	0	0	0	0	0	0	0	0	0	0	0	0	0	0	0	0	0
ENSMUST00000018392	Prl8a6	0	0	0	0	0	0	0	0	0	0	0	0	0	0	0	0	0	0	0	0	0	0
ENSMUST00000018399	Krt33a	0	0	0	0	0	0	0	0	0	0	0	0	0	0	0	0	0	0	0	0	0	0
ENSMUST00000018403	Prl8a2	0	0	0	0	0	0	0	0	0	0	0	0	0	0	0	0	0	0	0	0	0	0
ENSMUST00000018407	Tbx5	0	0	0	0	0	0	0	0	0	0	0	0	0	0	0	0.02	0	0.01	0.04	0	0.02	0.02
ENSMUST00000018429	Pld2	1.37	1.51	1.7	0.96	1.26	1.64	1.58	0	1.41	1.1	2.18	2.23	1.28	1.91	1.86	2.76	1.81	2.36	1.64	1.61	1.38	2.22
ENSMUST00000018430	Psmb6	135.89	102.39	165	122.86	132.15	154.65	169.33	98.99	153.51	186.06	126.78	210.76	199.48	213.06	240.76	178.98	216.02	168.32	209.18	192.21	239.71	240.99
ENSMUST00000018431	Spag7	25.15	27.08	34.65	23.64	25.13	25.27	39.12	24.59	28.27	32.7	24.06	104.34	96.12	114.38	109.53	107.75	100.56	104.63	113.57	118.37	104.92	99
ENSMUST00000018437	Pfn1	209.18	122.92	255.59	130.51	197.67	214.83	294.88	80.65	271.83	263.08	210.12	134.21	113.79	120.04	151.05	218.43	111.09	125.18	147.92	130.61	149.12	134.41
ENSMUST00000018449	Prpf8	14.27	7.65	13.97	6.9	9.37	10.82	12.7	5.94	11.16	10.23	18.5	6.86	1.41	5.26	1.38	0.91	9.15	7.63	6.3	2.12	3.08	5.92
ENSMUST00000018466	Tomm34	0.36	0.23	0.4	0.77	0.93	0.54	0.43	0.85	0.32	0.81	1.45	0.67	0.64	0.54	0.25	0.59	0.8	0.77	0.58	1.78	0.26	0.49
ENSMUST00000018470	Ywhab	38.1	36.79	38.24	41.53	38.75	41.64	38.07	41.32	35.95	35.37	34.57	23	15.74	23.25	20.58	18.15	25.23	19.1	18.78	20.12	20.46	22.06
ENSMUST00000018476	Stk3	3.35	0	3.42	1.56	2.34	2.29	2.79	0	4.21	3.8	3.37	1.67	0.57	2.3	0.87	0	0	1.11	1.92	1.15	1.97	1.28
ENSMUST00000018478	Ksr1	0.48	0.06	0.43	0.41	0.34	0.31	0.63	0.23	0.56	0.52	0.33	0.56	0.58	0.48	0.43	0.56	1.1	1.22	1.67	0.57	0.8	0.52
ENSMUST00000018482	Tnip1	0	0	0	0	0	0	0	0	0.5	0.55	0	0	0	0	0	0	0	0	0	0	0	0
ENSMUST00000018485	Il12rb2	0	0.08	0	0	0	0	0	0	0	0	0	0	0	0	0	0	0	0	0	0	0	0
ENSMUST00000018491	Zkscan6	0	0	0.68	2.61	0.81	0	0.74	0	0.56	2.34	0.57	0.53	0	0	0	0	0	0	0	0	0.35	0
ENSMUST00000018506	Kpna2	34.86	48.92	39.26	42.93	46.83	48.11	43.43	44.53	31.63	40.89	27.76	16.13	16.83	17.48	16.7	14.15	19.55	17.83	18.51	16.95	19.69	23.38
ENSMUST00000018516	Cep95	1.76	0.65	1.63	0.7	2.1	1.18	1.45	0.98	1.53	2.54	2.54	3.28	2.99	2.21	1.66	2.02	2.64	3.35	2.21	2.1	2.65	2.82
ENSMUST00000018521	Vezf1	4.35	5.19	4.87	5.27	4.65	4.59	5.19	6.18	3.46	5.18	4.23	30.78	23.83	33.33	21.81	24.77	27.62	31.25	29.55	27.47	21.28	20.58
ENSMUST00000018522	Cuedc1	0	0	0.57	0	0.35	0	0.83	0.37	0.5	0	0.62	31.82	24.34	33.61	48.68	36.91	29.09	32.47	34.72	33.62	35.48	32.27
ENSMUST00000018531	Shroom1	0	0.95	1.56	0	0.34	0.79	1.05	0	0.44	5.42	2.51	0.26	0	0.16	0	0.14	0	0.1	0	0.28	0.1	0
ENSMUST00000018544	Septin4	0.13	0	0	0	0	0.53	0	0	0	0	0	0	0	0	0	0	0.63	0	0	0	0	0
ENSMUST00000018547	Ggnbp2	1.24	0.9	0.25	0.9	0.85	0.51	0.92	2.96	0.66	0.54	1.4	13.16	11.87	15.48	8.86	12.5	11.41	10.34	7.69	10.56	10.32	12.35
ENSMUST00000018549	Mrm1	1.55	1.17	1.53	0.99	0.9	1.22	1.22	0.7	1.04	1.26	1.68	1.94	1.93	2.49	2.56	1.8	1.57	2.31	2.53	2.01	2.69	2.8
ENSMUST00000018556	Kansl1	1.41	2.47	1.74	0	1.66	1.36	1.51	0.18	1.62	1.04	1.63	0.75	0	0.61	0.16	0.2	1.84	1.07	1.2	0.63	0.96	0.68
ENSMUST00000018561	Myo1b	2.63	7.49	3.11	1.45	1.85	4.43	3.02	2.72	3.66	2.24	2.69	0.24	0.49	1.79	0.25	0	0.65	0.73	0.97	1.03	0.62	0.49
ENSMUST00000018568	Drg2	19.74	14.53	19.54	11.77	22.26	19.98	24.08	13.6	22.77	20.86	20.2	20.73	18.56	24.15	20.64	16.14	24.01	18.38	21	19.32	22.84	24.48
ENSMUST00000018569	Dhx40	18.15	22.26	20.08	21.93	20.67	19.23	18.01	24.06	19.95	19.69	20.14	12.66	10.2	13.11	8.65	7.82	12.8	11.81	12.39	10.07	8.43	10.82
ENSMUST00000018571	Ypel2	2.38	3.28	3.9	4.06	3.14	2.63	2.19	3.82	4.31	4.23	4	1.46	1.22	2.17	1.35	1.06	1.8	2.13	2.09	2.08	2.1	1.55
ENSMUST00000018572	Akap1	42.23	32.75	47.75	28.33	43.76	41.52	53.02	21.8	46.99	45.73	45.82	22.85	16.03	24.47	24.33	23.38	21.62	25.86	31.94	30.18	28.37	24.12
ENSMUST00000018577	Nol11	5.55	6.47	5.04	7.89	6.11	7.16	5.9	6.04	5.45	5.12	6.12	7.45	6.17	9.28	9.11	7.07	8.64	7.66	9.53	7.47	9.12	9.28
ENSMUST00000018586	Derl2	1.76	0	0	0	0	3.46	1.51	0	3.81	8.63	0.52	0	0.46	0.58	0.35	0	1.15	0.72	0	0	0	0
ENSMUST00000018593	Rpain	13.82	7.84	10.02	7.31	11.81	11.65	9.14	11.79	12.5	11.5	9.64	5.73	6.07	6.39	6.2	4.67	7.76	4.79	7.57	6.5	9.53	8.48
ENSMUST00000018610	Nos2	0	0	0	0	0	0	0	0	0	0	0	0	0.4	0.61	0.39	0.16	0.2	0.02	0.76	0.76	0.81	0.23
ENSMUST00000018614	Kcnab3	0	0	0.15	0	0	0.15	0	0	0.16	0	0.09	0	0	0	0	0	0	0	0	0.04	0	0
ENSMUST00000018623	1700125H20Rik	0	0	0	0	0	0	0	0	0	0	0	0	0	0	0	0	0	0	0	0	0	0
ENSMUST00000018625	Appbp2	7.83	9.15	7.12	8.55	9.32	8.56	7.54	8.31	7.08	7.34	7.54	5.2	3.95	5.23	4.11	4.25	4.45	4.68	5.29	4.69	4.51	5.49
ENSMUST00000018630	Wnt9b	0.61	0.26	0.27	0.3	0.5	0.37	0.54	0.2	0.37	0.28	0.28	0.03	0	0.01	0.01	0.09	0.11	0.01	0	0.09	0.07	0.04
ENSMUST00000018632	Myh4	0	0	0	0	0	0	0	0	0	0	0	11089.8	11828.1	14270.6	10619.8	12180.8	11906.4	12549	10821.4	10415.3	11748.7	11901
ENSMUST00000018637	Myh1	0	0	0	0	0	0	0	0	0	0	0	120.33	24.35	126.38	29.23	60.94	104.37	132.74	63.98	47.1	24.4	31.78
ENSMUST00000018641	Myh2	0	0	0	0	0	0	0	0	0	0	0	573.99	427.02	532.42	525.18	705.46	539.93	592.3	572.09	708.55	543.92	556.46
ENSMUST00000018644	Adora2b	0	0	0.09	0	0.05	0	0	0	0	0	0	0.41	0.19	0.54	0.5	0.58	0.56	0.43	0.73	0.35	0.55	0.48
ENSMUST00000018645	Ncor1	1.18	4.42	1.7	1.51	1.4	2.69	2.39	1.22	1.18	2.02	2.51	3.5	0.27	3.31	0.01	0.04	0	0.47	0	1.53	0	0.7
ENSMUST00000018651	Trpv2	0	0.37	0.42	0.3	0.44	0.49	0	0	0.47	0	0.42	0.41	0	0	1.16	0.47	0.27	0.8	0	0	0.17	0
ENSMUST00000018653	Cenpv	10.99	6.87	7.52	7.05	10.12	12.09	10.7	8.98	12.32	11.05	8.86	9.43	6.94	8.29	10.89	6.72	7.68	7.71	6.67	7.33	11.9	9.45
ENSMUST00000018681	Pcgf2	0.37	0.28	0	0	0	0	0	0	0.43	0	0	0	0.15	0	0	0.24	0	0	0	0	0	0.15
ENSMUST00000018685	Cwc25	3.17	3.37	6.82	2.16	4.57	3.89	6.95	3.83	4.45	7.05	3.94	5.73	4.54	6.81	4.18	3.92	4.86	5.42	4.96	5.68	5.54	4.74
ENSMUST00000018691	Pip4k2b	5.4	3.88	5.25	3.85	4.87	5.47	5.46	3.39	5.83	5.95	5.45	22.04	12.91	20.78	23.94	22.2	19.46	22.37	22.5	21.05	21.63	22.16
ENSMUST00000018698	Ybx2	0	0	0	0	0	0	0	0	0	0	0	1.15	0.88	1.56	1.2	1.6	1.45	0.64	0.72	0.96	0.8	0.98
ENSMUST00000018699	Asgr1	371.34	335.68	343.36	306.01	347.35	320.41	338.19	271.51	373.14	320.61	384.18	0	0	0	0	0	0.12	0.06	0.15	0.1	0	0
ENSMUST00000018700	Dlg4	0.12	0.19	0	0	0	0.14	0	0	0	0.15	0	0.14	0	0.05	0	0.28	0	0.26	0	0.18	0	0.81
ENSMUST00000018710	Slc2a4	0.2	0	0.13	0.07	0	0.04	0	0	0	0	0	136.73	111.55	159.88	208.48	227.9	154.15	153.48	155.06	163.87	192.66	187.17
ENSMUST00000018711	Gabarap	143.55	129.17	118.57	144.32	137.86	133.7	118.5	131.27	146.91	109.3	119.34	89.61	87.72	100.09	132.58	110.71	114.65	89.85	119.95	115.76	131.26	123.76
ENSMUST00000018713	Cldn7	0	0.19	0.31	0.36	0.22	0.2	0	0.13	0.38	0.2	0.17	0	0	0	0	0	0	0	0	0	0.08	0
ENSMUST00000018714	2810408A11Rik	0	0	0	0	0	0	0	0	0	0	0	0	0	0	0	0	0.09	0	0	0	0	0
ENSMUST00000018716	Phf23	3.98	2.25	5.46	0.85	0.98	2.36	5.2	0	3.28	5.08	2.13	6.25	7.18	6.85	5.88	3.91	1.6	3.91	3.74	3.81	6.17	4.99
ENSMUST00000018718	Acadvl	0	2.18	1.86	2.34	3.18	2.78	3.44	0	3.33	0	3.97	3.39	43.33	0	0	0	0	3.42	10.88	5.41	6.59	0
ENSMUST00000018719	Dnah17	0	0	0	0	0	0.08	0	0	0	0	0	0	0	0	0	0.06	0	0	0	0	0.05	0
ENSMUST00000018727	G3bp1	8.65	8.68	10.78	7.51	10	10.03	11.96	8.43	10.1	9.91	9.59	23.2	18.72	24.53	22.6	17.51	23.28	20.85	22.64	21.61	24.79	23.34
ENSMUST00000018737	Sparc	4.63	2.64	8.53	2.13	2.95	5.21	8.22	0	6.58	7.59	7.56	38.22	26.48	61.52	50.13	48.03	42.95	63.02	59.58	49.86	63.98	73.12
ENSMUST00000018739	Glra4	0	0	0	0	0	0	0	0	0	0	0	0	0	0	0	0	0	0	0	0	0	0
ENSMUST00000018743	Mief2	6.54	4.32	8.19	2.75	3.74	3.85	6.41	1.33	6.07	7.16	7.8	19.64	15.34	19.28	26.48	24.96	17.65	18.32	19.84	20.51	26.65	26.69
ENSMUST00000018744	Shmt1	65.11	44.35	67.72	42.99	67.96	69.82	73.76	50.23	90.22	85.83	82.09	3.38	2.32	2.71	4.29	3.73	3.68	4.12	3.16	3.01	3.37	2.81
ENSMUST00000018748	Tbx3	1.99	1.55	1.69	2.84	0.53	2.14	4.66	1.56	2.38	3.88	2.29	0.42	1.53	1.8	1.46	0.51	2.15	1.08	1.84	0.73	1.91	0.19
ENSMUST00000018755	Pdlim4	0.36	0.34	0	0	0.71	0	0.14	0.44	0.27	0.12	0.68	1.23	1.32	2.73	3.01	2.55	3.15	2.49	2.14	1.86	2.44	3.13
ENSMUST00000018765	Mmp8	0.05	0	0.03	0.15	0.04	0.04	0	0.13	0	0.07	0.03	0.11	0	0	0.1	0.1	0	0	0	0	0	0.19
ENSMUST00000018767	Mmp7	0.13	1.89	0.69	1.29	0.19	0.2	0.28	0.33	0.24	0.25	0.23	0	0	0	0	0	0	0	0	0	0	0
ENSMUST00000018792	Dusp14	0	0	0	0	0	0	0	0	0	0	0	0	0	0	0	0	0	0	0	0	0	0
ENSMUST00000018795	Tada2a	1.47	2.58	2.35	2.07	1.66	1.89	2.78	3.31	1.99	2.49	2.03	6.75	5.41	6.1	9.17	7.1	6.09	7.18	6.4	7.96	7.33	7.03
ENSMUST00000018798	Ikzf1	0	0	0.05	0	0	0	0	0.02	0	0.23	0	0	0	0.18	0	0	0	0	0	0	0	0
ENSMUST00000018800	Myl4	0	0	0	0	0	0	0	0	0	0	0	0	0	0	0	0	0	0	0	0	0	0
ENSMUST00000018803	Pnpo	124.03	77	117.15	67.95	114.05	118.05	134.29	71.81	146.53	134.21	129.73	7.27	7.19	6.91	10.94	10.87	7.7	9.53	8.78	9.13	10.55	9.11
ENSMUST00000018805	Cog1	3.74	3.46	4.85	3.48	3.65	4.25	5.3	2.61	4.51	5.75	4.67	10.38	7.99	10.16	10.16	7.83	12.38	9.35	11.15	10.52	10.06	10.59
ENSMUST00000018810	Cbx1	0.44	0.14	0	0.2	0.1	0.4	0	0.4	0	0.1	0.4	0.47	0.47	0.88	0.42	0.33	0.47	0.18	0.22	0.14	0.13	0.47
ENSMUST00000018816	Copz2	26.36	20.9	24.35	17.87	25.64	25.31	28.2	20.56	26.44	25.5	24.79	23.3	19.89	18.69	31.19	26.94	17.58	19.57	21.65	20.16	24.84	25.82
ENSMUST00000018821	Slc25a39	224.66	148.2	243.62	123.81	200.9	213.43	265.81	85.69	238.01	261.08	233.19	21.23	20.54	20.16	31.47	22.44	24.69	18.44	26.17	21.99	26.78	27.1
ENSMUST00000018841	Aatf	8.1	11.45	11.59	15.2	9.46	10.74	12.45	10.25	10.94	14.84	10.51	15.02	11.43	19.3	13.17	9.5	15.21	13.66	14.87	14.17	14.95	15.26
ENSMUST00000018842	Lhx1	0	0	0	0	0	0.02	0	0	0	0	0	0	0	0	0	0	0	0	0	0	0	0.01
ENSMUST00000018851	Dync1h1	9.83	9.5	14.87	9.78	11.03	10.61	13.03	8.37	10.4	14.76	10.55	41.9	22.91	44.32	20.1	21.22	49.52	36.44	28.81	25.54	25.56	29.54
ENSMUST00000018871	Cpsf4l	1.09	0.24	0	0.65	0.12	1.22	0.44	0	0.81	0.23	0	0	0	0	0	0	0	0	0	0	0	0
ENSMUST00000018875	Ap2b1	11.37	10.53	14.17	11.15	12.74	12.9	14.51	10.91	13.56	14.45	13.62	15.03	11.52	15.9	12.04	8.25	18.05	12.8	13.5	12.09	13.95	15.69
ENSMUST00000018877	Pex12	0	1.49	0.7	1.47	1.37	1.37	0.24	4.84	0.68	1.29	0.44	0.51	0.1	0.37	0.38	0.29	0.31	0	0	0	0.32	0.22
ENSMUST00000018880	Ndel1	19.61	21.7	17.03	18.05	16.23	17.1	17.01	13.27	16.28	17.17	16.21	26.86	25.21	28.09	30.09	23.17	35.5	26.27	27.95	24.88	33.31	35.57
ENSMUST00000018884	Slc25a35	0.15	0	0.04	0	0	0	0	0	0	0	0.23	0.32	0.25	0.28	0.15	0.08	0.21	0.33	0.48	0.15	0.24	0.14
ENSMUST00000018887	Myh10	0	0	0	0	0	0	0	0	0	0	0	1.94	1.05	0	0	0.67	0	1.03	0	0	0	0
ENSMUST00000018896	Tnfsf13	0.28	0.69	0.34	1.26	0	1.02	0.9	0	0.32	0	0	0.53	0.19	0	0.15	0	0.37	0	0.69	0	1.02	0.89
ENSMUST00000018905	Mpdu1	42.16	28.8	40.83	27.19	38.38	37.77	48.07	21.65	49.64	42	49.42	2.3	3.06	3.88	3.69	2.65	1.85	2.19	2.66	5.19	3.7	4.67
ENSMUST00000018909	Fxr2	15.84	14.82	20.36	11.95	12.9	15.86	19.9	8.24	14.74	15.69	15.5	93.6	78.28	96.74	101.95	71.42	109.58	82.71	94.44	84.55	105.06	108.87
ENSMUST00000018914	Atp5g3	224.39	235.25	252.28	241.85	240.66	287.73	241.95	225.01	252.5	242.49	200.91	282.05	276.72	302.25	373.32	380.06	306.21	263.05	254.88	302.21	335.19	310.47
ENSMUST00000018918	Cd68	8.14	6.4	6.36	6.63	7.16	11.98	6.7	5.02	9.25	6.9	7.17	4.22	1.56	4.89	4.28	5.85	4.41	4.59	3.79	6.05	5.07	4.93
ENSMUST00000018963	Lsp1	0.73	0	0.6	0.33	0.06	0	1.67	0	0	1.03	0	0.52	0.12	0.21	0	0	0.61	0.94	3.03	0	0	0
ENSMUST00000018965	Avpi1	15.9	10.87	19.29	12.79	16.02	20.32	23.41	8.27	19.63	23.55	17.1	8.16	8.35	11.16	12.9	10.61	10.69	10.68	11.72	11.13	12.74	11.18
ENSMUST00000018966	Sfrp5	0	0	0.05	0.19	0	0.16	0.05	0	0.19	0	0.04	5.92	5.57	9.89	6.96	7.52	5.42	9.67	12.8	8.94	9.26	9.31
ENSMUST00000018971	Brsk2	0	0	0	0	0	0	0	0	0	0	0	0	0	0	0	0	0	0.02	0	0	0	0
ENSMUST00000018985	Rad51d	2.99	0.95	3.49	0	1.64	1.78	1.89	2.79	3.74	2.94	3.98	0.99	0.43	1.41	0.74	0.8	1.65	0.39	0.89	0.44	0.6	0.66
ENSMUST00000018988	Fndc8	0.11	0	0.04	0	0.04	0	0.04	0.07	0.08	0.08	0	0	0	0	0.03	0.04	0	0.03	0	0	0.06	0
ENSMUST00000018989	Unc45b	0.34	0.37	0.47	0.05	0.23	0.33	0.36	0.32	0.57	0.66	0.46	131.11	96.26	116.02	129.07	134.62	131.01	118.71	139.04	118.19	124.71	132.97
ENSMUST00000018990	Pank3	24.2	29.12	25.61	27.12	20.34	20.27	19.32	18.46	16.5	17.57	21.86	8.71	5.49	9.22	5.22	4.61	8.46	8.94	6.78	6.31	6.48	6.3
ENSMUST00000018992	Rars	24.41	20.94	21.88	23.38	24.99	23.32	21.24	20.35	21.72	22.6	21.01	38.1	34.8	38.49	37.15	34.26	40.24	32.98	37.52	36.09	36.85	37.21
ENSMUST00000018993	Wwc1	22.59	12.52	22.47	13.84	23.37	25.63	31.77	15.94	23.43	25.68	26.06	0.01	0	0.09	0.03	0.04	0.03	0.01	0.07	0.02	0.01	0.02
ENSMUST00000019006	Otop3	0	0	0	0	0	0	0	0	0	0	0	0	0	0	0	0	0	0	0	0	0	0
ENSMUST00000019012	Pnpla5	0	0	0	0	0	0	0	0	0	0	0	0.04	0	0	0	0.04	0	0	0	0	0	0.03
ENSMUST00000019026	Mrpl45	9.73	7.33	12.33	6.96	8.77	9.96	13.41	8.47	10.03	11.91	12.11	17.07	15.86	16.04	19.92	17.82	15.98	13.61	15.53	15.59	18.79	17.27
ENSMUST00000019037	Mb	0	0	0	0	0	0	0	0	0	0	0	774.02	272.78	662.54	735.29	748.74	750.57	757.81	729.22	800.84	828.48	857.04
ENSMUST00000019038	Septin9	1.38	0.88	1.03	1.26	0.93	1.76	1.06	0.45	0.67	0.69	1.5	1.36	1.12	2.46	0	2.16	2.6	2.07	0	1.07	1.52	1.61
ENSMUST00000019043	Irf1	1.48	2.98	2.22	3.7	2.63	0	2.63	0	3.7	6.38	3.58	0	0	0	0	0	0	0.78	0	0.71	0	3.3
ENSMUST00000019044	Slc22a5	28.99	36.25	40.59	34.64	23.82	25.01	30.26	17.57	19.96	17.91	28.82	3.71	2.78	4.39	4.57	3.59	3.83	3.42	4.01	3.24	4.44	4.2
ENSMUST00000019050	P4ha2	0.28	1.37	0.27	0	0	0.08	1.21	0.39	0.91	1.39	1.09	9.21	7.26	7.45	8.31	10.14	12.6	7.5	7.59	6.92	8.98	7.03
ENSMUST00000019051	Alox12e	0	0	0.03	0	0	0	0.04	0	0.05	0	0.03	0	0	0.03	0.02	0	0	0.05	0	0	0.1	0.02
ENSMUST00000019058	Il3	0	0	0	0	0	0	0	0	0	0	0	0	0	0	0	0	0	0	0	0	0	0
ENSMUST00000019060	Csf2	0	0	0	0	0	0	0	0	0	0	0	0	0.07	0.1	0	0.24	0	0	0.25	0	0	0.15
ENSMUST00000019063	Tm4sf5	0	0.14	0.09	0.2	0	0	0	0	0	0	0	0	0	0	0	0	0	0	0	0	0	0
ENSMUST00000019064	Cxcl16	2.07	2.29	2.17	2.16	2.88	2.39	1.06	0.87	2.77	1.77	3.28	0.54	0.18	0.37	0.5	0.48	0.43	0.66	1.08	0.5	0.91	0.97
ENSMUST00000019065	Pelp1	2.56	2.27	3.72	2.66	3.29	3.05	3.95	2.09	3.74	4.5	3.79	14.78	11.13	15.3	15.12	13.11	13.82	13.18	13.55	14.49	15.79	15.8
ENSMUST00000019067	Med11	6.46	3.41	7.5	6.1	7.8	7.87	7.52	8.14	8.6	6.44	6.6	5.55	3.81	5.39	5.61	3.11	5.51	3.62	3.86	5.48	3.98	5.2
ENSMUST00000019068	Alox15	0.15	0	0.11	0.15	0.04	0.28	0.21	0.07	0.15	0.79	0.18	0.06	0	0.29	0.05	0.26	0.1	0	0.14	0.04	0	0.29
ENSMUST00000019069	Heatr9	0	0	0	0	0	0	0	0	0	0	0	0	0	0	0	0	0	0	0	0	0	0
ENSMUST00000019071	Ccl6	6.62	11.99	9.1	13.07	6.75	6.81	5.86	6.28	6.03	8.18	6.44	15.03	4.47	14.18	8.87	18.86	17.03	10.96	6.19	10.84	7.99	10.2
ENSMUST00000019074	Ccl4	0	0.23	0	0	0.18	0	0	0	0.11	0.76	0.14	0	0	0.13	0	0	0	0	0.32	0	0	0
ENSMUST00000019075	Natd1	1.86	1.02	1.32	1.59	1.42	1.69	1.64	0.7	1.84	1.36	2.06	4.7	3.35	5.33	5.29	4.71	5.4	5.38	4.58	6.15	5.54	4.98
ENSMUST00000019076	Map2k3	32.8	24.62	32.21	20.29	27.82	30.49	31.11	17.48	32.33	32.88	37.45	135.27	100.19	150.32	148.53	156	156.84	128.78	132.85	123.02	152.48	152.14
ENSMUST00000019101	Scml2	0	0	0	0	0	0	0	0	0	0	0	0	0	0	0	0	0	0	0	0	0	0.04
ENSMUST00000019109	Ywhah	38.14	34.83	33.89	38.49	33.66	37.23	31.74	39.16	33.66	33.62	31.41	36.61	29.28	33.38	45.63	39.75	40.83	41.17	39.1	39.89	41.54	39.22
ENSMUST00000019117	Hoxb1	0	0	0	0	0	0	0	0	0	0	0	0	0	0	0	0	0	0	0	0	0	0
ENSMUST00000019118	Sart3	2.71	2.69	2.82	2.37	2.27	2.97	3.3	2.4	2.7	3.66	2.63	4.28	3.24	5.23	3.72	3.35	4.59	4.31	4.46	4.02	4.4	4.34
ENSMUST00000019128	Hnrnpd	2.05	1.84	5.71	2.31	5.61	3.59	5.12	0	4.38	7.11	3.72	10.24	8.79	14.28	7.5	6.39	9.79	13.79	4.92	8.61	6.34	8.81
ENSMUST00000019130	Slfn3	0.07	0.21	0	0.1	0.05	0	0.15	0.18	0.09	0	0.04	0	0	0.47	0.24	0.23	0.5	0.47	0	0.35	0	0.2
ENSMUST00000019133	Camk2b	0	0	0	0	0.08	0.07	0	0	0	0	0	10.31	4.5	8.63	3.56	7.27	6.28	10.34	9.61	8.36	4.44	4.73
ENSMUST00000019135	Gga3	1.77	0.83	1.47	0.82	1.62	1.37	1.7	0.64	1.49	1.16	1.45	4.56	3.06	4.19	4.31	3.56	4.28	4.44	4.81	4.21	5.49	4.93
ENSMUST00000019143	Slc35b4	2.3	1.92	2.45	2.3	2.87	1.96	2.09	1.75	2.68	1.88	3.25	0.71	0.59	0.81	0.75	0.41	0.74	0.52	0.54	0.72	0.7	0.9
ENSMUST00000019169	Use1	45.16	29.42	53.92	40.13	34.72	48.12	51.76	31.94	46.22	48.18	49.44	44.41	43.73	57.5	47.15	44.32	50.06	43.11	47.28	45.11	48.64	47.2
ENSMUST00000019183	Dalrd3	16.73	10.85	16.32	9.67	14.47	12.8	17.33	7.85	16.54	15.44	18.29	3.81	3.59	3.38	5.98	4.02	5.58	4.58	4.55	4.11	6.93	5.41
ENSMUST00000019192	Cryaa	0	0	0	0	0	0	0	0	0	0	0	0	0	0	0	0	0	0	0	0	0	0
ENSMUST00000019198	Fis1	52.81	27.59	53.16	30.15	38.94	48.31	52.5	16.94	55.11	50.05	56.02	87.39	90.88	84.84	145.37	118.94	116.24	95.29	123.82	107.74	135	131.33
ENSMUST00000019199	Plod1	23.02	17.99	27.69	14.2	19.96	23.48	29.29	9.48	23.71	23.31	27.4	12.49	7.41	12.79	12.7	13.07	12.52	11.47	12.54	11.24	13.51	14.04
ENSMUST00000019220	Strn4	0.2	0.17	0.81	0	0.3	0.27	1.03	0.19	0.49	0	0.51	1.44	0.55	1.07	1.21	0.66	0.97	0.87	0.57	0.31	0.49	1.08
ENSMUST00000019224	Mfsd3	3.32	1.33	3.69	2.37	3.63	3.44	4.27	1.86	4.47	4.77	5.03	3.03	2.06	2.85	3.87	2.99	2.14	2.53	3.44	3.02	3.52	3.02
ENSMUST00000019226	Slc25a22	0.69	0	0	0	0	0	0	0	0	0.75	0	0	0	0	0	0	0	0	0.08	0	1.01	0
ENSMUST00000019229	Med8	21.06	22.32	24.51	29.88	29.99	22.22	28.11	21.7	24.29	32.05	24.22	23.97	21.8	18.68	26.45	16.64	27.45	17.41	24.06	22.92	28.14	25.26
ENSMUST00000019231	Atp6ap1	42.52	34.93	41.51	31.26	41.56	39.32	37.96	24.77	36.65	34.68	40.8	43.87	35.97	46.31	61.69	64.08	48.16	51.86	53.94	56.17	66.2	61.36
ENSMUST00000019232	Dnase1l1	2.01	2.01	2.32	2.69	2.4	1.74	2.16	0	2.62	2.36	3.68	53.42	47.26	53.41	68.47	53.29	62.37	45.78	54.63	50.25	68.3	70.07
ENSMUST00000019246	Aldh3a1	0	0	0	0	0	0	0	0	0	0	0	0	0.22	0.58	0	0	0	0.32	0	0.7	0.59	0
ENSMUST00000019248	Cd22	0.12	0	0.33	0	0	0.19	0.06	0	0.05	0.08	0.39	0	0	0	0	0	0	0.03	0	0	0	0.03
ENSMUST00000019257	Aire	0	0	0	0	0	0	0	0	0	0	0	0	0	0	0	0	0	0	0	0	0	0
ENSMUST00000019266	Ccl9	19.6	19.91	17.33	21.48	17.69	18.96	17.96	23.3	18.46	20.81	14.87	3.15	1.34	3.22	2.27	4.4	3.81	2.03	1.52	2.56	2.42	2.54
ENSMUST00000019268	Scrn1	0	0.02	0	0	0	0.02	0	0	0.02	0.03	0.01	0.3	0.26	0.65	0.32	0.33	0.38	0.63	0.56	0.52	0.5	0.62
ENSMUST00000019276	BC005537	56.8	59.01	62.01	55.13	56.46	49.97	52.71	52.35	47.17	50.9	50.26	45.03	42.02	58.67	34.72	30.79	60.63	47.31	46.28	48.38	51.23	52.83
ENSMUST00000019281	Bcl2l11	0.98	0.6	0.62	0.77	0.5	0.96	0.81	0.69	0.57	0.76	1.1	0.29	0.27	0.21	0.25	0.24	0.24	0.34	0.33	0.51	0.38	0.4
ENSMUST00000019283	Isyna1	1.44	2.23	2.5	1.1	1.4	1.73	2.37	0.88	0.64	3.07	1.6	1.58	2.08	1.54	2.24	1.97	1.39	1.42	2.5	1.5	2.15	2.46
ENSMUST00000019287	Hars2	0.75	0	0	0.81	1.88	1.69	0.26	0	0.94	0	0	0.69	0.28	1.27	0.77	0.59	2.45	1.2	0.73	0.52	1.06	3.04
ENSMUST00000019290	Cacng2	0	0	0	0	0	0	0	0	0	0	0	0	0	0	0	0	0	0	0	0	0	0
ENSMUST00000019291	Psg28	0	0	0	0	0	0	0	0	0	0	0	0	0	0	0	0	0	0	0	0	0	0
ENSMUST00000019302	Tmem160	9.09	4.65	13.11	5.13	9.39	7.81	9.87	3	12.02	11	15.76	13.02	16.16	13.22	22.58	17.34	17.39	12.24	16.47	14.35	22.02	24.14
ENSMUST00000019317	Rab5c	55.88	44.1	66.84	38.15	57.3	55.02	71.25	38.8	60.32	69.5	51.14	24.96	20.69	27.11	24.38	23.31	29.91	25.26	28.69	25.35	25.52	26.37
ENSMUST00000019323	Mdh2	130.93	108.35	152.98	68.6	126.06	131.64	165.01	37.99	143.81	160.41	146.01	543.77	468.77	552.04	665.1	621.93	596.02	525.94	627.36	581.74	669.62	638.81
ENSMUST00000019333	Rnf145	5.92	4.88	6.84	5.16	6.25	5.81	6.18	5.77	6.65	6.75	6.85	4.41	2.45	3.66	4.07	3.52	4.71	4.02	4.59	3.65	4.68	4.58
ENSMUST00000019354	Atp6v1e1	67.89	82.38	77.36	70.88	77.18	70.17	74.06	47.78	65.33	68.48	64.25	57.27	55.91	66.37	78.43	65.93	62.05	49.78	64.22	61.34	76.87	72.45
ENSMUST00000019362	Dvl2	0	0	0	0.71	0.35	0.45	0.27	0	0.21	0.12	0.1	1.47	1.24	1.86	2.26	1.07	1.15	1.77	2.6	2.62	2.95	2.45
ENSMUST00000019374	Lhx9	0	0	0	0	0	0	0	0	0	0	0	0	0	0	0	0	0	0	0	0	0	0
ENSMUST00000019378	Mlh3	1.93	0	0	0	0.79	0.28	0.22	2.79	1.35	2.53	1.51	0.56	0.39	2.51	1.71	0.15	2.47	0.65	0.63	1.91	0.45	1.78
ENSMUST00000019379	Rps6kl1	0	0	0	0	0	0	0	0	0	0	0	0	0	0	0	0	0	0	0	0	0	0
ENSMUST00000019382	Tecr	169.16	116.03	168.37	120.28	159.27	154.27	184.06	102.5	176.63	191.8	168.77	281.53	252.2	280.63	358.43	360.81	268.58	259.45	307.27	333.28	336.64	348.92
ENSMUST00000019386	Ripk4	3.55	3.34	4.05	2.82	2.15	2.52	3.87	1.8	2.63	3.46	3.53	0	0	0.08	0	0.04	0.03	0	0	0.08	0	0
ENSMUST00000019405	Map1s	0.67	1.04	1.04	0.51	0	1.05	0	0	0.97	1.19	0.98	5.3	3.45	4.01	5.87	4.82	5.64	4.28	4.74	4.61	4.68	4.95
ENSMUST00000019422	Dpep1	0.7	1.25	1.48	1.03	0.52	0.81	1.24	0.5	1.21	1.15	1.16	17.3	7.95	17.61	13.23	20.18	24.39	18.28	16.17	14.62	13.97	18.61
ENSMUST00000019426	Dsg4	0	0	0	0	0	0	0	0	0	0	0	0	0	0	0	0	0	0	0	0	0	0
ENSMUST00000019439	Tmem129	4.03	3.56	4.1	5.87	4.14	4.63	3.16	2.24	4.58	3.37	4.91	1.37	2.44	2	1.09	2.6	2.54	3.1	2.89	2.01	2.57	2.52
ENSMUST00000019441	Nop9	4.43	4.17	7.16	3.7	6.58	5.68	7.21	2.91	5.17	7.03	6.36	6.9	6.26	7.63	6.86	5.54	7.67	5.59	6.92	6.59	8.37	8.59
ENSMUST00000019443	Rnf31	3.04	2.83	4.48	2.61	3.17	2.52	3.98	1.74	2.98	3.72	4.81	5.54	4.12	5.86	8.12	6.8	5.44	6.43	6.85	5.4	7.1	6.62
ENSMUST00000019445	Hsd17b1	0.29	0.19	0	0	0.07	0.08	0.07	0	0.14	0	0.18	0.21	0.27	0.38	0.19	0	0	0.24	0.13	0	0.11	0.12
ENSMUST00000019447	Psmc3ip	0.26	0.1	0.63	0	0	0.27	0	0	0.27	0.47	0	1.07	0.86	1.29	0.53	1.81	1.1	1.31	1.02	0.94	0.33	0.94
ENSMUST00000019456	Grb7	32.35	23.15	31.08	20.37	26.29	32.79	33.1	13.31	34.03	29.23	37.66	0	0	0	0	0	0	0	0	0	0	0
ENSMUST00000019464	Noxo1	0.47	0.35	0.06	0.42	0.29	0.14	0.54	0.28	0.53	0.41	0.73	0.07	0	0.17	0	0.17	0	0.17	0.15	0.09	0.2	0.2
ENSMUST00000019469	G6pc	294.65	203.98	249.66	172.87	188.02	255.71	322.74	166.46	190.53	258.54	186.23	0	0	0	0.05	0	0.05	0	0	0	0	0
ENSMUST00000019470	Psme3	33.08	32.45	36.76	30.54	35.26	35.07	35.69	26.05	34.02	35.84	34.02	34.53	29.44	38.65	43.19	29.86	42.38	38.97	46.66	41	46.01	44.84
ENSMUST00000019482	Zfp687	1.91	1.2	1.82	1.05	1.84	2.13	2.94	0.82	3.15	3.56	3.71	2.23	1.28	1.8	2.52	2.51	1.48	2.61	2.27	2.29	2.36	2.19
ENSMUST00000019503	Gdpd2	0	0	0	0	0	0	0	0	0	0	0	0	0	0	0	0	0	0	0	0	0	0
ENSMUST00000019506	D8Ertd738e	107.07	76.66	117.13	59.42	91.63	98.31	124.43	48.8	117.49	121.48	107.7	168.53	182.2	195.16	225.23	189.42	224.38	181.92	213.25	212.34	221.29	205.34
ENSMUST00000019512	Sec14l4	104.73	103.1	131.15	73.03	75.94	89.22	116.92	45.29	99.38	130.5	107.59	0.02	0	0.03	0.07	0.03	0	0	0	0	0.02	0.03
ENSMUST00000019514	Calm3	19.9	14.26	19.21	12.88	20.24	23.29	22.92	14.08	22.44	25.73	19.7	124.58	114.67	120.95	151.6	187.99	115.55	148.63	138.3	144.79	135.62	121.66
ENSMUST00000019516	Nrbp2	16.82	23.66	15.79	23.52	14.56	20.03	16.98	17.01	18.04	22.41	26.12	5.67	6.33	6.68	5.8	6.71	6.9	6.6	10.76	5.44	6.43	8.63
ENSMUST00000019517	Cops3	36.84	47.88	40.62	45.45	42.88	43.79	37.8	52.06	37.38	35.65	32.57	72.44	64.29	69.23	70.02	67.55	79.59	61.16	70.24	66.79	70.01	68.38
ENSMUST00000019572	Zfp874b	1.65	2.85	1.91	2.24	1.69	1.63	2.06	2.78	1.8	1.53	1.58	3.71	4.25	4.71	3.45	2.48	5.1	3.05	3.65	3.04	4.78	4.78
ENSMUST00000019576	Ddx39	4.97	5.68	6.74	3.28	4.22	7.4	5.54	4.44	4.74	4.63	4.79	4.07	2.31	1.84	4.94	4.03	4.36	3.18	2.93	3.84	3.43	4.65
ENSMUST00000019577	Gipc1	5.79	3.42	6.14	2.67	6.11	6.93	9.55	2.73	8.2	9.61	7.93	9.83	8.9	10.59	12.18	12.13	11.88	10.64	10.49	10.04	11.49	11.78
ENSMUST00000019605	Plscr3	0	0.87	0	0	0	0.99	0	0	0.92	1.58	3.22	2.88	2.51	1.98	3.29	3.29	3.29	1.01	3.34	3.09	1.85	5.03
ENSMUST00000019608	Ptger1	0	0.04	0.05	0.05	0	0.06	0.05	0	0	0.06	0.07	0.08	0.1	0.06	0	0.13	0.24	0.08	0	0.06	0.09	0.11
ENSMUST00000019611	Arhgef25	0	0	0.57	0	0	0	0	0.81	0	0	0	3.35	2.71	5.1	4.53	4.77	5.71	3.54	5.83	1.32	5.41	6.57
ENSMUST00000019614	Xab2	7	6.09	8.99	5.23	7.26	7.82	9.07	3.93	8.85	10.66	9.07	12.79	10.77	15.94	10.19	11.22	13.97	12.41	13.4	13.57	14.47	14.97
ENSMUST00000019615	Cdc37	3.77	2.48	5.13	1.79	3.46	3.18	4.4	1.63	4.39	4.25	4.39	4.05	3.9	5.06	5.26	4.69	4.99	4.12	5.17	4.53	5.33	5.46
ENSMUST00000019616	Icam5	0	0	0	0	0	0	0	0	0.02	0	0	0	0	0	0.04	0.03	0	0.02	0	0.07	0	0.03
ENSMUST00000019625	Myh8	0	0	0	0	0	0	0	0	0	0	0	2.85	1.72	2.46	1.47	2.67	2.36	2.27	2.22	1.89	1.35	1.15
ENSMUST00000019631	Trip10	1.77	1.41	4.03	1.37	1.34	0.47	1.64	1.13	0.34	1.85	1.67	6.2	3.5	4.17	4.38	5.6	5.57	3	2.41	6.46	5.47	5.78
ENSMUST00000019633	Cd70	0	0	0	0	0	0	0	0	0	0	0	0	0	0	0	0	0	0	0	0	0	0
ENSMUST00000019638	Cops6	21.96	9.54	12.85	9.5	22.8	20.67	16.44	10.26	27.57	18.04	21.29	11.12	9.99	13.55	14.7	19.15	17.27	15.58	18.93	14.98	15.22	13.19
ENSMUST00000019649	Ubb	633.15	405.69	721.95	347.72	535.74	619.73	768.53	221.64	699.13	692.98	590.75	1346.77	1435.62	1725.02	1364.26	946.55	1949.65	1426	1675.01	1574.36	1663.06	1767.73
ENSMUST00000019660	Zkscan1	10.65	12.86	11.86	11.58	10.44	8.64	10.55	11.04	10.75	10.9	11.46	4.36	4.6	7.14	2.73	2.43	6.07	5.06	4.69	4.55	5.14	5.75
ENSMUST00000019662	Ap4m1	6.86	4.32	6.02	3.72	3.66	3.77	4.51	2.54	5.29	5.29	6.76	4.8	4.54	5.21	4.35	4.2	6.01	5.58	5.34	5.51	5.44	6.45
ENSMUST00000019677	Mknk1	7.33	6.83	8.68	2.78	7.57	6.19	7.49	5.29	7.3	7.81	6.48	12.95	8.65	11.57	10.63	10.31	12.12	8.61	12.75	12.5	11.86	10.98
ENSMUST00000019679	Armc6	1.2	0.79	1.37	0.38	1.99	1.18	1.3	0.76	1.33	1.08	1.88	2.08	1.89	2.31	2.92	2.62	2.29	2.4	2.95	1.98	2.9	2.76
ENSMUST00000019683	Rcn3	3.64	0.79	1.64	2.18	1.64	2.19	2.9	0.87	2.6	2.84	2.65	7.71	3.44	6.59	7.82	9.95	4.92	9.14	7.88	7.05	7.99	7.41
ENSMUST00000019684	Slc9a3r2	5.58	2.1	4.29	0	1.11	1.75	2.55	0	1.81	0.48	1.23	16.82	10.09	9.56	13.49	17.22	16.63	11.55	3.74	8.5	13.49	16.52
ENSMUST00000019697	Haus5	1.77	1.04	1.19	0.76	1.82	1.14	1.08	1.39	1.59	1.56	1.93	1.62	1.29	1.54	1.01	2.42	1.62	2.06	1.44	1.27	1.96	1.95
ENSMUST00000019701	Dusp9	0	0	0	0	0	0	0	0	0	0.03	0	0	0	0	0	0	0	0	0	0	0	0.02
ENSMUST00000019708	Arid3a	0	0	0.47	0.14	0.57	0.31	0.28	0.17	0.4	0.19	0.28	1.14	0.56	1.48	0.63	0.57	1.08	0.81	1.18	0.2	1.4	1.07
ENSMUST00000019721	Pdk4	8.27	8.06	6.21	12.69	5.3	5.58	6.5	4.3	2.91	3.35	2.6	1334.13	1251.14	1642.59	935.38	1260.69	1331.39	1467.49	1270.75	1635.45	1344.53	1251.18
ENSMUST00000019722	Ubxn6	16.5	13.63	18.25	13.13	13.35	16.48	17.35	10.67	17.14	19.21	14.92	25.31	21.79	23.38	27.68	25.61	26.97	23.72	24.8	24.01	24.97	23.67
ENSMUST00000019723	Mydgf	25.35	18.87	24.56	21.11	25.21	23.74	24.81	15.4	25.87	23.06	21.21	5.87	7.01	7.64	8.98	5.85	8.24	6.14	8.09	7.29	8.44	8.99
ENSMUST00000019726	Plin3	9.46	8.49	10.91	8.81	8.88	9.54	12.1	6.46	10.4	11.52	13.72	14.15	9.86	16.69	13.03	14.72	17.5	10.9	11.39	10.88	12.78	13.79
ENSMUST00000019734	Cyb561	1.43	0.89	1.53	0.45	1.11	1.18	1.56	0.46	1.38	0.75	1.46	1.18	0.77	1.3	1.73	1.25	1.73	1	0.88	0.61	1.4	1.25
ENSMUST00000019749	Hoxd8	0	0	0	0	0	0	0.03	0	0	0.03	0	9.91	11.66	12.57	16.18	10.44	11.18	9.08	11.41	10.72	12.94	13.11
ENSMUST00000019791	Sema6a	0.83	1.07	0	1.13	0.61	1.56	1	0.55	1.09	1.22	1.1	1.07	1.03	1.2	1.11	0.89	0.52	1.93	2.01	1.95	2.07	1.54
ENSMUST00000019803	Ccdc12	12.02	8.57	18.91	8.83	13.08	15.07	18.18	6.95	15.7	23.69	14.02	33.61	36.79	41.43	39.88	37.69	33.28	28.53	36.43	39.56	33.96	35.4
ENSMUST00000019808	Plin5	16.27	18.37	27.45	17.18	8.98	12.36	20.2	5.98	8.2	16.25	14.03	11.49	14.64	13.95	13.95	9.5	9.59	11.19	12.23	14.36	16.81	12.88
ENSMUST00000019829	Synj2bp	0	0	0	0.35	0	0	0	0	0.14	0	0	0.38	0	0	0.51	0	0	0	0	0	0	0
ENSMUST00000019833	Fmc1	20.74	10.89	22.13	9.8	19.11	25.85	23.1	10.81	23.61	25.74	30.52	36.67	41.66	33.22	59.32	45.57	40.13	34.8	33.77	39.53	56.38	55.45
ENSMUST00000019843	Akt3	0.39	1.99	0.55	0.37	0.7	0.9	0.09	0.64	0.24	0	0.33	2.27	0	2.53	0	0.47	1.26	2.07	0	0.92	0	0
ENSMUST00000019854	Mrpl24	30.68	19.64	26.38	18.71	27.32	38.6	34.61	22.21	34.12	31.19	36.97	26.66	27.28	24.25	29.91	28.94	31.98	26.39	32.23	27.57	31.44	30.45
ENSMUST00000019859	Gle1	7.79	6.1	8.94	5.23	7.9	8.19	10.66	6.02	9.89	9.32	8.92	11.74	8.55	11.98	13.27	10.97	12.27	11.63	10.83	10.47	12.69	11.8
ENSMUST00000019861	Zfp451	3.23	3.39	4.16	2.67	2.55	2.13	2.73	2.43	3.38	4.2	3.95	4.49	2.77	5.56	2.64	2.29	3.77	4.5	2.01	3.17	1.79	3.54
ENSMUST00000019862	L3hypdh	13.37	13.46	13.25	15.97	11.28	13.27	11.65	14.23	14.03	10.47	13.71	0.72	0.51	0.57	0.3	0.63	0.35	0.37	0.37	0.66	0.48	0.4
ENSMUST00000019876	Calr3	2.41	3.18	3.44	4.11	3.04	2.45	3.79	2.56	3	1.8	3.17	2.63	1.39	2.14	3.07	3.11	1.73	1.87	2.41	2.82	1.39	1.66
ENSMUST00000019878	Leng1	5.17	6.15	9.3	5.11	6.55	6.81	9.15	4.41	5.73	8.97	5.75	9.34	7.91	9.5	7.32	7.92	8.47	8.32	9.89	8.07	7.71	7.91
ENSMUST00000019882	Polr2i	14.36	8.98	15.35	11.28	9.7	15.39	14.69	9.7	15.49	14.09	12.26	16.28	13.68	15.92	19.57	17.92	15.69	15.65	15.5	16.49	17.6	15.16
ENSMUST00000019896	Iyd	96.36	86.96	79.15	84.42	87.99	84.26	74.37	100.95	87.08	69.62	91.7	0	0	0	0	0	0	0	0	0	0	0
ENSMUST00000019901	Ccdc170	0	0	0	0	0	0	0	0	0	0	0	0	0	0.05	0	0	0	0.04	0	0	0	0
ENSMUST00000019906	Vip	0	0	0	0.12	0	0	0	0	0	0	0	0.09	0	0	0	0	0	0.04	0	0	0	0
ENSMUST00000019907	Fbxo5	0.19	0.23	0.44	0.83	0.49	0.69	0.5	0.67	0.46	0.26	0.81	0.39	0.14	0.22	0.25	0.21	0.13	0.38	0.35	0.16	0.31	0.46
ENSMUST00000019908	Mtrf1l	1.92	2.32	1.99	1.79	1.67	2.64	1.36	1.03	2.23	1.99	2.48	2.24	1.71	2.63	1.93	2.09	1.73	2.03	2.1	2.36	2.37	2.05
ENSMUST00000019909	Rgs17	0	0	0	0	0.12	0	0.21	0	0	0	0	0.04	0.01	0.12	0.06	0.08	0.03	0.04	0	0	0	0
ENSMUST00000019911	Hdac2	13.89	18.35	14.51	15.85	16.45	16.91	14.19	19.98	14.55	13.96	12.49	34.76	30.78	33.83	42.71	29.35	32.15	30.93	36.41	33.27	33.74	31.63
ENSMUST00000019913	Frk	1.17	1.49	1.04	1.34	1.53	1.24	1.31	1.2	1.17	0.84	1.36	0.09	0.07	0.05	0.07	0.05	0.08	0.15	0.16	0.08	0.15	0.11
ENSMUST00000019917	Rwdd1	30.55	38.94	32.01	36.59	35.48	33.07	32.85	40.61	31.46	32.63	27.63	119.98	124.2	116.04	118.22	116.39	114.22	97.77	118.95	109.4	107.5	108.88
ENSMUST00000019920	Clvs2	0	0	0	0	0	0	0	0	0	0	0	0	0	0	0	0	0.05	0	0	0	0	0
ENSMUST00000019924	Hey2	0.05	0.33	0.23	0.14	0.15	0.04	0.35	0.12	0.05	0.23	0.09	0.56	0.26	0.3	0.49	0.28	0.39	0.63	0.71	0.32	0.36	0.42
ENSMUST00000019925	Hint3	0.24	0	0	0	0	0	0	0	0	0	0	0	0	0	0	0	0.53	0	0	0	0	0
ENSMUST00000019927	Trmt11	1.52	2.98	1.38	3.06	2.79	2.55	2.1	1.46	2.66	2.06	2.78	1.38	0.56	0.61	0.82	0.72	0.96	0.76	1.22	0.86	0.98	1.06
ENSMUST00000019929	Katna1	11.77	11.09	8.37	11.14	11.59	10.03	10.22	11.34	10.19	12.74	9.53	9.62	8.67	9.88	11.23	9.67	9.5	9.66	12.01	10.24	11.59	10.56
ENSMUST00000019931	Lrp11	0.76	1.19	0.52	0	0.86	0.97	0.65	0	0.99	0.73	1.08	0.39	0.54	0.42	0.51	0	0.26	0.51	0.25	0.75	0.4	0.7
ENSMUST00000019937	Sec63	38.43	45.07	38.97	43.51	40.12	39.16	38.42	41.74	38.26	40.84	37.89	11.93	7.66	11.44	8.81	8.56	11.98	11.63	11.64	9.39	8.82	9.32
ENSMUST00000019938	Nr2e1	0	0	0	0	0	0	0	0	0	0	0	0	0	0	0	0	0	0	0	0	0	0
ENSMUST00000019939	Snx3	54.45	55.28	50.58	63.98	56.48	53.75	65.02	65.63	45.37	52.31	48.28	68.12	69.19	71.86	99.01	90.24	86.02	59.92	88.92	74.07	89.36	89.63
ENSMUST00000019942	Aig1	1.02	1.5	1.46	1.59	1.1	1.38	1.48	0.37	1.3	1.4	1.66	0.23	0.34	0	0.29	0.18	0.14	0	0	0.31	0	0.06
ENSMUST00000019944	Adat2	1.88	1.78	1.77	1.96	2.23	2.82	2.45	3.41	1.98	2.12	2.05	1.65	1.21	2.22	2.03	1.89	1.83	1.32	1.09	1.5	1.41	1.31
ENSMUST00000019945	Pex3	19.26	21.38	17.08	24.34	25.59	23.69	18.04	26.67	18.93	17.95	21.13	6.98	4.94	4.98	5.73	5.39	6.63	6.02	6.1	5.32	5.21	6.7
ENSMUST00000019950	Ltv1	7.75	13.42	9.49	9.33	12.63	12.42	11.13	10.44	9.17	11.22	7.78	21.82	20.75	22.9	20.44	16.09	22.02	19.68	24.08	23.25	20.09	20.44
ENSMUST00000019951	Cep57l1	0	0.7	0.63	0.5	0	0.83	1.19	1.34	0	0.25	0.67	0.01	0	0.71	0.23	1.24	0.65	0.39	0.96	0.67	0.46	0.74
ENSMUST00000019954	Zc2hc1b	0	0	0	0	0	0	0	0	0	0	0	0	0	0	0	0	0	0	0	0	0	0
ENSMUST00000019955	Ccdc162	0	0	0	0	0	0	0	0	0	0	0	0	0.04	0	0	0.12	0	0	0	0.1	0	0.03
ENSMUST00000019962	Cd164	125.86	149.1	123.56	143.99	141.23	144.4	126.13	138.18	130.28	119.21	132.52	57.2	52.22	66.31	54.09	55.61	62.21	62.32	58.52	58.42	58.14	60.68
ENSMUST00000019965	Smpd2	11.76	8.42	15.23	7.39	12.44	13.85	13.97	4.63	15.93	15.82	19.13	4.64	3.8	5.59	7.13	5.12	6.36	5.11	7.31	5.75	7.77	7.41
ENSMUST00000019967	Mical1	0	0.14	0	0	0	0	0.24	0	0.12	0.28	0	0.87	0.56	0.64	0.77	0.62	1.2	0.31	2.12	1.09	0.35	1.26
ENSMUST00000019974	Rab32	12.68	12.74	12.63	14.05	16.87	14.89	11.3	14.57	14.59	14.5	15.8	0.49	0.16	0.37	0.51	0.49	0.41	0.34	0.54	0.08	0.28	0.5
ENSMUST00000019975	Wasf1	1.05	0.49	0.58	0.74	0.71	0.52	0	0.24	0.37	0.63	0.56	0	0.04	0.18	0.18	0.12	0.14	0.18	0.38	0.08	0.28	0.25
ENSMUST00000019977	Ddo	7.18	6.37	6.53	6.7	7.51	7.42	7.46	8.43	7.47	5.99	8.22	14.31	11.32	10.58	14.56	12.5	12.08	12.95	12.18	12.15	10.06	10.16
ENSMUST00000019978	Slc22a16	0	0	0	0	0	0	0	0	0	0	0	0	0	0	0	0	0	0	0	0	0	0
ENSMUST00000019982	Gtf3c6	2.07	3.26	5.7	7.71	3.98	1.78	2.51	4.35	4.93	1.7	3.41	1.34	2.3	2.43	4.24	4.54	2.29	3.17	2.9	3.58	3.19	3.36
ENSMUST00000019986	Rev3l	0.32	0	0	0	0.51	0	0.15	0	0.4	0	0	0	0	0.47	0	0.21	0.35	0.96	0	0.27	0.4	0.09
ENSMUST00000019987	Traf3ip2	0.53	0.68	0.93	0.36	1.62	1.23	1.22	1.17	1.14	1.56	0.76	2.12	2.16	2.36	2.34	2.19	3.42	2.61	2.32	2.68	2.15	1.45
ENSMUST00000019991	Tube1	0.28	0.04	0.05	0	0.22	0.21	0.39	0.29	0.32	0.08	0.37	0.25	0.11	0.26	0.17	0.23	0	0.22	0	0.34	0.21	0.17
ENSMUST00000019992	Lama4	1.08	0.97	1.3	0.92	0.89	1.08	1.24	1.05	1.22	1.09	0.97	4.48	1.82	4.84	3.38	3.78	4.67	5.76	5.22	4.52	4.72	4.87
ENSMUST00000019994	Popdc3	0	0	0	0	0	0	0	0	0	0	0	20.51	22.13	27.97	25.47	22.01	27.58	22.49	21.59	21.06	24.72	29.24
ENSMUST00000019997	Tnfaip3	0	0	0	1.78	1.2	1.58	0.71	0.79	1.18	1.38	1.14	0.89	0	0	0	0	0	0.58	0.56	0.7	0.46	0.39
ENSMUST00000019998	Perp	71.39	53.49	61.22	58.74	73.9	71.66	71.9	60.88	73.24	63.09	70.72	2.08	1.05	1.84	1.47	0.92	2.57	1.28	2.07	0.87	1.66	1.51
ENSMUST00000019999	Arfgef3	0	0	0	0	0	0	0	0	0	0	0.01	0	0	0	0	0	0	0	0	0.01	0	0
ENSMUST00000020000	Hebp2	0	0.17	0	0.07	0	0.06	0	0	0.05	0.05	0	0.04	0.03	0.08	0.03	0.14	0.1	0.11	0.09	0	0.18	0.2
ENSMUST00000020002	Abracl	9.14	10.93	7.63	7.47	12.47	8.57	7.4	17.01	8.91	7.05	8.02	0.96	1.78	1.79	2.24	1.49	1.34	2.18	0	1.67	1.44	1.86
ENSMUST00000020003	Fam184a	0.11	0	0	0	0.16	0.06	0	0.11	0	0.03	0.06	0	0	0	0	0	0	0	0	0	0	0.03
ENSMUST00000020004	Asf1a	1.68	2.55	1.62	2.4	2.77	2.43	1.04	2.02	2.38	1.8	2.47	2.48	2.1	1.81	2.54	1.37	2.49	2.48	1.97	2.31	2.33	2.53
ENSMUST00000020008	Gopc	5.92	5.3	6.19	7.18	7.35	7.33	8.98	3.9	5.76	7.4	8.57	2.14	1.43	1.85	1.5	0	1.22	3.51	2.68	1.26	1.31	1.27
ENSMUST00000020012	Qrsl1	2.16	1.48	2.07	1.63	2.62	2.82	2.44	1.12	1.81	2.08	2.24	4.04	2.9	4.81	6	5.94	5.25	3.41	6.02	4.2	6.65	5.54
ENSMUST00000020015	Nmbr	0	0	0	0	0	0	0	0	0	0	0	0.04	0.12	0.27	0	0.15	0.08	0	0.32	0.13	0.04	0.13
ENSMUST00000020016	Gje1	0	0	0	0	0	0	0	0	0	0	0	0	0	0	0	0	0	0	0	0	0	0
ENSMUST00000020017	Crybg1	8.31	11.71	12.4	8.86	7.78	7.51	9.66	8.67	7.73	13.18	9.95	1.05	0.45	0.44	0.34	0.91	0.85	0.74	0.9	0.75	0.57	0.6
ENSMUST00000020018	Vta1	2.22	1.35	3.68	4.77	5.96	3.37	1.01	2.35	2.26	4.97	3.71	6.44	5.33	5.18	4.59	5.4	10.06	5.07	6.35	6.65	6.27	7.09
ENSMUST00000020022	Smpdl3a	38.35	40.32	39.47	42.69	39.33	41.63	38.29	37.81	35.96	34.02	39.37	51.84	46.44	53.36	50.63	44.21	61.28	52.54	51.05	51.28	55.5	51.4
ENSMUST00000020023	Reep3	37.57	36.28	44.56	37.32	38.08	40.59	43.17	33.53	38.43	34.72	39.03	6.1	3.09	6.57	4.11	5.31	6.61	6.63	5.61	5.45	5.41	6.5
ENSMUST00000020024	Fabp7	5.33	5.03	3.79	6.79	3.46	4.05	2.46	5.87	4.28	3.22	4.82	0.1	0	0	0	0	0.19	0	0	0	0	0
ENSMUST00000020027	Serinc1	159.96	188.23	148.37	190.05	174.9	173.94	147.7	174.19	150.74	141.83	162.52	115.67	102.02	117.8	97.67	102.01	133.69	131.66	125.56	113.1	102.13	111
ENSMUST00000020034	Echdc1	11.36	12.11	9.99	14.62	13.39	12.49	10.37	15.08	11.27	11.42	8.45	3.62	3.69	3.75	4.85	2.95	5.68	4.08	5.85	4.45	2.96	3.6
ENSMUST00000020039	Mgat4c	0	0	0	0	0	0	0	0	0	0	0	0	0	0	0	0	0	0	0	0	0	0
ENSMUST00000020040	Nts	0	0	0	0	0	0	0	0	0	0	0	0.17	0.08	0.06	0.05	0	0.22	0	0	0.18	0.06	0
ENSMUST00000020043	Lrriq1	0	0	0	0	0	0	0	0	0	0	0	0	0	0	0	0	0	0	0	0	0	0
ENSMUST00000020045	Ros1	0	0	0	0	0	0	0	0	0	0	0	0	0	0	0	0	0	0	0	0.09	0	0
ENSMUST00000020049	Ccdc59	6.55	7.65	7.8	7.05	7.31	8.2	9.29	9.57	7.69	8.28	7.39	14.69	15.29	15.34	13.7	12.6	13.84	14.61	14.29	12.82	13.62	15.93
ENSMUST00000020057	Lin7a	6.88	4.8	5.07	3.96	5.34	5.06	7.71	6.96	4.83	4.94	4.68	0.87	0.84	0.35	0.33	0.28	0.59	1.33	0.35	0.7	0.1	0.22
ENSMUST00000020062	Gprc6a	0	0	0	0	0	0	0	0	0	0	0	0	0	0	0	0	0	0	0	0	0	0
ENSMUST00000020064	Fam162b	0	0	0	0	0	0	0	0	0	0	0	0	0	0	0	0	0	0	0	0	0	0
ENSMUST00000020071	Sim1	0	0	0	0	0	0	0.01	0	0	0	0	0.16	0.08	0.16	0.1	0.13	0.1	0.11	0.21	0.17	0.14	0.16
ENSMUST00000020077	Lims1	0	0	0	0	0	0	0	0	0	0	0	3.5	1.86	3.59	1.43	1.39	2.45	4.93	2.64	3.35	1.56	1.94
ENSMUST00000020078	Lims1	4.63	5.5	4.82	4.88	5.51	5.93	5.15	6.56	5.08	4.82	5.12	10.87	9.72	14.07	12.1	9.19	10.53	12.81	14.79	13.87	11.79	14.16
ENSMUST00000020081	Zwint	48.17	43.95	47.63	56.1	57.55	63.16	51.67	48.67	55.81	51.3	52.33	84.37	77.15	107.8	69.93	39.55	142.24	84.14	90.82	72.22	101.51	123.05
ENSMUST00000020085	Ube2d1	6.65	5.19	7.39	5.47	7.05	8.48	7.59	9.24	8.03	4.93	7.94	198.4	178.12	197.36	270.64	201.48	202.82	232.39	237.16	244.07	215.55	217.82
ENSMUST00000020090	Mrln	0	0	0	0	0	0	0	0	0	0	0	43.05	56.2	52.96	81.47	40.77	60.89	45.73	49.55	48.62	71.48	78.59
ENSMUST00000020094	Epyc	0	0	0	0	0	0	0	0	0	0	0	0	0	0	0	0.05	0	0	0	0	0.08	0
ENSMUST00000020099	Cdk1	0	0	0	0.05	0	0	0	0	0	0	0.02	0	0	0	0	0	0	0	0	0	0	0
ENSMUST00000020101	Rhobtb1	19.01	30.82	33.08	17.96	6.38	16.23	28.79	16.99	9.11	25.8	9.89	3.3	4.67	4.93	8.75	6.25	5.21	8.55	9.28	6.16	4.41	6.62
ENSMUST00000020102	Slc17a8	6.31	3.24	4.47	11.37	5.95	4.99	5.25	4.58	5.18	3.76	3.15	0.01	0.02	0.03	0.04	0.03	0.08	0	0	0	0.01	0.07
ENSMUST00000020103	Cabcoco1	2.35	1.48	0.63	2.36	0.35	1.49	1.53	3.81	2.64	0.32	0.83	0.23	0	0	0	0	0	0.2	0	0	0	0.3
ENSMUST00000020106	Arid5b	0	0	0	0	0	0	0.03	0	0	0	0.03	0	0	0	0	0	0	0	0	0	0	0
ENSMUST00000020107	Atp2b1	8.74	11.17	10.86	11.23	9.11	10.59	9.91	9.92	8.87	8.85	9.87	13.98	9.19	14.41	9.54	11.48	12.47	15.3	12.74	13.46	9.85	11.16
ENSMUST00000020109	Actr6	7.59	7.26	7.06	8.56	6.51	6.4	6.89	8.37	5.68	8.18	5.66	3.8	2.91	2.34	3.8	2.96	2.74	2.05	2.61	2.21	2.81	2.34
ENSMUST00000020112	Uhrf1bp1l	16.31	17.37	16.38	15.94	21.07	21.29	20.8	19.07	16.61	20.33	17.87	7.95	4.94	8.69	3.96	4.75	7.25	7.35	6.21	6.5	5.06	6.13
ENSMUST00000020113	Poc1b	2.33	1.63	1.96	0.82	2.74	1.88	3.3	3.98	2.82	2.44	1.88	2.48	0.6	2.28	1.61	1.82	2.4	1.1	2.28	1.2	0.99	1.69
ENSMUST00000020118	Dusp6	20.26	22.08	15.09	14.58	26.34	22.05	20.7	27.94	17.76	12.52	16.07	3.34	1.89	3.93	3.9	5.09	4.01	3.73	4.61	4.55	4.46	3.67
ENSMUST00000020123	Tmpo	3.56	4.05	4.35	4.96	5.53	5.65	6.75	4.96	4.65	5.91	5.96	4.58	4.02	5.11	4.06	4.44	4.87	4.32	6.04	4.04	4.16	3.58
ENSMUST00000020129	Kitl	0.23	0.84	0.19	0	0	0	0.11	0.27	0.19	0.22	0	0.59	0.23	0.17	0.31	0.14	0.66	1.22	0.79	0.18	0.8	0.43
ENSMUST00000020145	Sgk1	9.11	10.04	8.84	9.35	9.21	8.47	11.24	8.8	11.03	18.65	8.77	77.87	48.05	58.68	85.01	108.51	75.77	47.67	38.89	37.12	39.28	45.55
ENSMUST00000020149	Ikbip	0.45	0.49	0.19	0.4	0.58	0.53	0.15	0.79	0.5	0.29	0.53	0.79	0.77	1.14	0.92	0.61	0.67	0.82	0.76	0.62	1.17	0.96
ENSMUST00000020150	Ikbip	0.51	0.75	0.24	0.54	0.32	0.69	0.6	0.57	0.39	0.22	0.66	1.45	0.7	1.5	1.86	1.65	2.19	2.89	3.94	2.05	3.01	2.62
ENSMUST00000020153	Hbs1l	7.04	10.32	7.49	3.89	8.73	8.67	7.86	3.21	11.7	10.63	9.59	9.11	8.92	6.04	10.71	5.73	13	6.18	4.15	10.43	9.37	9.48
ENSMUST00000020157	Apaf1	0	0	0	0.66	0.37	0	0.14	0	0.18	0	0	0	0.25	0	0.39	0	0	0.17	0	0.31	0	0
ENSMUST00000020158	Myb	0	0	0	0	0	0	0	0	0	0	0	0	0	0.07	0	0.08	0	0.13	0.21	0	0	0
ENSMUST00000020159	Med23	1.66	0.94	1.06	0.49	0.14	0.14	1.39	0.72	1.21	1.48	2.17	0.5	0	0.28	0	0	0.37	1.09	0	0.27	0	0.2
ENSMUST00000020161	Arg1	1562.13	2141.9	1966.5	1782.95	1719.16	1997.62	2133.47	1585.38	1726.52	2099.94	1792.33	0	0.07	0.05	0.68	0.23	0.36	0.26	0	0.07	0	0.11
ENSMUST00000020163	Nedd1	5.85	9.25	6	7.09	6.02	7.96	5.69	7.07	5.95	6.81	5.87	7.43	5.64	7.16	6.4	6.45	6.43	6.93	6.82	5.59	6.43	6.79
ENSMUST00000020165	Pde7b	1.82	2.46	2.6	2.39	1.45	2.51	1.98	1.63	2.04	1.98	1.73	5.86	3.72	5.16	5.16	7.77	5.76	6.62	5.64	5.97	5.34	5.67
ENSMUST00000020169	Enpp3	13.66	13.26	9.3	14.44	15.18	12.71	12.68	19.69	19.71	15.16	16.88	0.41	0.11	0.64	0.34	0.43	0.33	0.69	0.92	0.39	0.45	0.48
ENSMUST00000020171	Ccn2	10.45	22.03	13.83	15.62	13.73	11.86	13.19	9.92	9.18	15.44	9.68	62.83	24.68	65.54	67.8	73.91	89.13	60.67	53.77	52.34	64.16	57.33
ENSMUST00000020173	Map7	4.2	4.28	9.86	3.5	5.37	7.23	8.44	0.69	5.12	7.32	3.34	0.5	0.33	0.4	0.09	0.75	0.16	0.18	0.25	0.96	0.2	0.37
ENSMUST00000020174	Stx7	9.23	8.66	7.98	10.16	7.32	8.18	7.73	8.78	7.05	7.9	7.7	13.29	10.08	11	13.75	8.63	11.56	9	12.88	8.71	10.42	11.9
ENSMUST00000020182	Pex7	3.62	3.85	3	3.37	3.58	3.52	2.89	4.63	3.66	3.03	4.32	0.81	0.9	1.1	1.04	0.87	0.9	0.81	0.9	0.88	1.14	0.81
ENSMUST00000020185	Il20ra	0	0	0.12	0	0	0	0	0	0.03	0.04	0.04	0	0	0	0	0	0	0	0	0	0	0
ENSMUST00000020188	Ifngr1	8.21	11.24	11.9	8.79	9.83	8.88	9.32	8.27	8.76	11.22	9.23	30.72	16.2	29.94	21.18	30.85	32.69	29.84	26.72	24.03	23.76	30.49
ENSMUST00000020190	Vnn3	69.32	68.2	75.62	67.41	65.32	69.93	74.44	62.47	61.5	69.26	73.09	0.11	0.03	0.16	0.07	0.18	0.07	0.17	0.09	0.24	0	0.17
ENSMUST00000020197	Eya3	5.06	4.25	5.95	3.87	5.09	5.21	5.88	1.97	5.49	5.08	4.89	4.45	3.89	5.2	4.85	3.25	6.18	5.2	5.06	4.76	5.68	6.31
ENSMUST00000020200	Cfap54	0.34	0.04	0.32	0.17	0.51	0.11	0.17	0.06	0.2	0.16	0.19	0.12	0.06	0.09	0.11	0.12	0.06	0.12	0.06	0.12	0.06	0.07
ENSMUST00000020203	Snrpf	7.98	3.78	12.48	2.39	9.25	10.2	12.35	4.95	12.64	11.38	9.33	14.95	16.4	17.21	26.7	22.68	15.46	16.16	20.08	19.25	24.86	22.58
ENSMUST00000020204	Ntn4	3.88	4.29	3.38	4.14	3.78	4.9	3.95	4.26	4.49	4.89	4.5	5.16	3.82	6.42	4.73	5.43	6.93	7.59	6.29	6.76	6.79	6.98
ENSMUST00000020208	Fgd6	12.37	14.15	12.05	10.22	12.06	12.72	11.87	10.02	11.17	9.82	10.65	1.13	0.84	1.23	0.72	0.72	1.05	1.58	1.22	1.24	0.97	1.12
ENSMUST00000020209	Ndufa12	2.97	1.59	0.8	2.35	1.8	3.68	1.86	0.9	2.71	2.1	2.69	4.39	7.46	5.78	6.97	10.51	5.05	6.51	6.77	10.29	6.97	6.76
ENSMUST00000020212	Cep83	2.43	3.13	3.04	3.52	3.03	2.32	2.79	4.43	2.8	3.17	2.67	5.91	4.81	5.8	3.64	3.56	5.55	5.4	5.66	4.86	3.36	3.58
[truncated: 130,768 more rows]

## Sheet: Transcriptomic_analysis
ENSMUST97 ID	Gene_name	log FC	log CPM	P-value	Q-value
ENSMUST00000000001	Gnai3	-2.41711	5.73399	2.49089e-102	3.59804e-101
ENSMUST00000000028	Cdc45	0.346593	0.695016	0.459063	0.512191
ENSMUST00000000033	Igf2	4.685	2.37095	3.73323e-41	2.38375e-40
ENSMUST00000000049	Apoh	-13.1416	10.1421	0	0
ENSMUST00000000058	Cav2	2.02941	3.1029	3.87148e-27	1.76694e-26
ENSMUST00000000080	Klf6	2.50554	5.34972	4.14481e-86	5.11187e-85
ENSMUST00000000087	Scmh1	2.41907	3.20337	2.60104e-10	6.86741e-10
ENSMUST00000000090	Cox5a	1.02857	6.81931	2.3157e-13	6.94437e-13
ENSMUST00000000095	Tbx2	0.60157	1.76085	0.00695397	0.0106411
ENSMUST00000000122	Ngfr	0.882278	1.33528	0.00701333	0.0107248
ENSMUST00000000129	Fer	-0.124324	3.08597	0.499048	0.551256
ENSMUST00000000137	Actr2	-1.49629	6.41556	9.19471e-39	5.56991e-38
ENSMUST00000000153	Gna12	-2.9303	6.56644	2.90208e-138	5.39102e-137
ENSMUST00000000163	Igsf5	-9.84423	3.0105	6.6275e-135	1.21515e-133
ENSMUST00000000175	Sdhd	-0.31201	7.04603	0.020871	0.0299687
ENSMUST00000000187	Fgf6	8.87504	0.966042	2.25724e-43	1.50329e-42
ENSMUST00000000188	Ccnd2	0.269399	3.24941	0.115869	0.147414
ENSMUST00000000199	Ncs1	4.88249	0.940339	6.57493e-38	3.91566e-37
ENSMUST00000000253	Lhx2	-4.97861	0.456713	2.86644e-40	1.79155e-39
ENSMUST00000000260	Gmpr	8.45406	5.88077	0	0
ENSMUST00000000284	Trim25	-2.29385	5.83276	6.41298e-80	7.42596e-79
ENSMUST00000000285	Dgke	0.543016	0.727094	0.182975	0.223839
ENSMUST00000000287	Scpep1	-1.2275	4.55645	7.17149e-24	2.99824e-23
ENSMUST00000000291	Mnt	0.51862	3.43988	0.00808158	0.0122661
ENSMUST00000000299	Itgb2	-0.628363	1.90168	0.0297269	0.0417548
ENSMUST00000000304	Hddc2	2.74626	1.11322	2.28098e-18	8.14099e-18
ENSMUST00000000312	Cdh1	-6.42597	4.03087	2.07027e-121	3.461e-120
ENSMUST00000000314	Cdh4	1.62683	1.27746	5.47832e-08	1.28419e-07
ENSMUST00000000326	Bcl6b	0.928201	1.57811	0.0102363	0.0153291
ENSMUST00000000335	Comt	-2.58125	6.48104	1.06499e-42	7.00269e-42
ENSMUST00000000342	Ccl11	10.0133	2.9303	9.40651e-120	1.55514e-118
ENSMUST00000000348	Rtca	1.011	3.50096	1.52135e-11	4.23795e-11
ENSMUST00000000349	Dbt	-1.76832	6.64751	4.50599e-70	4.64199e-69
ENSMUST00000000356	Dazap2	-0.140057	6.93007	0.177731	0.218066
ENSMUST00000000365	Mcts1	-0.164536	3.20084	0.375512	0.429094
ENSMUST00000000369	Rem1	2.36154	-0.138325	2.61972e-10	6.9153e-10
ENSMUST00000000384	Trappc10	0.862897	5.34792	6.27568e-17	2.14402e-16
ENSMUST00000000388	Ccm2	-0.0769394	4.08621	0.611216	0.658433
ENSMUST00000000394	Tbrg4	-0.0326266	4.50204	0.882903	0.90263
ENSMUST00000000395	Tmprss2	-8.12498	1.30905	1.42826e-61	1.30559e-60
ENSMUST00000000445	Myf5	7.07674	-0.594322	7.51244e-27	3.40176e-26
ENSMUST00000000449	Mkrn2	1.81092	5.55364	9.20136e-65	8.80073e-64
ENSMUST00000000451	Raf1	1.40034	6.40976	6.65422e-31	3.3494e-30
ENSMUST00000000466	Plin2	-4.6108	7.44201	4.41001e-162	9.53899e-161
ENSMUST00000000476	Pdgfra	1.54795	4.37273	1.40596e-20	5.36161e-20
ENSMUST00000000500	Pdgfb	3.70002	3.37044	5.10579e-64	4.84335e-63
ENSMUST00000000505	Mcm7	0.495789	3.3045	0.00401181	0.00632259
ENSMUST00000000514	Serpinb8	-0.568218	1.10944	0.0414057	0.0569401
ENSMUST00000000542	Acvrl1	3.71536	1.25654	6.86212e-07	1.5026e-06
ENSMUST00000000543	Grasp	1.84537	2.30094	9.09687e-16	2.9865e-15
ENSMUST00000000544	Acvr1b	2.80722	5.83197	1.08725e-85	1.33316e-84
ENSMUST00000000573	Ovgp1	3.71376	1.1972	3.71987e-25	1.6065e-24
ENSMUST00000000579	Sox9	-0.306766	2.33361	0.249071	0.296068
ENSMUST00000000590	Rdx	-0.698381	6.21169	0.00283835	0.00455004
ENSMUST00000000594	C1d	-0.840852	4.24536	3.62531e-09	9.0826e-09
ENSMUST00000000608	Gm2a	-2.5131	6.00711	8.64476e-96	1.17645e-94
ENSMUST00000000619	Clcn4	-0.521708	5.84025	3.5402e-09	8.87548e-09
ENSMUST00000000642	Hk2	7.96401	6.95348	0	0
ENSMUST00000000674	St7	-1.01391	1.14879	0.0973517	0.125636
ENSMUST00000000687	Haao	-11.5757	6.44715	0	0
ENSMUST00000000696	Cd52	-1.54939	1.07171	5.86505e-05	0.000111363
ENSMUST00000000707	Loxl3	1.56317	1.00071	5.39506e-08	1.26491e-07
ENSMUST00000000724	Kat2b	-0.405353	6.77525	3.74216e-05	7.22869e-05
ENSMUST00000000727	Rab5b	0.449001	7.08851	6.80469e-06	1.38861e-05
ENSMUST00000000755	Sult5a1	-1.52081	1.13335	6.7949e-08	1.58593e-07
ENSMUST00000000756	Rpl13	0.658188	7.46173	5.36465e-07	1.18245e-06
ENSMUST00000000759	Chmp1a	0.344926	5.42468	0.0295804	0.0415697
ENSMUST00000000767	Rpa1	1.67589	5.12724	1.31866e-45	9.22736e-45
ENSMUST00000000769	Serpinf1	-4.60156	7.75239	2.51552e-45	1.74916e-44
ENSMUST00000000776	Tubgcp3	0.721178	2.76505	0.00868264	0.013125
ENSMUST00000000793	Polr3d	1.48705	3.77565	1.93887e-16	6.52475e-16
ENSMUST00000000804	Ddx3x	-0.293212	8.05785	0.00551659	0.0085378
ENSMUST00000000821	Usp32	-0.916389	1.63018	0.0833679	0.108958
ENSMUST00000000828	Txnrd3	0.290553	2.82973	0.121014	0.153345
ENSMUST00000000844	Tpd52l2	-0.588904	3.43882	0.000605036	0.00104172
ENSMUST00000000896	Pxmp4	-2.75218	5.78497	3.07863e-106	4.60688e-105
ENSMUST00000000924	Mmp11	2.7826	0.6129	2.10138e-12	6.06668e-12
ENSMUST00000000925	Smarcb1	2.19906	2.80901	1.67084e-22	6.70926e-22
ENSMUST00000000939	Hip1r	-0.703876	4.48434	1.50672e-05	2.99761e-05
ENSMUST00000000940	Nsun5	-0.198701	2.30697	0.422831	0.476581
ENSMUST00000000958	Top1mt	-0.387514	4.21491	0.00209246	0.00340724
ENSMUST00000000985	Oxa1l	0.180773	5.61345	0.106789	0.136753
ENSMUST00000001002	Heatr6	0.288724	4.01701	0.0170459	0.0247718
ENSMUST00000001027	Aox1	-1.54153	5.65209	2.12076e-45	1.47749e-44
ENSMUST00000001042	Ilf2	0.952738	3.94798	4.58559e-09	1.14208e-08
ENSMUST00000001043	Chtop	0.535447	4.03029	0.0625582	0.0834263
ENSMUST00000001046	S100a4	5.98017	0.436765	3.63389e-35	2.02945e-34
ENSMUST00000001051	S100a6	4.76137	2.21645	3.21043e-30	1.59137e-29
ENSMUST00000001055	Icam2	1.07765	1.18663	8.18049e-05	0.000153389
ENSMUST00000001059	Ern1	-1.23407	5.20515	3.04138e-24	1.28507e-23
ENSMUST00000001063	Epn2	2.03158	4.07896	1.79216e-47	1.30402e-46
ENSMUST00000001079	Sec24b	0.742252	5.25361	1.28904e-10	3.4464e-10
ENSMUST00000001080	N4bp3	0.577017	1.689	0.0313506	0.0439068
ENSMUST00000001081	Rmnd5b	0.450493	2.80709	0.0530549	0.0716561
ENSMUST00000001092	Zfp276	-0.958752	3.41119	1.12544e-08	2.7467e-08
ENSMUST00000001108	Add1	0.52245	1.74632	0.196412	0.2386
ENSMUST00000001112	Grk4	0.221381	-0.0216872	0.532167	0.58345
ENSMUST00000001115	Grk6	-0.786046	2.86708	0.000627907	0.00107905
ENSMUST00000001116	Luzp1	-0.470957	3.40014	0.216674	0.260917
ENSMUST00000001122	Slc13a2	-7.47467	0.679933	6.84642e-45	4.71032e-44
ENSMUST00000001125	Kctd10	0.366388	0.0809303	0.383898	0.437495
ENSMUST00000001126	Slc46a1	-6.04034	3.86424	5.48049e-101	7.83183e-100
ENSMUST00000001127	Poldip2	0.00197851	6.51197	0.980128	0.985132
ENSMUST00000001147	Col6a1	2.64834	4.82021	3.55178e-48	2.61583e-47
ENSMUST00000001155	Araf	-1.43182	4.7259	1.77137e-20	6.73992e-20
ENSMUST00000001156	Cfp	-1.91957	2.7753	3.70767e-22	1.47852e-21
ENSMUST00000001162	Uxt	-0.107319	0.27776	0.824403	0.851462
ENSMUST00000001166	Cnnm3	0.472725	4.19612	0.000927388	0.00156541
ENSMUST00000001171	Lman2l	-0.0060927	3.95609	0.960591	0.968524
ENSMUST00000001172	Ankrd39	-0.0271176	0.0224344	0.967366	0.974427
ENSMUST00000001179	Pcnt	1.10729	2.07162	0.188449	0.229905
ENSMUST00000001181	Col6a2	3.1413	4.10618	8.71691e-51	6.74664e-50
ENSMUST00000001183	Ftcd	-13.7995	6.46271	3.87151e-183	9.55425e-182
ENSMUST00000001184	Mxd1	-0.489625	2.57708	0.0098766	0.0148147
ENSMUST00000001185	Gmcl1	-2.08118	2.87299	5.53617e-28	2.58002e-27
ENSMUST00000001186	Snrnp27	1.40857	3.96123	6.4991e-13	1.91326e-12
ENSMUST00000001187	Anxa4	-1.02548	4.50062	2.06751e-15	6.70784e-15
ENSMUST00000001202	Ocrl	0.359347	2.99274	0.0974182	0.125716
ENSMUST00000001240	Agpat3	-0.666726	6.31697	1.29906e-09	3.31907e-09
ENSMUST00000001242	Gatd3a	0.848956	6.95542	1.64086e-13	4.95164e-13
ENSMUST00000001256	Sema6b	-0.092238	1.95792	0.72987	0.76718
ENSMUST00000001280	Gramd1a	2.08029	2.74819	4.88845e-17	1.67617e-16
ENSMUST00000001284	Usf1	-0.372543	3.04228	0.25655	0.30409
ENSMUST00000001304	Ckb	1.68395	1.99323	1.85291e-08	4.46379e-08
ENSMUST00000001319	Efnb2	1.06272	2.67215	1.45934e-08	3.54016e-08
ENSMUST00000001326	Sp1	-0.890037	5.56563	6.7363e-14	2.06921e-13
ENSMUST00000001327	Itgb7	0.682183	0.132256	0.0490139	0.0665273
ENSMUST00000001335	Pfdn5	0.346485	4.05993	0.0478657	0.0650731
ENSMUST00000001339	Rrp15	0.319875	3.64871	0.0407883	0.0561154
ENSMUST00000001347	Rnd2	-1.82969	2.04388	1.73322e-13	5.22354e-13
ENSMUST00000001402	Fbxo9	-0.759297	4.82686	1.13961e-05	2.29021e-05
ENSMUST00000001412	Vps50	1.20074	4.1524	2.29683e-21	8.96078e-21
ENSMUST00000001415	Apbb3	1.4431	2.22834	7.10947e-05	0.00013398
ENSMUST00000001416	Hars	-0.0857875	4.94047	0.409678	0.463691
ENSMUST00000001419	Zmat2	0.209251	5.18562	0.11196	0.142798
ENSMUST00000001439	Ube2c	10.5812	2.59238	1.11474e-89	1.42465e-88
ENSMUST00000001451	Smg5	1.06503	5.55123	4.9519e-21	1.91165e-20
ENSMUST00000001452	Cct3	-0.143987	6.5259	0.176644	0.216825
ENSMUST00000001454	Glmp	-0.512076	2.96061	0.101111	0.130125
ENSMUST00000001455	Mef2d	3.14754	7.1336	3.87795e-139	7.26765e-138
ENSMUST00000001460	Snd1	-0.995447	5.88706	4.99707e-21	1.9285e-20
ENSMUST00000001479	Kpnb1	-0.272515	7.09587	0.00223831	0.00363425
ENSMUST00000001480	Npepps	1.63906	5.91473	3.72453e-62	3.43056e-61
ENSMUST00000001485	Mrpl10	-0.273365	5.1168	0.0139705	0.0205649
ENSMUST00000001497	Cideb	-12.1411	6.29535	0	0
ENSMUST00000001507	Cyp51	-2.63964	4.0468	2.61529e-37	1.53626e-36
ENSMUST00000001513	Tubb6	2.12755	3.85457	7.28669e-41	4.61788e-40
ENSMUST00000001520	Afg3l1	-0.220502	5.66687	0.0442214	0.0604782
ENSMUST00000001522	Def8	-0.7452	4.79255	3.72959e-08	8.83151e-08
ENSMUST00000001544	Vwa5a	-1.16333	3.7262	7.57085e-06	1.53951e-05
ENSMUST00000001547	Col1a1	5.03395	5.9126	1.12395e-90	1.45324e-89
ENSMUST00000001548	Itga3	0.0304973	2.09283	0.893577	0.911781
ENSMUST00000001559	Itfg2	0.872549	3.29829	5.71221e-07	1.25698e-06
ENSMUST00000001561	Nrip2	5.88577	-0.179368	2.06105e-29	9.96918e-29
ENSMUST00000001562	Tulp3	3.28135	2.34138	1.26633e-40	7.97749e-40
ENSMUST00000001565	Gtf2h4	0.513584	3.03964	0.00436979	0.00684977
ENSMUST00000001566	Tubb5	0.242503	5.17026	0.0415672	0.0571499
ENSMUST00000001569	Flot1	1.90836	5.31422	1.40866e-16	4.7632e-16
ENSMUST00000001583	Ell2	-2.28533	6.8263	5.6896e-45	3.91974e-44
ENSMUST00000001592	Jup	1.2146	6.4102	1.46025e-27	6.73231e-27
ENSMUST00000001595	Fkbp10	3.02036	1.58547	2.0337e-26	9.09704e-26
ENSMUST00000001611	Nom1	0.150322	4.88681	0.189112	0.230637
ENSMUST00000001620	Fxr1	7.40372	6.43798	1.04007e-44	7.13824e-44
ENSMUST00000001652	Bdkrb2	1.41333	-0.135148	1.96598e-05	3.88183e-05
ENSMUST00000001672	Ifrd1	1.56474	2.78047	6.38651e-08	1.49281e-07
ENSMUST00000001675	Stk38l	-0.634505	3.6163	3.87845e-05	7.48513e-05
ENSMUST00000001699	Hoxc10	13.3779	5.35411	0	0
ENSMUST00000001701	Hoxc11	9.36995	2.31523	8.22368e-76	9.07177e-75
ENSMUST00000001706	Hoxc9	10.2199	2.24198	9.02909e-86	1.10819e-84
ENSMUST00000001711	Hoxc6	8.80752	0.906218	5.8572e-52	4.63069e-51
ENSMUST00000001712	Cabin1	0.100256	4.20681	0.470578	0.523658
ENSMUST00000001713	Gstt1	-5.54748	6.08549	5.68676e-180	1.38191e-178
ENSMUST00000001715	Gstt3	-5.44211	5.18748	1.18101e-172	2.73887e-171
ENSMUST00000001716	Ddt	-4.07986	6.99486	1.96628e-193	5.137e-192
ENSMUST00000001720	Tat	-14.91	10.7978	0	0
ENSMUST00000001724	Ddx18	0.83392	4.69099	2.92963e-12	8.41192e-12
ENSMUST00000001757	Eef1e1	-0.110631	2.72675	0.562299	0.612046
ENSMUST00000001780	Akt1	0.572759	5.83216	4.06077e-06	8.41103e-06
ENSMUST00000001792	Il16	2.62851	0.375638	2.00333e-11	5.5459e-11
ENSMUST00000001801	Tcirg1	-2.86333	3.72921	2.21314e-46	1.57557e-45
ENSMUST00000001802	Naglu	-1.62353	3.46351	2.12844e-18	7.60514e-18
ENSMUST00000001806	Coasy	-3.38635	5.64303	3.49693e-107	5.25451e-106
ENSMUST00000001809	Pabpc1	-1.65736	8.46152	8.14507e-57	6.94314e-56
ENSMUST00000001812	Smo	-0.242986	2.48174	0.246365	0.293167
ENSMUST00000001818	Crnkl1	0.959989	4.58618	1.06497e-15	3.48773e-15
ENSMUST00000001825	Chordc1	0.0730496	5.60638	0.577648	0.626919
ENSMUST00000001834	Rtcb	0.103403	5.77784	0.280052	0.329289
ENSMUST00000001836	Pwp1	1.1224	4.42218	1.85203e-20	7.04365e-20
ENSMUST00000001845	Capns1	1.76169	0.17169	0.00567284	0.00876361
ENSMUST00000001884	Clpb	1.73829	3.39212	5.19168e-23	2.11753e-22
ENSMUST00000001900	Zdhhc4	0.418187	3.67714	0.0384505	0.0531179
ENSMUST00000001920	Aif1l	3.94929	0.417581	1.8637e-26	8.34982e-26
ENSMUST00000001921	Cpa3	5.56657	0.170376	3.17754e-31	1.61187e-30
ENSMUST00000001927	Ltbp1	3.31759	2.12436	3.69204e-13	1.0972e-12
ENSMUST00000001950	Tollip	0.404144	6.22802	0.000305335	0.000541496
ENSMUST00000001963	Ace	4.74809	3.97415	6.77292e-73	7.22957e-72
ENSMUST00000001975	Nacc1	-0.355063	4.86198	0.00858325	0.0129778
ENSMUST00000001989	Uba1	-0.114627	7.21084	0.278265	0.327369
ENSMUST00000002007	Siae	-2.83051	2.90003	3.50221e-22	1.39791e-21
ENSMUST00000002011	Esam	1.26812	3.57043	1.19592e-08	2.91368e-08
ENSMUST00000002013	Spa17	2.20578	0.288449	1.14474e-10	3.06609e-10
ENSMUST00000002029	Emd	1.26027	3.74439	1.68198e-08	4.06204e-08
ENSMUST00000002043	Ccdc47	0.345207	7.35274	0.00160427	0.00264658
ENSMUST00000002044	Map3k3	0.746684	4.28966	1.63017e-08	3.94215e-08
ENSMUST00000002048	Taco1	0.325321	4.49241	0.0197918	0.0285029
ENSMUST00000002063	Ap4e1	0.74698	3.08296	2.18778e-05	4.3077e-05
ENSMUST00000002064	Blvra	-0.240023	2.62647	0.22754	0.272708
ENSMUST00000002080	Pdzd4	2.39418	-0.364046	2.65472e-11	7.31092e-11
ENSMUST00000002081	Srpk3	7.99235	3.5499	2.28017e-110	3.53064e-109
ENSMUST00000002084	Abcd1	0.125581	4.85351	0.344653	0.397444
ENSMUST00000002090	Ssr4	-1.17648	2.86633	4.69298e-10	1.22217e-09
ENSMUST00000002091	Bcap31	-1.788	6.08673	1.21153e-52	9.68386e-52
ENSMUST00000002095	Kmt2a	0.877116	5.1784	1.68455e-10	4.4826e-10
ENSMUST00000002099	Ift46	-0.78505	0.609306	0.0361747	0.0502089
ENSMUST00000002100	Tmem25	-2.20199	1.46978	1.93375e-05	3.82087e-05
ENSMUST00000002112	Trappc6a	-2.45997	1.78136	3.78581e-19	1.38187e-18
ENSMUST00000002121	Supt6	0.489817	6.62503	0.000393913	0.000691103
ENSMUST00000002127	Unc119	-0.840275	1.09999	0.0494612	0.0671022
ENSMUST00000002128	Rab34	-0.208642	0.0477331	0.642194	0.687023
ENSMUST00000002133	Sdf2	0.776955	4.38031	4.88554e-08	1.14863e-07
ENSMUST00000002152	Bbc3	-1.87828	0.94447	4.31902e-08	1.01883e-07
ENSMUST00000002172	Acp2	-1.62998	5.26728	1.17505e-56	9.99974e-56
ENSMUST00000002177	Nr1h3	-3.00056	3.67788	6.07563e-21	2.33764e-20
ENSMUST00000002180	Spi1	-1.25916	0.699095	5.83499e-05	0.000110817
ENSMUST00000002198	Sf3a1	-0.691971	4.48342	1.50242e-09	3.82864e-09
ENSMUST00000002275	Vrk3	0.100071	4.10198	0.415816	0.469654
ENSMUST00000002280	Smg9	1.51243	3.47905	1.17038e-20	4.4713e-20
ENSMUST00000002284	Plaur	0.693078	-0.499556	0.146819	0.183317
ENSMUST00000002289	Uchl3	-0.188422	3.73605	0.264303	0.312493
ENSMUST00000002291	Paxip1	-0.772228	4.01907	7.53814e-09	1.85596e-08
ENSMUST00000002292	Rmnd5a	0.0488139	7.17972	0.659242	0.702362
ENSMUST00000002298	Ppm1j	6.91929	3.15451	1.56231e-111	2.44444e-110
ENSMUST00000002303	Rhoc	1.41995	3.75446	1.21228e-10	3.24392e-10
ENSMUST00000002305	Kdm7a	0.698681	5.62795	2.49789e-08	5.96834e-08
ENSMUST00000002320	Ppard	2.7427	4.90207	7.93209e-93	1.04856e-91
ENSMUST00000002327	Def6	3.65028	-0.445667	3.17908e-14	9.89576e-14
ENSMUST00000002336	Zim1	8.17351	2.60542	8.57062e-57	7.30098e-56
ENSMUST00000002344	Metrn	2.60213	1.66811	1.13558e-16	3.84852e-16
ENSMUST00000002350	Ciao3	0.4733	4.25309	0.00991481	0.0148672
ENSMUST00000002360	Angptl4	-3.832	5.99431	5.3146e-69	5.40268e-68
ENSMUST00000002391	Tm9sf1	-0.907986	4.01212	2.33172e-05	4.58118e-05
ENSMUST00000002397	Gmpr2	-2.77992	2.27043	1.36986e-30	6.83825e-30
ENSMUST00000002400	Mdp1	0.684462	2.63869	0.00537298	0.00832874
ENSMUST00000002403	Dhrs1	-2.10915	5.70475	1.23083e-42	8.07851e-42
ENSMUST00000002413	Tmem161a	2.37059	2.81199	5.60917e-25	2.40892e-24
ENSMUST00000002418	Borcs8	-0.396849	2.42237	0.0454926	0.0620744
ENSMUST00000002436	Snx9	-0.964866	5.42989	4.55104e-21	1.75904e-20
ENSMUST00000002445	Ranbp3	1.51357	4.71975	1.17139e-29	5.71604e-29
ENSMUST00000002452	Ndufa11	1.49225	5.33814	2.69791e-17	9.33007e-17
ENSMUST00000002466	Nr2f6	-1.86171	4.77852	3.32393e-36	1.89852e-35
ENSMUST00000002469	Ocel1	-1.18566	1.12802	6.59315e-06	1.34717e-05
ENSMUST00000002473	Babam1	0.00967342	5.22874	0.922221	0.935685
ENSMUST00000002487	Braf	-1.54191	4.47854	4.29546e-32	2.23248e-31
ENSMUST00000002490	Ndufb2	1.20209	2.03406	1.25421e-06	2.69567e-06
ENSMUST00000002502	Hltf	-1.86829	2.86866	2.07115e-15	6.71793e-15
ENSMUST00000002518	Tle5	0.106529	8.03444	0.298114	0.348348
ENSMUST00000002529	Prpf6	0.908456	6.15018	5.6838e-18	2.00827e-17
ENSMUST00000002532	Rgs19	0.598918	-0.266861	0.293125	0.343024
ENSMUST00000002551	Snrpd1	-0.0547572	3.15191	0.740537	0.776753
ENSMUST00000002572	Slc9a3r2	0.745339	3.44969	0.00616671	0.00948903
ENSMUST00000002599	Puf60	-0.347496	5.11931	0.00738023	0.0112554
ENSMUST00000002603	Scrib	0.18498	4.3355	0.31305	0.364476
ENSMUST00000002625	Uck1	-1.84325	4.17268	1.58764e-35	8.92552e-35
ENSMUST00000002640	Scin	7.19127	0.28231	1.10178e-37	6.5355e-37
ENSMUST00000002655	Mien1	-0.833641	3.80047	7.78043e-08	1.80864e-07
ENSMUST00000002663	Pon1	-9.98567	8.87936	0	0
ENSMUST00000002677	Axl	1.07182	4.82788	2.63116e-14	8.21437e-14
ENSMUST00000002678	Tgfb1	-0.132386	2.89039	0.504445	0.556612
ENSMUST00000002683	Ccdc97	1.53689	5.01882	2.58915e-37	1.52161e-36
ENSMUST00000002699	Akap8	-0.424138	3.58151	0.212598	0.256447
ENSMUST00000002710	Pdcd2l	0.63028	2.5915	0.00126628	0.00211011
ENSMUST00000002733	Gtf2f1	-0.143759	4.38448	0.32738	0.379542
ENSMUST00000002735	Clpp	-0.378825	4.98708	0.0023033	0.00373309
ENSMUST00000002737	Alkbh7	0.379246	2.09504	0.172598	0.212383
ENSMUST00000002757	Cox16	-0.99976	0.704845	0.000467972	0.000813968
ENSMUST00000002765	Prkd1	3.62186	0.712858	5.88702e-18	2.07834e-17
ENSMUST00000002790	Cse1l	0.68295	5.5513	7.7312e-10	1.99498e-09
ENSMUST00000002805	Naa20	1.25778	4.20154	1.2379e-16	4.19023e-16
ENSMUST00000002808	Prkra	-2.57626	2.78975	1.079e-35	6.0984e-35
ENSMUST00000002809	Fkbp7	0.49329	1.24159	0.0508498	0.0688572
ENSMUST00000002817	Camk2b	-4.70262	0.672889	3.64319e-23	1.49459e-22
ENSMUST00000002818	Ykt6	-0.270801	5.58221	0.0158359	0.0231166
ENSMUST00000002825	Baz1b	0.116848	6.38297	0.254032	0.301373
ENSMUST00000002837	Tmed5	-2.41167	6.80866	2.2449e-50	1.72696e-49
ENSMUST00000002839	Ppp2r5d	0.386334	5.07183	0.000984787	0.00165756
ENSMUST00000002840	Pex6	-0.808864	5.6596	3.86599e-09	9.67127e-09
ENSMUST00000002844	Mrpl2	0.98963	5.11213	5.53035e-09	1.37079e-08
ENSMUST00000002845	Mea1	-0.582167	0.84302	0.179545	0.220142
ENSMUST00000002846	Gnmt	-9.08118	9.86114	1.55602e-269	6.05109e-268
ENSMUST00000002850	Abcc6	-11.3341	5.56058	1.68406e-242	5.75572e-241
ENSMUST00000002855	Kdelr1	-0.361808	5.8424	0.00217848	0.00354209
ENSMUST00000002874	Ggct	-0.599055	0.768702	0.0366758	0.0508404
ENSMUST00000002880	Btbd6	1.56572	1.41714	0.138876	0.174043
ENSMUST00000002881	Nudt14	-0.240996	0.171216	0.590657	0.639023
ENSMUST00000002885	Epdr1	8.69429	5.04588	0	0
ENSMUST00000002889	Flii	1.12054	6.61343	2.75928e-28	1.29494e-27
ENSMUST00000002891	Top3a	0.584489	2.43222	0.00905913	0.0136551
ENSMUST00000002902	Qtrt1	1.95317	1.30442	7.57823e-09	1.86565e-08
ENSMUST00000002911	Hdgfl2	0.797544	2.80007	0.00316462	0.0050463
ENSMUST00000002914	Chaf1a	1.25477	0.38357	7.33038e-06	1.49217e-05
ENSMUST00000002923	Adprh	2.93842	3.6126	9.19397e-60	8.19199e-59
ENSMUST00000002924	Tmem39a	-0.500361	1.29736	0.155603	0.193231
ENSMUST00000002925	Timmdc1	-0.168183	4.52257	0.164624	0.203349
ENSMUST00000002926	Pla1a	-2.4836	3.96862	2.07008e-44	1.41387e-43
ENSMUST00000002964	Adgre5	1.04918	3.20817	9.01723e-07	1.95779e-06
ENSMUST00000002976	Il17ra	-2.2953	3.26982	1.68074e-31	8.60323e-31
ENSMUST00000002979	Lamb1	1.76982	4.16253	6.90407e-33	3.66552e-32
ENSMUST00000002989	Arrdc2	4.17198	6.05534	3.01211e-48	2.2203e-47
ENSMUST00000003017	Tbxas1	-0.881813	0.0781933	0.00347046	0.00550358
ENSMUST00000003027	Map2k7	2.60367	0.51979	6.79868e-06	1.3876e-05
ENSMUST00000003029	Timm44	0.441789	5.23869	3.40124e-05	6.59171e-05
ENSMUST00000003035	Disp1	0.0791596	0.23399	0.93836	0.949426
ENSMUST00000003038	Ap2a2	-0.201284	6.42596	0.0417669	0.0573809
ENSMUST00000003044	Pnkp	-0.0940814	2.44064	0.813615	0.841723
ENSMUST00000003049	Med25	1.13495	4.2184	4.89808e-07	1.08233e-06
ENSMUST00000003061	Bcam	3.91764	4.11389	6.73678e-92	8.80915e-91
ENSMUST00000003066	Apoe	-6.93822	11.3841	1.03369e-99	1.45912e-98
ENSMUST00000003071	Apoc4	-12.0092	7.72076	2.06645e-304	9.73571e-303
ENSMUST00000003074	Apoc2	-11.6758	6.21879	0	0
ENSMUST00000003100	Cyp2f2	-9.17925	9.22081	2.8048e-223	8.70722e-222
ENSMUST00000003115	Cdkn1b	1.62803	5.4403	3.94651e-49	2.96064e-48
ENSMUST00000003117	Ap1m1	0.0386217	4.87325	0.710583	0.748954
ENSMUST00000003121	Rab8a	-2.51143	5.01672	1.59671e-110	2.47539e-109
ENSMUST00000003123	Fam32a	-1.74957	4.78364	5.09966e-45	3.52096e-44
ENSMUST00000003137	Cyp2c29	-15.366	9.74325	0	0
ENSMUST00000003152	Stk11	1.18589	5.29078	1.55506e-14	4.89274e-14
ENSMUST00000003156	Atp5d	0.483881	7.94208	0.000353635	0.000623453
ENSMUST00000003183	Ppp5c	0.80416	5.6431	9.53958e-14	2.91059e-13
ENSMUST00000003191	Prkd3	-2.69395	4.96017	3.7715e-36	2.15221e-35
ENSMUST00000003203	Cdk12	-2.04895	0.795504	0.00118734	0.0019839
ENSMUST00000003207	Lipe	-0.794392	2.13242	0.00686045	0.0105069
ENSMUST00000003219	Cnot11	0.762889	4.60428	4.20962e-11	1.14859e-10
ENSMUST00000003238	Foxj2	2.38826	3.68484	4.9701e-20	1.86509e-19
ENSMUST00000003245	Sri	-0.771855	1.61294	0.0280644	0.0395706
ENSMUST00000003268	Sh3gl1	-0.222797	3.50548	0.140657	0.1761
ENSMUST00000003284	Irf3	-3.50849	3.26832	3.48131e-21	1.3501e-20
ENSMUST00000003290	Bcl2l12	0.348777	1.20572	0.172257	0.211995
ENSMUST00000003310	Ranbp2	-0.106768	7.60287	0.468713	0.52181
ENSMUST00000003313	Grk5	0.698702	2.59198	0.000725476	0.0012395
ENSMUST00000003318	Dvl3	-1.28441	0.614501	0.0499066	0.0676702
ENSMUST00000003319	Abcf3	0.628268	5.61563	9.33361e-05	0.000173971
ENSMUST00000003320	Eif2b5	0.889339	6.06329	6.72866e-21	2.58616e-20
ENSMUST00000003360	Car11	4.35928	1.3539	4.86185e-25	2.09186e-24
ENSMUST00000003370	Hck	-2.75425	0.788799	1.81009e-12	5.23705e-12
ENSMUST00000003386	Mrpl4	1.00147	4.58426	8.56393e-14	2.61826e-13
ENSMUST00000003404	Glg1	0.223542	5.97149	0.0336161	0.0468754
ENSMUST00000003433	Mknk2	2.02057	8.09421	4.9181e-44	3.32686e-43
ENSMUST00000003436	Abhd17a	0.0733047	4.82386	0.612242	0.659313
ENSMUST00000003438	Mob3a	0.705348	1.60745	0.00508099	0.00790168
ENSMUST00000003445	Fkbp11	-2.26702	0.729957	7.52225e-14	2.30701e-13
ENSMUST00000003450	Ddx23	1.00594	5.84037	2.17069e-22	8.69713e-22
ENSMUST00000003451	Rnd1	-2.20222	2.69616	5.92897e-22	2.35251e-21
ENSMUST00000003459	Myo1g	0.631335	0.109136	0.127967	0.161398
ENSMUST00000003461	Ogdh	1.66291	9.51427	7.34994e-58	6.37229e-57
ENSMUST00000003468	Grik5	-0.785983	2.25712	0.00277514	0.00445405
ENSMUST00000003493	Prkcsh	-2.09768	5.37535	3.82588e-62	3.52009e-61
ENSMUST00000003509	St8sia6	4.47465	0.373426	8.63263e-27	3.90483e-26
ENSMUST00000003512	Fcgrt	-2.27282	5.95898	1.85419e-55	1.55243e-54
ENSMUST00000003513	Nosip	0.824419	3.70217	1.08737e-06	2.34622e-06
ENSMUST00000003521	Rps11	0.124631	6.06661	0.423256	0.476996
ENSMUST00000003527	Supt5	0.854301	6.37754	1.46102e-16	4.93431e-16
ENSMUST00000003529	Paf1	0.34297	5.2322	0.00164643	0.00271313
ENSMUST00000003536	Med29	0.240767	3.64638	0.136288	0.171027
ENSMUST00000003550	Ncstn	-0.347597	5.42242	0.00401589	0.00632823
ENSMUST00000003554	Casq1	13.8442	9.18117	0	0
ENSMUST00000003568	Crhr2	10.1732	2.19666	4.95781e-76	5.48817e-75
ENSMUST00000003569	Inmt	-2.95733	7.48104	2.23645e-64	2.13025e-63
ENSMUST00000003572	Gars	0.905428	6.17415	5.42293e-20	2.03172e-19
ENSMUST00000003575	Tpm4	0.337472	4.65628	0.0389793	0.0538015
ENSMUST00000003599	Pcdhgb6	1.50986	0.867116	5.29491e-06	1.08971e-05
ENSMUST00000003612	Dusp3	0.343776	6.02261	0.0113053	0.016828
ENSMUST00000003620	Prodh	-4.03068	5.5781	5.97132e-98	8.28158e-97
ENSMUST00000003621	Ess2	0.750688	2.52497	0.000879844	0.00148882
ENSMUST00000003622	Slc25a1	-5.23472	5.53546	9.08649e-128	1.59133e-126
ENSMUST00000003635	Ier3	4.95917	2.85008	3.60257e-73	3.8617e-72
ENSMUST00000003642	Klc4	-1.79315	4.61416	1.73118e-10	4.60427e-10
ENSMUST00000003643	Ckm	20.2545	12.225	0	0
ENSMUST00000003645	Ercc1	5.77459	2.55864	6.19894e-21	2.38473e-20
ENSMUST00000003655	As3mt	-1.47246	5.07104	1.77204e-27	8.15646e-27
ENSMUST00000003659	Comp	8.31321	3.16964	5.81671e-82	6.8734e-81
ENSMUST00000003677	Rnf215	-0.133177	2.60785	0.508639	0.56051
ENSMUST00000003681	Sec14l2	-11.0044	7.76126	0	0
ENSMUST00000003687	Tgfb3	4.90383	4.43082	1.9641e-164	4.3183e-163
ENSMUST00000003705	Aven	-0.488596	2.36734	0.0118548	0.0176099
ENSMUST00000003714	Cp	-1.34968	3.92179	2.39973e-10	6.34515e-10
ENSMUST00000003717	Abcb4	-1.66545	8.23693	2.79415e-69	2.85187e-68
ENSMUST00000003720	Crot	-5.33774	8.88123	2.45934e-148	4.85256e-147
ENSMUST00000003726	Brd4	-1.11866	2.38238	0.00865076	0.0130776
ENSMUST00000003759	Ciao1	-0.176179	4.63676	0.127274	0.160597
ENSMUST00000003818	Insig2	-2.65966	7.08463	2.56896e-59	2.27939e-58
ENSMUST00000003843	Man1a	-4.7714	7.40861	2.17041e-246	7.53973e-245
ENSMUST00000003850	Itpkc	0.862636	3.00128	1.9895e-06	4.21257e-06
ENSMUST00000003857	Shkbp1	-1.14202	1.35619	0.000759899	0.00129448
ENSMUST00000003860	Coq8b	-1.59125	2.84362	3.05678e-11	8.38724e-11
ENSMUST00000003870	Mxi1	0.502365	2.66091	0.027491	0.0388204
ENSMUST00000003876	Brd8	0.718967	4.1956	2.49069e-08	5.95169e-08
ENSMUST00000003906	Farsa	0.994413	3.8267	1.43985e-07	3.29401e-07
ENSMUST00000003907	Gcdh	-4.15932	6.12806	5.13667e-132	9.25768e-131
ENSMUST00000003908	Mast2	2.60865	5.35739	1.92324e-41	1.23548e-40
ENSMUST00000003910	Dnase2a	-0.729178	2.5481	0.000552079	0.000954032
ENSMUST00000003911	Rad23a	1.78408	5.12546	1.53059e-16	5.16515e-16
ENSMUST00000003912	Calr	-2.24355	8.67206	1.29683e-111	2.03283e-110
ENSMUST00000003946	Nob1	2.05349	3.97288	4.33691e-37	2.52885e-36
ENSMUST00000003947	Nqo1	1.53689	4.09192	3.29352e-25	1.42359e-24
ENSMUST00000003964	Gys1	7.33132	7.73789	4.00964e-253	1.44837e-251
ENSMUST00000004050	Mmd	-3.47586	6.98194	1.42137e-110	2.20491e-109
ENSMUST00000004051	Hlf	-2.73069	5.0625	5.4346e-59	4.79355e-58
ENSMUST00000004054	Kpna1	1.64534	7.41401	3.94113e-58	3.43096e-57
ENSMUST00000004057	Fam162a	-0.680599	4.67246	2.56946e-05	5.02921e-05
ENSMUST00000004072	Rpl8	0.293443	7.18938	0.0822161	0.107596
ENSMUST00000004094	Ssbp2	1.88841	0.220189	0.000104653	0.000194351
ENSMUST00000004097	Cux1	1.96968	3.72402	2.57201e-36	1.47702e-35
ENSMUST00000004120	Fancl	-1.26344	1.06513	2.30546e-05	4.53063e-05
ENSMUST00000004134	Gstm5	3.49974	4.35119	2.66944e-94	3.59236e-93
ENSMUST00000004136	Gstm3	-7.26237	2.53772	3.48903e-59	3.0882e-58
ENSMUST00000004137	Gstm7	-2.75948	3.66393	9.42936e-45	6.47685e-44
ENSMUST00000004140	Gstm1	-2.67985	9.66221	2.13942e-89	2.72596e-88
ENSMUST00000004143	Stat5b	1.54731	5.94575	1.36049e-12	3.95607e-12
ENSMUST00000004145	Stat5a	-0.659291	0.726465	0.506865	0.558821
ENSMUST00000004156	Map3k11	-0.951698	3.47064	4.09021e-06	8.46924e-06
ENSMUST00000004172	Hmox2	-1.78393	4.84664	1.52606e-34	8.3844e-34
ENSMUST00000004173	Cdip1	-2.15436	4.84994	1.18894e-41	7.66836e-41
ENSMUST00000004200	Cwc15	0.322891	5.47089	0.00188438	0.00308464
ENSMUST00000004201	Col5a3	1.44596	3.95866	2.80767e-08	6.68961e-08
ENSMUST00000004202	Dnmt1	0.380958	2.07295	0.387735	0.441392
ENSMUST00000004203	Ppan	0.126036	3.2612	0.527608	0.579175
ENSMUST00000004206	Eif3g	0.500117	5.82336	0.000145363	0.00026637
ENSMUST00000004208	Angptl2	0.581491	3.90677	0.000238019	0.000426373
ENSMUST00000004222	Hira	0.505552	3.189	0.00483784	0.00754806
ENSMUST00000004232	Adh1	-5.56746	9.21846	1.97816e-269	7.66924e-268
ENSMUST00000004281	Dyrk2	-0.859386	5.95146	2.19758e-13	6.5956e-13
ENSMUST00000004294	Kifc2	0.883945	0.741226	0.299016	0.349321
ENSMUST00000004316	Psap	3.84173	7.76267	2.44717e-87	3.06277e-86
ENSMUST00000004327	G6pdx	0.411625	1.91914	0.0586716	0.0786065
ENSMUST00000004330	Ikbkg	-2.81505	4.50602	7.79546e-09	1.91727e-08
ENSMUST00000004343	Wars2	-0.302284	1.96239	0.172995	0.2128
ENSMUST00000004375	Phb2	-0.713168	7.08053	4.25651e-10	1.11112e-09
ENSMUST00000004379	Emg1	0.402496	4.68978	0.00349084	0.00553383
ENSMUST00000004381	Lpcat3	-2.09333	5.71698	1.62224e-54	1.33664e-53
ENSMUST00000004389	Grcc10	-0.31858	4.88544	0.0492006	0.0667628
ENSMUST00000004392	Irf5	-1.42528	1.75777	0.00203398	0.0033169
ENSMUST00000004396	Atp6v1f	0.15927	4.46635	0.252791	0.30001
ENSMUST00000004428	Clcn5	-1.86718	2.13128	3.92841e-17	1.35045e-16
ENSMUST00000004430	Clcn3	-1.14943	3.41052	0.000108307	0.000200872
ENSMUST00000004470	Utp20	0.0850026	4.53233	0.501071	0.55337
ENSMUST00000004494	Sin3b	1.21875	3.44005	3.7559e-13	1.11552e-12
ENSMUST00000004497	Large1	1.27852	3.16376	1.36542e-12	3.96994e-12
ENSMUST00000004507	Ddx56	1.00525	5.24342	5.15791e-17	1.76761e-16
ENSMUST00000004508	Tmed4	-0.534824	5.73578	1.75292e-06	3.72718e-06
ENSMUST00000004554	Rps5	0.594455	7.15779	2.28116e-06	4.80928e-06
ENSMUST00000004565	Ralb	-0.306659	2.76008	0.0813307	0.106492
ENSMUST00000004574	Dnajb11	-1.25255	6.0239	5.0542e-37	2.94237e-36
ENSMUST00000004576	Tbccd1	-2.30747	0.677123	0.00344445	0.00546473
ENSMUST00000004587	Clec11a	0.0825921	0.103284	0.805741	0.834938
ENSMUST00000004614	Zfp110	-0.791792	4.88786	5.61517e-11	1.52423e-10
ENSMUST00000004622	Gab2	1.76567	2.93296	1.02079e-19	3.7903e-19
ENSMUST00000004634	Slc1a4	-0.938895	0.142328	0.0810524	0.106161
ENSMUST00000004646	Coro1c	-0.454885	4.04857	0.0171391	0.0248974
ENSMUST00000004673	Ndrg2	0.525277	10.6691	7.2314e-06	1.47261e-05
ENSMUST00000004681	Pnpla6	-1.39496	1.68968	0.000352913	0.000622309
ENSMUST00000004683	Mcoln1	-0.279495	4.43992	0.0684766	0.0907217
ENSMUST00000004684	Arhgef18	-1.18795	4.14622	5.30863e-19	1.92913e-18
ENSMUST00000004686	Pex11g	-3.3045	3.53783	1.41461e-50	1.09088e-49
ENSMUST00000004715	Mospd2	-1.67428	2.26098	1.31762e-12	3.83493e-12
ENSMUST00000004729	Etfb	-0.741455	6.36739	0.000542135	0.000937485
ENSMUST00000004745	Stxbp2	-4.53766	3.31286	6.87443e-77	7.69706e-76
ENSMUST00000004756	Wwox	-0.525339	2.18225	0.0225845	0.0322452
ENSMUST00000004774	Aqp1	1.6574	7.21429	2.22683e-46	1.58487e-45
ENSMUST00000004780	Arid3b	1.59428	1.24334	0.00343675	0.00545387
ENSMUST00000004784	Cnn2	0.847452	2.3773	7.92832e-05	0.000148881
ENSMUST00000004786	Polr2e	0.797407	5.11685	1.35803e-10	3.62779e-10
ENSMUST00000004850	Adgre1	-2.24493	0.538184	0.0295778	0.0415684
ENSMUST00000004868	Mtfp1	0.618655	4.25951	0.000172036	0.000312719
ENSMUST00000004892	Rab11a	-1.07144	2.95519	6.96022e-07	1.52338e-06
ENSMUST00000004910	Eif2b2	1.52736	4.26341	2.6758e-23	1.10291e-22
ENSMUST00000004920	Ulk2	0.683369	6.41409	4.14147e-11	1.13011e-10
ENSMUST00000004936	Ccl24	0.609126	0.233457	0.0437441	0.0599028
ENSMUST00000004949	Traf6	-0.483119	4.67779	2.41128e-05	4.73382e-05
ENSMUST00000004955	Prpsap2	-0.6195	1.4169	0.21295	0.256823
ENSMUST00000004959	Grap	0.492683	1.61885	0.0538833	0.0726589
ENSMUST00000004965	Chmp2b	0.0629141	4.57691	0.624659	0.670836
ENSMUST00000004968	Plod3	0.118899	3.8162	0.521126	0.572779
ENSMUST00000004985	Brpf3	-2.75427	2.13412	0.000120351	0.000222011
ENSMUST00000004987	Srpk1	0.977904	1.85011	0.00834249	0.0126356
ENSMUST00000004990	Mapk14	-2.95851	1.96314	1.1278e-06	2.43097e-06
ENSMUST00000005003	Lbr	1.72518	3.82204	3.02472e-27	1.38346e-26
ENSMUST00000005015	Prcc	1.83458	5.57813	2.47779e-55	2.07113e-54
ENSMUST00000005016	Rrnad1	0.0980496	0.510487	0.830688	0.856838
ENSMUST00000005017	Hdgf	0.666243	7.78563	1.39256e-10	3.71768e-10
ENSMUST00000005041	U2af2	0.126593	5.05422	0.412157	0.465977
ENSMUST00000005051	Ldha	2.00206	0.386547	0.0173843	0.0252318
ENSMUST00000005053	Tmem242	0.918701	4.59467	1.22068e-12	3.55604e-12
ENSMUST00000005057	Thop1	2.0822	4.31613	1.65e-39	1.01379e-38
ENSMUST00000005064	Pias4	1.36956	3.94401	6.43773e-20	2.40695e-19
ENSMUST00000005066	Map2k1	0.527597	5.28028	1.15297e-06	2.48418e-06
ENSMUST00000005067	Sgta	0.942013	6.51477	8.74363e-13	2.55831e-12
ENSMUST00000005069	Nmrk2	8.79228	0.888389	4.34111e-35	2.42069e-34
ENSMUST00000005077	Hspb1	3.42037	7.03988	1.79951e-57	1.5522e-56
ENSMUST00000005108	Kdm5a	-0.192355	4.87063	0.0983085	0.126794
ENSMUST00000005120	Ccdc130	0.472339	1.24248	0.0939589	0.121666
ENSMUST00000005122	Mri1	0.119455	0.733374	0.779718	0.811581
ENSMUST00000005164	Prkacb	-0.309562	0.445235	0.734099	0.771083
ENSMUST00000005173	Sgsh	-1.31492	2.26769	0.000418704	0.00073212
ENSMUST00000005185	Cstb	-1.622	3.32733	5.80589e-23	2.36311e-22
ENSMUST00000005220	Slc1a2	-12.1838	4.56829	3.26907e-192	8.47956e-191
ENSMUST00000005233	Eif2ak4	-0.937162	2.19187	0.0110338	0.0164441
ENSMUST00000005234	Wdr1	-0.143305	5.5017	0.17966	0.220262
ENSMUST00000005256	Ndrg1	1.20936	4.71023	2.45057e-21	9.54884e-21
ENSMUST00000005279	Klf5	4.01974	1.47546	1.62534e-23	6.74298e-23
ENSMUST00000005292	Prdx2	-0.0220404	5.46812	0.895011	0.912804
ENSMUST00000005336	Senp3	0.436334	4.45984	0.00125566	0.00209338
ENSMUST00000005371	Trp53	0.0949676	3.50092	0.585379	0.634177
ENSMUST00000005394	Ufd1	0.804446	5.05851	2.21451e-12	6.38385e-12
ENSMUST00000005406	App	0.502204	2.88824	0.0645795	0.0859458
ENSMUST00000005413	Zfp112	4.73402	1.24463	8.50628e-12	2.40036e-11
ENSMUST00000005431	Letm1	-0.235866	6.19865	0.0158745	0.0231703
ENSMUST00000005452	Fgfr4	-4.24245	3.89028	1.49789e-73	1.61381e-72
ENSMUST00000005470	Cadm3	0.121916	0.890366	0.781119	0.81274
ENSMUST00000005487	Txn2	-0.160943	7.23768	0.193644	0.235542
ENSMUST00000005493	Slc1a3	3.70531	0.262324	3.64699e-14	1.13314e-13
ENSMUST00000005503	Msh6	-0.549063	3.2672	0.00106119	0.00178227
ENSMUST00000005504	Fbxo11	-0.19128	3.29771	0.453596	0.506647
ENSMUST00000005507	Mlxipl	-1.18068	5.49354	8.01709e-16	2.63712e-15
ENSMUST00000005508	Tbl2	-0.528956	0.731074	0.251457	0.298528
ENSMUST00000005532	Nid1	2.29954	5.74409	2.07119e-58	1.81302e-57
ENSMUST00000005548	Hmox1	0.890052	4.81592	0.000274772	0.000489345
ENSMUST00000005578	Cic	1.07013	3.21296	6.6989e-06	1.36779e-05
ENSMUST00000005600	Rfx1	0.553891	2.93957	0.00362026	0.00573184
ENSMUST00000005606	Prkaca	0.99181	6.2681	3.3832e-14	1.05195e-13
ENSMUST00000005611	Myl10	7.27734	-0.431946	1.47852e-28	6.99563e-28
ENSMUST00000005616	Pkn1	0.672464	4.9004	4.41612e-08	1.04154e-07
ENSMUST00000005620	Dnajb1	-1.50301	3.9433	2.30706e-13	6.91928e-13
ENSMUST00000005643	Celf1	-0.0959325	5.87326	0.61004	0.657525
ENSMUST00000005647	Ndufs3	0.752398	5.79615	9.10006e-08	2.10675e-07
ENSMUST00000005651	Por	-4.32705	8.93698	4.09508e-99	5.74533e-98
ENSMUST00000005671	Igf1r	3.28095	4.27805	1.00211e-92	1.32196e-91
ENSMUST00000005685	Cyp2a5	-13.9687	9.25786	1.05769e-199	2.87262e-198
ENSMUST00000005705	Trim28	0.605821	5.24449	5.02102e-06	1.03435e-05
ENSMUST00000005711	Chmp2a	-0.605164	5.9582	6.72184e-10	1.73876e-09
ENSMUST00000005714	Ube2m	1.6416	4.25233	1.0072e-24	4.30008e-24
ENSMUST00000005722	Mef2c	7.80446	6.60494	2.72011e-30	1.35069e-29
ENSMUST00000005749	Ctr9	-0.261362	4.80352	0.0187367	0.0270761
ENSMUST00000005768	Pip5k1a	4.3607	3.8766	1.92902e-06	4.08963e-06
ENSMUST00000005769	Tmod4	14.6308	6.60367	0	0
ENSMUST00000005798	Snx6	0.253535	3.92623	0.0577542	0.0774877
ENSMUST00000005810	Mthfd2	3.03506	0.737556	1.58941e-15	5.18319e-15
ENSMUST00000005815	Kit	-2.18742	0.861342	0.000529268	0.000916297
ENSMUST00000005817	Tomm40l	-3.68311	2.83043	6.00299e-35	3.33129e-34
ENSMUST00000005824	Apoa2	-13.1146	10.4338	1.67842e-74	1.82769e-73
ENSMUST00000005826	Cs	3.1834	8.74332	2.16263e-204	6.07497e-203
ENSMUST00000005829	Ampd3	5.21209	3.69209	2.06038e-39	1.26197e-38
ENSMUST00000005830	Bcas2	0.298526	4.46045	0.0183014	0.0264813
ENSMUST00000005841	Ctcf	-0.145598	5.26564	0.174532	0.214493
ENSMUST00000005860	Pvalb	10.9373	2.94009	6.12901e-87	7.6369e-86
ENSMUST00000005862	Tfap4	0.83796	2.62683	0.000162646	0.0002965
ENSMUST00000005889	Vav1	-2.15801	0.66795	0.000179135	0.000325111
ENSMUST00000005923	Psmb4	0.137098	6.18339	0.285849	0.33525
ENSMUST00000005952	Slc30a4	0.479334	4.31861	0.000718767	0.00122854
ENSMUST00000005953	Sqor	-2.31529	6.2336	3.28292e-83	3.93424e-82
ENSMUST00000005954	Bloc1s6	-1.80378	1.54934	2.79092e-06	5.85095e-06
ENSMUST00000005964	Adh5	-3.0912	7.35111	3.44558e-228	1.09371e-226
ENSMUST00000005975	Gpr108	0.616804	3.75953	0.000317066	0.000561282
ENSMUST00000006027	Reep5	3.45887	6.10633	8.98055e-171	2.06195e-169
ENSMUST00000006035	Ergic3	-0.861629	5.11931	2.79115e-07	6.27077e-07
ENSMUST00000006037	Ncoa2	-1.30627	5.4414	3.63743e-05	7.03014e-05
ENSMUST00000006053	Smpd4	1.08421	2.78366	0.0217271	0.0311153
ENSMUST00000006061	Pex1	-3.22609	4.19959	1.21669e-101	1.75251e-100
ENSMUST00000006094	Cyp2d26	-13.6839	8.80367	0	0
ENSMUST00000006103	Ctns	-1.02825	3.54633	2.04155e-09	5.17398e-09
ENSMUST00000006104	P2rx5	8.82861	2.32659	1.85647e-91	2.4176e-90
ENSMUST00000006105	Shpk	-5.52246	4.64496	3.13089e-234	1.02721e-232
ENSMUST00000006123	Tuft1	-2.71327	0.139344	8.0292e-06	1.62932e-05
ENSMUST00000006128	Rcn1	-0.185634	2.91573	0.360979	0.413772
ENSMUST00000006137	Trap1	-0.387804	7.40254	1.33327e-05	2.6655e-05
ENSMUST00000006171	Prg4	0.268847	3.77067	0.259801	0.307685
ENSMUST00000006178	Kptn	-0.405919	2.72761	0.0460102	0.0627353
ENSMUST00000006181	Napa	1.32429	6.57408	1.52967e-20	5.82901e-20
ENSMUST00000006205	Ankhd1	-0.125112	5.20754	0.498973	0.551214
ENSMUST00000006209	Sra1	-0.603616	3.69931	7.65708e-05	0.000143926
ENSMUST00000006217	Snf8	-0.841535	4.14805	1.89057e-08	4.55323e-08
ENSMUST00000006221	Vps54	-0.701061	5.73278	3.85686e-10	1.00877e-09
ENSMUST00000006235	Ctsb	-0.960834	8.50627	6.62531e-23	2.69318e-22
ENSMUST00000006254	Tbcb	0.0692256	3.68245	0.634608	0.679825
ENSMUST00000006286	Inpp5k	1.52319	4.30859	6.10637e-19	2.21458e-18
ENSMUST00000006293	Crkl	-0.0912831	5.25122	0.379427	0.433119
ENSMUST00000006301	Lrwd1	0.681912	2.5434	0.00126422	0.00210696
ENSMUST00000006311	Tead4	3.01115	0.72006	1.78709e-20	6.7977e-20
ENSMUST00000006353	Cdkal1	1.25619	3.80067	1.63607e-15	5.33057e-15
ENSMUST00000006367	Htra1	5.26899	2.9611	1.52446e-32	8.00994e-32
ENSMUST00000006377	Zbtb17	2.1725	4.28688	1.5894e-46	1.13502e-45
ENSMUST00000006391	Serpinb9	-1.97882	2.87537	1.3113e-20	5.00364e-20
ENSMUST00000006424	Mob1b	-4.85888	2.0473	5.01542e-17	1.71948e-16
ENSMUST00000006435	Atp6v1b2	0.405575	5.70283	0.000943687	0.00159092
ENSMUST00000006444	Tep1	0.08382	3.25355	0.689643	0.730034
ENSMUST00000006451	Ttc5	-0.294369	1.62838	0.234869	0.280711
ENSMUST00000006452	Osgep	1.78642	0.556999	0.0535225	0.0722261
ENSMUST00000006462	Aamp	-0.189666	6.61009	0.19036	0.232014
ENSMUST00000006467	Arpc2	0.332187	3.48658	0.134018	0.168453
ENSMUST00000006470	Kmt2b	-0.0189193	4.11238	0.924039	0.937252
ENSMUST00000006478	Tmem147	0.585839	4.9887	0.000650593	0.00111652
ENSMUST00000006496	Rps9	0.322879	7.33454	0.0466016	0.0634804
ENSMUST00000006523	Crip1	3.47511	2.2535	1.84404e-32	9.65917e-32
ENSMUST00000006525	Cbfa2t3	2.98312	1.60758	3.99307e-06	8.27485e-06
ENSMUST00000006544	Gcat	-2.37654	3.01503	2.49475e-17	8.63572e-17
ENSMUST00000006587	Tmem189	-0.463603	3.89265	0.00879719	0.0132902
ENSMUST00000006611	Srm	-0.777972	3.45005	5.43579e-05	0.000103592
ENSMUST00000006614	Epha2	-3.05522	4.03789	2.82937e-64	2.69198e-63
ENSMUST00000006618	Arhgef19	-7.15015	4.55518	8.54766e-172	1.97506e-170
ENSMUST00000006625	Rbm14	-0.168966	3.84859	0.32679	0.37891
ENSMUST00000006626	Actn3	17.6938	11.9643	0	0
ENSMUST00000006629	Sptbn1	0.407546	4.15569	0.320001	0.371598
ENSMUST00000006632	Zdhhc24	0.967371	0.1665	0.222579	0.267319
ENSMUST00000006646	Nsmf	-3.07123	4.15719	1.48311e-34	8.15022e-34
ENSMUST00000006667	Gvin1	-1.1321	4.23705	1.05197e-06	2.27157e-06
ENSMUST00000006669	Pdk1	-0.257276	6.11546	0.00793815	0.0120563
ENSMUST00000006687	Orm3	-8.99551	1.02199	2.02559e-35	1.13725e-34
ENSMUST00000006692	Mvd	1.93098	2.08334	2.14043e-14	6.70294e-14
ENSMUST00000006697	Itih3	-13.2093	8.97236	0	0
ENSMUST00000006701	Stimate	0.502027	2.65148	0.011924	0.0177096
ENSMUST00000006703	Itih4	-13.9872	8.85654	0	0
ENSMUST00000006704	Itih1	-12.9273	5.28769	0	0
ENSMUST00000006742	Atp7b	-10.2594	4.02986	7.77292e-168	1.75298e-166
ENSMUST00000006754	Ubtf	-0.742225	4.43411	3.21451e-07	7.19263e-07
ENSMUST00000006760	Cdt1	-1.59915	0.136206	3.04794e-06	6.36718e-06
ENSMUST00000006761	Runx1t1	3.81624	0.825546	4.09493e-14	1.26906e-13
ENSMUST00000006762	Snai3	6.71138	2.07459	6.52616e-58	5.66195e-57
ENSMUST00000006764	Aprt	-0.506317	4.02933	0.0074273	0.0113211
ENSMUST00000006774	Gtf2h1	-0.717035	5.14737	4.71738e-10	1.22827e-09
ENSMUST00000006786	Slc17a2	-13.7659	5.73875	0	0
ENSMUST00000006787	Hfe	-0.694994	2.41469	0.00577497	0.00891053
ENSMUST00000006851	Qrich1	-0.655352	4.50972	0.000381129	0.000669786
ENSMUST00000006853	P4htm	3.99451	0.424192	1.88245e-22	7.55036e-22
ENSMUST00000006854	Usp19	2.20711	2.6552	1.86158e-06	3.95226e-06
ENSMUST00000006856	Pola1	-1.65154	0.868313	2.27212e-08	5.44221e-08
ENSMUST00000006893	D130043K22Rik	-4.61191	-0.0360821	1.62583e-26	7.29312e-26
ENSMUST00000006900	Acot13	0.432355	5.30708	0.000144437	0.000264711
ENSMUST00000006911	Cdk4	-0.85484	3.97797	2.18523e-09	5.53092e-09
ENSMUST00000006912	Pip4k2a	-0.141858	2.58771	0.442143	0.495598
ENSMUST00000006914	B4galnt1	-6.17975	5.33245	3.78591e-92	4.96331e-91
ENSMUST00000006915	Mettl1	1.0514	2.89511	2.11295e-06	4.46504e-06
ENSMUST00000006952	Saa4	-15.3925	7.36364	0	0
ENSMUST00000006956	Saa3	-6.44924	0.0578131	1.66549e-39	1.02306e-38
ENSMUST00000006969	Krt23	-9.73745	2.42989	4.13477e-75	4.52384e-74
ENSMUST00000006973	Kat2a	0.275389	4.10588	0.0486856	0.0661099
ENSMUST00000007005	Acat2	-3.85394	3.77994	5.89172e-36	3.34782e-35
ENSMUST00000007007	Wtap	-0.794286	3.73828	1.47133e-05	2.93112e-05
ENSMUST00000007012	Sod2	0.511541	7.22551	6.25191e-08	1.46216e-07
ENSMUST00000007042	Ik	0.0715608	6.512	0.488255	0.540934
ENSMUST00000007046	Tmco6	2.63731	3.09331	5.6934e-37	3.31145e-36
ENSMUST00000007130	Ctnnb1	0.22229	7.05573	0.0515302	0.0697186
ENSMUST00000007131	Acly	-3.33383	4.72254	1.93824e-89	2.47087e-88
ENSMUST00000007139	Eif1b	1.09791	4.52237	5.3095e-17	1.81882e-16
ENSMUST00000007171	Chrd	0.140312	1.61938	0.605863	0.65347
ENSMUST00000007207	Clcn2	-4.57759	3.9547	2.25883e-45	1.57196e-44
ENSMUST00000007212	Psmd2	1.30478	8.13848	1.35754e-29	6.61299e-29
ENSMUST00000007216	Ap2m1	-1.37232	2.19953	0.000417824	0.000730705
ENSMUST00000007245	Vwa7	7.39715	3.3895	1.97103e-123	3.34351e-122
ENSMUST00000007248	Hspa1l	6.91958	4.38021	3.55896e-237	1.17985e-235
ENSMUST00000007251	Abhd16a	1.28347	5.57899	3.50069e-13	1.0418e-12
ENSMUST00000007253	Neu1	-0.728152	4.61098	2.75498e-09	6.94253e-09
ENSMUST00000007255	Ddah2	2.03212	1.07906	2.74136e-09	6.90959e-09
ENSMUST00000007257	Clic1	0.199789	3.17182	0.23562	0.281529
ENSMUST00000007296	Pole	1.6824	0.899543	8.13719e-07	1.77187e-06
ENSMUST00000007301	Myh3	8.38694	1.35906	6.37596e-58	5.53353e-57
ENSMUST00000007444	Strada	2.89807	2.0984	9.0072e-14	2.7508e-13
ENSMUST00000007482	Mrpl49	-0.503594	4.20348	0.000181557	0.000329342
ENSMUST00000007533	Vps25	-0.73424	5.54887	7.35289e-12	2.07997e-11
ENSMUST00000007559	Gatad1	-0.392159	4.77333	0.000432012	0.000754246
ENSMUST00000007602	M6pr	-1.59439	5.96792	1.00494e-54	8.30709e-54
ENSMUST00000007708	Ppp2r1a	0.908029	6.1623	1.07405e-12	3.13283e-12
ENSMUST00000007733	Tinf2	-0.22013	2.4812	0.35724	0.410005
ENSMUST00000007738	Hapln4	-5.65176	1.15458	8.84841e-41	5.59921e-40
ENSMUST00000007747	Dus3l	1.19547	3.57032	3.49785e-09	8.77538e-09
ENSMUST00000007757	Tgfbr1	0.0489532	5.33931	0.706551	0.745447
ENSMUST00000007799	Cav1	4.86545	5.54033	1.10915e-56	9.44209e-56
ENSMUST00000007800	Arpp19	0.686979	3.43758	0.00023081	0.000413809
ENSMUST00000007803	Bcl2l1	-0.707546	3.49987	0.00873455	0.0131995
ENSMUST00000007814	Khsrp	-0.0386552	5.02437	0.804854	0.834086
ENSMUST00000007865	Ccdc124	1.40595	5.32019	9.75698e-25	4.16838e-24
ENSMUST00000007921	0610009B22Rik	-0.323572	3.05804	0.0715295	0.0944576
ENSMUST00000007959	Rhoa	-0.753638	7.28063	6.49025e-15	2.06818e-14
ENSMUST00000007961	Zmiz1	0.267473	0.453394	0.57172	0.621227
ENSMUST00000007980	Hnrnpa0	0.225821	5.01929	0.05464	0.0736011
ENSMUST00000007981	Prrg2	-2.09002	2.81706	2.32303e-12	6.69289e-12
ENSMUST00000007993	Rbm28	0.717809	4.30098	2.8617e-09	7.20574e-09
ENSMUST00000008004	Ddx49	0.588185	3.89864	0.000216673	0.000389647
ENSMUST00000008016	Id3	-0.302691	3.38121	0.159128	0.197107
ENSMUST00000008021	Tcap	18.5252	10.4958	0	0
ENSMUST00000008032	Crlf1	6.87834	0.0093157	2.49771e-30	1.24074e-29
ENSMUST00000008036	Rplp1	0.588166	7.5595	0.000175592	0.000318887
ENSMUST00000008094	Abhd8	2.26243	2.64093	1.23329e-16	4.17521e-16
ENSMUST00000008179	Mid1ip1	1.83027	4.80834	1.54033e-28	7.28268e-28
ENSMUST00000008280	Fhl2	4.57645	0.332131	2.12681e-23	8.79897e-23
ENSMUST00000008350	Cers4	0.199537	1.15676	0.511058	0.562662
ENSMUST00000008445	Phax	-0.185792	3.92328	0.32986	0.382121
ENSMUST00000008462	Relt	4.14151	1.13976	2.82967e-23	1.16537e-22
ENSMUST00000008477	Snrpb2	0.868923	3.27551	3.85421e-07	8.57639e-07
ENSMUST00000008517	Prpf31	0.520727	2.54542	0.0114306	0.0170086
ENSMUST00000008528	Sertad1	1.11325	2.41969	2.58686e-07	5.82261e-07
ENSMUST00000008537	Carhsp1	-2.29849	5.29365	5.60464e-52	4.4324e-51
ENSMUST00000008542	Elk3	0.273278	3.46456	0.0828562	0.108339
ENSMUST00000008573	Herpud2	1.3617	6.55647	1.95659e-39	1.19898e-38
ENSMUST00000008579	Rdh13	0.17727	3.13191	0.36415	0.417086
ENSMUST00000008594	Nutf2	1.42885	5.10397	4.33921e-31	2.19458e-30
ENSMUST00000008684	Mgst1	-6.10292	9.61435	1.24187e-224	3.88373e-223
ENSMUST00000008733	Dnajb6	3.62542	6.5698	3.63767e-209	1.04496e-207
ENSMUST00000008748	Ubqln4	1.69659	6.5678	2.06168e-60	1.84998e-59
ENSMUST00000008801	Cyp4f15	-12.9369	6.42098	0	0
ENSMUST00000008812	Rps18	-0.741795	6.91882	7.09982e-11	1.91944e-10
ENSMUST00000008826	Rpl10	-0.84713	7.17166	1.03777e-08	2.53714e-08
ENSMUST00000008830	Zfp955a	-1.39836	2.55618	7.96628e-13	2.33571e-12
ENSMUST00000008878	Gprc5b	4.99617	3.40774	5.81122e-95	7.86202e-94
ENSMUST00000008893	Coro1b	-2.0514	4.91557	4.04822e-36	2.30857e-35
ENSMUST00000008907	Man1a2	-1.87331	5.41327	2.70177e-57	2.32179e-56
ENSMUST00000008966	Acyp1	-0.470858	0.831434	0.182748	0.223605
ENSMUST00000008991	Sptbn2	-9.35279	5.4637	1.95649e-274	7.79955e-273
ENSMUST00000008999	Hdac5	2.04552	0.0946731	0.00431775	0.00677365
ENSMUST00000009003	Rala	-0.161546	4.7847	0.179121	0.219675
ENSMUST00000009036	Vdac3	-1.29375	5.70106	2.06334e-19	7.59368e-19
ENSMUST00000009039	Rpl30	-0.636118	5.39471	0.00126985	0.00211591
ENSMUST00000009058	Abcb1b	3.87638	3.61121	9.18163e-79	1.04979e-77
ENSMUST00000009099	Mta1	0.67398	5.31597	7.48167e-09	1.84313e-08
ENSMUST00000009102	Vps72	2.36973	4.72529	2.75251e-64	2.62081e-63
ENSMUST00000009120	Gabpa	-0.809661	5.7815	1.45678e-12	4.23026e-12
ENSMUST00000009138	Stk38	-0.714949	5.25912	4.51041e-11	1.22842e-10
ENSMUST00000009143	Bmp7	-1.12048	0.170124	0.000460895	0.000802246
ENSMUST00000009157	Dynll1	0.10237	2.26133	0.617687	0.664164
ENSMUST00000009174	Pdcl	-1.65125	3.87037	1.16712e-25	5.11967e-25
ENSMUST00000009220	Zmat5	1.62767	2.19563	2.7882e-09	7.02486e-09
ENSMUST00000009234	Ap1b1	-0.709193	5.62505	1.07318e-10	2.87654e-10
ENSMUST00000009241	Tbx1	8.21507	1.73013	1.58011e-61	1.44388e-60
ENSMUST00000009256	Bcl2l13	0.703964	6.03077	6.86302e-12	1.94443e-11
ENSMUST00000009321	Dgcr8	-0.340097	3.39132	0.0228688	0.0326363
ENSMUST00000009340	Ifi211	0.73178	1.69432	0.00611269	0.00940762
ENSMUST00000009344	Xpo6	-2.98076	1.90388	0.000261284	0.000466173
ENSMUST00000009411	Zfp212	0.769724	2.96359	1.18943e-05	2.38694e-05
ENSMUST00000009420	Repin1	-1.35205	1.91724	0.0352784	0.0490345
ENSMUST00000009425	Rarres2	-5.22158	6.0037	2.68816e-110	4.15731e-109
ENSMUST00000009435	Pttg1ip	-2.71909	7.27537	7.75915e-124	1.32328e-122
ENSMUST00000009522	Slc16a12	-7.56189	5.437	0	0
ENSMUST00000009550	Elk1	1.19627	3.06866	8.05071e-12	2.27459e-11
ENSMUST00000009617	Kcnc4	11.9192	4.81638	1.71197e-300	7.84723e-299
ENSMUST00000009679	Rnmt	1.42201	4.43296	5.07766e-19	1.84652e-18
ENSMUST00000009689	Kcnq1	-1.04208	-0.228289	0.00587118	0.00905293
ENSMUST00000009693	Srp14	1.19086	5.50677	4.8684e-25	2.09433e-24
ENSMUST00000009699	Cdk9	0.141251	4.80104	0.2233	0.268057
ENSMUST00000009705	Eng	-0.313593	5.19549	0.0465677	0.0634443
ENSMUST00000009707	Tor2a	-2.23084	3.34453	2.17295e-23	8.98695e-23
ENSMUST00000009713	Mrtfb	-2.33916	1.5549	3.7397e-06	7.76563e-06
ENSMUST00000009727	Syngr1	4.35632	0.670282	1.51378e-27	6.97786e-27
ENSMUST00000009728	Syngr1	7.68275	2.50161	2.60881e-78	2.96678e-77
ENSMUST00000009774	Ppp2cb	0.296419	4.70212	0.0126419	0.0187093
ENSMUST00000009777	G0s2	-4.41976	5.34773	2.17987e-58	1.90684e-57
ENSMUST00000009789	P4ha1	1.6294	3.23213	5.987e-15	1.90997e-14
ENSMUST00000009790	Pla2g12b	-11.2249	3.20519	1.56711e-154	3.2249e-153
ENSMUST00000009798	Oit3	-10.7237	3.85749	1.06585e-193	2.79034e-192
ENSMUST00000009831	Fxyd5	0.760721	0.338967	0.0418967	0.0575436
ENSMUST00000009885	Ubp1	-1.71015	4.78873	4.63885e-19	1.68887e-18
ENSMUST00000010007	Sdhb	0.68005	7.69492	9.12911e-11	2.45551e-10
ENSMUST00000010038	Snap47	-1.69149	5.02308	4.00947e-30	1.98086e-29
ENSMUST00000010049	Kdsr	-1.55851	4.29732	4.25997e-32	2.21449e-31
ENSMUST00000010189	Tmem115	0.120845	4.17314	0.432816	0.486303
ENSMUST00000010191	Hyal2	-1.72107	3.82185	2.00397e-21	7.83386e-21
ENSMUST00000010192	Ifrd2	0.363196	4.47242	0.0340685	0.0474541
ENSMUST00000010195	Hyal1	-7.80781	4.03044	2.82183e-175	6.63495e-174
ENSMUST00000010198	Tusc2	0.331041	5.20117	0.00687094	0.0105223
ENSMUST00000010201	Nprl2	-0.957497	3.14097	4.24323e-09	1.0591e-08
ENSMUST00000010208	Slc38a3	-4.22451	5.78869	2.74567e-46	1.94868e-45
ENSMUST00000010211	Rassf1	2.2742	3.41883	4.73974e-31	2.39382e-30
ENSMUST00000010239	Slc3a2	0.210837	5.14148	0.09671	0.124878
ENSMUST00000010241	Nxf1	-0.306231	4.46283	0.0133038	0.0196268
ENSMUST00000010248	Tmem223	1.1738	4.43598	7.46343e-11	2.01624e-10
ENSMUST00000010249	Tmem179b	-0.90693	2.58535	2.54435e-06	5.3486e-06
ENSMUST00000010254	Stx5a	-1.04647	2.59327	0.0011077	0.00185693
ENSMUST00000010267	Slc47a1	-3.49412	5.81645	5.13843e-91	6.66422e-90
ENSMUST00000010278	Wdr77	0.428789	4.81774	0.00146036	0.00241671
ENSMUST00000010348	Fdx2	0.774823	3.23246	0.000143501	0.000263091
ENSMUST00000010421	2610507B11Rik	0.684896	8.10532	4.25214e-11	1.15969e-10
ENSMUST00000010434	AI597479	0.785788	4.11583	1.72793e-10	4.59658e-10
ENSMUST00000010451	Tmem86a	0.139536	2.5113	0.522044	0.573664
ENSMUST00000010502	Ifi35	-0.569873	3.04002	0.00349018	0.00553313
ENSMUST00000010506	Rdm1	1.58114	2.98687	6.6917e-14	2.05601e-13
ENSMUST00000010520	Nedd8	0.49972	5.04794	6.73301e-05	0.000127159
ENSMUST00000010536	Gosr1	-0.727008	5.21769	4.86059e-10	1.26504e-09
ENSMUST00000010550	Mrpl52	-0.258739	3.87673	0.136561	0.171352
ENSMUST00000010597	Kansl3	-0.233988	4.88473	0.601319	0.64912
ENSMUST00000010698	Mettl16	0.00433901	4.07784	0.98294	0.987568
ENSMUST00000010753	Psen2	-11.4657	3.44451	1.70169e-167	3.83091e-166
ENSMUST00000010795	Acaa1b	-11.1731	8.36613	0	0
ENSMUST00000010804	Plcd1	5.16702	2.35968	9.67108e-58	8.36184e-57
ENSMUST00000010807	Fads1	-5.85908	6.93262	1.71326e-33	9.22333e-33
ENSMUST00000010899	Cars	2.60986	2.48055	4.75553e-22	1.89193e-21
ENSMUST00000010941	Wnt2	-4.64414	0.498403	2.6632e-37	1.56356e-36
ENSMUST00000011029	Dnajc19	-3.5217	2.24237	4.25957e-30	2.10361e-29
ENSMUST00000011055	Apip	0.267669	3.77821	0.0466134	0.063493
ENSMUST00000011058	Pdhx	1.01575	5.68637	7.05101e-17	2.40502e-16
ENSMUST00000011178	Slc5a1	-7.07378	-0.723211	3.57477e-29	1.71797e-28
ENSMUST00000011302	Brf1	0.339781	3.91557	0.0134337	0.0198114
ENSMUST00000011398	Thg1l	1.41856	1.28823	0.0016081	0.00265221
ENSMUST00000011400	Adam19	2.20536	1.54148	1.07031e-15	3.50475e-15
ENSMUST00000011407	Exoc3l2	-2.02549	0.470111	1.6993e-07	3.87327e-07
ENSMUST00000011450	Sugp1	1.06348	4.88915	9.49066e-22	3.74407e-21
ENSMUST00000011492	Acad9	-0.406457	4.45005	0.00254585	0.0041042
ENSMUST00000011526	Dhdh	-1.94065	7.37675	6.85013e-75	7.48504e-74
ENSMUST00000011877	Sptbn1	0.925281	7.15065	1.37068e-10	3.66042e-10
ENSMUST00000011896	Pgam1	-3.67764	6.52054	1.13409e-204	3.1928e-203
ENSMUST00000011934	Ttn	16.952	11.8326	0	0
ENSMUST00000011981	Snapc2	1.08103	3.21299	3.97745e-07	8.83862e-07
ENSMUST00000012028	Gltp	1.51575	2.81757	1.14625e-14	3.62397e-14
ENSMUST00000012152	Dgcr2	-0.938988	4.61286	1.06747e-07	2.46072e-07
ENSMUST00000012161	Scarf2	0.849975	1.58869	0.00164855	0.0027161
ENSMUST00000012259	Med15	0.587275	4.58303	0.00018698	0.000338865
ENSMUST00000012281	Bmp5	-1.43198	3.21455	4.04649e-14	1.25435e-13
ENSMUST00000012314	Zfp729a	-1.18148	3.08394	5.05915e-10	1.31564e-09
ENSMUST00000012348	Gstm2	0.958805	5.25984	1.26023e-11	3.52292e-11
ENSMUST00000012440	Tjap1	4.73601	3.6014	6.37466e-13	1.87707e-12
ENSMUST00000012580	Hps3	-0.352873	2.20963	0.123001	0.155645
ENSMUST00000012587	Kif11	-1.65372	-0.41612	2.6704e-06	5.60478e-06
ENSMUST00000012612	Zmiz2	-0.196057	3.15245	0.706406	0.745355
ENSMUST00000012627	Rpa3	-0.504205	0.808518	0.0931659	0.120731
ENSMUST00000012679	Tnpo3	-0.483912	5.69973	4.45327e-07	9.86448e-07
ENSMUST00000012725	Zfp273	-1.80234	0.633615	1.75148e-09	4.45037e-09
ENSMUST00000012734	Dnajb6	0.402732	-0.220058	0.493865	0.546434
ENSMUST00000012873	Zfp729b	-1.67786	3.20674	4.20685e-18	1.49098e-17
ENSMUST00000013130	Strn3	1.00309	2.68177	8.98981e-05	0.000167846
ENSMUST00000013220	Amotl1	4.89764	7.57578	0	0
ENSMUST00000013262	Zkscan17	0.669889	5.1765	7.88863e-08	1.83287e-07
ENSMUST00000013294	Gfod2	-0.0179703	2.0861	0.956238	0.964633
ENSMUST00000013304	Atp6v0d1	-0.502241	5.48164	0.000443836	0.000773985
ENSMUST00000013338	Arih2	0.77441	5.84803	1.30525e-14	4.11747e-14
ENSMUST00000013458	Adh4	-11.3866	4.5147	4.06768e-211	1.1914e-209
ENSMUST00000013633	Fgfrl1	-0.275923	4.41061	0.0792022	0.10392
ENSMUST00000013693	Commd8	0.272381	2.48912	0.161064	0.199234
ENSMUST00000013737	Ndufs2	1.63306	8.50678	5.38102e-55	4.46847e-54
ENSMUST00000013759	Fnbp4	0.320465	4.10461	0.013032	0.0192505
ENSMUST00000013766	Atraid	-0.901662	5.29438	1.23247e-13	3.74101e-13
ENSMUST00000013771	Trim54	16.207	8.17823	0	0
ENSMUST00000013773	Cad	0.386716	2.7931	0.0383652	0.0530202
ENSMUST00000013807	Pten	-2.0848	7.39628	6.39862e-87	7.95722e-86
ENSMUST00000013842	Pea15a	0.965534	4.29741	3.92764e-13	1.16531e-12
ENSMUST00000013845	Timm23	1.06938	7.37846	1.33725e-25	5.85183e-25
ENSMUST00000013851	Tnfaip8l2	-0.112504	-0.189608	0.828009	0.854526
ENSMUST00000013882	Crbn	-0.049352	3.25624	0.826642	0.853496
ENSMUST00000013886	Ppp1r12c	0.627544	3.56078	0.000155007	0.00028313
ENSMUST00000013931	Ehmt2	-0.665382	2.10043	0.29837	0.348615
ENSMUST00000013949	Birc3	-0.816341	2.85251	7.0357e-06	1.43448e-05
ENSMUST00000013966	Elof1	-0.639941	3.89771	3.36124e-05	6.51617e-05
ENSMUST00000013970	Pip4k2c	-0.419239	4.34217	0.000984216	0.00165671
ENSMUST00000014022	Rnf170	-0.40106	4.62098	0.000970687	0.00163502
ENSMUST00000014065	Clip3	3.08219	1.6119	4.09521e-25	1.7662e-24
ENSMUST00000014080	Myl2	15.3191	7.29106	0	0
ENSMUST00000014218	Rnf168	-0.945623	3.69829	2.26096e-11	6.24549e-11
ENSMUST00000014220	Tctex1d2	1.75594	0.205159	2.08305e-07	4.72083e-07
ENSMUST00000014221	Chp1	-1.98497	7.9109	1.94621e-76	2.16669e-75
ENSMUST00000014263	Ugt1a6a	-4.78928	2.46783	3.09922e-25	1.34097e-24
ENSMUST00000014290	Apbb1ip	0.46437	1.50117	0.0726355	0.0958331
ENSMUST00000014321	Tvp23b	-2.05978	3.56447	1.47825e-29	7.19132e-29
ENSMUST00000014339	Dnajc7	0.835151	5.9148	1.30047e-17	4.54004e-17
ENSMUST00000014370	Cacybp	0.447758	5.593	0.000408573	0.000715045
ENSMUST00000014389	Pigl	-0.790826	1.73477	0.000569263	0.000982657
ENSMUST00000014421	Ankrd17	-0.203231	5.36845	0.0992079	0.127863
ENSMUST00000014438	Ndufa2	0.716236	5.28316	8.38424e-08	1.94527e-07
ENSMUST00000014445	Pam16	1.15241	3.66297	9.81631e-12	2.75839e-11
ENSMUST00000014447	Glis2	1.83986	1.07127	6.25418e-10	1.61961e-09
ENSMUST00000014457	Cox6c	0.958483	7.08064	5.51457e-16	1.82506e-15
ENSMUST00000014499	Anapc1	0.00366335	5.29945	0.96612	0.973403
ENSMUST00000014505	Mertk	-2.49457	3.99181	6.36594e-41	4.0394e-40
ENSMUST00000014546	Tsg101	-0.227024	4.78844	0.0954318	0.123435
ENSMUST00000014562	Hps5	-1.16545	0.919208	0.0210199	0.0301655
ENSMUST00000014578	Plg	-14.7397	10.6294	0	0
ENSMUST00000014614	Rnf166	1.71262	4.04679	2.1409e-35	1.20066e-34
ENSMUST00000014640	Ankrd28	-1.63294	5.05059	4.60983e-18	1.63153e-17
ENSMUST00000014642	Ankrd52	1.01031	5.83508	6.46776e-11	1.75226e-10
ENSMUST00000014684	U2af1	-0.520701	5.14892	1.18285e-05	2.37467e-05
ENSMUST00000014686	Clec4f	-12.4422	4.41803	7.89137e-284	3.34547e-282
ENSMUST00000014691	Wdfy2	-0.811863	4.24462	2.52451e-10	6.67091e-10
ENSMUST00000014694	Rbsn	0.724811	4.19909	1.88622e-09	4.78748e-09
ENSMUST00000014695	Mrps25	1.33369	1.52467	3.56409e-07	7.95312e-07
ENSMUST00000014698	Dguok	1.02772	3.04817	7.9556e-10	2.05122e-09
ENSMUST00000014743	Csf1	0.974156	2.4819	0.000260462	0.000464804
ENSMUST00000014750	Slc25a11	1.32741	6.34743	2.88543e-17	9.96908e-17
ENSMUST00000014753	Chrne	8.28991	0.435829	2.62358e-33	1.40674e-32
ENSMUST00000014812	Chfr	1.1152	2.16022	0.0405605	0.0558141
ENSMUST00000014892	Tex261	-0.242117	5.93193	0.0822481	0.107633
ENSMUST00000014911	Tbp	-0.0597232	2.87839	0.792469	0.82283
ENSMUST00000014913	Psmb1	-0.175148	6.70487	0.102331	0.131588
ENSMUST00000014917	Dll1	0.564468	1.97488	0.0158731	0.0231695
ENSMUST00000014920	Nol3	6.66494	5.68213	0	0
ENSMUST00000014922	Fhod1	3.35965	3.93651	2.7271e-68	2.73831e-67
ENSMUST00000014957	Stc1	3.39714	0.0197924	2.93239e-12	8.41891e-12
ENSMUST00000014990	Tppp3	8.22796	3.42681	1.86974e-120	3.10734e-119
ENSMUST00000014996	Adamts13	-4.94627	0.823361	7.12694e-15	2.26879e-14
ENSMUST00000015000	Tmem208	-1.65589	3.02455	3.81341e-14	1.18413e-13
ENSMUST00000015003	E2f4	1.65403	5.11027	1.70057e-37	1.00569e-36
ENSMUST00000015011	Surf4	-0.713552	7.36858	3.24602e-11	8.89494e-11
ENSMUST00000015017	Surf2	0.284579	2.97596	0.146608	0.183082
ENSMUST00000015049	Dnajb9	-0.546106	6.8554	5.14739e-05	9.83247e-05
ENSMUST00000015100	Ppp1cb	1.34539	7.75008	3.31151e-27	1.51382e-26
ENSMUST00000015107	Tlk2	0.378427	4.75896	0.00685027	0.0104919
ENSMUST00000015124	Tsen15	1.61766	2.22757	4.4089e-11	1.20167e-10
ENSMUST00000015138	Eln	4.63269	3.84657	5.36781e-48	3.94188e-47
ENSMUST00000015146	Efr3a	-0.944692	5.5496	5.25545e-22	2.08853e-21
ENSMUST00000015157	Trappc2l	0.860232	2.79069	1.91978e-06	4.07073e-06
ENSMUST00000015160	Acsf3	-0.966781	2.44216	0.117646	0.149495
ENSMUST00000015171	Galns	-1.82102	2.17474	4.36248e-13	1.2919e-12
ENSMUST00000015197	Gata2	3.34896	0.501878	1.71898e-08	4.1494e-08
ENSMUST00000015236	Edf1	-0.578032	6.16273	2.40501e-07	5.4287e-07
ENSMUST00000015239	Fbxw5	1.02409	5.54167	1.68324e-14	5.28815e-14
ENSMUST00000015256	Slc25a13	-9.16649	7.64787	0	0
ENSMUST00000015271	Unkl	-1.96477	3.51735	7.32081e-21	2.80993e-20
ENSMUST00000015277	Lrrk1	-0.943984	2.9835	3.00671e-05	5.853e-05
ENSMUST00000015278	Aldh1a3	1.37443	0.437905	1.1445e-06	2.46634e-06
ENSMUST00000015333	Casd1	-0.267985	4.80795	0.0173523	0.0251898
ENSMUST00000015346	Cnksr3	-0.0114598	3.16455	0.970699	0.97728
ENSMUST00000015358	Mtmr1	0.219898	5.66418	0.0476117	0.0647522
ENSMUST00000015391	Nipsnap3b	-5.927	4.37216	2.49492e-233	8.15392e-232
ENSMUST00000015433	Lage3	0.0635217	3.2317	0.708354	0.747163
ENSMUST00000015435	Gdi1	0.00739836	5.27908	0.949251	0.958766
ENSMUST00000015449	Sash1	-1.16369	5.18363	7.48673e-24	3.12694e-23
ENSMUST00000015456	Gadd45b	1.35413	3.5899	4.51281e-12	1.28661e-11
ENSMUST00000015467	Slc39a1	-1.34123	5.63285	1.03225e-27	4.7773e-27
ENSMUST00000015481	Endog	-0.285499	3.72045	0.128459	0.161923
ENSMUST00000015484	Cybb	-2.24429	3.0364	2.344e-21	9.14199e-21
ENSMUST00000015486	Xk	0.788254	3.12994	2.18764e-06	4.61825e-06
ENSMUST00000015498	Pcolce2	2.54602	2.3632	1.54778e-25	6.75915e-25
ENSMUST00000015501	Clpx	-0.447869	6.80908	0.000504483	0.000875057
ENSMUST00000015511	Plxnd1	0.605065	4.70611	2.65683e-06	5.57674e-06
ENSMUST00000015605	Atf6b	-0.643685	3.79068	2.2993e-05	4.51923e-05
ENSMUST00000015612	Notch4	2.09505	3.3246	8.87011e-24	3.70168e-23
ENSMUST00000015622	Rnf5	-1.79159	4.65133	8.94264e-20	3.32927e-19
ENSMUST00000015645	Hivep2	1.98433	5.14802	3.64438e-29	1.75076e-28
ENSMUST00000015664	Ctsk	3.70503	1.32427	2.54707e-27	1.1673e-26
ENSMUST00000015667	Ctss	-2.22336	4.28499	1.14638e-32	6.04719e-32
ENSMUST00000015680	Mocs2	-2.48388	4.88085	1.39852e-15	4.56596e-15
ENSMUST00000015712	Lpl	5.62515	8.98007	3.00104e-284	1.27439e-282
ENSMUST00000015719	Atp6v0e	-0.694373	3.8513	9.88193e-06	1.99318e-05
ENSMUST00000015725	Bnip1	0.284407	3.00231	0.100889	0.129885
ENSMUST00000015749	Srf	3.13635	5.44328	1.95446e-122	3.29123e-121
ENSMUST00000015791	Lama5	3.31844	3.99065	7.99801e-60	7.13138e-59
ENSMUST00000015797	Steap2	-6.36613	1.45321	1.24337e-25	5.44571e-25
ENSMUST00000015800	Hspa8	-0.519567	10.0289	0.000712591	0.00121839
ENSMUST00000015812	Pdzd11	-1.31022	1.00491	0.000238056	0.000426409
ENSMUST00000015816	Mrpl32	0.640266	3.94445	6.53896e-05	0.000123623
ENSMUST00000015829	Acadsb	-1.02518	4.86572	1.73022e-07	3.93949e-07
ENSMUST00000015855	Prune1	2.60637	6.29778	1.28794e-112	2.03394e-111
ENSMUST00000015858	Cers2	-3.6829	6.86651	9.07568e-232	2.94339e-230
ENSMUST00000015877	Capza2	1.27577	7.12891	7.23913e-24	3.02552e-23
ENSMUST00000015889	Plekho1	1.38134	1.43102	0.000617263	0.00106126
ENSMUST00000015891	Vps45	-0.297794	2.70123	0.0931538	0.120722
ENSMUST00000015892	Prpf3	0.195542	3.63969	0.290964	0.340667
ENSMUST00000015893	Anp32e	1.91385	0.36716	9.30899e-05	0.00017355
ENSMUST00000015894	Aph1a	-1.18581	5.91271	3.55413e-25	1.53545e-24
ENSMUST00000015901	Ppil4	-0.352295	3.99923	0.0172162	0.0250051
ENSMUST00000015903	Cnih1	-0.278782	5.54157	0.0186333	0.0269354
ENSMUST00000015920	Med22	1.84774	1.566	1.23734e-05	2.47917e-05
ENSMUST00000015934	Surf1	-0.814202	4.29738	2.42961e-06	5.11504e-06
ENSMUST00000015941	Bhmt2	-12.1067	7.14903	0	0
ENSMUST00000015948	Med28	0.672913	2.19069	0.00217616	0.00353878
ENSMUST00000015950	Qdpr	-3.32651	6.48285	9.6756e-93	1.27704e-91
ENSMUST00000015981	Sqstm1	0.229621	6.45285	0.0548005	0.0738056
ENSMUST00000015987	Rxrg	10.455	2.46886	1.63075e-63	1.5366e-62
ENSMUST00000015994	Adamtsl4	3.30233	3.55638	5.94542e-53	4.7793e-52
ENSMUST00000015998	Cd5l	-9.34192	4.90882	0	0
ENSMUST00000016026	Lcorl	-1.03717	1.74708	0.000941079	0.00158684
ENSMUST00000016031	Hal	-12.2092	6.22235	1.22889e-61	1.12416e-60
ENSMUST00000016033	Lta4h	-0.497401	4.40751	2.00396e-05	3.95528e-05
ENSMUST00000016034	Amdhd1	-13.1551	7.15455	0	0
ENSMUST00000016072	Rrbp1	-3.46618	7.32599	3.99057e-155	8.23204e-154
ENSMUST00000016081	Macroh2a1	-4.69069	3.72286	5.91367e-63	5.52305e-62
ENSMUST00000016086	Gtf2ird2	1.4608	2.94178	3.21898e-12	9.22292e-12
ENSMUST00000016087	Bola1	-0.144729	0.591789	0.741042	0.777251
ENSMUST00000016088	Castor2	5.14543	5.54664	1.63761e-210	4.77993e-209
ENSMUST00000016094	Ncf1	-0.507207	1.78111	0.0585188	0.0784266
ENSMUST00000016105	Adss	-2.93183	5.0293	1.81475e-127	3.17162e-126
ENSMUST00000016110	Il17rb	-8.35273	2.47312	1.80037e-103	2.63204e-102
ENSMUST00000016115	Actr8	0.92334	5.0176	6.5384e-18	2.30414e-17
ENSMUST00000016138	Fnta	0.74159	4.96951	2.68139e-11	7.38356e-11
ENSMUST00000016144	Plpp1	1.53734	3.7515	2.9212e-23	1.20268e-22
ENSMUST00000016168	Lbp	-3.91332	6.64515	2.03559e-113	3.24087e-112
ENSMUST00000016231	Fli1	1.35233	2.91907	5.29347e-13	1.56305e-12
ENSMUST00000016279	N4bp2l1	-4.75996	4.63555	8.7625e-156	1.81497e-154
ENSMUST00000016309	Tmbim1	1.07649	5.94162	2.89467e-15	9.34731e-15
ENSMUST00000016338	Hsd11b1	-6.82221	7.0008	6.13547e-152	1.24048e-150
ENSMUST00000016383	Lonrf3	-2.04141	1.0876	6.96576e-08	1.62447e-07
ENSMUST00000016396	Atp5e	1.22526	6.01812	6.171e-23	2.51011e-22
ENSMUST00000016400	Ctsz	-2.75794	6.8426	8.34767e-130	1.48031e-128
ENSMUST00000016401	Prelid3b	0.2744	4.98773	0.0267612	0.0378614
ENSMUST00000016452	Ube2a	-0.0542392	3.5238	0.739361	0.775744
ENSMUST00000016463	Slc25a5	-3.85939	7.67347	1.29127e-228	4.11941e-227
ENSMUST00000016471	Atp1b4	8.61728	1.58885	4.87507e-59	4.30151e-58
ENSMUST00000016488	Ppdpf	-1.85413	2.58652	1.66886e-14	5.24428e-14
ENSMUST00000016553	Nkap	0.0256827	3.53441	0.868805	0.890296
ENSMUST00000016569	Pds5b	0.160693	4.62514	0.247229	0.29411
ENSMUST00000016571	Ndufa1	0.951632	5.72304	1.46287e-06	3.12879e-06
ENSMUST00000016631	Ppfibp1	-0.510745	5.33556	0.000935995	0.001579
ENSMUST00000016638	Cd34	4.84773	3.67533	1.36837e-31	7.0199e-31
ENSMUST00000016639	Plgrkt	1.87902	1.68212	7.85305e-14	2.40672e-13
ENSMUST00000016640	Cd274	0.425014	1.70486	0.280285	0.329501
ENSMUST00000016654	Mtif3	-0.334636	2.48391	0.344067	0.396895
ENSMUST00000016664	Lnx2	-2.46063	3.83335	2.12727e-56	1.80247e-55
ENSMUST00000016670	Dyrk3	-3.95982	-0.438862	2.38862e-25	1.03704e-24
ENSMUST00000016672	Mapkapk2	1.77164	6.95376	6.6786e-54	5.44626e-53
ENSMUST00000016678	Lamp2	-3.08258	8.83262	4.98571e-200	1.35699e-198
ENSMUST00000016680	Cul4a	-0.234906	6.92179	0.00812768	0.0123294
ENSMUST00000016681	Cul4b	-0.716039	3.73549	0.00701837	0.0107312
ENSMUST00000016703	H3f3b	-0.416674	7.34568	0.000262129	0.000467615
ENSMUST00000016771	Myh9	-0.458139	6.75367	0.00198094	0.00323477
ENSMUST00000016781	Ift27	-0.6751	1.24446	0.00963598	0.0144748
ENSMUST00000016897	Ttll1	0.260623	0.923079	0.447532	0.500732
ENSMUST00000016901	Ttll12	0.0281388	2.95251	0.866222	0.887972
ENSMUST00000016977	Mrps18c	-0.661095	3.06572	0.000454872	0.000792088
ENSMUST00000017065	Srsf6	0.845185	2.42286	0.000308726	0.000547281
ENSMUST00000017086	Tmprss6	-14.9915	6.96237	0	0
ENSMUST00000017090	Kctd5	1.70646	2.76967	1.73453e-17	6.03295e-17
ENSMUST00000017153	Sdc4	-3.40451	8.2315	4.97018e-116	8.03902e-115
ENSMUST00000017188	Serpinb6a	5.74213	5.34291	1.64648e-12	4.76909e-12
ENSMUST00000017276	Cyth1	-1.85376	3.27305	0.000439263	0.000766484
ENSMUST00000017288	Rnd3	-2.00568	3.45791	1.02677e-32	5.42303e-32
ENSMUST00000017290	Brca1	-4.57673	0.640567	4.34768e-32	2.25823e-31
ENSMUST00000017332	Coa3	0.467858	4.45719	0.012916	0.0190902
ENSMUST00000017354	Med24	2.00524	4.81435	3.25057e-52	2.58356e-51
ENSMUST00000017365	Psmd3	0.77879	7.479	5.61059e-13	1.65515e-12
ENSMUST00000017408	Exosc10	0.590537	4.72771	3.11607e-07	6.97852e-07
ENSMUST00000017430	Glod4	-1.5386	4.49609	4.50279e-32	2.33784e-31
ENSMUST00000017435	Taok1	-0.440415	6.34682	0.000279908	0.000498036
ENSMUST00000017443	Dnttip1	1.25268	4.10368	1.99234e-23	8.24671e-23
ENSMUST00000017451	Acot8	-2.65584	2.47253	5.72591e-18	2.02259e-17
ENSMUST00000017453	Cd300lg	1.23855	4.88948	7.32341e-25	3.13663e-24
ENSMUST00000017458	Mpp2	4.30858	0.598873	1.24087e-25	5.43567e-25
ENSMUST00000017488	Vtn	-7.31403	9.80994	3.54619e-267	1.3562e-265
ENSMUST00000017530	Traf4	-3.81892	3.92698	3.47803e-75	3.80858e-74
ENSMUST00000017534	Aldoc	-5.03386	0.227633	1.2678e-27	5.8578e-27
ENSMUST00000017548	Rpl19	-0.276751	7.50202	0.00680981	0.0104362
ENSMUST00000017552	Cacnb1	7.0885	3.45708	1.48129e-98	2.07135e-97
ENSMUST00000017561	Plxdc1	2.98941	0.894375	1.98315e-10	5.26394e-10
ENSMUST00000017567	Zfp207	-2.00141	5.37791	4.97039e-41	3.16019e-40
ENSMUST00000017572	Psmd11	1.40376	7.2715	3.97783e-32	2.06994e-31
ENSMUST00000017590	C1qtnf1	-2.69219	2.73496	7.17201e-06	1.4611e-05
ENSMUST00000017597	Pipox	-12.7442	7.12386	0	0
ENSMUST00000017604	Cyba	0.227883	1.72224	0.342474	0.395254
ENSMUST00000017610	Timp2	3.00964	6.38567	2.78347e-101	3.99116e-100
ENSMUST00000017620	Cant1	-0.575306	3.41406	0.00558612	0.00863776
ENSMUST00000017622	Zc3h18	-3.29845	3.1523	1.66631e-05	3.30581e-05
ENSMUST00000017629	Top2b	-0.165153	6.0845	0.159561	0.197566
ENSMUST00000017637	Igfbp4	-4.98512	9.73583	2.11486e-277	8.57904e-276
ENSMUST00000017692	Suz12	-0.610816	4.75726	8.11704e-06	1.64636e-05
ENSMUST00000017694	Atad5	-0.713594	-0.215496	0.0959859	0.124057
ENSMUST00000017759	Tnfaip1	0.347857	4.60473	0.0485775	0.0659737
ENSMUST00000017783	Rab11fip4	-4.88914	2.83718	3.4572e-71	3.61582e-70
ENSMUST00000017808	Slc35c2	-1.14664	1.174	0.226074	0.271092
ENSMUST00000017821	Wsb1	-1.34148	3.28322	3.01294e-10	7.9302e-10
ENSMUST00000017831	Rhot1	-1.06359	4.61242	9.15008e-12	2.57574e-11
ENSMUST00000017836	Rhbdl3	5.08738	1.61692	3.4834e-30	1.72499e-29
ENSMUST00000017839	Rnf135	-2.51086	2.23026	5.02864e-27	2.29095e-26
ENSMUST00000017841	Ada	-2.97318	-0.0720885	1.26023e-17	4.40074e-17
ENSMUST00000017851	Serinc3	-0.482128	8.72292	2.54665e-05	4.98764e-05
ENSMUST00000017859	Pgs1	1.37954	3.04327	8.68537e-13	2.54185e-12
ENSMUST00000017867	Wfdc2	-8.70971	0.750267	2.11098e-49	1.59163e-48
ENSMUST00000017881	Mmp9	3.26626	0.238447	2.81565e-14	8.78385e-14
ENSMUST00000017891	Ghdc	-1.06361	3.20804	1.47338e-07	3.36951e-07
ENSMUST00000017900	Slc12a7	-2.67546	5.14244	4.69879e-54	3.84907e-53
ENSMUST00000017908	Zswim1	1.56409	3.08114	3.2239e-20	1.21773e-19
ENSMUST00000017920	Crk	-0.762461	5.35464	1.40018e-10	3.73686e-10
ENSMUST00000017922	Cox7c	1.27869	1.65224	0.000251784	0.000450078
ENSMUST00000017945	Mlx	0.126836	2.19929	0.650493	0.694731
ENSMUST00000017946	Retreg3	-0.27974	5.74537	0.0915419	0.118785
ENSMUST00000017961	Jph2	14.8814	6.85399	7.66623e-271	3.01356e-269
ENSMUST00000017974	Dhx58	-3.61345	1.90497	4.36751e-31	2.20758e-30
ENSMUST00000017975	Rab5a	-0.280359	6.06764	0.0184722	0.0267192
ENSMUST00000017981	Nkiras2	0.91452	3.88559	2.24143e-07	5.06891e-07
ENSMUST00000018002	Ift52	-1.05621	4.24866	1.7668e-15	5.74691e-15
ENSMUST00000018012	Sgk2	-11.9994	5.12955	0	0
ENSMUST00000018113	Ptgis	2.95969	-0.133053	9.03287e-08	2.09193e-07
ENSMUST00000018143	Ddx27	-0.0257016	4.84432	0.84201	0.866453
ENSMUST00000018184	Rrp7a	0.707403	4.70226	6.50452e-07	1.42676e-06
ENSMUST00000018186	Cyb5r3	-2.70271	6.34837	3.92616e-72	4.14902e-71
ENSMUST00000018212	Ints2	-1.94988	2.12111	3.80302e-17	1.30841e-16
ENSMUST00000018246	H2bc4	-0.819555	6.09452	8.14791e-11	2.19717e-10
ENSMUST00000018274	Csnk1d	1.68623	4.7928	1.97689e-36	1.13758e-35
ENSMUST00000018287	Mafk	2.52514	5.47846	1.60908e-44	1.10019e-43
ENSMUST00000018295	Pick1	1.26	4.0804	5.26019e-16	1.74224e-15
ENSMUST00000018311	Stard3	0.310582	3.373	0.131372	0.165324
ENSMUST00000018313	Mfng	0.91548	0.752637	0.000566883	0.000978614
ENSMUST00000018315	Vmp1	-0.91151	5.7562	1.74946e-17	6.08404e-17
ENSMUST00000018333	Uchl5	0.402839	3.13101	0.0437322	0.0598898
ENSMUST00000018337	Cdc73	0.749074	4.81476	6.1669e-08	1.44267e-07
ENSMUST00000018353	Stk4	-1.02696	4.37683	6.69331e-13	1.9693e-12
ENSMUST00000018361	Pmp22	3.89184	4.58463	5.92865e-84	7.16574e-83
ENSMUST00000018383	Zcchc10	1.08585	1.80522	1.95577e-06	4.14287e-06
ENSMUST00000018429	Pld2	0.386251	2.23314	0.227179	0.272315
ENSMUST00000018430	Psmb6	0.444682	6.46193	0.000152432	0.0002788
ENSMUST00000018431	Spag7	1.78388	5.7183	4.01407e-57	3.44369e-56
ENSMUST00000018437	Pfn1	-0.666642	6.59791	0.000160516	0.000292742
ENSMUST00000018449	Prpf8	-1.46629	5.53524	3.57371e-07	7.97389e-07
ENSMUST00000018466	Tomm34	-0.0957664	0.323552	0.819005	0.846713
ENSMUST00000018470	Ywhab	-1.04256	6.11021	5.61106e-26	2.48279e-25
ENSMUST00000018476	Stk3	-1.23262	2.05911	0.0476414	0.064789
ENSMUST00000018478	Ksr1	0.782213	1.32701	0.0140577	0.020685
ENSMUST00000018506	Kpna2	-1.33273	5.52467	1.17031e-25	5.13277e-25
ENSMUST00000018516	Cep95	0.578168	2.099	0.0229624	0.0327644
ENSMUST00000018521	Vezf1	2.3129	5.76695	1.80605e-74	1.96583e-73
ENSMUST00000018522	Cuedc1	6.68145	5.32778	3.94734e-33	2.10718e-32
ENSMUST00000018547	Ggnbp2	3.35666	3.50019	1.46707e-28	6.94273e-28
ENSMUST00000018549	Mrm1	0.75194	1.73063	0.000860709	0.001458
ENSMUST00000018556	Kansl1	-1.05829	2.07344	0.0441138	0.0603505
ENSMUST00000018561	Myo1b	-2.48345	2.92057	9.7147e-10	2.49439e-09
ENSMUST00000018568	Drg2	-0.00389513	4.70465	0.992084	0.995259
ENSMUST00000018569	Dhx40	-1.07328	5.55553	6.86398e-21	2.63697e-20
ENSMUST00000018571	Ypel2	-1.15925	3.33578	3.37704e-10	8.8683e-10
ENSMUST00000018572	Akap1	-0.858021	6.59155	3.07859e-11	8.44525e-11
ENSMUST00000018577	Nol11	0.295032	4.11698	0.0286513	0.0403422
ENSMUST00000018593	Rpain	-0.813682	2.74521	2.45118e-05	4.80993e-05
ENSMUST00000018625	Appbp2	-0.917979	5.05353	1.05461e-16	3.57744e-16
ENSMUST00000018630	Wnt9b	-3.27317	-0.254144	1.61599e-15	5.2685e-15
ENSMUST00000018632	Myh4	22.7325	14.703	0	0
ENSMUST00000018637	Myh1	15.2689	7.24095	7.12945e-135	1.3053e-133
ENSMUST00000018641	Myh2	18.3669	10.3375	0	0
ENSMUST00000018645	Ncor1	-1.39255	3.41833	0.0566415	0.0761236
ENSMUST00000018651	Trpv2	0.0721962	-0.371555	0.936522	0.947907
ENSMUST00000018653	Cenpv	-0.327365	2.695	0.0902899	0.117304
ENSMUST00000018685	Cwc25	0.0300119	3.5316	0.859412	0.881952
ENSMUST00000018691	Pip4k2b	1.93292	5.64577	2.89167e-58	2.52167e-57
ENSMUST00000018698	Ybx2	7.37744	-0.349563	3.51314e-29	1.68868e-28
ENSMUST00000018699	Asgr1	-13.5039	7.27217	0	0
ENSMUST00000018710	Slc2a4	11.9501	7.26783	0	0
ENSMUST00000018711	Gabarap	-0.381839	6.8605	0.000884761	0.00149654
ENSMUST00000018716	Phf23	0.685704	2.56417	0.0831783	0.108732
ENSMUST00000018718	Acadvl	1.67961	2.82284	0.114707	0.146057
ENSMUST00000018727	G3bp1	1.05964	6.36636	4.00239e-29	1.9213e-28
ENSMUST00000018737	Sparc	3.23643	5.57031	7.19121e-20	2.68549e-19
ENSMUST00000018743	Mief2	1.89222	4.63989	1.02274e-18	3.68285e-18
ENSMUST00000018744	Shmt1	-4.46381	6.32383	3.04386e-176	7.2303e-175
ENSMUST00000018748	Tbx3	-1.04211	2.7901	0.00302672	0.00483582
ENSMUST00000018755	Pdlim4	2.89092	0.253608	1.45328e-12	4.22057e-12
ENSMUST00000018795	Tada2a	1.50692	2.88542	4.50303e-14	1.39417e-13
ENSMUST00000018803	Pnpo	-3.7732	6.53849	1.07592e-123	1.83122e-122
ENSMUST00000018805	Cog1	1.10912	4.4193	9.4904e-19	3.41988e-18
ENSMUST00000018816	Copz2	-0.215368	3.86786	0.15696	0.194686
ENSMUST00000018821	Slc25a39	-3.22178	7.16864	1.96051e-82	2.33404e-81
ENSMUST00000018841	Aatf	0.16708	4.10177	0.232797	0.278391
ENSMUST00000018851	Dync1h1	1.33796	7.88783	2.02302e-22	8.10678e-22
ENSMUST00000018875	Ap2b1	-0.0607913	5.85598	0.569846	0.619411
ENSMUST00000018877	Pex12	-2.61501	0.755021	3.49143e-05	6.75566e-05
ENSMUST00000018880	Ndel1	0.595095	5.35792	3.53434e-07	7.89089e-07
ENSMUST00000018905	Mpdu1	-3.68281	4.34817	1.06767e-76	1.19281e-75
ENSMUST00000018909	Fxr2	2.49141	6.88229	1.11211e-86	1.38097e-85
ENSMUST00000018914	Atp5g3	0.224719	6.91052	0.0507773	0.0687738
ENSMUST00000018918	Cd68	-0.868827	2.40208	0.000114146	0.000211208
ENSMUST00000018965	Avpi1	-0.78304	3.32561	1.73369e-05	3.436e-05
ENSMUST00000018966	Sfrp5	6.76791	2.51351	2.29859e-69	2.34891e-68
ENSMUST00000018985	Rad51d	-1.70393	2.13795	2.70688e-05	5.28839e-05
ENSMUST00000018989	Unc45b	8.14165	7.35353	0	0
ENSMUST00000018990	Pank3	-1.8153	6.44055	1.7104e-39	1.04964e-38
ENSMUST00000018992	Rars	0.575047	5.52748	3.66093e-09	9.17001e-09
ENSMUST00000018993	Wwc1	-9.68798	5.35303	3.98321e-279	1.63938e-277
ENSMUST00000019026	Mrpl45	0.598974	4.61209	5.54425e-06	1.13872e-05
ENSMUST00000019037	Mb	14.7201	6.6929	0	0
ENSMUST00000019038	Septin9	0.315919	1.9151	0.506321	0.558392
ENSMUST00000019043	Irf1	-2.72497	1.35958	0.0083239	0.0126097
ENSMUST00000019044	Slc22a5	-2.99209	5.26606	4.28039e-76	4.74242e-75
ENSMUST00000019050	P4ha2	3.50488	2.96716	3.18363e-16	1.06235e-15
ENSMUST00000019064	Cxcl16	-2.00701	1.58797	1.16597e-10	3.12262e-10
ENSMUST00000019065	Pelp1	1.98702	4.49315	3.42172e-50	2.61878e-49
ENSMUST00000019067	Med11	-0.720875	1.82564	0.00117022	0.00195672
ENSMUST00000019071	Ccl6	0.360352	3.31524	0.138528	0.17365
ENSMUST00000019075	Natd1	1.59849	3.39122	2.48356e-19	9.11774e-19
ENSMUST00000019076	Map2k3	2.12835	7.07039	1.80727e-67	1.79483e-66
ENSMUST00000019109	Ywhah	0.00155088	5.58216	1	1
ENSMUST00000019118	Sart3	0.441719	3.58932	0.000934349	0.00157643
ENSMUST00000019128	Hnrnpd	1.13875	3.23536	0.00101636	0.00170878
ENSMUST00000019133	Camk2b	8.41659	2.51916	8.88405e-71	9.24597e-70
ENSMUST00000019135	Gga3	1.58679	3.04253	1.31528e-16	4.44861e-16
ENSMUST00000019143	Slc35b4	-1.9192	2.94147	1.35056e-23	5.61313e-23
ENSMUST00000019169	Use1	0.000841109	4.69793	0.989343	0.992862
ENSMUST00000019183	Dalrd3	-1.71929	3.63796	2.18742e-21	8.54313e-21
ENSMUST00000019198	Fis1	1.23076	5.25355	3.23998e-13	9.65683e-13
ENSMUST00000019199	Plod1	-0.975002	5.41825	2.72023e-11	7.48726e-11
ENSMUST00000019220	Strn4	1.06813	0.807106	0.0170106	0.0247262
ENSMUST00000019224	Mfsd3	-0.365791	2.46781	0.115914	0.14746
ENSMUST00000019229	Med8	-0.28851	4.2707	0.0338685	0.0471936
ENSMUST00000019231	Atp6ap1	0.403843	6.2042	0.00114341	0.00191478
ENSMUST00000019232	Dnase1l1	4.55702	5.06941	5.18836e-76	5.74088e-75
ENSMUST00000019266	Ccl9	-2.99437	4.71321	1.35697e-62	1.25854e-61
ENSMUST00000019268	Scrn1	4.91631	-0.00756509	3.01989e-28	1.4162e-27
ENSMUST00000019276	BC005537	-0.351641	7.86814	0.000998456	0.0016799
ENSMUST00000019281	Bcl2l11	-1.36786	0.0423975	4.87319e-07	1.07702e-06
ENSMUST00000019283	Isyna1	0.015727	1.36173	0.960005	0.968125
ENSMUST00000019287	Hars2	0.808421	0.465039	0.231619	0.277139
ENSMUST00000019302	Tmem160	0.777378	2.78947	0.00157074	0.00259346
ENSMUST00000019317	Rab5c	-1.25048	5.86163	1.93593e-29	9.37649e-29
ENSMUST00000019323	Mdh2	2.11726	8.4946	1.13941e-35	6.43554e-35
ENSMUST00000019333	Rnf145	-0.748879	3.82702	1.43379e-08	3.48083e-08
ENSMUST00000019354	Atp6v1e1	-0.244527	5.96542	0.0377226	0.0522032
ENSMUST00000019362	Dvl2	3.13878	1.3163	1.29708e-09	3.31435e-09
ENSMUST00000019378	Mlh3	-0.0153555	2.22391	0.984198	0.988675
ENSMUST00000019382	Tecr	0.859762	7.50921	1.92085e-12	5.55307e-12
ENSMUST00000019386	Ripk4	-7.31276	2.18946	5.5792e-71	5.8208e-70
ENSMUST00000019405	Map1s	2.66617	2.77578	1.67068e-08	4.03588e-08
ENSMUST00000019422	Dpep1	3.87091	3.82212	1.43655e-73	1.54838e-72
ENSMUST00000019439	Tmem129	-0.964468	2.81915	1.25618e-05	2.51572e-05
ENSMUST00000019441	Nop9	0.212919	4.15437	0.152072	0.189188
ENSMUST00000019443	Rnf31	0.793237	3.66505	3.9352e-06	8.16025e-06
ENSMUST00000019456	Grb7	-12.7776	4.7508	2.09092e-243	7.18497e-242
ENSMUST00000019469	G6pc	-14.268	7.75069	0	0
ENSMUST00000019470	Psme3	0.0757116	6.16346	0.451307	0.504467
ENSMUST00000019482	Zfp687	-0.160291	2.99144	0.525885	0.57741
ENSMUST00000019506	D8Ertd738e	0.915998	5.72284	3.11752e-11	8.54927e-11
ENSMUST00000019512	Sec14l4	-12.2596	6.84404	0	0
ENSMUST00000019514	Calm3	2.6857	7.02893	1.30531e-81	1.53387e-80
ENSMUST00000019516	Nrbp2	-1.65171	4.68324	2.78299e-29	1.34101e-28
ENSMUST00000019517	Cops3	0.602009	6.03284	1.4738e-07	3.37017e-07
ENSMUST00000019572	Zfp874b	0.839521	3.09766	2.74227e-05	5.3563e-05
ENSMUST00000019576	Ddx39	-0.644932	2.43963	0.00378477	0.0059811
ENSMUST00000019577	Gipc1	0.664531	3.23425	0.00140849	0.00233604
ENSMUST00000019605	Plscr3	1.92216	1.38849	0.00563957	0.0087138
ENSMUST00000019611	Arhgef25	5.00348	1.91065	8.86096e-11	2.38574e-10
ENSMUST00000019614	Xab2	0.630221	4.37925	5.94575e-06	1.21852e-05
ENSMUST00000019615	Cdc37	0.304963	4.68866	0.0554787	0.0746438
ENSMUST00000019625	Myh8	10.2622	2.28255	6.91746e-75	7.55536e-74
ENSMUST00000019631	Trip10	1.49619	2.40429	1.83193e-06	3.89159e-06
ENSMUST00000019638	Cops6	-0.363267	4.41109	0.0486226	0.0660315
ENSMUST00000019649	Ubb	1.30062	10.1019	8.70075e-17	2.96255e-16
ENSMUST00000019660	Zkscan1	-1.36864	5.72412	4.44153e-22	1.76923e-21
ENSMUST00000019662	Ap4m1	-0.0207321	3.75711	0.913728	0.928686
ENSMUST00000019677	Mknk1	0.593762	4.09889	6.9729e-05	0.000131494
ENSMUST00000019679	Armc6	0.874909	1.68062	0.000437047	0.000762775
ENSMUST00000019683	Rcn3	1.59725	2.30524	1.55844e-09	3.96982e-09
ENSMUST00000019684	Slc9a3r2	2.59314	3.16212	3.66713e-08	8.68847e-08
ENSMUST00000019697	Haus5	0.113244	1.38662	0.657384	0.700647
ENSMUST00000019708	Arid3a	1.66876	1.33292	0.000117849	0.000217568
ENSMUST00000019721	Pdk4	7.65311	10.749	1.29804e-170	2.97226e-169
ENSMUST00000019722	Ubxn6	0.538494	5.49342	7.47789e-07	1.63209e-06
ENSMUST00000019723	Mydgf	-1.72969	4.27634	6.86073e-38	4.083e-37
ENSMUST00000019726	Plin3	0.260992	5.02829	0.0374855	0.0519061
ENSMUST00000019734	Cyb561	-0.039887	1.33434	0.917925	0.932217
ENSMUST00000019749	Hoxd8	10.0513	3.51549	1.40201e-149	2.79236e-148
ENSMUST00000019791	Sema6a	0.445987	2.66838	0.225645	0.270608
ENSMUST00000019803	Ccdc12	1.22294	3.73629	2.6433e-11	7.28182e-11
ENSMUST00000019808	Plin5	-0.356486	4.37167	0.0781745	0.10264
ENSMUST00000019833	Fmc1	0.972455	2.98295	1.19486e-05	2.39728e-05
ENSMUST00000019854	Mrpl24	-0.166189	4.74715	0.217459	0.261781
ENSMUST00000019859	Gle1	0.367187	4.92927	0.00247441	0.00399511
ENSMUST00000019861	Zfp451	-0.0792462	3.32962	0.695316	0.735419
ENSMUST00000019862	L3hypdh	-4.86583	3.28456	6.08592e-104	8.92813e-103
ENSMUST00000019876	Calr3	-0.579197	1.81395	0.0185201	0.0267854
ENSMUST00000019878	Leng1	0.198205	3.64819	0.185883	0.227091
ENSMUST00000019882	Polr2i	0.210272	2.95133	0.218843	0.263341
ENSMUST00000019896	Iyd	-13.7199	5.69271	0	0
ENSMUST00000019908	Mtrf1l	-0.0278025	2.03607	0.910783	0.926248
ENSMUST00000019911	Hdac2	0.968373	5.17954	9.62905e-15	3.05078e-14
ENSMUST00000019913	Frk	-3.82659	1.40908	2.50379e-37	1.47213e-36
ENSMUST00000019917	Rwdd1	1.61492	5.75437	1.15353e-41	7.44227e-41
ENSMUST00000019927	Trmt11	-1.51248	1.58944	3.88322e-09	9.7134e-09
ENSMUST00000019929	Katna1	-0.208191	3.78762	0.122816	0.155418
ENSMUST00000019931	Lrp11	-0.831086	0.708475	0.0971143	0.125362
ENSMUST00000019937	Sec63	-2.15106	6.95212	2.89127e-98	4.02086e-97
ENSMUST00000019939	Snx3	0.396963	6.08167	0.00131714	0.00219126
ENSMUST00000019944	Adat2	-0.61098	1.09342	0.0114655	0.0170555
ENSMUST00000019945	Pex3	-2.01757	4.48206	2.73563e-48	2.01943e-47
ENSMUST00000019950	Ltv1	0.866425	4.74869	1.10288e-11	3.09292e-11
ENSMUST00000019951	Cep57l1	-0.18974	-0.0231877	0.774763	0.807476
ENSMUST00000019962	Cd164	-1.33923	7.7842	4.62817e-44	3.13491e-43
ENSMUST00000019965	Smpd2	-1.209	3.46053	3.49973e-09	8.77836e-09
ENSMUST00000019967	Mical1	3.38586	0.467163	1.23413e-08	3.00504e-08
ENSMUST00000019974	Rab32	-5.35109	3.61286	1.17401e-128	2.06747e-127
ENSMUST00000019977	Ddo	0.609774	4.46763	2.3952e-06	5.04551e-06
ENSMUST00000019982	Gtf3c6	-0.433316	1.0742	0.17225	0.211995
ENSMUST00000019986	Rev3l	0.805913	0.78324	0.452555	0.505751
ENSMUST00000019987	Traf3ip2	1.05163	1.90534	3.81438e-05	7.36428e-05
ENSMUST00000019992	Lama4	1.85764	3.65771	4.4854e-29	2.15072e-28
ENSMUST00000019994	Popdc3	11.9993	3.98476	1.17899e-218	3.58985e-217
ENSMUST00000019997	Tnfaip3	-1.62768	1.14853	0.0694921	0.0919872
ENSMUST00000019998	Perp	-5.57042	5.6858	2.9128e-285	1.24735e-283
ENSMUST00000020002	Abracl	-2.71588	1.69215	1.10467e-17	3.86443e-17
ENSMUST00000020004	Asf1a	-0.0629874	1.88598	0.770949	0.804102
ENSMUST00000020008	Gopc	-2.1773	3.8238	3.02251e-11	8.29589e-11
ENSMUST00000020012	Qrsl1	1.12511	2.37941	2.25819e-07	5.10499e-07
ENSMUST00000020017	Crybg1	-3.95915	4.81607	2.70962e-101	3.88967e-100
ENSMUST00000020018	Vta1	0.790729	2.02571	0.00450395	0.00704963
ENSMUST00000020022	Smpdl3a	0.269415	6.03532	0.00475438	0.00742559
ENSMUST00000020023	Reep3	-2.94048	6.60896	1.45167e-148	2.87101e-147
ENSMUST00000020024	Fabp7	-7.125	0.356084	6.28109e-42	4.07101e-41
ENSMUST00000020027	Serinc1	-0.686931	8.27823	2.44835e-11	6.7543e-11
ENSMUST00000020034	Echdc1	-1.68254	4.62875	2.97977e-28	1.39764e-27
ENSMUST00000020049	Ccdc59	0.630149	4.01425	9.1639e-07	1.98913e-06
ENSMUST00000020057	Lin7a	-3.43813	2.50153	2.59197e-25	1.1236e-24
ENSMUST00000020077	Lims1	8.50065	0.627209	3.77415e-37	2.20577e-36
ENSMUST00000020078	Lims1	1.05687	4.85822	1.88929e-18	6.76014e-18
ENSMUST00000020081	Zwint	0.623576	6.56217	8.93003e-06	1.80707e-05
ENSMUST00000020085	Ube2d1	4.80086	6.78259	1.02597e-248	3.63369e-247
ENSMUST00000020090	Mrln	10.6101	2.62064	2.39412e-87	2.99785e-86
ENSMUST00000020101	Rhobtb1	-1.78503	5.48509	4.05337e-13	1.20233e-12
ENSMUST00000020102	Slc17a8	-7.59283	3.30015	1.56506e-85	1.91626e-84
ENSMUST00000020107	Atp2b1	0.139406	5.95883	0.207508	0.250867
ENSMUST00000020109	Actr6	-1.47595	2.68149	2.83785e-13	8.47916e-13
ENSMUST00000020112	Uhrf1bp1l	-1.71792	6.01211	1.5542e-47	1.13314e-46
ENSMUST00000020113	Poc1b	-0.658865	2.17244	0.0175113	0.0254018
ENSMUST00000020118	Dusp6	-2.47515	4.68866	5.61981e-44	3.79546e-43
ENSMUST00000020123	Tmpo	-0.340416	3.82396	0.0157641	0.0230198
ENSMUST00000020145	Sgk1	2.42542	6.00109	7.68645e-33	4.0775e-32
ENSMUST00000020149	Ikbip	0.781366	0.778726	0.00987745	0.0148147
ENSMUST00000020150	Ikbip	1.95563	0.415182	5.22929e-09	1.29871e-08
ENSMUST00000020153	Hbs1l	-0.0661009	4.15242	0.767009	0.800557
ENSMUST00000020159	Med23	-2.22719	1.36014	0.00200933	0.00327902
ENSMUST00000020161	Arg1	-13.4737	10.0177	0	0
ENSMUST00000020163	Nedd1	-0.173873	4.19249	0.186211	0.227448
ENSMUST00000020165	Pde7b	1.33326	3.62931	1.29961e-15	4.24741e-15
ENSMUST00000020169	Enpp3	-5.15934	4.73902	4.90043e-119	8.07538e-118
ENSMUST00000020171	Ccn2	2.05459	6.02022	1.11401e-31	5.72307e-31
ENSMUST00000020173	Map7	-3.92597	3.31417	2.25105e-23	9.30844e-23
ENSMUST00000020174	Stx7	0.276761	4.19181	0.0448307	0.0612521
ENSMUST00000020182	Pex7	-2.09679	3.92078	4.30935e-42	2.80091e-41
ENSMUST00000020188	Ifngr1	1.33616	4.81547	4.21787e-26	1.87417e-25
ENSMUST00000020190	Vnn3	-9.28709	5.59075	0	0
ENSMUST00000020197	Eya3	-0.0926806	4.30614	0.550177	0.600447
ENSMUST00000020200	Cfap54	-0.461361	-0.105502	0.166036	0.204975
ENSMUST00000020203	Snrpf	1.03206	2.99275	2.24277e-05	4.41324e-05
ENSMUST00000020204	Ntn4	0.372838	3.85947	0.00781849	0.0118845
ENSMUST00000020208	Fgd6	-3.57895	5.40115	7.63242e-153	1.55802e-151
ENSMUST00000020209	Ndufa12	1.59797	1.84164	2.4204e-08	5.78754e-08
ENSMUST00000020212	Cep83	0.492765	3.45344	0.0047192	0.00737336
ENSMUST00000020215	Socs2	-0.545713	2.21632	0.171769	0.211445
ENSMUST00000020217	Nudt4	-0.758731	7.93079	1.19753e-11	3.35143e-11
ENSMUST00000020220	Nuak1	4.72658	5.52316	8.06248e-165	1.78188e-163
ENSMUST00000020223	Tcp11l2	2.3441	5.96079	2.69674e-59	2.39026e-58
ENSMUST00000020226	Rfx4	-7.7666	0.952075	1.41069e-48	1.04716e-47
ENSMUST00000020227	Cry1	0.265574	3.59475	0.286548	0.335931
ENSMUST00000020234	Timp3	1.85029	7.07809	1.78554e-32	9.35659e-32
ENSMUST00000020238	Hsp90b1	-3.08231	9.30043	8.0804e-144	1.5545e-142
ENSMUST00000020241	Pah	-14.6559	9.66121	0	0
ENSMUST00000020248	Washc3	-0.367841	3.09217	0.0558677	0.0751313
ENSMUST00000020249	Dram1	2.6094	0.436649	7.78291e-06	1.58099e-05
ENSMUST00000020251	Gnptab	0.25216	3.9499	0.0617979	0.0824773
ENSMUST00000020253	Chpt1	-2.33768	6.42695	5.4926e-42	3.56268e-41
ENSMUST00000020257	Sirt1	-0.293629	3.03656	0.413922	0.467765
ENSMUST00000020258	Herc4	-2.30386	5.0409	8.9786e-38	5.33215e-37
ENSMUST00000020262	Pbld2	-7.73844	6.49567	0	0
ENSMUST00000020263	Hnrnph3	0.427555	3.52737	0.0176894	0.0256425
ENSMUST00000020266	Pbld1	-8.63735	7.132	0	0
ENSMUST00000020268	Ccar1	-1.31584	4.43963	2.20046e-12	6.34407e-12
ENSMUST00000020270	Ddx50	0.262014	5.42779	0.0101697	0.0152324
ENSMUST00000020271	Srgn	0.0303358	2.96719	0.892674	0.911006
ENSMUST00000020273	Supv3l1	-0.237228	4.13254	0.0907047	0.117795
ENSMUST00000020283	Macroh2a2	0.657587	-0.0518327	0.1241	0.156926
ENSMUST00000020284	Tysnd1	-1.20254	4.80661	1.84707e-17	6.42176e-17
ENSMUST00000020285	Sar1a	0.992935	6.39379	2.02576e-19	7.45756e-19
ENSMUST00000020286	Ppa1	-2.89167	7.04319	1.58924e-130	2.83806e-129
ENSMUST00000020288	Eif4ebp2	0.495958	8.21457	4.07263e-05	7.84498e-05
ENSMUST00000020289	Pald1	-0.0850515	3.04876	0.699321	0.739139
ENSMUST00000020298	Pcbd1	-9.62493	5.48395	0	0
ENSMUST00000020301	Vsir	0.78855	3.38795	2.48057e-05	4.86497e-05
ENSMUST00000020307	Anapc16	1.9539	4.60495	1.15335e-34	6.35867e-34
ENSMUST00000020308	Ddit4	3.09601	6.94064	2.59801e-16	8.69908e-16
ENSMUST00000020309	Dnajb12	0.00170369	3.35585	0.995369	0.998239
ENSMUST00000020312	Mcu	0.992758	4.60348	5.87194e-16	1.94081e-15
ENSMUST00000020315	Cand1	-2.25864	5.4058	3.4051e-90	4.37376e-89
ENSMUST00000020316	Tbk1	-0.3252	4.93026	0.0155301	0.0227042
ENSMUST00000020317	Pno1	0.0640967	5.25316	0.611751	0.658868
ENSMUST00000020322	Srgap1	-0.133646	-0.0192916	0.839479	0.864269
ENSMUST00000020323	Avpr1a	-4.03788	2.86861	8.6498e-58	7.48903e-57
ENSMUST00000020329	Egfr	-3.31391	6.89074	7.35246e-60	6.56038e-59
ENSMUST00000020334	Usp15	2.59982	4.96346	3.46659e-44	2.35313e-43
ENSMUST00000020339	Tbc1d15	-0.0363515	4.93345	0.82809	0.85454
ENSMUST00000020341	2310011J03Rik	-0.293389	2.71929	0.157505	0.195288
ENSMUST00000020343	Rab21	0.330448	6.19111	0.000611817	0.00105268
ENSMUST00000020350	Lgr5	-6.37146	1.50211	3.50725e-40	2.18667e-39
ENSMUST00000020358	Rab1a	-0.564414	7.32805	6.60445e-08	1.54233e-07
ENSMUST00000020361	Ndufs7	1.65642	6.26757	9.47354e-28	4.38998e-27
ENSMUST00000020365	Pwwp3a	1.67065	2.45151	2.00713e-12	5.79853e-12
ENSMUST00000020372	Uqcr11	0.746619	6.7772	1.23223e-07	2.82999e-07
ENSMUST00000020374	Cnot2	-1.21157	2.56431	0.023127	0.0329918
ENSMUST00000020375	Rab3ip	0.252947	2.18391	0.262636	0.310738
ENSMUST00000020377	Tcf3	0.995571	1.35091	0.150015	0.186886
ENSMUST00000020378	Best3	9.44067	1.49651	9.92533e-52	7.82502e-51
ENSMUST00000020379	Tcf3	1.81982	2.2983	0.00134735	0.00223917
ENSMUST00000020381	Frs2	-0.733332	4.68849	2.48096e-09	6.26943e-09
ENSMUST00000020382	Yeats4	-0.687313	3.78638	1.30993e-06	2.81186e-06
ENSMUST00000020397	Snrpd3	1.0097	4.82331	4.19172e-15	1.34451e-14
ENSMUST00000020399	Cpm	1.1693	2.43522	3.36302e-06	7.00292e-06
ENSMUST00000020403	Csrp2	-1.98933	-0.0630949	0.000197336	0.00035664
ENSMUST00000020408	Mdm2	1.4139	5.87404	6.17833e-29	2.95021e-28
ENSMUST00000020420	Ap3d1	0.0136095	6.07286	0.899924	0.917152
ENSMUST00000020437	Mdm1	1.30947	-0.103878	0.0208697	0.0299686
ENSMUST00000020440	Timm13	0.104823	3.97891	0.587804	0.636261
ENSMUST00000020441	Vps13d	-1.6681	4.71546	9.36924e-08	2.16727e-07
ENSMUST00000020444	Llph	-0.631155	3.27967	7.55587e-05	0.000142066
ENSMUST00000020446	Tmbim4	-1.21319	4.79094	1.42152e-17	4.95716e-17
ENSMUST00000020448	Irak3	4.04525	1.09241	3.98509e-10	1.04113e-09
ENSMUST00000020449	Helb	-1.0073	3.17348	4.23111e-09	1.05618e-08
ENSMUST00000020452	Prmt2	2.40968	0.146964	1.96018e-05	3.87098e-05
ENSMUST00000020454	Hmg20b	0.109856	0.705567	0.865896	0.88771
ENSMUST00000020457	Fzr1	0.403758	0.968102	0.495477	0.547955
ENSMUST00000020461	Nfic	-0.70587	3.24974	0.177037	0.217245
ENSMUST00000020463	Ncln	-0.40916	4.67486	0.0134351	0.0198114
ENSMUST00000020478	Hcfc2	0.91944	3.51975	2.38856e-10	6.31758e-10
ENSMUST00000020484	Txnrd1	0.0728491	6.55686	0.492782	0.545378
ENSMUST00000020485	Glt8d2	4.13162	-0.279178	2.44352e-21	9.52429e-21
ENSMUST00000020488	D10Wsu102e	-0.918738	3.79837	7.27745e-11	1.96641e-10
ENSMUST00000020490	Wdr82	-0.656774	5.18582	2.4809e-08	5.9294e-08
ENSMUST00000020493	Pofut2	0.68951	4.26357	1.50131e-07	3.43214e-07
ENSMUST00000020496	Adarb1	-1.19403	3.52109	0.0106863	0.01596
ENSMUST00000020497	Aldh1l2	3.84369	1.72549	2.16998e-35	1.2167e-34
ENSMUST00000020500	Appl2	0.6389	4.13697	3.54069e-07	7.90369e-07
ENSMUST00000020501	Sumo3	-1.01569	3.19499	0.00085102	0.00144216
ENSMUST00000020504	Hint1	-0.857769	6.07426	3.94466e-10	1.03099e-09
ENSMUST00000020513	Papolg	-0.110789	2.73521	0.557697	0.607635
ENSMUST00000020520	Pus10	-4.63235	0.54786	6.74575e-09	1.66522e-08
ENSMUST00000020522	Pfkl	-1.67189	3.92027	2.50363e-25	1.08586e-24
ENSMUST00000020523	Pex13	-1.52536	5.58974	1.13333e-42	7.44432e-42
ENSMUST00000020524	Rhbdf1	2.20887	2.68832	1.03669e-07	2.39193e-07
ENSMUST00000020528	Mpg	-1.28903	1.71331	4.1778e-07	9.27207e-07
ENSMUST00000020529	Ahsa2	0.0526857	4.84597	0.742813	0.778819
ENSMUST00000020530	Nprl3	0.825003	2.31199	0.00256282	0.00413024
ENSMUST00000020538	Xpo1	0.124483	4.41957	0.565286	0.614823
ENSMUST00000020543	Cpeb4	-0.898639	0.708371	0.105147	0.134854
ENSMUST00000020546	Stc2	3.24653	1.07799	9.68275e-22	3.81866e-21
ENSMUST00000020549	Gzmm	5.05426	0.528203	4.75682e-35	2.64784e-34
ENSMUST00000020550	Cdc34	1.48323	3.22615	2.61059e-07	5.8755e-07
ENSMUST00000020551	Asb3	0.308585	2.01132	0.263588	0.311734
ENSMUST00000020552	Tpgs1	0.512272	3.26748	0.00618926	0.00952085
ENSMUST00000020553	Chac2	-1.66441	0.488449	0.000448385	0.000781489
ENSMUST00000020562	Cct4	0.364825	6.09575	0.00562482	0.00869206
ENSMUST00000020564	Shc2	5.68427	1.34187	5.20976e-43	3.44433e-42
ENSMUST00000020568	Wdpcp	-0.503053	0.569111	0.0675034	0.0895508
ENSMUST00000020575	Fstl3	3.92469	-0.0100797	8.62926e-15	2.7388e-14
ENSMUST00000020576	Ccng1	3.54436	8.42593	8.65598e-153	1.76412e-151
ENSMUST00000020578	Nudcd2	-0.675939	3.25758	0.000137589	0.000252708
ENSMUST00000020580	Polrmt	0.974966	4.18247	1.59892e-06	3.41103e-06
ENSMUST00000020581	Hcn2	0.775761	-0.0287374	0.00826426	0.0125246
ENSMUST00000020586	Slc22a4	-0.060908	1.58325	0.823676	0.850919
ENSMUST00000020608	Ppp2ca	0.341049	7.49265	0.00154916	0.00255954
ENSMUST00000020617	Flt4	-2.12822	4.15074	1.61791e-32	8.49045e-32
ENSMUST00000020624	Cnot6	-3.35286	2.15161	1.29493e-28	6.14072e-28
ENSMUST00000020625	Phykpl	0.194971	2.49584	0.501946	0.554225
ENSMUST00000020628	Zfp354a	-1.55438	-0.196924	0.0591246	0.0791591
ENSMUST00000020629	Gfpt2	4.57258	2.85694	2.88214e-57	2.47595e-56
ENSMUST00000020630	Hspa4	-0.221936	7.2183	0.022407	0.0320276
ENSMUST00000020634	Mapk9	-0.262048	5.43465	0.0106597	0.0159231
ENSMUST00000020637	Canx	-2.03702	8.042	9.85278e-82	1.15941e-80
ENSMUST00000020640	Rack1	-0.0923279	7.18343	0.443403	0.496792
ENSMUST00000020643	Rufy1	0.711356	4.79628	5.45393e-10	1.41555e-09
ENSMUST00000020647	Mrnip	-1.00724	0.22682	0.003443	0.00546276
ENSMUST00000020649	Rad50	-0.0604905	3.24272	0.752397	0.787274
ENSMUST00000020653	Sar1b	1.07603	7.62706	2.9627e-19	1.08564e-18
ENSMUST00000020655	Jade2	-1.19954	2.16412	0.0336153	0.0468754
ENSMUST00000020657	Ube2b	2.4759	7.77871	3.70476e-94	4.97245e-93
ENSMUST00000020662	Kremen1	1.97489	5.01824	7.96565e-48	5.83611e-47
ENSMUST00000020665	Med7	-0.389411	3.39033	0.0188098	0.027172
ENSMUST00000020673	Vdac1	2.4623	7.00941	1.02946e-36	5.95761e-36
ENSMUST00000020681	Slu7	0.843731	5.07259	0.0108065	0.0161291
ENSMUST00000020683	Hus1	1.04187	1.93829	0.019124	0.0275991
ENSMUST00000020685	Pttg1	-0.411878	1.55321	0.549699	0.600055
ENSMUST00000020687	Pttg1	0.9151	3.55356	0.0568688	0.0763926
ENSMUST00000020692	Btg2	2.307	5.0968	2.53613e-33	1.36043e-32
ENSMUST00000020695	Tns3	-1.67926	4.65317	1.13091e-36	6.53579e-36
ENSMUST00000020699	Castor1	1.50473	1.04316	4.91927e-07	1.08692e-06
ENSMUST00000020702	Igfbp3	1.01237	4.84894	6.49052e-14	1.99492e-13
ENSMUST00000020704	Igfbp1	-12.8467	7.05179	5.15629e-190	1.31862e-188
ENSMUST00000020705	Pes1	0.876954	5.24383	3.27874e-17	1.13036e-16
ENSMUST00000020706	Adcy1	1.91982	-0.189767	1.21966e-05	2.44509e-05
ENSMUST00000020710	Tcn2	-4.36355	3.51303	4.0268e-06	8.34203e-06
ENSMUST00000020717	Arf5	-0.362449	4.94116	0.027842	0.0392795
ENSMUST00000020718	Smtn	8.39807	3.45985	2.6192e-101	3.76199e-100
ENSMUST00000020719	2310033P09Rik	-1.11508	1.69255	0.000110311	0.000204425
ENSMUST00000020721	Smtn	2.48719	2.36137	5.57132e-05	0.00010604
ENSMUST00000020732	Obscn	14.7224	9.16294	0	0
ENSMUST00000020734	Eif4enif1	0.47567	3.36075	0.26969	0.318314
ENSMUST00000020741	Drg1	0.168872	4.99144	0.165224	0.204051
ENSMUST00000020749	Mtif2	-0.754565	4.42527	6.81104e-08	1.58941e-07
ENSMUST00000020754	Cfap36	-1.69336	3.56065	1.65588e-25	7.22499e-25
ENSMUST00000020755	Ppp4r3b	-1.37078	5.46848	6.30691e-28	2.93329e-27
ENSMUST00000020756	Pnpt1	-1.15487	4.67854	5.38663e-20	2.01871e-19
ENSMUST00000020759	Efemp1	-0.157097	3.06738	0.40896	0.46305
ENSMUST00000020767	Polm	0.285353	0.374742	0.61051	0.657839
ENSMUST00000020768	Pgam2	12.285	8.44603	1.55777e-250	5.5794e-249
ENSMUST00000020769	Dbnl	-0.986572	1.73137	0.00803814	0.0122016
ENSMUST00000020770	Mrps24	1.68006	0.997994	0.00820287	0.0124381
ENSMUST00000020775	Dynll2	0.352916	7.19377	0.00364264	0.00576655
ENSMUST00000020776	Ccdc117	-0.00823006	4.83376	0.944986	0.955057
ENSMUST00000020794	Ska2	0.985489	0.58526	0.000608258	0.00104698
ENSMUST00000020801	Smg8	0.458464	3.80043	0.00116694	0.0019516
ENSMUST00000020804	Gdpd1	2.38602	1.85527	2.89803e-18	1.03114e-17
ENSMUST00000020820	Mrpl22	0.209665	3.92439	0.166182	0.205135
ENSMUST00000020821	Tubd1	1.38281	2.34889	7.4198e-11	2.00467e-10
ENSMUST00000020822	Cnot8	0.478554	4.72329	0.00810296	0.0122971
ENSMUST00000020824	Rps6kb1	-0.372614	5.39414	0.00102186	0.0017177
ENSMUST00000020826	Sap30l	0.443866	4.31487	0.000792751	0.00134801
ENSMUST00000020827	Rnft1	-0.669696	5.1786	3.90653e-08	9.24103e-08
ENSMUST00000020831	Fam114a2	0.736453	5.42572	1.28804e-11	3.59987e-11
ENSMUST00000020835	Ppm1d	0.802092	3.07734	5.66048e-05	0.00010768
ENSMUST00000020843	Acaca	-1.86981	5.1358	5.87636e-54	4.7982e-53
ENSMUST00000020846	Srebf1	0.00267815	4.05162	0.98208	0.986782
ENSMUST00000020849	Tom1l1	-1.33469	3.14268	1.41868e-13	4.2934e-13
ENSMUST00000020851	Cox11	0.172131	2.5909	0.380969	0.434645
ENSMUST00000020856	Bzw2	3.74766	5.417	3.29036e-160	7.00967e-159
ENSMUST00000020864	Pctp	-5.78779	6.41394	1.14183e-234	3.75592e-233
ENSMUST00000020877	Twistnb	-0.227159	4.22273	0.11944	0.151562
ENSMUST00000020885	Sypl	1.22377	6.58166	1.41242e-30	7.0452e-30
ENSMUST00000020886	Nampt	0.136334	7.23863	0.35334	0.406034
ENSMUST00000020896	Tspan13	4.8553	3.10472	5.80604e-74	6.27665e-73
ENSMUST00000020904	Rock2	1.40607	6.10924	5.98585e-38	3.56902e-37
ENSMUST00000020908	E2f6	3.91738	4.74927	1.67433e-40	1.05112e-39
ENSMUST00000020909	Laptm4a	0.0256461	7.39918	0.809536	0.837947
ENSMUST00000020911	Sdc1	-5.64667	6.16342	3.86932e-131	6.93909e-130
ENSMUST00000020922	Trib2	2.30629	2.75844	2.56044e-19	9.39592e-19
ENSMUST00000020927	Hs1bp3	-0.664001	3.22028	0.000406525	0.000711657
ENSMUST00000020929	Amz2	1.76371	3.27101	7.7427e-13	2.27173e-12
ENSMUST00000020930	Gna13	0.111894	5.26917	0.35382	0.406484
ENSMUST00000020931	Smc6	-0.124717	4.59732	0.417606	0.471403
ENSMUST00000020938	Fam20a	-4.18379	4.07918	8.62656e-79	9.87215e-78
ENSMUST00000020947	Rdh14	0.446054	4.36021	0.00122197	0.00203947
ENSMUST00000020948	Abca8b	-0.954287	5.80505	1.77899e-16	5.99384e-16
ENSMUST00000020949	Map2k6	0.653102	3.45875	0.0416808	0.0572874
ENSMUST00000020954	Trappc12	-0.392703	1.81113	0.366268	0.419361
ENSMUST00000020957	Adi1	-1.55794	6.43311	3.24689e-36	1.85744e-35
ENSMUST00000020958	Klhl29	3.6123	0.728685	3.77891e-23	1.54927e-22
ENSMUST00000020959	Rnaseh1	1.0742	2.49496	2.14874e-08	5.15494e-08
ENSMUST00000020962	Ubxn2a	1.13273	5.9518	2.51897e-17	8.71836e-17
ENSMUST00000020969	Cmpk2	-1.33108	1.87224	3.47016e-07	7.75238e-07
ENSMUST00000020970	Rsad2	-1.93991	3.47042	6.42721e-19	2.32895e-18
ENSMUST00000020971	Rnf144a	-0.265002	1.52915	0.697429	0.737324
ENSMUST00000020974	Id2	-5.28723	5.26406	3.59629e-218	1.09239e-216
ENSMUST00000020977	Dus4l	0.18194	2.12211	0.384957	0.438545
ENSMUST00000020979	Bcap29	0.488967	3.911	0.0018758	0.00307179
ENSMUST00000020980	Rrm2	-1.49085	1.71999	8.05499e-07	1.75427e-06
ENSMUST00000020981	Cenpo	-0.0256173	0.067612	0.929118	0.941727
ENSMUST00000020982	Klf11	-0.690285	3.48823	1.77958e-05	3.52391e-05
ENSMUST00000020984	Adcy3	1.5986	-0.436225	0.009257	0.0139352
ENSMUST00000020986	Dnajc27	6.63503	5.08581	2.03973e-305	9.68168e-304
ENSMUST00000020991	Dnmt3a	1.13349	4.54077	6.64913e-18	2.34186e-17
ENSMUST00000020997	Sh3yl1	-4.06259	1.62694	1.78635e-23	7.40009e-23
ENSMUST00000020999	Kif3c	4.04253	3.78261	2.67771e-66	2.61933e-65
ENSMUST00000021001	Rab10	1.21106	7.90204	1.51124e-30	7.5292e-30
ENSMUST00000021018	Taf15	-0.534243	5.24351	2.05366e-07	4.65631e-07
ENSMUST00000021028	Itgb3	-2.12415	2.63301	3.82728e-19	1.39681e-18
ENSMUST00000021030	Mettl2	-0.788815	2.33911	8.48398e-05	0.000158881
ENSMUST00000021033	Rad51d	-1.54466	1.39134	0.000115393	0.000213422
ENSMUST00000021039	Lig3	1.03895	0.911346	0.288129	0.337644
ENSMUST00000021046	Ddx42	0.408415	5.9702	6.21139e-06	1.27214e-05
ENSMUST00000021048	Ftsj3	0.134991	5.98009	0.238814	0.28497
ENSMUST00000021049	Psmc5	1.35182	6.9169	2.26875e-30	1.12745e-29
ENSMUST00000021050	Adap2	-3.98091	4.42936	5.42731e-102	7.82186e-101
ENSMUST00000021052	Smarcd2	-2.22676	4.0733	2.59184e-28	1.21771e-27
ENSMUST00000021056	Scn4a	14.0282	7.47509	0	0
ENSMUST00000021060	Polg2	-1.25114	0.985154	2.10937e-05	4.1575e-05
ENSMUST00000021062	Ddx5	-0.396204	8.15778	0.00287127	0.00459991
ENSMUST00000021063	Psmd12	0.659979	6.29377	2.06329e-11	5.70754e-11
ENSMUST00000021065	Cacng1	15.0742	7.0464	0	0
ENSMUST00000021071	Gprc5c	-1.14151	-0.0820111	0.0129051	0.0190752
ENSMUST00000021077	Slc9a3r1	-5.57952	6.07289	3.47977e-209	1.00074e-207
ENSMUST00000021078	Fdxr	-2.05096	2.50507	2.44314e-16	8.18509e-16
ENSMUST00000021082	Nt5c	-1.87557	2.37377	1.33863e-14	4.22014e-14
ENSMUST00000021083	Jpt1	2.06813	3.49096	5.72273e-29	2.73678e-28
ENSMUST00000021085	Nup85	0.799946	3.61487	7.79373e-07	1.69898e-06
ENSMUST00000021087	Mif4gd	-0.720107	4.0689	0.000730507	0.00124768
ENSMUST00000021089	Slc25a19	-0.0275114	2.49086	0.922236	0.935685
ENSMUST00000021090	Grb2	-0.210488	5.48525	0.0507179	0.0687079
ENSMUST00000021091	Pafah1b1	0.940667	7.01383	8.58877e-18	3.01497e-17
ENSMUST00000021097	Recql5	-0.202078	3.29707	0.210962	0.254643
ENSMUST00000021101	Sap30bp	-0.652089	1.86255	0.0348252	0.0484364
ENSMUST00000021114	Galk1	-4.85955	4.3021	4.74981e-119	7.83225e-118
ENSMUST00000021116	Unk	0.195952	2.99146	0.252895	0.300108
ENSMUST00000021119	Aspa	-1.61744	2.29997	1.32817e-11	3.71122e-11
ENSMUST00000021130	Ten1	3.79713	0.883971	3.85644e-25	1.66463e-24
ENSMUST00000021133	Srp68	1.41845	6.59466	7.80221e-48	5.71802e-47
ENSMUST00000021134	Tsen54	1.26522	1.92402	3.55546e-07	7.93456e-07
ENSMUST00000021135	Ncbp3	-0.554687	4.05407	3.28508e-06	6.8451e-06
ENSMUST00000021142	Atp2a3	3.54295	2.71563	2.54733e-50	1.95546e-49
ENSMUST00000021147	Exoc7	0.941439	5.40882	8.18625e-14	2.50581e-13
ENSMUST00000021148	Ube2g1	1.13414	6.99279	1.90209e-21	7.43902e-21
ENSMUST00000021157	Med31	1.60461	1.73819	2.3862e-08	5.70844e-08
ENSMUST00000021158	Txndc17	-1.15923	5.08067	2.38527e-21	9.30154e-21
ENSMUST00000021166	Cygb	1.59746	3.38887	1.31803e-17	4.59816e-17
ENSMUST00000021170	Mxra7	1.66482	1.86833	1.36465e-11	3.81022e-11
ENSMUST00000021173	Mfsd11	0.703248	3.11349	0.000281428	0.000500672
ENSMUST00000021177	Sec14l1	4.68672	3.43827	1.13862e-24	4.85462e-24
ENSMUST00000021181	0610010K14Rik	0.804019	2.29198	0.0012231	0.0020411
ENSMUST00000021183	Eral1	0.936136	4.0504	3.12826e-12	8.96704e-12
ENSMUST00000021187	Dhrs13	-1.80756	1.02381	7.83001e-06	1.59043e-05
ENSMUST00000021197	Blmh	-0.173013	4.91786	0.167615	0.206763
ENSMUST00000021201	Cpd	0.866323	6.14918	2.11732e-19	7.78784e-19
ENSMUST00000021203	Timm22	1.06496	2.8152	4.19122e-07	9.30023e-07
ENSMUST00000021204	Nxn	4.86047	4.2581	9.29653e-146	1.81179e-144
ENSMUST00000021207	Rflnb	4.01988	3.08184	2.71614e-76	3.01722e-75
ENSMUST00000021209	Doc2b	4.18006	1.82629	5.81978e-26	2.5738e-25
ENSMUST00000021217	Nme2	0.921452	5.43056	2.63062e-10	6.94264e-10
ENSMUST00000021220	Nme1	-0.611544	1.08638	0.171089	0.21071
ENSMUST00000021226	Luc7l3	0.259793	4.87174	0.0670445	0.0889885
ENSMUST00000021227	Ankrd40	-0.558606	4.26821	0.0840409	0.109747
ENSMUST00000021231	Abcc3	-10.5412	8.14004	0	0
ENSMUST00000021239	Lrrc59	-0.446233	6.25205	5.59719e-05	0.000106524
ENSMUST00000021243	Slc35b1	-0.285624	4.01615	0.0566701	0.0761418
ENSMUST00000021246	Snx11	0.884196	1.3398	0.0416047	0.0571952
ENSMUST00000021249	Scrn2	-2.13933	3.57458	1.26617e-21	4.97496e-21
ENSMUST00000021251	Lrrc46	-3.62904	-0.492693	9.3587e-20	3.4811e-19
ENSMUST00000021271	Per1	2.31206	5.44267	9.36774e-07	2.03198e-06
ENSMUST00000021273	Vamp2	2.01271	5.16492	4.75137e-51	3.69771e-50
ENSMUST00000021282	Pfas	-0.250158	3.01663	0.236904	0.282904
ENSMUST00000021283	Pik3r5	-0.0705817	0.378148	0.83641	0.86148
ENSMUST00000021284	Ntn1	0.844069	3.63854	3.12063e-06	6.51205e-06
ENSMUST00000021285	Stx8	0.358507	3.0772	0.0294323	0.0413754
ENSMUST00000021286	Stx8	-0.316533	0.640579	0.334876	0.387277
ENSMUST00000021296	Tmem101	1.46669	2.68324	6.70949e-14	2.06122e-13
ENSMUST00000021297	Lsm12	1.03938	5.75505	2.3069e-27	1.05819e-26
ENSMUST00000021306	Eftud2	0.766402	1.8844	0.11956	0.15168
ENSMUST00000021313	Dcakd	-1.3292	3.41221	1.78347e-11	4.95075e-11
ENSMUST00000021314	Nmt1	0.258188	6.51467	0.0108722	0.0162195
ENSMUST00000021324	Map3k14	2.20053	3.13761	9.6486e-20	3.58578e-19
ENSMUST00000021329	Gosr2	0.169453	5.81705	0.146535	0.183
ENSMUST00000021332	Fkbp3	2.26991	5.78631	1.59194e-66	1.56265e-65
ENSMUST00000021335	Scfd1	-2.107	4.40846	9.66594e-47	6.94558e-46
ENSMUST00000021338	Ap4s1	2.09342	4.19454	5.88504e-38	3.50974e-37
ENSMUST00000021339	Dtd2	-1.18147	2.9789	1.44193e-11	4.02069e-11
ENSMUST00000021345	Gtf2a1	0.0212649	5.20746	0.882387	0.902175
ENSMUST00000021347	Sel1l	-1.45131	6.87541	4.83562e-45	3.33956e-44
ENSMUST00000021356	Dnaaf2	0.210121	1.27099	0.542151	0.592881
ENSMUST00000021362	Klhdc2	1.59159	5.89696	7.41947e-53	5.9548e-52
ENSMUST00000021368	Nemf	0.761768	5.6057	2.93184e-11	8.0566e-11
ENSMUST00000021370	L2hgdh	-0.290282	5.54724	0.00393254	0.00620305
ENSMUST00000021372	Dmac2l	0.567968	2.25116	0.049787	0.0675153
ENSMUST00000021375	Sec23a	-0.476152	7.17248	6.69146e-07	1.46637e-06
ENSMUST00000021377	Cdkl1	3.33334	-0.457242	2.03078e-15	6.59122e-15
ENSMUST00000021379	Gemin2	-2.03405	2.83446	2.42789e-26	1.08374e-25
ENSMUST00000021380	Trappc6b	-0.250812	4.6745	0.0640143	0.0852427
ENSMUST00000021381	Pnn	0.768297	5.20259	1.35761e-09	3.46554e-09
ENSMUST00000021390	Galc	-0.415605	2.64529	0.0252415	0.0358191
ENSMUST00000021405	Polr2h	0.256994	2.33483	0.29156	0.341303
ENSMUST00000021406	2700097O09Rik	0.314499	0.512678	0.285667	0.335053
ENSMUST00000021407	Srp54a	0.548705	5.4323	1.21349e-05	2.4333e-05
ENSMUST00000021410	Ppp2r3c	0.206927	3.76896	0.149956	0.186822
ENSMUST00000021411	Prorp	0.243874	2.91233	0.219866	0.26441
ENSMUST00000021412	Psma6	0.150747	6.55483	0.158562	0.196483
ENSMUST00000021413	Nfkbia	-0.06655	5.08965	0.645689	0.690268
ENSMUST00000021416	Mbip	0.594472	1.26108	0.0102367	0.0153291
ENSMUST00000021424	Sptlc2	-1.34618	3.4547	5.75475e-14	1.7735e-13
ENSMUST00000021425	Ahsa1	0.331885	6.82953	0.00176943	0.00290414
ENSMUST00000021428	Snw1	1.07409	5.82322	9.55668e-23	3.86499e-22
ENSMUST00000021438	Nova1	8.25092	1.77055	2.10882e-67	2.09104e-66
ENSMUST00000021443	Mthfd1	-2.9612	6.7718	6.93355e-81	8.11386e-80
ENSMUST00000021447	Ppp2r5e	-1.56006	5.90847	1.47722e-39	9.08296e-39
ENSMUST00000021450	Sgpp1	-1.74243	5.86841	9.21644e-62	8.437e-61
ENSMUST00000021458	Sptb	9.50293	7.75902	0	0
ENSMUST00000021459	Rab15	8.23565	2.44856	1.57649e-83	1.89732e-82
ENSMUST00000021466	Atl1	0.650115	0.297687	0.0426808	0.0585351
ENSMUST00000021467	Sav1	1.90978	5.17485	3.92849e-56	3.3198e-55
ENSMUST00000021471	Tmx1	-1.24659	5.00824	2.59554e-25	1.12496e-24
ENSMUST00000021479	Actr10	-0.295562	4.44127	0.0320047	0.0447537
ENSMUST00000021506	Serpina3n	-6.6625	8.5579	4.42918e-252	1.59313e-250
ENSMUST00000021512	Dhrs7	-0.976435	4.30187	9.07675e-12	2.55566e-11
ENSMUST00000021514	Ppm1a	-0.0674183	4.67968	0.545691	0.596166
ENSMUST00000021522	Glrx5	-0.718617	5.04123	2.47278e-06	5.20291e-06
ENSMUST00000021523	Mnat1	1.35101	3.13505	1.14755e-14	3.62765e-14
ENSMUST00000021527	Prkch	0.590415	2.73973	0.00139804	0.00232008
ENSMUST00000021530	Hif1a	-1.65507	5.16008	2.04607e-29	9.89862e-29
ENSMUST00000021532	Snapc1	0.23572	2.61755	0.216632	0.260879
ENSMUST00000021536	Atp6v1d	0.810328	5.52581	8.60032e-12	2.42582e-11
ENSMUST00000021539	Vrk1	-0.369511	-0.408763	0.536096	0.5872
ENSMUST00000021547	Zfyve26	-0.467527	4.2796	0.000822713	0.00139624
ENSMUST00000021552	Zfp36l1	-2.0734	6.51121	5.02197e-88	6.33521e-87
ENSMUST00000021554	Actn1	-1.36319	3.95686	8.47255e-16	2.7837e-15
ENSMUST00000021558	Galnt16	8.56932	1.53702	2.24837e-62	2.07845e-61
ENSMUST00000021559	Erh	0.360474	3.59182	0.0444572	0.0607777
ENSMUST00000021564	Smoc1	-6.05446	5.77547	3.04655e-176	7.2303e-175
ENSMUST00000021567	Pcnx	1.3698	5.74834	2.24357e-28	1.05623e-27
ENSMUST00000021572	Wdr37	1.03067	3.70596	2.81095e-12	8.08029e-12
ENSMUST00000021574	Gtpbp4	1.04359	5.74499	2.63049e-19	9.6502e-19
ENSMUST00000021594	Tdp1	0.651008	0.775707	0.50782	0.559752
ENSMUST00000021595	Psmc1	0.300905	7.26244	0.00248831	0.00401551
ENSMUST00000021596	Nrde2	0.0477383	3.57483	0.738774	0.775256
ENSMUST00000021603	Fbln5	0.818359	1.20372	0.00693938	0.0106201
ENSMUST00000021605	Trip11	-0.277364	5.74179	0.0300226	0.0421399
ENSMUST00000021606	Atxn3	-1.80242	4.0682	3.63356e-41	2.32069e-40
ENSMUST00000021607	Lgmn	-0.36333	4.38391	0.0605433	0.0809263
ENSMUST00000021609	Golga5	-0.0435291	0.467048	0.875028	0.895698
ENSMUST00000021611	Pitrm1	0.841973	4.40154	1.79731e-07	4.08933e-07
ENSMUST00000021614	Pfkp	1.01266	1.1461	0.00496238	0.00772812
ENSMUST00000021617	Asb2	12.0751	8.52257	0	0
ENSMUST00000021620	Otub2	1.09458	0.9471	0.0156457	0.0228601
ENSMUST00000021630	Akr1c6	-15.0431	7.70467	0	0
ENSMUST00000021631	Ppp4r4	-5.83218	2.13205	6.55945e-63	6.12392e-62
ENSMUST00000021632	Akr1c12	-11.0753	5.461	0	0
ENSMUST00000021634	Akr1c13	-9.2563	5.22606	0	0
ENSMUST00000021641	Tshz3	1.34544	0.955414	7.01406e-07	1.53468e-06
ENSMUST00000021645	Dcaf4	3.80424	3.61297	2.72151e-45	1.89135e-44
ENSMUST00000021647	Numb	-1.26185	1.08835	0.044681	0.0610639
ENSMUST00000021649	Acot2	2.79872	5.93878	1.12417e-45	7.87943e-45
ENSMUST00000021652	Acot4	-7.4209	6.02568	1.02606e-258	3.80931e-257
ENSMUST00000021653	Acot3	-11.5445	3.52275	1.39061e-88	1.75862e-87
ENSMUST00000021661	Coq6	1.10975	3.37233	1.02967e-06	2.22569e-06
ENSMUST00000021662	Entpd5	-5.41191	6.98453	5.5306e-35	3.07048e-34
ENSMUST00000021666	Abcd4	-0.795843	3.05031	2.9152e-05	5.68052e-05
ENSMUST00000021667	Isca2	-0.25531	3.56128	0.128801	0.162297
ENSMUST00000021668	Npc2	-0.585244	5.17591	1.33746e-05	2.67324e-05
ENSMUST00000021669	Fcf1	-0.586309	3.71053	0.000202865	0.000366215
ENSMUST00000021670	Ylpm1	-0.749015	3.93165	0.00297971	0.00476341
ENSMUST00000021674	Fos	3.41046	3.04005	3.80418e-14	1.1814e-13
ENSMUST00000021676	Erg28	-4.62864	4.33434	5.53971e-115	8.89225e-114
ENSMUST00000021681	Vash1	2.01649	0.798116	8.78361e-12	2.47642e-11
ENSMUST00000021682	Angel1	1.33963	2.89511	4.53904e-10	1.18317e-09
ENSMUST00000021684	Cyp46a1	-2.76351	0.263361	3.13419e-13	9.347e-13
ENSMUST00000021685	Hhipl1	1.90444	1.40927	5.06023e-11	1.37565e-10
ENSMUST00000021692	Yy1	-0.379387	6.07419	0.000117615	0.000217152
ENSMUST00000021693	Slc25a29	0.368996	1.88792	0.0989077	0.127515
ENSMUST00000021698	Hsp90aa1	-1.66931	6.90713	3.4297e-16	1.14266e-15
ENSMUST00000021706	Traf3	0.447945	3.32641	0.192377	0.234223
ENSMUST00000021714	Zfyve21	-2.75599	3.1581	1.51152e-33	8.14589e-33
ENSMUST00000021715	Xrcc3	-0.997445	0.537918	0.0118697	0.017631
ENSMUST00000021719	Atp5mpl	1.04878	4.89768	1.16475e-09	2.98162e-09
ENSMUST00000021726	Adssl1	5.09611	8.58838	3.6169e-267	1.38117e-265
ENSMUST00000021728	Siva1	1.85251	2.11903	5.45477e-14	1.68227e-13
ENSMUST00000021738	Gpr137b	0.724895	0.162278	0.0644834	0.0858269
ENSMUST00000021772	Mrs2	0.775851	5.06905	2.39303e-13	7.17119e-13
ENSMUST00000021773	Gpld1	-8.22018	7.32601	0	0
ENSMUST00000021784	Irf4	3.39406	1.10584	6.35701e-15	2.02649e-14
ENSMUST00000021785	Exoc2	0.559896	3.90047	0.000203131	0.00036667
ENSMUST00000021790	Tmem14c	-0.910408	5.28012	7.00161e-06	1.42764e-05
ENSMUST00000021793	Elovl2	-14.3912	8.76629	0	0
ENSMUST00000021794	Nedd9	-0.655453	1.90994	0.300869	0.351325
ENSMUST00000021796	Edn1	1.51976	1.0699	5.49181e-06	1.12858e-05
ENSMUST00000021797	Tbc1d7	0.147037	0.319057	0.839991	0.864748
ENSMUST00000021800	Mcur1	0.256683	5.72196	0.00917035	0.0138096
ENSMUST00000021802	Cap2	12.2874	7.40822	0	0
ENSMUST00000021803	Nup153	1.12894	6.04885	2.33952e-20	8.8711e-20
ENSMUST00000021806	Tpmt	-4.7382	3.94483	2.27679e-111	3.54922e-110
ENSMUST00000021807	Dek	-0.00300284	5.42444	0.969603	0.976293
ENSMUST00000021810	Id4	-0.162725	0.965556	0.627434	0.673198
ENSMUST00000021820	Aspn	7.44918	3.0126	6.8042e-94	9.11799e-93
ENSMUST00000021822	Ogn	3.51727	4.00181	6.16925e-94	8.27148e-93
ENSMUST00000021824	Nol8	-0.146435	3.83893	0.516189	0.567794
ENSMUST00000021832	Wrnip1	-2.63923	4.93648	2.02115e-90	2.60401e-89
ENSMUST00000021843	Nqo2	-3.50692	2.71896	2.49462e-18	8.89351e-18
ENSMUST00000021844	Ripk1	-3.34184	4.34201	1.50267e-84	1.82579e-83
ENSMUST00000021847	Pxdc1	-2.74872	3.60598	3.48439e-38	2.09179e-37
ENSMUST00000021854	Eci2	-2.17985	5.42841	2.43431e-62	2.24952e-61
ENSMUST00000021857	Fars2	-0.401956	1.71281	0.270025	0.318693
ENSMUST00000021860	Ly86	-1.64924	0.829615	2.48263e-09	6.27303e-09
ENSMUST00000021864	Ssr1	-2.34218	5.54746	1.15942e-104	1.71176e-103
ENSMUST00000021866	Riok1	0.781451	3.05714	1.35141e-06	2.89795e-06
ENSMUST00000021880	Ctla2a	2.48628	1.047	8.33299e-07	1.81342e-06
ENSMUST00000021884	Ctla2b	-0.693023	0.128542	0.126113	0.159258
ENSMUST00000021900	Sema4d	8.51525	3.6276	3.47271e-113	5.51852e-112
ENSMUST00000021903	Gadd45g	1.94881	6.15928	2.03438e-11	5.63001e-11
ENSMUST00000021907	Fbp2	8.66058	4.76041	9.93434e-128	1.73861e-126
ENSMUST00000021913	Auh	0.111996	5.36704	0.279097	0.328302
ENSMUST00000021920	Sptlc1	-0.533863	4.22281	1.32385e-05	2.64687e-05
ENSMUST00000021921	Ptch1	-1.40358	1.99094	0.00032955	0.000582407
ENSMUST00000021929	Habp4	-1.34916	5.68398	4.61858e-33	2.46188e-32
ENSMUST00000021930	Sfxn1	-5.86525	6.11332	0	0
ENSMUST00000021933	Ctsl	-2.46858	9.02642	5.40353e-77	6.05816e-76
ENSMUST00000021937	Zfp346	2.67939	3.69219	2.01051e-57	1.73302e-56
ENSMUST00000021938	Prxl2c	1.39002	-0.116973	0.0024864	0.00401294
ENSMUST00000021939	Cdk20	-1.93652	0.27904	8.83853e-05	0.000165155
ENSMUST00000021940	Lman2	-1.97195	7.11542	1.04344e-62	9.70593e-62
ENSMUST00000021942	Prelid1	-2.28932	4.64106	1.19015e-50	9.1946e-50
ENSMUST00000021948	F12	-14.9823	7.73517	0	0
ENSMUST00000021950	Dbn1	2.31455	1.10125	4.56786e-07	1.0113e-06
ENSMUST00000021956	Ddx41	-0.905715	4.09781	3.23365e-10	8.49791e-10
ENSMUST00000021957	Fam193b	-0.678667	3.40744	0.00195692	0.0031972
ENSMUST00000021958	Pcbd2	-1.9682	2.44536	9.47327e-17	3.22256e-16
ENSMUST00000021959	Txndc15	-1.69597	5.92984	4.58793e-55	3.81987e-54
ENSMUST00000021963	Caml	-0.169686	3.7461	0.253319	0.300557
ENSMUST00000021970	Cxcl14	5.86266	3.8066	4.39955e-113	6.98701e-112
ENSMUST00000021971	Slc25a48	-7.90788	3.05683	1.58324e-124	2.71471e-123
ENSMUST00000021990	Ptdss1	-1.51923	4.83946	3.07209e-26	1.36816e-25
ENSMUST00000021991	Mterf3	0.0472727	3.75662	0.780988	0.81267
ENSMUST00000021993	Uqcrb	0.617872	7.60235	2.50808e-07	5.65231e-07
ENSMUST00000021997	Rsl1	-0.353193	1.07253	0.176219	0.216378
ENSMUST00000022009	Cetn3	-0.687809	3.53801	7.74189e-06	1.57316e-05
ENSMUST00000022013	Adcy2	8.23798	5.0993	0	0
ENSMUST00000022030	Ccnh	-0.435382	3.67424	0.00531031	0.00823863
ENSMUST00000022032	2210016F16Rik	-1.37782	3.85865	2.18063e-20	8.27233e-20
ENSMUST00000022038	Naa35	-0.0742453	4.41991	0.534185	0.585358
ENSMUST00000022040	Agtpbp1	1.61779	2.83293	2.40166e-09	6.07205e-09
ENSMUST00000022051	Nkd2	3.19946	0.281489	5.0614e-12	1.44123e-11
ENSMUST00000022057	Tppp	-0.235114	4.02886	0.191359	0.23313
ENSMUST00000022060	Pdcd6	-2.44063	4.98293	1.85557e-81	2.17847e-80
ENSMUST00000022062	Sdha	0.736193	9.45171	5.44327e-16	1.80217e-15
ENSMUST00000022063	Ccdc127	1.21096	5.27112	6.17274e-26	2.72752e-25
ENSMUST00000022064	Lrrc14b	10.1412	5.85286	0	0
ENSMUST00000022078	Rhobtb3	1.08354	3.78538	4.39665e-11	1.19846e-10
ENSMUST00000022082	Glrx	-2.41264	5.67478	1.66849e-95	2.26697e-94
ENSMUST00000022087	Nsun2	-0.785452	0.0999	0.036372	0.0504551
ENSMUST00000022089	Med10	0.149194	2.13332	0.487032	0.539767
ENSMUST00000022097	Ndufs6	1.04634	5.79778	2.60848e-09	6.5812e-09
ENSMUST00000022098	Mrpl36	-0.156677	2.76371	0.482619	0.535391
ENSMUST00000022099	Lpcat1	-0.125056	1.3126	0.605487	0.653119
ENSMUST00000022102	Clptm1l	-1.16346	5.46621	5.22564e-27	2.37941e-26
ENSMUST00000022104	Tert	-6.77504	0.455447	3.12257e-33	1.67359e-32
ENSMUST00000022115	Xrcc4	-0.240959	2.98436	0.164144	0.202786
ENSMUST00000022119	Atg10	0.155227	1.80019	0.51277	0.564278
ENSMUST00000022120	Acot12	-13.3435	7.10603	0	0
ENSMUST00000022121	Zcchc9	0.379103	3.12776	0.0252412	0.0358191
ENSMUST00000022122	Ckmt2	17.0122	8.98308	0	0
ENSMUST00000022124	Cd180	-2.65562	0.279522	4.56944e-09	1.13817e-08
ENSMUST00000022135	Ak6	1.58654	3.81215	6.3625e-19	2.30583e-18
ENSMUST00000022136	Rad17	0.0266633	3.45916	0.898483	0.91594
ENSMUST00000022145	Serf1	-0.553037	1.40636	0.0298452	0.0419097
ENSMUST00000022147	Smn1	1.00894	2.97324	1.64694e-07	3.75764e-07
ENSMUST00000022148	Mccc2	-1.16229	5.51725	5.37897e-20	2.01644e-19
ENSMUST00000022153	Ptcd2	-0.335731	4.3924	0.00423679	0.00665527
ENSMUST00000022163	Btf3	0.507952	0.413513	0.111445	0.142191
ENSMUST00000022164	Ankra2	0.791124	2.52939	0.000155068	0.000283213
ENSMUST00000022169	Hexb	-1.06773	3.38116	3.48454e-10	9.14211e-10
ENSMUST00000022170	Gfm2	1.18441	0.277003	0.220632	0.265281
ENSMUST00000022172	Polk	-0.123745	2.18493	0.569064	0.618613
ENSMUST00000022176	Hmgcr	-3.35567	4.4862	4.94122e-98	6.86044e-97
ENSMUST00000022189	Aggf1	-0.184348	4.89425	0.0872225	0.113609
ENSMUST00000022196	Ap3b1	-0.702219	5.60329	1.48762e-11	4.14444e-11
ENSMUST00000022197	Scamp1	-1.20139	5.67954	4.4805e-29	2.14878e-28
ENSMUST00000022203	Dimt1	1.34986	2.09444	1.55e-08	3.75435e-08
ENSMUST00000022204	Kif2a	0.174523	3.31637	0.320849	0.372412
ENSMUST00000022212	Plk2	-0.328769	2.47995	0.112409	0.143328
ENSMUST00000022213	Thbs4	14.5895	6.56254	1.52257e-208	4.35407e-207
ENSMUST00000022217	Zfyve16	-0.510214	3.08266	0.00300066	0.00479569
ENSMUST00000022218	Dhfr	-4.81772	4.5769	3.35685e-168	7.61107e-167
ENSMUST00000022220	Msh3	0.127613	2.63815	0.720646	0.758332
ENSMUST00000022222	Erbin	-1.27603	4.161	7.0967e-08	1.65364e-07
ENSMUST00000022224	Trappc13	-0.731992	2.93436	0.000353574	0.000623389
ENSMUST00000022225	Trim23	0.658144	4.24239	7.736e-05	0.000145377
ENSMUST00000022226	Ppwd1	-0.446224	3.08537	0.0090742	0.0136746
ENSMUST00000022228	Cwc27	1.11486	3.9688	1.92259e-13	5.78121e-13
ENSMUST00000022230	Srek1ip1	-0.914419	3.02228	2.77806e-07	6.24192e-07
ENSMUST00000022239	Parp8	4.06632	0.812084	2.64622e-06	5.55494e-06
ENSMUST00000022242	Emb	2.52026	0.714404	2.90178e-13	8.66609e-13
ENSMUST00000022245	Mrps30	0.786441	5.05802	2.17049e-10	5.75218e-10
ENSMUST00000022256	Psmd6	0.800266	6.33315	2.90919e-12	8.35417e-12
ENSMUST00000022257	Atxn7	-0.167846	4.88307	0.111832	0.142647
ENSMUST00000022264	Ptprg	-1.24572	5.06746	1.19085e-25	5.22018e-25
ENSMUST00000022268	Pdhb	1.07836	7.16837	1.80935e-21	7.0807e-21
ENSMUST00000022271	Acox2	-7.72577	6.85398	1.01041e-151	2.04123e-150
ENSMUST00000022272	Kctd6	0.142437	2.89875	0.418753	0.472565
ENSMUST00000022281	Mtrex	0.855578	5.63653	2.03116e-15	6.59161e-15
ENSMUST00000022282	Gpx8	2.59663	0.558273	1.03887e-14	3.289e-14
ENSMUST00000022286	Ndufs4	1.38696	4.73329	5.91202e-18	2.08687e-17
ENSMUST00000022293	Vdac2	1.3861	7.08194	1.18589e-36	6.84884e-36
ENSMUST00000022294	Nkiras1	0.678593	3.90834	1.41084e-05	2.81481e-05
ENSMUST00000022295	Comtd1	0.634283	-0.209846	0.173735	0.213596
ENSMUST00000022296	Ube2e1	0.183129	4.97179	0.146202	0.182593
ENSMUST00000022303	Thrb	-3.32279	2.27044	2.12331e-14	6.65261e-14
ENSMUST00000022304	Thrb	-0.952574	4.81826	5.54027e-15	1.77102e-14
ENSMUST00000022310	Ngly1	-0.165146	5.42914	0.180895	0.221605
ENSMUST00000022311	Oxsm	-2.30708	1.15978	3.28038e-05	6.36476e-05
ENSMUST00000022317	Prxl2a	-0.839578	4.85678	1.66087e-08	4.01371e-08
ENSMUST00000022322	Glud1	-3.04668	8.99507	7.22316e-204	2.02232e-202
ENSMUST00000022327	Ldb3	11.7996	4.69771	6.60884e-235	2.17672e-233
ENSMUST00000022340	Nid2	1.46149	1.92269	0.000335863	0.000593068
ENSMUST00000022341	Rtraf	0.3618	6.83551	0.0030554	0.00487859
ENSMUST00000022343	Nudt13	1.34891	2.71645	4.88231e-13	1.44399e-12
ENSMUST00000022344	Ecd	0.370603	5.09674	0.000197922	0.000357598
ENSMUST00000022345	Dnajc9	1.64048	3.39361	1.78194e-21	6.97665e-21
ENSMUST00000022353	Mss51	8.77226	4.76546	1.94799e-217	5.86104e-216
ENSMUST00000022355	Ppp3cb	3.35551	3.62545	5.38329e-25	2.31426e-24
ENSMUST00000022356	Usp54	-0.752446	1.18672	0.494423	0.546932
ENSMUST00000022358	Zswim8	0.568436	4.21413	0.0190997	0.0275656
ENSMUST00000022368	Plau	3.8322	3.11842	6.83189e-52	5.39792e-51
ENSMUST00000022369	Vcl	1.32881	6.15593	8.79943e-29	4.18686e-28
ENSMUST00000022371	Ap3m1	-3.36421	4.60659	5.08692e-60	4.5453e-59
ENSMUST00000022377	Txndc16	1.60485	2.88172	2.26825e-13	6.80609e-13
ENSMUST00000022378	Ero1l	-2.13045	4.32124	8.50408e-70	8.72889e-69
ENSMUST00000022380	Psmc6	-0.139972	6.51471	0.290794	0.340485
ENSMUST00000022386	Samd4	4.22915	3.57103	1.25503e-22	5.05876e-22
ENSMUST00000022391	Ktn1	5.94423	6.11896	3.39783e-17	1.17091e-16
ENSMUST00000022416	Anxa11	2.52495	6.67759	1.31116e-96	1.79491e-95
ENSMUST00000022418	Tmem254b	-6.53834	5.42206	2.28139e-61	2.07722e-60
ENSMUST00000022419	Ppif	-1.06247	4.79624	7.20502e-19	2.60559e-18
ENSMUST00000022428	Rnase4	-0.472398	5.17695	0.017693	0.0256462
ENSMUST00000022429	Arf4	-2.40291	5.78812	2.45877e-62	2.27129e-61
ENSMUST00000022437	Hacl1	-6.39969	6.48163	4.64297e-131	8.32066e-130
ENSMUST00000022446	Eaf1	-1.8849	4.88929	6.93097e-64	6.56001e-63
ENSMUST00000022450	Tasor	-2.64011	4.66686	3.74226e-48	2.75532e-47
ENSMUST00000022451	Capn7	0.321709	5.5983	0.00211151	0.00343715
ENSMUST00000022458	Bap1	0.839304	5.59721	1.62378e-15	5.29324e-15
ENSMUST00000022459	Phf7	1.05121	2.18142	0.00324519	0.00516784
ENSMUST00000022460	Galnt15	3.09495	5.15614	6.86712e-61	6.21467e-60
ENSMUST00000022461	Dph3	0.648328	3.77528	4.12779e-05	7.9464e-05
ENSMUST00000022462	Oxnad1	-0.346477	4.05978	0.037739	0.0522201
ENSMUST00000022467	Ncoa4-ps	-2.36428	0.223134	6.94506e-16	2.29073e-15
ENSMUST00000022470	Parg	-0.19393	4.22505	0.155562	0.19319
ENSMUST00000022471	Pbrm1	1.62657	2.24395	0.000695379	0.00119024
ENSMUST00000022476	Glt8d1	-0.021978	-0.0769378	0.980624	0.985475
ENSMUST00000022494	Ebpl	-3.3743	3.73029	1.02308e-47	7.47628e-47
ENSMUST00000022496	Kpna3	1.65067	6.84798	3.12496e-57	2.68364e-56
ENSMUST00000022497	Spryd7	0.657235	4.24265	0.000107526	0.000199438
ENSMUST00000022499	Rnaseh2b	-0.988841	1.77396	1.89426e-05	3.74458e-05
ENSMUST00000022504	Mapk8	0.714836	3.19296	0.000602079	0.00103684
ENSMUST00000022507	Pspc1	0.441447	2.61639	0.0221976	0.031748
ENSMUST00000022511	Zmym2	-0.0853897	4.71703	0.54096	0.591761
ENSMUST00000022517	Cryl1	-2.69578	3.24424	1.75152e-36	1.0088e-35
ENSMUST00000022518	Eef1akmt1	1.68478	3.12273	3.96052e-19	1.44461e-18
ENSMUST00000022519	Anxa8	4.04303	0.470446	1.03885e-22	4.19605e-22
ENSMUST00000022528	Pinx1	1.03279	1.92838	6.79126e-05	0.000128212
ENSMUST00000022529	Tkt	-4.25071	4.45414	3.63154e-101	5.20131e-100
ENSMUST00000022531	Lats2	0.0349305	4.5829	0.782053	0.813578
ENSMUST00000022535	Dcp1a	0.449768	3.03425	0.00694967	0.0106352
ENSMUST00000022538	Mrpl57	0.351799	2.17249	0.102241	0.131485
ENSMUST00000022543	Micu2	-0.172221	5.13349	0.170431	0.209972
ENSMUST00000022544	Hmbox1	-0.144564	3.41255	0.355708	0.408449
ENSMUST00000022550	Extl3	0.339383	5.09184	0.00501732	0.0078065
ENSMUST00000022551	Rcbtb1	-2.9727	1.18339	0.00193273	0.00316032
ENSMUST00000022553	Cab39l	-2.40447	5.7297	2.40649e-95	3.2662e-94
ENSMUST00000022563	Mtmr6	0.58187	5.69005	2.58074e-08	6.16338e-08
ENSMUST00000022573	Esd	-1.09325	2.8934	4.26585e-05	8.20162e-05
ENSMUST00000022576	Cpb2	-13.7132	7.38	0	0
ENSMUST00000022577	Zc3h13	0.838167	3.35856	0.000881827	0.00149208
ENSMUST00000022580	Slc25a30	-1.56384	4.30643	3.47877e-16	1.15856e-15
ENSMUST00000022585	Gpalpp1	-0.491029	4.76361	4.21563e-05	8.10936e-05
ENSMUST00000022586	Nufip1	0.624491	3.25684	0.000243902	0.00043648
ENSMUST00000022587	Tsc22d1	1.01743	4.84948	1.36687e-10	3.65064e-10
ENSMUST00000022590	Dnajc15	0.334786	4.20596	0.0419432	0.0576038
ENSMUST00000022591	Epsti1	-1.54176	0.330772	3.49418e-06	7.27067e-06
ENSMUST00000022595	Rgcc	9.33344	4.75685	2.61755e-231	8.43528e-230
ENSMUST00000022597	Naa16	0.0884011	1.44642	0.725334	0.762791
ENSMUST00000022600	Mtrf1	0.784209	3.59446	7.53392e-07	1.64389e-06
ENSMUST00000022601	Wbp4	0.650297	3.9962	7.59683e-07	1.65705e-06
ENSMUST00000022609	Elp3	1.7785	5.26931	1.37566e-49	1.04248e-48
ENSMUST00000022610	Scara5	1.45932	4.23798	0.00522637	0.00811485
ENSMUST00000022614	Ccdc25	-1.02441	4.76102	3.55525e-19	1.29958e-18
ENSMUST00000022616	Clu	-5.10742	9.76679	3.96842e-248	1.3977e-246
ENSMUST00000022620	Chrna2	-1.28482	3.41287	8.58875e-12	2.42283e-11
ENSMUST00000022622	Ptk2b	-5.77873	2.83113	1.1245e-10	3.01251e-10
ENSMUST00000022623	Trim35	3.54196	4.59445	2.38212e-100	3.38319e-99
ENSMUST00000022629	Dpysl2	1.98291	2.68728	1.7723e-21	6.94e-21
ENSMUST00000022634	Bnip3l	-3.62193	5.66193	2.59191e-101	3.7249e-100
ENSMUST00000022650	Pibf1	1.4929	2.713	6.78565e-13	1.99577e-12
ENSMUST00000022656	Bora	0.391086	0.0461794	0.244796	0.291544
ENSMUST00000022660	Loxl2	1.92282	3.35059	7.18011e-21	2.75675e-20
ENSMUST00000022665	Rhobtb2	1.36324	4.04303	1.59287e-17	5.54555e-17
ENSMUST00000022680	Bin3	-0.778529	3.27994	9.08454e-05	0.000169552
ENSMUST00000022682	Sorbs3	1.65142	5.92225	2.21201e-25	9.61023e-25
ENSMUST00000022688	Slc39a14	-2.58489	6.77097	1.2835e-35	7.24291e-35
ENSMUST00000022690	Fam160b2	2.31626	4.71416	2.08092e-73	2.24005e-72
ENSMUST00000022691	Hr	8.5062	4.01697	5.30214e-78	6.00815e-77
ENSMUST00000022693	Bmp1	-3.92198	5.69269	3.61083e-84	4.37469e-83
ENSMUST00000022696	Xpo7	-0.458701	6.02273	3.012e-06	6.29469e-06
ENSMUST00000022698	Dok2	0.0477402	0.24521	0.900469	0.917633
ENSMUST00000022699	Gfra2	2.83022	0.184553	2.5297e-14	7.9015e-14
ENSMUST00000022701	Rb1	0.842943	4.40284	1.31835e-08	3.20518e-08
ENSMUST00000022702	Rcbtb2	-3.52606	1.59177	0.00106831	0.00179387
ENSMUST00000022704	Itm2b	-2.47652	8.46416	2.58495e-140	4.8696e-139
ENSMUST00000022705	Med4	0.968232	3.97914	1.64665e-15	5.36433e-15
ENSMUST00000022706	Sucla2	1.11802	7.7487	2.55716e-24	1.08282e-23
ENSMUST00000022709	Spry2	2.62452	1.95023	1.35944e-23	5.64911e-23
ENSMUST00000022715	Rbm26	9.07309	1.792	7.10109e-57	6.05931e-56
ENSMUST00000022716	Rnf219	1.18716	1.10546	1.42984e-05	2.85181e-05
ENSMUST00000022718	Ednrb	-0.533753	2.26717	0.221475	0.266168
ENSMUST00000022720	Fbxl3	0.524941	3.79091	0.00580467	0.00895473
ENSMUST00000022721	Cln5	-1.11	4.7825	1.19568e-18	4.29827e-18
ENSMUST00000022727	Tgds	-2.70656	3.7879	1.41737e-62	1.31408e-61
ENSMUST00000022728	Gpr180	0.196738	4.04218	0.208672	0.252178
ENSMUST00000022734	Dnajc3	-2.74441	7.6122	2.05716e-133	3.73406e-132
ENSMUST00000022746	Osmr	0.989231	3.28064	1.39858e-06	2.99583e-06
ENSMUST00000022749	C9	-15.0877	7.75056	0	0
ENSMUST00000022751	Ttc33	0.536071	3.7352	0.0311295	0.0436139
ENSMUST00000022765	Rab2b	0.859018	0.884293	0.0515664	0.0697606
ENSMUST00000022766	Tox4	1.1147	6.4121	1.48708e-29	7.23152e-29
ENSMUST00000022767	Mettl3	0.671667	3.49926	1.66364e-05	3.30076e-05
ENSMUST00000022781	Dad1	-0.446358	5.23014	0.0199513	0.0287131
ENSMUST00000022782	Lrp10	-0.464137	5.15934	0.000374007	0.00065786
ENSMUST00000022784	Haus4	-2.02764	2.51867	1.94793e-20	7.3984e-20
ENSMUST00000022786	4931414P19Rik	0.226085	1.66841	0.318942	0.37047
ENSMUST00000022787	Slc7a8	3.22968	4.30212	2.61986e-36	1.50348e-35
ENSMUST00000022791	Fbxo4	-1.42801	2.61918	8.71096e-12	2.45648e-11
ENSMUST00000022793	Acin1	-0.0444838	3.21476	0.873785	0.894611
ENSMUST00000022794	Acin1	1.18175	3.47583	0.00108057	0.00181349
ENSMUST00000022803	Psmb5	0.672778	6.1752	3.07452e-06	6.41848e-06
ENSMUST00000022806	Bcl2l2	0.72328	4.7581	9.04728e-08	2.09508e-07
ENSMUST00000022808	Pabpn1	0.458109	4.10648	0.00347026	0.00550358
ENSMUST00000022815	Ngdn	0.32932	3.87327	0.0283305	0.0399193
ENSMUST00000022816	Sub1	0.705339	4.48484	2.1963e-05	4.32348e-05
ENSMUST00000022821	Dhrs4	-2.57325	6.17039	2.19514e-97	3.02788e-96
ENSMUST00000022826	Fitm1	2.9225	5.89346	1.77377e-47	1.29137e-46
ENSMUST00000022828	Emc9	-0.101562	2.84285	0.70947	0.748123
ENSMUST00000022831	Khnyn	-1.92716	1.27983	3.93071e-06	8.15161e-06
ENSMUST00000022834	Cma1	5.82117	0.203584	1.20725e-29	5.88878e-29
ENSMUST00000022842	Cct5	-0.365642	6.68081	0.000170624	0.000310308
ENSMUST00000022849	Tars	-0.508905	6.26601	7.33944e-07	1.60311e-06
ENSMUST00000022855	Brix1	-0.0526536	4.69848	0.6573	0.700646
ENSMUST00000022856	Rad1	0.287539	1.44425	0.233814	0.279529
ENSMUST00000022861	Ugt3a1	-12.5876	6.0653	0	0
ENSMUST00000022865	Mtdh	0.847165	6.4809	1.41708e-16	4.78973e-16
ENSMUST00000022867	Laptm4b	-0.296718	4.07699	0.0955839	0.123581
ENSMUST00000022871	Sdc2	-4.19828	7.21812	5.3607e-259	1.99311e-257
ENSMUST00000022875	Ank	2.67014	6.39302	8.718e-88	1.09597e-86
ENSMUST00000022881	Retreg1	2.42753	2.28052	1.94279e-07	4.40887e-07
ENSMUST00000022882	Myo10	2.23471	4.98468	7.59146e-41	4.80862e-40
ENSMUST00000022890	Rnf19a	-1.04354	5.04981	4.66576e-20	1.75166e-19
ENSMUST00000022894	Ywhaz	-1.11304	6.54896	4.89946e-30	2.41446e-29
ENSMUST00000022901	Rrm2b	2.48404	4.23712	4.56009e-72	4.81092e-71
ENSMUST00000022904	Atp6v1c1	-0.311874	4.95662	0.00782671	0.0118963
ENSMUST00000022906	Fzd6	0.685342	2.0616	0.050748	0.0687378
ENSMUST00000022908	Slc25a32	-1.75812	5.81795	3.49167e-26	1.55393e-25
ENSMUST00000022909	Dcaf13	-0.666809	4.39867	3.30947e-07	7.4012e-07
ENSMUST00000022915	Dpys	-11.774	4.44488	1.78276e-261	6.69697e-260
ENSMUST00000022916	Lrp12	0.141117	1.59744	0.642971	0.687796
ENSMUST00000022918	Oxr1	-0.226805	5.30379	0.193792	0.235698
ENSMUST00000022921	Angpt1	2.69699	2.03408	3.63672e-22	1.45046e-21
ENSMUST00000022925	Eif3h	0.0613731	7.01275	0.514491	0.566024
ENSMUST00000022927	Rad21	0.167779	6.31056	0.0763568	0.100363
ENSMUST00000022946	Rida	-6.97786	8.45994	0	0
[truncated: 23,395 more rows]
