# Supplementary material for: DNA hypomethylation characterizes genes encoding tissue-dominant functional proteins in liver and skeletal muscle
Source: Sci Rep. 2023 Nov 5;13:19118. doi: 10.1038/s41598-023-46393-5 (PMC10625943; doi:10.1038/s41598-023-46393-5)
Supplement: Supplementary file 4 — Supplementary Information 4. [file 41598_2023_46393_MOESM4_ESM.xlsx]

## Sheet: README
Supplementary Data 3: Proteomic data
Sheet: Raw_iBAQ		Proteomic data in the liver and skeletal muscle of WT mice measured by mass spectrometry.
	Column A and B	ENSEMBL Protein ID and name of genes.
	Column C to L	iBAQ values of proteins. The number indicates the sample number of mice.
Sheet: Proteomic analysis		The result of our proteomic analysis for all analyzed molecules in the liver and skeletal muscle.
	Column A and B	ENSEMBL Protein ID and name of genes.
	Column C to E	Properties of differences of the expression level of proteins between liver and skeletal muscle

## Sheet: Raw_iBAQ
ENSMUSP97 ID	Name	Liver No.1 (iBAQ)	Liver No.2 (iBAQ)	Liver No.3 (iBAQ)	Liver No.4 (iBAQ)	Liver No.5 (iBAQ)	Skeletal muscle No.1 (iBAQ)	Skeletal muscle No.2 (iBAQ)	Skeletal muscle No.3 (iBAQ)	Skeletal muscle No.4 (iBAQ)	Skeletal muscle No.5 (iBAQ)
ENSMUSP00000000049	Apoh	280840000	275610000	179230000	113950000	238470000
ENSMUSP00000000090	Cox5a	5227500000	5561900000	5841700000	7470200000	5213900000	4895100000	6872200000	5628900000	6054400000	5833200000
ENSMUSP00000000137	Actr2	1326700000	1325900000	1461400000	733360000	1588700000		9405800		15235000	49866000
ENSMUSP00000000260	Gmpr	3910000	4986900	4614300	6239800	4542200	667100000	199670000	1053000000	844140000	182580000
ENSMUSP00000000287	Scpep1	1359600000	1354200000	1680400000	1727100000	1612500000
ENSMUSP00000000349	Dbt	6959100000	7527400000	7191000000	6662600000	7075300000	567140000	795890000	810800000	652300000	821110000
ENSMUSP00000000365	Mcts1	190960000	148210000	208650000	153500000	196930000		157730000	167710000	184010000	187000000
ENSMUSP00000000466	Plin2	461320000	872140000	1428700000	1349800000	1254800000
ENSMUSP00000000608	Gm2a	293720000	240350000	330110000	374910000	275710000
ENSMUSP00000000687	Haao	6562800000	5594000000	6651000000	6291800000	6317400000
ENSMUSP00000000727	Rab5b	103220000	155140000	130100000	140820000	132000000
ENSMUSP00000000756	Rpl13	8661500000	8027700000	9833200000	7037200000	8281900000	641290000	883560000	1172200000	880620000	941230000
ENSMUSP00000000804	Ddx3x	1319400000	1769500000	1570400000	1427900000	1697200000	271520000	519230000	302660000	44766000	241970000
ENSMUSP00000000844	Tpd52l2	503750000	400110000	469620000	812860000	478340000			66541000
ENSMUSP00000001027	Aox1	305840000	176350000	280670000	264110000	282050000
ENSMUSP00000001042	Ilf2	89926000	102280000	115860000	131730000	100810000
ENSMUSP00000001147	Col6a1	1024100000	1235700000	1172600000	921950000	1246000000	2778300000	3075300000	2413300000	3017900000	3026900000
ENSMUSP00000001181	Col6a2	368130000	422170000	443440000	392290000	520400000	1336000000	1530500000	1159800000	1434400000	1130200000
ENSMUSP00000001183	Ftcd	4445200000	4127400000	4131900000	3152600000	4202700000
ENSMUSP00000001242	Gatd3a	6145600000	6660800000	5279800000	4693900000	5902200000	4880600000	4278500000	3823100000	4483900000	4769900000
ENSMUSP00000001304	Ckb
ENSMUSP00000001416	Hars	484030000	538270000	331050000	343450000	371250000	169860000	156860000	30158000	298910000	232020000
ENSMUSP00000001452	Cct3	1216600000	1436000000	1536300000	1332700000	1318800000	260250000	149010000	79073000	51487000	111830000
ENSMUSP00000001460	Snd1	5332600000	6392100000	6640200000	6185100000	6007700000	19453000	14950000		9758900
ENSMUSP00000001479	Kpnb1	324150000	342870000	334590000	336440000	310310000	261940000	209230000	222300000	248260000	235710000
ENSMUSP00000001480	Npepps	391110000	582720000	840400000	375300000	673210000	1480000000	1993200000	2150800000	1984300000	2000700000
ENSMUSP00000001507	Cyp51	11085000		20605000	11873000	20210000
ENSMUSP00000001513	Tubb6						126460000
ENSMUSP00000001520	Afg3l1	100910000	98198000	94775000	111470000	119460000
ENSMUSP00000001547	Col1a1	39511000	68795000	7388100			5631900000	7138400000	5865000000	11877000000	10149000000
ENSMUSP00000001566	Tubb5	129440000	174380000	98234000	98228000	106870000
ENSMUSP00000001713	Gstt1	5058000000	4896400000	4860700000	3584900000	5810300000		86410000
ENSMUSP00000001715	Gstt3	1183300000	1001300000	1161200000	1092000000	1229500000	39663000
ENSMUSP00000001720	Tat	370340000	423030000	204500000	333090000	356140000
ENSMUSP00000001757	Eef1e1	32494000	36210000	31898000	26590000	37672000
ENSMUSP00000001802	Naglu	58073000	73247000	86058000	95527000	57217000
ENSMUSP00000001809	Pabpc1	7907900000	8357100000	9691900000	9544300000	9687800000	111670000	76590000	94624000	46976000	96798000
ENSMUSP00000001834	Rtcb	1404300000	1475700000	1400500000	1218800000	1341500000	69610000	216910000	20632000	226550000	278030000
ENSMUSP00000001884	Clpb	138290000	122800000	114970000	75515000	124220000		73884000			84079000
ENSMUSP00000002043	Ccdc47	1087600000	1049600000	1143800000	1098600000	1131700000	17774000	94627000	14818000	85879000	80195000
ENSMUSP00000002048	Taco1	449020000	361550000	449990000	734500000	356260000	254170000	226910000	183310000	124710000	208760000
ENSMUSP00000002064	Blvra	167240000	123470000	192960000	125260000	174550000				92005000	92350000
ENSMUSP00000002084	Abcd1
ENSMUSP00000002090	Ssr4	312090000	208460000	240340000	468070000	266550000
ENSMUSP00000002091	Bcap31	2225700000	2690200000	2496800000	2677500000	2223300000		479630000	480270000	325420000	469430000
ENSMUSP00000002133	Sdf2	56724000	71365000	78918000	74736000
ENSMUSP00000002198	Sf3a1	396780000	531710000	642510000	567600000	446390000				62838000
ENSMUSP00000002289	Uchl3	373740000	363810000	373040000	320360000	372490000		203500000	134070000	327570000	246190000
ENSMUSP00000002400	Mdp1	56236000	59606000				39672000
ENSMUSP00000002403	Dhrs1	1662100000	1569600000	1336000000	1130700000	1418800000
ENSMUSP00000002436	Snx9	74696000	96901000	128260000	127040000	104700000		234900000		278040000
ENSMUSP00000002445	Ranbp3	61333000	76247000	73866000	96749000	58503000
ENSMUSP00000002452	Ndufa11	127190000	104040000	150790000	40737000	112670000	261400000	209340000	271690000	165260000	217340000
ENSMUSP00000002599	Puf60	159800000	121770000	97161000	119480000	110850000
ENSMUSP00000002625	Uck1	49879000	38280000	68263000	87590000	52504000
ENSMUSP00000002663	Pon1	3459400000	3458200000	3705900000	3829800000	3347900000
ENSMUSP00000002699	Akap8	35389000	74997000	38594000	36099000	31675000
ENSMUSP00000002733	Gtf2f1	23252000		27444000	33674000	25701000
ENSMUSP00000002735	Clpp	1137100000	1110400000	924280000	1251400000	1087300000	239760000	351580000	308650000	339160000	298790000
ENSMUSP00000002808	Prkra			16419000	17189000
ENSMUSP00000002818	Ykt6	213640000	147310000	107050000	145600000	125200000
ENSMUSP00000002837	Tmed5	90302000	119020000	158910000	138920000	121410000
ENSMUSP00000002846	Gnmt	19688000000	23632000000	17964000000	15292000000	18714000000
ENSMUSP00000002850	Abcc6	63312000	40408000		30608000	41585000
ENSMUSP00000002889	Flii	24459000	26655000	28140000		30518000
ENSMUSP00000002923	Adprh							91962000		116800000	85691000
ENSMUSP00000003029	Timm44	1183600000	982540000	1202500000	1181200000	916300000	20657000	184990000	54819000	372170000	200900000
ENSMUSP00000003038	Ap2a2	1515100000	2093000000	668230000	829240000	1188000000		43922000			41906000
ENSMUSP00000003100	Cyp2f2	7066100000	5207200000	6081600000	5513600000	6538700000
ENSMUSP00000003117	Ap1m1	142480000	128820000	111480000	107240000	127020000
ENSMUSP00000003121	Rab8a	263010000	194930000	272220000	304710000	242460000
ENSMUSP00000003137	Cyp2c29	5310600000	42209000000	29977000000	21440000000	4153300000	5971400	20488000	16440000	21677000	21722000
ENSMUSP00000003310	Ranbp2	543180000	420470000	378080000	471670000	543170000		527570000	578340000		604830000
ENSMUSP00000003521	Rps11	3005000000	3205500000	3599700000	3169400000	3255900000	159130000	278080000	223870000	318800000	184550000
ENSMUSP00000003529	Paf1	21365000			22874000	22265000
ENSMUSP00000003550	Ncstn	32254000	45083000		43158000	23781000					23982000
ENSMUSP00000003554	Casq1	616470000					92077000000	87994000000	79355000000	89962000000	81567000000
ENSMUSP00000003569	Inmt	19879000000	18037000000	17430000000	20873000000	18396000000		41941000
ENSMUSP00000003572	Gars	319850000	313790000	421930000	335460000	262690000	572480000	1920600000	410720000	695550000	262420000
ENSMUSP00000003575	Tpm4	3755800000	3369700000	3156900000	3157300000	4061600000	4409700000	3979800000	976490000	4200100000	3912100000
ENSMUSP00000003643	Ckm	205660000	20670000				2732000000	4575000000	3237700000	3917400000	3979600000
ENSMUSP00000003655	As3mt	234940000	236480000	169840000	133300000	197050000
ENSMUSP00000003681	Sec14l2	6081500000	6037100000	6739700000	5623000000	6298600000	22511000	11924000
ENSMUSP00000003710	Aak1	15492000	17119000	14204000		14538000
ENSMUSP00000003717	Abcb4	310810000	341430000	297480000	239960000	342260000
ENSMUSP00000003720	Crot	1680300000	1976100000	3047600000	2628500000	1982800000	24995000	15126000	9261300	13835000	8006800
ENSMUSP00000003828	Kpna6	25377000	28596000	44388000		27536000	26439000
ENSMUSP00000003911	Rad23a	113750000	103150000	107990000	105260000	126350000		96284000	95469000	90804000	79096000
ENSMUSP00000003912	Calr	23933000000	27266000000	26637000000	29962000000	23701000000	1973400000	2159600000	2061000000	2109900000	2345600000
ENSMUSP00000003947	Nqo1	57627000	52237000	73300000	72407000	61926000		110930000			73912000
ENSMUSP00000004054	Kpna1	57771000	56891000	57380000	48540000	58729000	88937000	49237000	82325000	59902000
ENSMUSP00000004057	Fam162a	1145300000	1039700000	1173400000	1376500000	1276000000		247540000	477390000	320290000	350730000
ENSMUSP00000004134	Gstm5	35645000	65213000	96005000	56984000	54226000	415570000	450280000	339140000	385120000	433890000
ENSMUSP00000004136	Gstm3	1622300000	1370000000	1689600000	1139300000	1604800000
ENSMUSP00000004203	Ppan	9271200		6468300
ENSMUSP00000004206	Eif3g	671120000	506980000	778500000	185770000	722060000		16616000	16458000	13516000	14545000
ENSMUSP00000004232	Adh1	99915000000	98291000000	104610000000	75336000000	97481000000	563780000	516630000	258260000	103640000	186240000
ENSMUSP00000004375	Phb2	3759600000	3805300000	4555000000	3981200000	3896500000	897240000	903100000	1186900000	930200000	859230000
ENSMUSP00000004381	Lpcat3	29450000	24406000	20844000		14879000
ENSMUSP00000004396	Atp6v1f	98846000	147480000	120100000	140680000	122240000
ENSMUSP00000004508	Tmed4	373620000	332350000	343320000	499660000	401940000					96312000
ENSMUSP00000004565	Ralb	89885000	102420000	113500000	87531000	113920000
ENSMUSP00000004646	Coro1c	181110000	232180000	166540000	138280000	136390000
ENSMUSP00000004729	Etfb	25603000000	26149000000	27205000000	24212000000	27836000000	7077700000	6996000000	6892400000	6225800000	6411100000
ENSMUSP00000004774	Aqp1	182170000	160870000	91171000	216220000	172250000
ENSMUSP00000004910	Eif2b2	51848000	47973000	52901000	38392000	38623000
ENSMUSP00000005003	Lbr	55260000	53929000	48801000	36471000	44068000		29151000		17110000	18653000
ENSMUSP00000005017	Hdgf	2710100000	3110600000	3030600000	3422900000	3241100000		240550000	46628000	68689000	201520000
ENSMUSP00000005057	Thop1								69043000
ENSMUSP00000005066	Map2k1	134320000	106010000	144830000	175770000	162700000		90902000	130440000	71088000	106890000
ENSMUSP00000005077	Hspb1	12815000	20048000		28934000	19741000	388140000	1635700000	507430000	1404600000	516830000
ENSMUSP00000005122	Mri1
ENSMUSP00000005185	Cstb	878790000	1173300000	937400000	748870000	1105700000		71103000		72123000	62422000
ENSMUSP00000005234	Wdr1	911710000	744900000	917870000	914130000	956060000	806250000	732270000	730920000	680010000	663060000
ENSMUSP00000005431	Letm1	2940800000	2800200000	3419000000	3727500000	2990500000		646310000	601530000	687270000	708890000
ENSMUSP00000005532	Nid1						96728000		122040000	127350000
ENSMUSP00000005606	Prkaca	296540000	308160000	295910000	245260000	282010000	883490000	951610000	1021500000	950990000	998860000
ENSMUSP00000005651	Por	12562000000	7946700000	11523000000	6688300000	11726000000	29969000
ENSMUSP00000005669	Cyp2b13
ENSMUSP00000005685	Cyp2a5	2926300000	3437000000	659060000	2868700000	2278600000		20008000		5923700	20545000
ENSMUSP00000005705	Trim28	1209000000	1231500000	1260200000	1801800000	1329100000		66659000	93858000	63796000	81954000
ENSMUSP00000005714	Ube2m	120410000	103370000					207370000	114290000	230990000	184340000
ENSMUSP00000005826	Cs	4177900000	3951300000	3676500000	3088300000	4278400000	12468000000	14437000000	13197000000	13085000000	12685000000
ENSMUSP00000005923	Psmb4	361180000	262190000		339460000		101150000	104010000	78511000	95913000	99207000
ENSMUSP00000005964	Adh5	15579000000	13982000000	13549000000	11178000000	15700000000	1586300000	1974000000	2237800000	1647300000	2079500000
ENSMUSP00000006027	Reep5	176240000	175390000	315540000	147660000	167540000	429040000	496190000	427030000	400580000	394160000
ENSMUSP00000006036	Uqcc1	455950000	783730000	981410000	5744200000	1339200000	619220000				381440000
ENSMUSP00000006061	Pex1	126880000	107620000	107770000	1939800000					8597600
ENSMUSP00000006094	Cyp2d26	6717200000	6846600000	6198500000	5268200000	6699700000
ENSMUSP00000006105	Shpk	182230000	141320000	137880000	105400000	194780000
ENSMUSP00000006137	Trap1	3093400000	3141300000	2686700000	2505000000	2577300000		59988000	70505000	37712000	25355000
ENSMUSP00000006181	Napa	145060000	143390000	134170000	130000000	130590000		92142000	81357000	123350000	108790000
ENSMUSP00000006209	Sra1	67103000	55468000	82205000	70040000	77106000			93068000
ENSMUSP00000006235	Ctsb	2138900000	2129300000	2439300000	2550800000	2486500000	183620000	205900000		238160000	192770000
ENSMUSP00000006254	Tbcb	68978000	65139000	69135000	107710000	73199000
ENSMUSP00000006293	Crkl	35601000	28811000	42881000	76203000	32055000
ENSMUSP00000006435	Atp6v1b2	271880000	255530000	276400000	266940000	234160000
ENSMUSP00000006544	Gcat	206730000	225840000	224190000	157360000	208140000
ENSMUSP00000006611	Srm	180760000	173810000	227800000	286190000	207210000
ENSMUSP00000006626	Actn3	15438000	3771800	3139700	3442300	1490500	189930000000	200490000000	209490000000	208330000000	220540000000
ENSMUSP00000006669	Pdk1
ENSMUSP00000006703	Itih4	1329700000	655450000	1170300000	858270000	448980000	627050000	165840000	154530000	134480000	97235000
ENSMUSP00000006749	Slc4a1	937570000	903610000	431900000	612100000	472130000				63885000
ENSMUSP00000006764	Aprt	94464000	114730000	83677000	88250000	105960000	102740000	94424000	64737000	44962000	101210000
ENSMUSP00000006838	Qars	613730000	702190000	950210000	811480000	689620000	89861000	47863000	34507000	72963000	102070000
ENSMUSP00000006900	Acot13	1987100000	2013600000	1820800000	1847000000	1963000000	1072600000	1257000000	1087100000	1116400000	1008800000
ENSMUSP00000007012	Sod2	11540000000	11756000000	10614000000	10630000000	11376000000	4281800000	4767500000	4645600000	4955300000	4799900000
ENSMUSP00000007042	Ik	27191000	32541000	41626000	32927000	40526000
ENSMUSP00000007212	Psmd2	722920000	777930000	758290000	683700000	693930000	205220000	281600000	66190000	316960000	338320000
ENSMUSP00000007257	Clic1	162560000	228820000	212850000	205650000	189230000
ENSMUSP00000007449	Akr1b7	28368000	30125000	32615000		34558000
ENSMUSP00000007482	Mrpl49			36525000	50724000	26664000
ENSMUSP00000007708	Ppp2r1a	1182400000	1090600000	1118900000	943240000	1219100000	2075500000	1928700000	1796000000	1988700000	1782000000
ENSMUSP00000007865	Ccdc124	132350000	169220000	187280000	295560000	152690000		87677000	61967000		71658000
ENSMUSP00000007980	Hnrnpa0	542010000	804850000	606710000	973650000	515340000		89219000	59523000	79545000	86597000
ENSMUSP00000008021	Tcap						1525600000	1155100000	896790000	926370000	990870000
ENSMUSP00000008036	Rplp1	3539500000	4342600000	3256300000	3801900000	3391800000	818610000	843120000	620100000	768130000	694770000
ENSMUSP00000008477	Snrpb2	296230000	300960000	320580000	414640000	342430000
ENSMUSP00000008537	Carhsp1	666910000	712990000	816310000	757840000	638310000
ENSMUSP00000008991	Sptbn2	295770000	193120000	198180000	181700000	243040000
ENSMUSP00000009003	Rala	21627000	96632000	150180000	105230000	82706000		84020000	95355000	67863000	59135000
ENSMUSP00000009036	Vdac3	1686300000	1590700000	1750000000	1583600000	1647900000	4814100000	5630100000	5256000000	5222100000	4825300000
ENSMUSP00000009234	Ap1b1	715780000	295430000	345360000	190410000	306170000		54591000			24630000
ENSMUSP00000009256	Bcl2l13	225620000	219680000	239650000	282460000	202970000		77931000
ENSMUSP00000009340	Ifi211	14643000	14449000	13355000
ENSMUSP00000009693	Srp14	215480000	252430000	191300000	191740000	206790000
ENSMUSP00000010007	Sdhb	7173500000	7377600000	6532500000	5157500000	7282500000	4387600000	4259500000	3942300000	4070600000	3978200000
ENSMUSP00000010038	Snap47	33386000	30175000			32794000
ENSMUSP00000010502	Ifi35	204510000	198640000	227320000	306500000	263190000
ENSMUSP00000010795	Acaa1b	8193600000	4931900000	6232400000	6319900000	7617300000	542390000	26143000
ENSMUSP00000010807	Fads1	67279000	73002000	72277000	57885000	79652000
ENSMUSP00000011055	Apip	238660000	114100000	139240000	175080000	151400000		102210000	112800000	90290000	99364000
ENSMUSP00000011058	Pdhx	633850000	755610000	819060000	709560000	701890000	1326500000	1551500000	1165100000	1331800000	1264200000
ENSMUSP00000011492	Acad9	957240000	876970000	753170000	711910000	905330000	125390000	412360000	272550000	344490000	337980000
ENSMUSP00000011526	Dhdh	3229800000	3302000000	2992700000	3573800000	3242100000	552390000	656260000	628540000	752850000	678300000
ENSMUSP00000011877	Sptbn1	1957500000	3128600000	1671800000	1778200000	1938300000		147360000	69591000	214280000	158900000
ENSMUSP00000011896	Pgam1	6299000000	7033100000	8702300000	7640600000	7106400000	235510000	716230000	159540000	667720000	667810000
ENSMUSP00000012348	Gstm2	1261400000	1106500000	1323900000	1016700000	1218900000	1143300000	1263900000	1544800000	1541700000	1276200000
ENSMUSP00000013304	Atp6v0d1	327740000	229700000	188470000	184420000	264130000
ENSMUSP00000013458	Adh4	142230000	107330000	155480000	170420000	100290000
ENSMUSP00000014321	Tvp23b		16455000	16294000	15788000	15387000
ENSMUSP00000014370	Cacybp	312720000	324170000	502430000	365530000	317570000
ENSMUSP00000014438	Ndufa2	624770000	804280000	725130000	609920000	541940000	1716600000	1540400000	1878200000	1911800000	1761700000
ENSMUSP00000014578	Plg	522150000	586390000	582220000	407450000	535490000				254080000
ENSMUSP00000014686	Clec4f	84661000	145830000	114960000	168720000	132890000		60098000
ENSMUSP00000014750	Slc25a11	343450000	298080000	379800000	269790000	362800000	848790000	798700000	1129800000	843800000	889130000
ENSMUSP00000014913	Psmb1	1193000000	1449700000	1750800000	1590200000	1341100000	141410000	366420000	257710000	279940000	139320000
ENSMUSP00000015011	Surf4	611470000	632870000	579350000	792820000	628890000	183080000	267230000	166550000	289500000	247880000
ENSMUSP00000015236	Edf1	374560000	285020000	501940000	703580000	451250000		185970000	212520000	195510000	268990000
ENSMUSP00000015391	Nipsnap3b	444200000	506970000	604590000	552180000	525770000
ENSMUSP00000015435	Gdi1	273890000	313450000	230370000	303430000	599750000	150580000	252640000	216370000	253830000	284230000
ENSMUSP00000015481	Endog		25740000		20460000					28271000
ENSMUSP00000015725	Bnip1	58418000	47825000		50493000	55957000
ENSMUSP00000015800	Hspa8	45500000000	48477000000	51799000000	58119000000	51654000000	37633000000	42601000000	33397000000	38096000000	38024000000
ENSMUSP00000015829	Acadsb	1249600000	1028700000	1206600000	1178900000	1072600000	165610000	74567000		103610000	120340000
ENSMUSP00000015855	Prune1	119930000	114160000	105740000	97252000	98460000	180370000	157630000	137530000	187280000	103830000
ENSMUSP00000015858	Cers2	482170000	443360000	411150000	418840000	425260000
ENSMUSP00000015877	Capza2	480410000	493200000	500770000	450060000	461740000	1594800000	1806100000	1551000000	1844300000	1504200000
ENSMUSP00000015981	Sqstm1	30373000	41300000	54848000		34623000					46766000
ENSMUSP00000016033	Lta4h	932250000	1307800000	1325600000	1299000000	1175500000	61935000	280460000	377600000	265170000	462340000
ENSMUSP00000016034	Amdhd1	3365500000	3572700000	3620100000	2631600000	3533600000
ENSMUSP00000016072	Rrbp1	20200000000	21463000000	20091000000	20152000000	21279000000	28955000	8558900	1474600	247070000	231730000
ENSMUSP00000016081	H2afy	2708800000	2914100000	2806400000	2940300000	2432100000	140490000	194110000	84856000	142910000	124820000
ENSMUSP00000016105	Adss	310720000	281040000	285140000	325200000	274560000			308600000
ENSMUSP00000016138	Fnta	7209000	2138500	11389000	15124000			27811000
ENSMUSP00000016400	Ctsz	1104100000	1149000000	1097400000	939320000	976730000
ENSMUSP00000016463	Slc25a5	9718500000	6569700000	7700100000	8709600000	7544900000	24449000000	13789000000	20316000000	22885000000	13973000000
ENSMUSP00000016680	Cul4a	110870000	83310000	83268000	89836000	84932000	47461000	39586000
ENSMUSP00000016771	Myh9	23344000000	27706000000	22751000000	19204000000	24973000000	1183200000	1768300000	1344200000	1633400000	1739600000
ENSMUSP00000017153	Sdc4	19305000	21236000	9098600
ENSMUSP00000017365	Psmd3	1420200000	1323900000	1581000000	1688300000	1446000000		607160000	720220000	728360000	565730000
ENSMUSP00000017451	Acot8	58206000		93108000		66236000
ENSMUSP00000017597	Pipox	1104500000	1471400000	1761300000	1073400000	1687500000
ENSMUSP00000017629	Top2b	51124000	50062000	52382000	101630000	60424000
ENSMUSP00000017841	Ada		32577000
ENSMUSP00000017975	Rab5a	109350000	85449000	76073000	90873000	91863000
ENSMUSP00000018315	Vmp1	36123000	41800000	35114000		43596000		45822000	51295000	38113000	48819000
ENSMUSP00000018353	Stk4				6051800
ENSMUSP00000018470	Ywhab	2219700000	2449500000	2593700000	2907100000	2459800000	389080000	698170000	498260000	614110000	676580000
ENSMUSP00000018568	Drg2					40361000
ENSMUSP00000018653	Cenpv	356250000	365020000	441200000	474940000	524880000		52472000	40468000	52446000	78883000
ENSMUSP00000018718	Acadvl	8363400000	8560500000	8686600000	8018500000	8556100000	5011400000	5987100000	4874700000	4783800000	5285900000
ENSMUSP00000018727	G3bp1	292870000	316510000	351050000	471620000	374020000
ENSMUSP00000018744	Shmt1	3660200000	3117500000	3309600000	2854700000	3377500000
ENSMUSP00000018803	Pnpo	4132800000	4120900000	4171800000	3781700000	3831500000
ENSMUSP00000018816	Copz2	49201000	54359000		58960000	40836000
ENSMUSP00000018851	Dync1h1	851670000	597050000	517870000	512580000	505910000	562960000	376450000	203950000	596130000	582450000
ENSMUSP00000018989	Unc45b						134700000	169850000	121850000	127580000	124060000
ENSMUSP00000018992	Rars	1182600000	1035300000	1053900000	689960000	1155300000	98359000	340970000	265970000	346090000	553960000
ENSMUSP00000019109	Ywhah	539800000	542180000	593320000	737200000	566920000	341380000	368870000	66114000	402090000	410890000
ENSMUSP00000019231	Atp6ap1	23357000	32786000	25552000	28059000	25299000
ENSMUSP00000019287	Hars2	28042000	53072000	30729000	28843000
ENSMUSP00000019323	Mdh2	16038000000	16779000000	16239000000	14190000000	16847000000	35178000000	37343000000	40995000000	36043000000	31352000000
ENSMUSP00000019354	Atp6v1e1	229260000	217920000	228520000	284590000	271350000
ENSMUSP00000019382	Tecr	649680000	693810000	781280000	639340000	680240000	517620000	712100000	755180000	799340000	622470000
ENSMUSP00000019470	Psme3	143620000	171170000	181720000	218340000	181940000
ENSMUSP00000019512	Sec14l4	1664000000	1441200000	1847100000	1578900000	1662900000
ENSMUSP00000019517	Cops3	123590000	106550000	110630000	122850000	107310000		104810000		87113000	99383000
ENSMUSP00000019615	Cdc37	466700000	922730000	649950000	293610000	497910000		6283800	5390800	8306000	21660000
ENSMUSP00000019625	Myh8						711820000	188070000000	199790000000	179120000000	171950000000
ENSMUSP00000019721	Pdk4				32493000		982380000	1520400000	957200000	1218600000	1172700000
ENSMUSP00000019723	Mydgf	352420000	297050000	451410000	343500000	371490000		84796000	40572000	71268000	37208000
ENSMUSP00000019726	Plin3	232030000	194130000	278710000	297290000	269870000	112000000	164370000	151660000	161370000
ENSMUSP00000019862	L3hypdh	68099000	54840000	104500000	40167000	52016000
ENSMUSP00000019896	Iyd	428840000	518490000	546880000	557280000	506860000
ENSMUSP00000019911	Hdac2	70705000	63140000	102750000	75187000	87174000
ENSMUSP00000019917	Rwdd1	67295000		81758000	99258000	74813000
ENSMUSP00000019937	Sec63	639390000	829790000	700410000	611910000	734420000		234120000
ENSMUSP00000019939	Snx3	818270000	1168900000	772880000	793600000	944300000		106820000	128130000	107550000	51547000
ENSMUSP00000019974	Rab32	66446000	51368000	72641000	64285000	61208000
ENSMUSP00000020018	Vta1	5751100	11038000	13189000		9361600
ENSMUSP00000020022	Smpdl3a	71835000	78203000	82153000	85547000	85085000					130970000
ENSMUSP00000020024	Fabp7
ENSMUSP00000020057	Lin7a	52946000	42551000	41785000	57013000	45609000
ENSMUSP00000020078	Lims1			53506000	33578000	49700000
ENSMUSP00000020085	Ube2d1				30547000		88778000	186930000	100730000	157370000	67718000
ENSMUSP00000020161	Arg1	65399000000	64537000000	71716000000	77447000000	52518000000	16551000	3763600	383920	1416600	1467100
ENSMUSP00000020173	Map7	65975000	74338000	81704000	117180000	105780000
ENSMUSP00000020203	Snrpf	50819000	32038000	33070000
ENSMUSP00000020209	Ndufa12	648280000	609760000	776360000	628180000	639280000	965770000	1118000000	1067300000	1108200000	1379800000
ENSMUSP00000020238	Hsp90b1	32401000000	31068000000	30841000000	31642000000	31216000000	2303400000	2711700000	1453500000	1416200000	1773900000
ENSMUSP00000020241	Pah	14796000000	16125000000	12501000000	10300000000	15753000000
ENSMUSP00000020262	Pbld2	4247000000	4132600000	5176700000	4138300000	4353900000
ENSMUSP00000020286	Ppa1	10123000000	10071000000	10660000000	7979100000	10470000000	190550000	618230000	262210000	413720000	718900000
ENSMUSP00000020298	Pcbd1	2459500000	2329300000	2293700000	3146600000	2397900000
ENSMUSP00000020315	Cand1	1104000000	1268900000	870510000	732120000	976510000	38076000	48773000	21128000	25410000	10275000
ENSMUSP00000020329	Egfr	4722100000	229030000	5554100000	438870000	745090000	7263900000	6809900000	8739600000	7342100000	659860000
ENSMUSP00000020339	Tbc1d15	31192000	24565000	30790000	24787000	24453000
ENSMUSP00000020343	Rab21	45170000	51405000	62554000	89370000	65258000		27101000	28581000		23339000
ENSMUSP00000020358	Rab1a	1464000000	1401600000	2002200000	1701300000	1484100000	424740000	397350000	308240000	285820000	336750000
ENSMUSP00000020397	Snrpd3	177460000	174120000	183150000	147120000	179790000
ENSMUSP00000020420	Ap3d1	83203000	93834000	88918000	74456000	96069000
ENSMUSP00000020440	Timm13	1278200000	1229700000	1253700000	1167400000	1481800000				132430000
ENSMUSP00000020463	Ncln			19040000
ENSMUSP00000020504	Hint1	6363500000	6783300000	5621500000	7336100000	6406600000	4584000000	4458400000	3105600000	3615800000	4302700000
ENSMUSP00000020522	Pfkl	87260000	75614000	70316000	56644000	82069000
ENSMUSP00000020562	Cct4	2571000000	2568300000	3002600000	2376100000	2995800000	523200000	580050000	859910000	509370000	659330000
ENSMUSP00000020608	Ppp2ca		26883000				44354000	67950000			94470000
ENSMUSP00000020630	Hspa4	3821800000	3927000000	3820900000	3999500000	3589200000	202980000	1673000000	1714500000	1882900000	1663900000
ENSMUSP00000020640	Rack1	3204300000	2650900000	3137400000	2459400000	2616000000	146140000	124600000	157170000	211600000	92914000
ENSMUSP00000020653	Sar1b	2529600000	2712800000	3349100000	2998800000	2861300000	2576700000	2439100000	2330100000	2755100000	2512900000
ENSMUSP00000020718	Smtn							51700000	58619000
ENSMUSP00000020741	Drg1	42457000	37215000	51706000		32369000
ENSMUSP00000020756	Pnpt1	232330000	253740000	229060000	174370000	227520000
ENSMUSP00000020768	Pgam2	958600000	664860000	726390000	783510000	906830000	121080000000	126340000000	137380000000	119540000000	128650000000
ENSMUSP00000020831	Fam114a2	28152000	32066000	27286000	28175000	21954000		28160000
ENSMUSP00000020856	Bzw2						100420000	82392000	93509000	94668000	113710000
ENSMUSP00000020864	Pctp	212450000	180840000	244700000	265650000	235140000
ENSMUSP00000020885	Sypl	48144000	73276000	59889000	60752000	64605000		100810000	259050000
ENSMUSP00000020886	Nampt	1126000000	1155900000	1381400000	1280700000	1281600000	239910000	1026400000	555550000	904170000	1168100000
ENSMUSP00000020927	Hs1bp3	117520000	96639000	135970000	154510000	81650000
ENSMUSP00000020949	Map2k6	65908000			48686000	75309000	602770000	506530000	457520000	486390000	490540000
ENSMUSP00000020957	Adi1	243240000	292870000	353890000	237690000	300970000
ENSMUSP00000021001	Rab10	534790000	552400000	734820000	736240000	620370000	820940000	692360000	661450000	738040000	708290000
ENSMUSP00000021040	Cct6b	202610000	132870000	207040000	181900000	194630000		41961000	41119000		29838000
ENSMUSP00000021046	Ddx42	39492000	51843000	75275000	55844000	35149000
ENSMUSP00000021049	Psmc5	570630000	530790000	650110000	655690000	628320000		217880000		174230000	187110000
ENSMUSP00000021056	Scn4a						65473000	55842000		64691000	61024000
ENSMUSP00000021062	Ddx5	2888200000	2305500000	3492300000	3272700000	3169000000	21643000	126060000	3938400	74754000	148370000
ENSMUSP00000021063	Psmd12	738640000	824800000	816740000	745180000	641730000	40275000	294030000	50497000	268030000	232930000
ENSMUSP00000021065	Cacng1							43316000	63352000	40644000	49837000
ENSMUSP00000021077	Slc9a3r1	1755000000	1985400000	1900900000	1804900000	1997000000			208240000
ENSMUSP00000021078	Fdxr	180950000	191740000	203020000	163040000	162460000
ENSMUSP00000021084	Sumo2	374350000	557690000	443790000	485430000	477790000		133280000		112500000	168680000
ENSMUSP00000021114	Galk1	188970000	206150000	193680000	328210000	249280000
ENSMUSP00000021158	Txndc17	586400000	614420000	616660000	509270000	595130000		179540000	196160000	201390000	224560000
ENSMUSP00000021166	Cygb	14390000		16887000		13789000
ENSMUSP00000021197	Blmh	433820000	445010000	446890000	438190000	442390000	364300000	317880000	249480000	346620000	410910000
ENSMUSP00000021231	Abcc3	58435000	74282000	45894000	25085000	55270000
ENSMUSP00000021239	Lrrc59	3129200000	3103100000	2644800000	2664600000	2912000000		20488000		12572000	44450000
ENSMUSP00000021282	Pfas	12659000	15264000			11082000
ENSMUSP00000021285	Stx8	77219000	58517000	76645000	119000000	55702000
ENSMUSP00000021314	Nmt1	900350000	879350000	875230000	1112200000	911820000					30391000
ENSMUSP00000021332	Fkbp3	999330000	1010300000	1169900000	1162900000	1084500000	1401500000	1102700000	1000400000	1363300000	1163200000
ENSMUSP00000021335	Scfd1	111660000	187240000	174380000	123880000	181930000
ENSMUSP00000021339	Dtd2			26192000		23971000
ENSMUSP00000021381	Pnn	150140000	121630000	174750000	224580000	161040000
ENSMUSP00000021425	Ahsa1	404680000	445390000	473130000	684940000	498650000		173800000			156800000
ENSMUSP00000021428	Snw1	82232000	106580000	70946000	76887000	74739000
ENSMUSP00000021443	Mthfd1	12010000000	11794000000	11034000000	7332800000	11499000000	414920000	399720000	498700000	531030000	591680000
ENSMUSP00000021458	Sptb	340620000	380500000	205790000	378940000	217290000	580540000	422960000	338300000	489760000	412530000
ENSMUSP00000021471	Tmx1	50720000	46576000	63490000	66249000	51852000
ENSMUSP00000021479	Actr10					14843000	17738000	18997000
ENSMUSP00000021512	Dhrs7	107010000	69967000	87172000	167960000	119630000
ENSMUSP00000021514	Ppm1a	45791000	52781000	47323000	80087000	47905000
ENSMUSP00000021522	Glrx5	362140000	313030000	320810000	309320000	334380000		84693000	53702000	36334000	83201000
ENSMUSP00000021536	Atp6v1d	8838400	20622000	29058000	16891000	15092000
ENSMUSP00000021595	Psmc1	1315500000	1275400000	1331700000	1424100000	1226800000	268530000	675200000	760140000	537060000	480400000
ENSMUSP00000021630	Akr1c6	39507000000	38851000000	40439000000	38997000000	38656000000
ENSMUSP00000021632	Akr1c12	1947700000	1799100000	1629900000	1866600000	1702500000
ENSMUSP00000021634	Akr1c13	5676100000	5465400000	5462300000	6886200000	4920900000		698390000	9205700		89503000
ENSMUSP00000021649	Acot2	105260000	94456000	120640000	202500000	122100000	184300000	209230000	145460000	156700000	122080000
ENSMUSP00000021652	Acot4	23523000	38708000	27858000	43981000	34956000
ENSMUSP00000021668	Npc2	138870000	166190000	176450000	147850000	149150000
ENSMUSP00000021726	Adssl1	365820000	504100000	511640000	306940000	336210000	10366000000	9821700000	9259300000	9932500000	10050000000
ENSMUSP00000021790	Tmem14c	119160000	87002000	85513000	64026000	101940000
ENSMUSP00000021806	Tpmt	952220000	847370000	1085700000	918730000	904910000
ENSMUSP00000021807	Dek	252680000	326710000	226090000	214290000	235790000		82245000
ENSMUSP00000021822	Ogn	389480000	78386000	303440000	351650000	102050000	1891300000	2061600000	3006600000	3702000000	4199600000
ENSMUSP00000021864	Ssr1	1063300000	1224000000	1199600000	1653200000	1090400000		64137000
ENSMUSP00000021907	Fbp2						198810000	299330000	332270000	181200000	231980000
ENSMUSP00000021913	Auh	770810000	934010000	1074500000	871570000	914840000		383630000	290330000	391180000	285550000
ENSMUSP00000021929	Habp4	23092000	27058000	30268000	32261000	24783000
ENSMUSP00000021930	Sfxn1	2184100000	2213200000	1835400000	1952800000	1948500000
ENSMUSP00000021940	Lman2	526310000	412510000	757050000	290710000	420450000
ENSMUSP00000021993	Uqcrb	5025400000	4918700000	5701800000	5398200000	5001300000	8815200000	8474900000	8433700000	8337100000	7598400000
ENSMUSP00000022062	Sdha	12963000000	12001000000	10980000000	9169900000	12445000000	7453300000	7755300000	8324100000	7968000000	7425900000
ENSMUSP00000022087	Nsun2	49640000	41207000	67338000		87403000
ENSMUSP00000022097	Ndufs6	1439700000	1766100000	1693300000	1976900000	1414000000	3520200000	4589800000	6179500000	4108600000	4613800000
ENSMUSP00000022120	Acot12	877950000	808100000	1092100000	981230000	1009200000
ENSMUSP00000022122	Ckmt2	9947300		4778400			26778000000	44020000000	33193000000	31246000000	36336000000
ENSMUSP00000022148	Mccc2	1130000000	968880000	1260100000	955900000	1013700000			223170000	95036000	73293000
ENSMUSP00000022169	Hexb	44955000			59756000	60879000
ENSMUSP00000022196	Ap3b1	20166000	23630000	23317000		21509000
ENSMUSP00000022213	Thbs4									86734000	116550000
ENSMUSP00000022218	Dhfr	585630000	748430000	867760000	900380000	793480000
ENSMUSP00000022245	Mrps30	66980000	44092000	12489000	124850000	88820000
ENSMUSP00000022256	Psmd6	602720000	524380000	569050000	655490000	635390000	67610000	319620000	177030000	360430000	211800000
ENSMUSP00000022268	Pdhb	2213000000	2309500000	2522200000	2687600000	2308300000	4985200000	6281900000	3679300000	5177500000	5335100000
ENSMUSP00000022286	Ndufs4	1540200000	1834800000	2098100000	2059000000	1799200000	1927100000	2723800000	1989500000	2271500000	1910500000
ENSMUSP00000022317	Prxl2a	254640000	229750000	246490000	428190000	305900000	114800000	133800000	45746000	80598000	68728000
ENSMUSP00000022322	Glud1	54316000000	51214000000	51450000000	45924000000	47732000000	1205800000	1198600000	1047200000	911640000	1094800000
ENSMUSP00000022341	Rtraf	480450000	308740000	413510000	547860000	214030000	15184000	4733600	5827100
ENSMUSP00000022369	Vcl	4361400000	4429500000	4110600000	4480100000	4790500000	2992600000	3382600000	3696100000	3127800000	3189200000
ENSMUSP00000022380	Psmc6	924000000	548650000	761350000	694520000	755130000	253640000	214550000	105730000	330190000	162620000
ENSMUSP00000022416	Anxa11	365080000	322800000	352210000	282060000	341310000	1281500000	1230800000	1072300000	978890000	1057100000
ENSMUSP00000022419	Ppif	251870000	274160000	278180000	332500000	255680000	71013000	90897000	143240000	104220000	95589000
ENSMUSP00000022496	Kpna3	142450000	224350000	189140000	159340000	211160000		275610000	206240000	280570000	186190000
ENSMUSP00000022517	Cryl1	76595000	40770000	52773000	46259000	71940000
ENSMUSP00000022529	Tkt	20191000000	16456000000	19929000000	25292000000	21326000000	78494000	253490000	50114000	106630000	33221000
ENSMUSP00000022614	Ccdc25	103350000	87101000	142250000	101180000	110580000
ENSMUSP00000022616	Clu	317700000	365580000	325580000	645000000	330280000
ENSMUSP00000022629	Dpysl2	302300000	316160000	322600000	314130000	380010000	252560000	232340000	402540000	300720000	220520000
ENSMUSP00000022638	Nefm						112200000	184260000	131700000	132100000	251010000
ENSMUSP00000022639	Nefl						80140000	228550000	255360000	180190000	331900000
ENSMUSP00000022734	Dnajc3	1029500000	1219200000	1386000000	1395500000	1257500000
ENSMUSP00000022803	Psmb5		25844000	69008000	74166000	62932000
ENSMUSP00000022821	Dhrs4	2177300000	2055200000	2436500000	1998800000	2204300000		129770000	118690000	105900000	128430000
ENSMUSP00000022842	Cct5	1988000000	1798300000	2501900000	2086200000	1965500000		229660000	68643000	187860000	286400000
ENSMUSP00000022849	Tars	1500300000	1815400000	1836800000	1595600000	1891400000		25418000	4849400	29745000	12770000
ENSMUSP00000022861	Ugt3a1	51706000	52396000	87877000	68230000	54512000
ENSMUSP00000022865	Mtdh	941630000	939460000	980880000	1261800000	909570000		14636000	96788000		41886000
ENSMUSP00000022925	Eif3h	667190000	636510000	446640000	529360000	713310000				42377000	38960000
ENSMUSP00000022946	Rida	10647000000	10630000000	11549000000	9964000000	10207000000	1125000000	28318000
ENSMUSP00000022960	Eif3e	329920000	430420000	427280000	405030000	432440000		80553000		99442000	80505000
ENSMUSP00000022962	Emc2	30099000			33916000
ENSMUSP00000022980	Ndufb9	666950000	540310000	597930000	418450000	642470000	686650000	764030000	833180000	703670000	746210000
ENSMUSP00000023056	Deptor	91999000	105870000	121790000	152510000	121940000
ENSMUSP00000023071	Samm50	174990000	260330000	176690000	225460000	204020000	316390000	345000000	292370000	332840000	267840000
ENSMUSP00000023083	Cyp2d22	1326000000	1254700000	1214200000	1247400000	1201900000
ENSMUSP00000023085	Ndufa6	1270300000	1413800000	1570700000	1365800000	1424500000	1540900000	1362600000	1574100000	1364000000	1371000000
ENSMUSP00000023087	Twf1	770680000	752000000	812530000	800430000	760940000
ENSMUSP00000023088	Naga	366280000	346950000	431000000	303860000	330150000
ENSMUSP00000023116	Aco2	21970000000	21431000000	18470000000	14467000000	21238000000	65835000000	69144000000	72972000000	65662000000	66262000000
ENSMUSP00000023117	Phf5a	34428000	39689000	30849000	59218000
ENSMUSP00000023133	Ppp1r1a
ENSMUSP00000023161	Srl	110890000			145870000	1940000	51833000000	49469000000	50955000000	52821000000	99755000000
ENSMUSP00000023189	Glyr1	67936000	95247000	107700000	55258000	136420000
ENSMUSP00000023210	Cyc1	1426300000	1552400000	1632900000	1380200000	1571100000	2360700000	2469400000	2313400000	2238100000	2433800000
ENSMUSP00000023214	Dgat1	77111000	93003000	80437000	77891000	73335000
ENSMUSP00000023237	Naprt	762070000	735690000	343770000	387210000	661490000				8048200
ENSMUSP00000023269	Rpl24	3938200000	3630400000	3403800000	4054200000	3357600000	63013000	338420000	357980000	65304000	345340000
ENSMUSP00000023285	Tymp	5386000	2332600	3330000
ENSMUSP00000023343	Atg3	89512000	73025000	90623000	105500000	97823000		60809000	44059000
ENSMUSP00000023361	Pdxdc1	79593000	66580000		72858000	82637000
ENSMUSP00000023432	Nit2	3190200000	3063300000	2998300000	3566200000	3291900000	76547000	254350000	202240000	137940000	134450000
ENSMUSP00000023449	Snap29	75436000	85563000	89354000	105870000	84572000
ENSMUSP00000023453	Sdf2l1	205230000	211540000	219780000	152270000	210400000
ENSMUSP00000023467	Pak2	75337000	75809000	99976000	74355000	70740000					14385000
ENSMUSP00000023507	Gsk3b	66115000	70261000		65645000	70226000		276080000	140450000	155600000	153760000
ENSMUSP00000023510	Umps	184810000	162670000	181880000	132850000	145960000		148300000	153630000	175450000	165850000
ENSMUSP00000023514	Ndufb4	250830000	300990000	360030000	292840000	273840000	371780000	569760000	534290000	580040000	499880000
ENSMUSP00000023538	Mylk	73257000	86248000	89249000	55366000	98531000
ENSMUSP00000023550	Pdia5	3083500000	3377300000	2749300000	2883600000	2757700000
ENSMUSP00000023559	Ehhadh	7723100000	7271300000	11006000000	11522000000	12155000000		23943000
ENSMUSP00000023572	Cxadr	101880000	97904000	112210000	128580000	109810000
ENSMUSP00000023583	Ahsg	707960000	877750000	549830000	478630000	743200000		358120000	128340000	275170000	254230000
ENSMUSP00000023590	Hrg	473040000	330920000	320020000	224430000	189060000		19883000		30261000
ENSMUSP00000023593	Adipoq	46697000						187810000	206830000	162710000	186220000
ENSMUSP00000023599	Eif4a2	797690000	774500000	831190000	870680000	744570000	66637000	457100000	229340000	536670000	304270000
ENSMUSP00000023677	Atp5o	9554400000	9748100000	9507100000	9723500000	9633600000	7934700000	8558200000	10256000000	7604800000	7058800000
ENSMUSP00000023707	Sod1	6365600000	5182700000	7392100000	9143800000	6736100000	229150000	229520000	131900000	416520000	494640000
ENSMUSP00000023760	Gpd1	14088000000	11537000000	14268000000	11549000000	13460000000	26135000000	24727000000	22721000000	22893000000	23613000000
ENSMUSP00000023805	Csad	5162300000	2881900000	4531100000	3042100000	4261700000
ENSMUSP00000023806	Soat2	436550000	469660000	393670000	410500000	387560000
ENSMUSP00000023820	Fabp2	1340900000	1235900000	1563300000	1864400000	1486300000
ENSMUSP00000023832	Rgn	25517000000	26384000000	25404000000	27598000000	23374000000
ENSMUSP00000023851	Ndufa5	986430000	887530000	874770000	1079600000	813510000	1046800000	1264500000	913580000	1068400000	1216200000
ENSMUSP00000023869	Denr	227950000	217380000	238490000	272840000	216360000		165550000		112290000	144400000
ENSMUSP00000023994	Serping1	184590000	222750000	215960000	202180000	158050000
ENSMUSP00000024042	Creld2	32888000	43387000	32380000	39187000
ENSMUSP00000024727	Cdc5l	45354000	107040000	76393000	117560000	74804000
ENSMUSP00000024734	Mrpl14	52356000	57229000	53476000		57893000
ENSMUSP00000024739	Hsp90ab1	23821000000	23825000000	27017000000	27564000000	25606000000	10614000000	11461000000	10826000000	10899000000	10969000000
ENSMUSP00000024860	Ehd3	932480000	1457400000	1501000000	1187900000	1502100000					108570000
ENSMUSP00000024866	Xdh	1764500000	1796900000	1042200000	783250000	1170100000				65646000
ENSMUSP00000024897	Vapa	2891300000	3306800000	3258200000	3325300000	2999300000	2503700000	2767300000	3134500000	2544200000	2485700000
ENSMUSP00000024974	Hagh	4912600000	4821100000	5481000000	4757100000	5680200000	636030000	918650000	1048400000	971260000	894820000
ENSMUSP00000024988	C3	5577800000	5876100000	5213300000	4142600000	4091300000		717210000	136880000	591970000	470840000
ENSMUSP00000025014	Mrpl28	81271000	65816000	58117000	49402000	61697000	26341000	24829000	29975000	92728000	23026000
ENSMUSP00000025065	Nudt12	405000000	409840000	499160000	366410000	515590000
ENSMUSP00000025083	Kif5b	260850000	475390000	443180000	333020000	255900000	404150000	118860000	307270000	48744000	214670000
ENSMUSP00000025196	Psmb8		93154000	76041000		90187000
ENSMUSP00000025217	Hspa9	44140000000	45306000000	42459000000	42823000000	43561000000	9188200000	8179800000	8023100000	7975600000	8503700000
ENSMUSP00000025218	Etf1	247170000	253080000	285600000	225870000	273770000				114510000
ENSMUSP00000025253	Prrc2a	21837000	19287000	22033000		27116000
ENSMUSP00000025254	Lims2	23032000	8084300	6888400	11868000	11020000					845160000
ENSMUSP00000025278	Mrpl27			93498000		25688000
ENSMUSP00000025375	Tcerg1	91762000	99878000	88666000	52087000	104190000		152490000	218450000	181980000	199520000
ENSMUSP00000025385	Hsd17b4	4145600000	3928000000	5238800000	5268900000	5077400000	27260000	102950000	4844400	2735200	50035000
ENSMUSP00000025408	Afg3l2	585960000	558840000	682870000	670950000	639420000		225640000		126980000	85750000
ENSMUSP000000254830	ENSMUSP000000254830	687420000	716340000	509660000	642470000	498860000		118710000	60757000	40713000	109710000
ENSMUSP00000025486	Lmnb1	1326900000	1508000000	1490800000	1618700000	1511300000	1205500000	922090000	274600000	861700000	1044600000
ENSMUSP00000025490	Prrc1	443440000	473180000	474520000	581130000	437310000			52214000
ENSMUSP00000025515	Tmx3	40300000	39302000	38243000	25028000
ENSMUSP00000025549	Cyb5a	28314000000	23272000000	31133000000	23921000000	38967000000		17782000		108770000	10660000
ENSMUSP00000025567	Fads2	241230000	290380000	309300000	314740000	212380000
ENSMUSP00000025570	Sdhaf2		17832000	97082000	64271000	83454000
ENSMUSP00000025590	Osbp	75374000	88882000	87216000	76863000	83164000		147010000		91588000
ENSMUSP00000025598	Keg1	7194200000	6343100000	6961300000	5920100000	6769000000
ENSMUSP00000025617	Rfk	35081000	7543600	43283000	18008000	21370000
ENSMUSP00000025632	Carnmt1					37757000	405080000	236000000	257870000	492660000	309010000
ENSMUSP00000025642	Prpf19	345900000	401900000	361750000	288520000	229900000		48601000		45628000
ENSMUSP00000025649	Ddb1	464230000	454870000	446500000	520310000	478780000	190360000	278500000	195050000	251550000	38508000
ENSMUSP00000025656	Aldh1a7	5014400000	4279500000	5036300000	4399400000	4790400000
ENSMUSP00000025696	Ak3	8728100000	11553000000	10004000000	9357600000	12085000000	32509000	58955000	6498600	16282000	34961000
ENSMUSP00000025774	Sf3b2	300710000	447360000	527850000	616430000	367120000		12865000
ENSMUSP00000025778	Gldc	2668200000	2948400000	2019900000	1269700000	2274100000
ENSMUSP00000025804	Rab1b	495890000	443150000	586690000	676070000	562060000		158170000	213510000	180930000	126920000
ENSMUSP00000025835	Cpt1a	1339200000	1473800000	1377200000	1082100000	1481000000
ENSMUSP00000025851	Dpp3	920210000	707360000	763490000	691500000	633030000	115560000	231120000	70556000	89109000	204190000
ENSMUSP00000025904	Prdx5	16691000000	14437000000	16844000000	14832000000	17504000000	3783600000	3609300000	3339500000	3187200000	3376200000
ENSMUSP00000025918	Stip1	4157800000	4440200000	4524300000	4684900000	4710500000	1963700000	2926700000	2896300000	2432100000	2562200000
ENSMUSP00000025930	Smc3	19706000	20348000	21171000	22314000	23005000
ENSMUSP00000025955	Eif3a	3132800000	2857100000	3724100000	3230400000	2747200000	21720000	186190000	38555000	96820000	137690000
ENSMUSP00000025961	Prdx3	4184600000	4064100000	3465100000	3630600000	3348000000	2502100000	2866600000	2420500000	2046000000	2567400000
ENSMUSP00000025989	Tm9sf3	133760000	81650000	119680000	94369000	128950000
ENSMUSP00000026012	Cyp17a1		12405000			12280000
ENSMUSP00000026039	Gk	921560000	773020000	621460000	524350000	918570000		57823000		57535000
ENSMUSP00000026043	Slk				50464000
ENSMUSP00000026050	Gsto1	3043400000	2468500000	2952000000	2704600000	2817600000	387790000	404620000	127470000	427080000	264580000
ENSMUSP00000026092	3110040N11Rik	44337000	42236000	44265000	43086000	46268000
ENSMUSP00000026122	P4hb	45775000000	43544000000	46583000000	47548000000	44360000000	3020100000	3395400000	3756400000	3944900000	3810200000
ENSMUSP00000026125	Alyref	425270000	467280000	383930000	506990000	425850000					98919000
ENSMUSP00000026144	Dcxr	524540000	563010000	676580000	386610000	613430000
ENSMUSP00000026172	Ankrd2						640850000	530810000	639810000	469540000	373930000
ENSMUSP00000026196	Got1	6318800000	8576100000	6847200000	6196300000	7361900000	13070000000	15711000000	14100000000	14085000000	13915000000
ENSMUSP00000026208	Abcc2	445490000	655830000	383880000	297110000	387740000	220950000	277700000	308680000	302810000	306680000
ENSMUSP00000026222	Ndufb8	467570000	598480000	745200000	630220000	591950000	928100000	1290600000	957520000	724640000	1014700000
ENSMUSP00000026254	Gbf1	19442000	19724000	24495000	16922000	21432000
ENSMUSP00000026270	Sacm1l	77477000	72980000	79722000	69051000	119660000		53155000	24505000	43070000
ENSMUSP00000026289	Hsd17b10	4700000000	4565700000	3928800000	4344000000	4509000000		575640000	319100000	576370000	485500000
ENSMUSP00000026324	Acot9		32455000					82088000
ENSMUSP00000026387	Sbds	116950000	112710000	109880000	136340000	85955000
ENSMUSP00000026398	Mettl7b	3680000000	3506400000	2883700000	2219900000	3117100000
ENSMUSP00000026420	Rps26	2554000000	1799300000	1800900000	1967300000	1727300000		57692000	51188000	73158000	86305000
ENSMUSP00000026428	Myl6b						1228000000	1560300000	1139000000	1176300000	1484000000
ENSMUSP00000026433	Smarcc2	57419000	38094000	44300000		33769000
ENSMUSP00000026459	Atp5b	59242000000	55084000000	63786000000	78653000000	59562000000	45572000000	45209000000	40188000000	43411000000	43859000000
ENSMUSP00000026479	Dctn2	334720000	378320000	452910000	529890000	394220000	366270000	408830000	476390000	396800000	314200000
ENSMUSP00000026538	Echs1	10560000000	10925000000	10543000000	9276300000	10427000000	2483500000	2557700000	2004000000	2449300000	2235300000
ENSMUSP00000026552	Cyp2e1	10956000000	11637000000	11524000000	9759400000	13146000000
ENSMUSP00000026560	Psmd13	913590000	462780000	757420000	419970000	623350000	168370000	269930000		221450000	148460000
ENSMUSP00000026576	Taldo1	3879800000	4309300000	4939200000	5091100000	4485100000		527870000	405270000	537590000	512570000
ENSMUSP00000026577	Eps8l2	273720000	258620000	357200000	228080000	380090000
ENSMUSP00000026599	Apool	832440000	913140000	858840000	919890000	863570000	88787000	482960000	716650000	558290000	556320000
ENSMUSP00000026613	Gusb	636830000	630820000	718240000	826610000	677700000
ENSMUSP00000026617	Phkg1						1071500000	1368800000	1333500000	1373400000	1260900000
ENSMUSP00000026625	Clybl	2124200000	2101600000	2162000000	2256800000	2211700000	412750000	627570000	498840000	612770000	480700000
ENSMUSP00000026635	Farp1	13573000	31178000		10341000
ENSMUSP00000026667	Eif4a3	257670000	233810000	295510000	292970000	357050000
ENSMUSP00000026704	Cct8	2700800000	2782600000	2686500000	1838500000	2393400000	321920000	596280000	626970000	544210000	427050000
ENSMUSP00000026723	Hprt	608880000	615800000	592680000	584520000	568130000
ENSMUSP00000026887	Atp5c1	2286400	1282000				103560000	103950000	76270000	89304000	104110000
ENSMUSP00000026899	Slc25a10	2057200000	2097300000	2134900000	1743000000	1774200000
ENSMUSP00000026907	Klkb1	69100000	45099000		51604000	59551000
ENSMUSP00000026937	Iscu	326870000	393110000	309050000	304500000	288090000
ENSMUSP00000026987	Nop16
ENSMUSP00000027050	Cops5	72979000	66161000	81866000	73011000	73007000		138710000	92353000	89632000	72985000
ENSMUSP00000027071	Lactb2	1325500000	1324600000	3236800000	1307200000	3423700000		22867000		21411000	19949000
ENSMUSP00000027114	Maip1	37595000	31039000	38443000	33483000	33624000					22024000
ENSMUSP00000027123	Hspd1	60430000000	64285000000	60600000000	62946000000	64305000000	7431600000	7870900000	6253600000	6852800000	6709900000
ENSMUSP00000027127	Sf3b1	573900000	545340000	678700000	798370000	729510000
ENSMUSP00000027144	Cps1	839030000000	945900000000	543940000000	579790000000	631170000000	1325300000	56518000	1665600	16130000	6704200
ENSMUSP00000027151	Myl1	87686000	18316000	10608000			474810000000	463610000000	506360000000	459740000000	435790000000
ENSMUSP00000027153	Acadl	14904000000	14425000000	15367000000	13480000000	15721000000	12067000000	10906000000	11994000000	10467000000	9490800000
ENSMUSP00000027193	Ndufb3	425820000	564560000	627190000	624010000	552720000	664950000	615480000	587870000	716220000	452200000
ENSMUSP00000027252	Eif5b	356380000	388340000	370690000	415480000	374140000	443950000	395640000	290170000		352280000
ENSMUSP00000027271	Inpp1	98597000	113570000	122680000	131330000	81656000
ENSMUSP00000027338	Sdhaf4	164290000	109160000		154250000	151080000
ENSMUSP00000027339	Smap1	27315000	26338000	26036000	37097000
ENSMUSP00000027356	Cyp27a1	5669600000	5014900000	6142100000	2602300000	6097400000			28342000		26349000
ENSMUSP00000027373	Ppm1f					11245000
ENSMUSP00000027384	Atic	1263100000	1355200000	1537400000	1352200000	1559800000	823610000	1118600000	560320000	815010000	784000000
ENSMUSP00000027409	Des	293340000	254580000	383640000	528020000	434750000	18839000000	18961000000	17060000000	19547000000	21274000000
ENSMUSP00000027432	Psmd1	1272900000	1222600000	1046600000	1251700000	1332800000	394070000	599350000	239660000	282010000	556170000
ENSMUSP00000027438	Ncl	5792400000	6082400000	5602200000	7856000000	5928800000	22219000	657710000	343420000	484930000	749040000
ENSMUSP00000027478	Ndufa10	1201100000	1246400000	1228600000	1020800000	1348100000	2459300000	2670600000	2235000000	2424800000	2443100000
ENSMUSP00000027491	Agxt	299140000	354850000	439140000	404870000	361690000
ENSMUSP00000027494	Ppp1r7	182180000	151140000	199530000	112820000	116030000	213530000	156220000	193660000	143810000	76483000
ENSMUSP00000027532	Scly	256350000	337850000	474850000	357540000	314560000
ENSMUSP00000027592	Ubxn4	172890000	143500000	129380000	174260000	184730000
ENSMUSP00000027602	Dars	1657300000	1231500000	1644500000	1241400000	1282800000		124530000	135670000	425670000	255610000
ENSMUSP00000027623	Tsn	53280000	74572000	52081000	44479000			22400000	59596000
ENSMUSP00000027634	Dbi	18722000000	19069000000	21371000000	22575000000	18524000000	2841800000	2789400000	2799400000	2495300000	2707200000
ENSMUSP00000027675	Pigr	464840000	552690000	499370000	567020000	463850000
ENSMUSP00000027726	Cyb5r1						184180000	121130000	171700000	94146000	125360000
ENSMUSP00000027752	Lamc1	1532100	6317500				360340000	1499600000	619040000	812050000	1653800000
ENSMUSP00000027768	Ahctf1		19489000		20535000	20102000
ENSMUSP00000027777	Parp1	115970000	94552000	103550000	137940000	96008000		52823000
ENSMUSP00000027780	Acbd3	75390000	73757000	63939000	77364000	76683000
ENSMUSP00000027792	Srp9	141820000	126500000	162110000	153540000	106350000
ENSMUSP00000027810	Fh1	13438000000	14360000000	14512000000	13613000000	14886000000	11830000000	12756000000	11909000000	11713000000	10602000000
ENSMUSP00000027817	Spta1	777940000	664050000	204960000	458720000	420860000	372380000	304990000	298640000	332450000	339260000
ENSMUSP00000027853	Mpc2	829010000	795830000	944460000	649210000	829850000	523980000	576690000	551890000	555970000	502490000
ENSMUSP00000027863	Atp1b1	1140700000	1099800000	1066400000	1268700000	1107700000	772450000	767420000	708350000	742050000	651390000
ENSMUSP00000027916	Bpnt1	951130000	723670000	947680000	748650000	831770000			19869000	23248000
ENSMUSP00000027921	Iars2	391080000	673170000	231970000	251240000	573130000	120330000	48928000		82886000	113150000
ENSMUSP00000027961	Hspa14	19863000	26939000		23474000	20910000
ENSMUSP00000027975	Phyh	2019500000	2130100000	2036900000	2238500000	2399700000
ENSMUSP00000027989	Hsd17b7	52285000	60416000	77662000	76944000	54126000
ENSMUSP00000028004	Aldh9a1	7034200000	6724400000	5841300000	5336800000	6960500000
ENSMUSP00000028045	Mrc1	184870000	228550000	253790000	282900000	216270000
ENSMUSP00000028059	Rsu1	440800000	549790000	644720000	691710000	638840000	564580000	519430000	321460000	528500000	443470000
ENSMUSP00000028062	Vim	4211800000	4591900000	5151800000	6278700000	5247600000	3538300000	5216100000	4549500000	4936700000	4744000000
ENSMUSP00000028083	Psmb7	763010000	822640000	814300000	974930000	739660000	388510000	315850000	339400000	429470000	326340000
ENSMUSP00000028117	Yme1l1						644260000	532610000	660620000	665370000	690450000
ENSMUSP00000028162	Ptges2	144010000	122340000	164180000	159310000	142060000	104230000	89818000		59805000	77926000
ENSMUSP00000028199	Tor1b	4100800	963430	1025400		1199400
ENSMUSP00000028223	Kynu	1128300000	1039500000	1252200000	987940000	1458200000
ENSMUSP00000028225	Psmd5	82597000	96648000	71821000	73328000
ENSMUSP00000028233	Hc	31245000	31242000	22320000	23098000	37104000
ENSMUSP00000028238	Rab14	568210000	597900000	557110000	776430000	482050000				93414000
ENSMUSP00000028241	Stom	242080000	138860000	180850000	415520000	190030000
ENSMUSP00000028250	Mrrf	708550000	835760000	767500000	785590000	514000000			72830000		105790000
ENSMUSP00000028278	Psmd14	235070000	234290000	218980000	256210000	215280000		142350000	119950000	107200000	59473000
ENSMUSP00000028286	Agpat2	38009000		36162000	38907000	46811000
ENSMUSP00000028332	Dpp7	121470000	128470000	99121000	69571000	91301000
ENSMUSP00000028356	Cd302	39516000	58113000	32237000	60493000	32718000
ENSMUSP00000028410	Xirp2									36750000	39502000
ENSMUSP00000028511	Mtx2	359080000	299890000	353930000	304220000	343280000	206880000	268470000		170120000	79932000
ENSMUSP00000028517	Ola1	789320000	637760000	821210000	738760000	716330000	863840000	878040000	1027000000	899290000	894190000
ENSMUSP00000028525	Rapgef4	39265000	72668000	49644000	72420000	62273000
ENSMUSP00000028553	Nop10	81138000	94784000	101640000	64725000	105360000
ENSMUSP00000028583	Lin7c	421820000	423000000	435190000	416580000	539870000		66334000	100700000		87718000
ENSMUSP00000028608	Nat10	36613000	14167000
ENSMUSP00000028610	Cat	54615000000	45814000000	54260000000	59187000000	58358000000	401830000	122130000	52842000	303120000	188910000
ENSMUSP00000028617	Api5	375770000	471960000	410180000	496760000	395020000					71151000
ENSMUSP00000028619	Hsd17b12	1121600000	868060000	1164300000	951450000	1052300000
ENSMUSP00000028636	Galk2	66163000	55921000	90095000	40731000	52887000		39510000
ENSMUSP00000028668	Eif3j1	1008900000	998430000	1050900000	1300100000	944080000	791890000	696590000	765980000	650130000	834040000
ENSMUSP00000028683	Pdia3	31075000000	30692000000	32141000000	32333000000	31049000000	523210000	1435400000	700990000	836140000	1103900000
ENSMUSP00000028704	Hao1	507310000	449840000	697540000	617990000	602570000
ENSMUSP00000028749	Capn3						142830000	298870000	249400000	162590000	230220000
ENSMUSP00000028807	Ivd	8817200000	8695700000	8401600000	7274300000	9068600000	1935900000	1916600000	1947900000	1894600000	1744100000
ENSMUSP00000028825	Fam98b	20511000	19032000	25036000	34827000	37462000			12224000
ENSMUSP00000028848	Fahd2a	283570000	243580000	241160000	240090000	211900000
ENSMUSP00000028852	Mrps5	114220000	128770000	97171000	107540000	115910000					123660000
ENSMUSP00000028892	Idh3b	734380000	856370000	920800000	827350000	796220000	4550900000	5292000000	5954200000	5352300000	4950400000
ENSMUSP00000028915	Rbbp9	403760000	376010000	376290000	283110000	493480000				93275000
ENSMUSP00000028916	Sec23b	41880000	38867000	56412000	82126000	54519000
ENSMUSP00000028917	Dtd1	49641000	55461000	68753000	31942000	57942000					41177000
ENSMUSP00000028970	Mylk2						1297200000	1243100000	1355900000	1351100000	1541800000
ENSMUSP00000028981	Mapre1	215240000	211150000	214520000	228360000	275990000		195050000		159790000	243640000
ENSMUSP00000029002	Stmn2	37077000	36044000	22624000	43828000	28481000
ENSMUSP00000029005	Rtf2	8642400		13453000	12302000	8783600
ENSMUSP00000029017	Pck1	17548000000	19723000000	16912000000	14551000000	19328000000
ENSMUSP00000029041	Fabp4	694560000	618640000	791970000	672670000	726790000	2984400000	4019300000	3721600000	3335400000	3324000000
ENSMUSP00000029046	Fabp5	602340000	1101400000	332190000	546430000	353220000		39037000		10668000	16327000
ENSMUSP00000029076	Car3	99927000000	86444000000	108670000000	107080000000	112410000000	89400000000	79666000000	86083000000	91088000000	91645000000
ENSMUSP00000029078	Car2	3377400000	4031100000	2593900000	3324800000	2952600000	709450000	572850000	431590000	746180000	640760000
ENSMUSP00000029082	Psma7	2372400000	2187100000	2842200000	2473400000	2495900000	744530000	768110000	790750000	762290000	861410000
ENSMUSP00000029087	Ogfr	45012000	52282000	47579000	56599000	43231000		11501000	15530000
ENSMUSP00000029135	Acss2	367940000	428840000	444620000	397270000	415100000
ENSMUSP00000029142	Eif6	201050000	229400000	219980000	306780000	247260000		55938000
ENSMUSP00000029147	Nfs1	419170000	248250000	192510000	136030000	374700000				97724000	90608000
ENSMUSP00000029171	Rpn2	3116600000	3029700000	3608500000	3112100000	2841600000	24740000	177370000	159800000	212830000	214630000
ENSMUSP00000029240	Slc2a2	939140000	1138500000	655700000	498960000	854200000
ENSMUSP00000029256	Sec62	90964000	71355000	125050000	97193000	111690000
ENSMUSP00000029259	Mccc1	3305200000	3235800000	2866700000	2292100000	3257000000		348870000	220180000	198630000	327190000
ENSMUSP00000029266	Anxa5	5821900000	6725800000	7294800000	9140500000	7563000000	985510000	1978900000	1179900000	1532800000	1417200000
ENSMUSP00000029303	Naa15	53091000	67167000	52670000	28237000	55297000
ENSMUSP00000029325	Aadac	3858400000	3008000000	3343000000	3028900000	3435200000		59781000		148810000	259670000
ENSMUSP00000029367	Bche	141870000	170570000	137470000	138630000	93679000
ENSMUSP00000029382	Ppid	1458000000	1257300000	1539000000	1267900000	1403600000		50420000	49003000	19253000	106470000
ENSMUSP00000029385	Serp1	197880000	1206700000	836550000	1709000000	1130700000		9877200	11142000		11653000
ENSMUSP00000029386	Etfdh	8869900000	7987100000	7311100000	5332600000	8295400000	1369800000	2430500000	2379300000	2243200000	2167800000
ENSMUSP00000029387	Eif2a	156960000	157530000	157610000	206820000	199140000	725270000	690280000	503980000	811660000	735320000
ENSMUSP00000029405	Gmps	214040000	242390000	246160000	369320000	252900000					109090000
ENSMUSP00000029454	Casq2	4122200					2918600000	3337700000	2622800000	3102300000	3050900000
ENSMUSP00000029476	Sec22b	557020000	345280000	621700000	522820000	407650000		32179000
ENSMUSP00000029489	Gstm4	203090000	242510000	209700000	120790000	199540000			62186000	50726000
ENSMUSP00000029490	Ahcyl1	221750000	187410000	192360000	330170000	161540000
ENSMUSP00000029515	S100a11	146100000	141640000	108630000	168330000	139460000	187140000	187640000		50842000
ENSMUSP00000029588	Larp7	23343000	6980900	5041600	13423000	10482000	30659000	7055100	3599300
ENSMUSP00000029610	Hadh	14624000000	13612000000	13512000000	15701000000	15616000000	4719400000	5361100000	4064600000	4959800000	4232000000
ENSMUSP00000029630	Fga	5010700000	5794800000	4829100000	4899600000	5318400000		132460000	83934000	41630000	29345000
ENSMUSP00000029644	Ppa2	2191000000	3737900000	2385700000	2201200000	2026100000		280720000	101050000	185750000	84865000
ENSMUSP00000029645	Tdo2	1437800000	1827200000	1699200000	1665300000	1862600000
ENSMUSP00000029658	Enpep	686670000	717090000	696920000	562320000	617730000		184040000	392410000		297360000
ENSMUSP00000029663	Aimp1	328570000	360020000	472620000	442210000	326790000	128450000	164870000		124390000	148290000
ENSMUSP00000029708	Naxe	1520000000	1251400000	1303700000	1363300000	1390400000	284680000	428930000		417070000	393520000
ENSMUSP00000029722	Rps3a1	10464000000	11924000000	12260000000	11938000000	10833000000	1677900000	1671900000	1413600000	1363500000	1831400000
ENSMUSP00000029761	Myoz2						1296500000	1314400000	1651000000	1034700000	1175300000
ENSMUSP00000029770	Abcd3	5904900000	3921000000	4887300000	6309300000	6776500000		21161000
ENSMUSP00000029773	Cnn3	862320000	768150000	525680000	846380000	770740000		34559000
ENSMUSP00000029804	Metap1	68446000	51392000	65033000	74704000	72250000
ENSMUSP00000029805	Mttp	7755800000	7065500000	9079300000	7877600000	7833400000		16359000
ENSMUSP00000029814	Manba	114170000	76400000	72888000	66930000	77620000
ENSMUSP00000029815	Cisd2	170530000	191060000	158350000	130520000	184380000		98946000	91848000
ENSMUSP00000029837	Uox	21205000000	21024000000	31175000000	27178000000	29419000000
ENSMUSP00000029877	Decr1	11920000000	13275000000	12099000000	12242000000	13189000000	2533500000	3020700000	2598300000	2329100000	2396700000
ENSMUSP00000029885	Cpne3	64947000	68774000	65317000	78876000	57799000
ENSMUSP00000029888	Rmdn1	1077300000	956350000	1159600000	1282200000	922510000	91433000	143800000	85945000	85221000	211380000
ENSMUSP00000029905	Cyp7a1	28955000	25119000	19035000	23739000	20814000
ENSMUSP00000029909	Coq3	45764000	47987000	47514000	44343000	47926000
ENSMUSP00000029915	Tstd3	77122000	99602000	72765000	81302000	75504000
ENSMUSP00000029925	Ndufaf4	154700000	178490000	251730000	367330000	179510000		55542000
ENSMUSP00000029942	Rngtt							50497000	75100000	43716000	69210000
ENSMUSP00000029987	Aldob	109600000000	104050000000	88759000000	68065000000	95131000000	12252000000	9835100000	12343000000	9121600000	8072200000
ENSMUSP00000030018	Nans	63769000	78347000	75679000	97121000	91018000		44565000			44796000
ENSMUSP00000030028	Erp44	1191800000	1060400000	954650000	1332000000	1033200000	353420000	256670000	191900000	372360000	457610000
ENSMUSP00000030033	Cavin4						436300000	392730000	423850000	370830000	483520000
ENSMUSP00000030041	Ambp	55714000	65247000	60138000	52603000	53315000	42029000
ENSMUSP00000030044	Orm1	70198000	76908000	68761000	52043000	63496000		55296000			43389000
ENSMUSP00000030051	Txn1	4260200000	5306400000	4985000000	4373000000	5181600000	1194700000	1191100000	819790000	1216000000	1081200000
ENSMUSP00000030078	Hsdl2	2048600000	2255500000	2519900000	2785900000	2482200000	192450000	466500000	23081000	305900000	380030000
ENSMUSP00000030103	Dmac1	85059000	65911000	81098000	56881000	77852000		31395000	33479000	32532000
ENSMUSP00000030127	Tmem38b	10153000	11893000	12091000	18478000		14986000	7775900	7601100	8609700	10599000
ENSMUSP00000030128	Chmp5	49501000	50571000	48314000	64455000	53735000
ENSMUSP00000030134	Rad23b	1025900000	1052300000	1232800000	1138100000	1256400000	242940000	440000000	246830000	373840000	437060000
ENSMUSP00000030164	Vcp	15697000000	14595000000	14530000000	12786000000	14081000000	9432800000	8529400000	8852800000	9033700000	7832900000
ENSMUSP00000030169	Stoml2	1016100000	1193800000	982820000	802960000	999590000		25513000
ENSMUSP00000030187	Tln1	2488100000	2530300000	1988200000	1590200000	2186300000		399600000	112070000	384670000	530910000
ENSMUSP00000030192	Hint2	635790000	570430000	737250000	716600000	714780000		15263000		15827000
ENSMUSP00000030243	Prkaa2		21770000	20154000		32306000		66942000		58073000	76550000
ENSMUSP00000030280	Angptl3	23004000	21844000	14942000		24560000
ENSMUSP00000030296	Txndc12	286940000	293350000	332440000	352650000	310060000
ENSMUSP00000030299	Cyp2j5	1056600000	962790000	1115700000	881980000	1080300000	372270000				219090000
ENSMUSP00000030305	Cyp2j13
ENSMUSP00000030340	Scp2	33231000000	33277000000	46463000000	53129000000	43728000000	401470000	415730000	266340000	287380000	334460000
ENSMUSP00000030345	Cpt2	6555800000	6144600000	5769400000	5401200000	6379300000	1031300000	1469800000	1173400000	1753700000	1503800000
ENSMUSP00000030348	Magoh	170990000	149370000	147490000	142400000	160790000
ENSMUSP00000030400	Mycbp	340290000	427340000	387140000	568810000	375060000	48540000	46081000		53305000
ENSMUSP00000030412	Ppt1	542420000	531650000	541950000	528690000	518070000
ENSMUSP00000030427	Eloa					32267000
ENSMUSP00000030432	Hmgcl	10750000000	10119000000	9086100000	8970400000	10482000000	130730000	94231000	13770000	63603000	61780000
ENSMUSP00000030455	Akr1a1	9194100000	8940300000	9745800000	9030400000	8890800000		59981000	38932000		4289300
ENSMUSP00000030486	Cyp4a31			17531000		19159000
ENSMUSP00000030487	Cyp4a14	1844700000	2368300000	2559500000	2286200000	2930500000
ENSMUSP00000030491	Cmpk1	2858900000	2904800000	3174200000	3035100000	2832200000	35102000	211620000	214860000	43391000	150790000
ENSMUSP00000030538	Ddost	3581100000	2312600000	4066200000	3016400000	2093800000	20344000	211050000	103260000	223050000	183980000
ENSMUSP00000030547	Hspg2	159750000	167770000	154220000	118500000	148720000		304860000	177480000	257080000	232020000
ENSMUSP00000030613	Srrm1	57904000	65622000	62793000	63729000	61040000
ENSMUSP00000030623	Sfpq	1204000000	1153900000	1182300000	1520600000	1150700000				7566100	58379000
ENSMUSP00000030642	Psmb2	73140000	70364000	96981000	108240000	75545000		17394000		37525000
ENSMUSP00000030651	Sh3bgrl3	208720000	223570000	221010000	232440000	214600000		134710000
ENSMUSP00000030665	Nudc	841030000	562930000	1017100000	830510000	385990000		14475000	40812000		43280000
ENSMUSP00000030698	Stx12	45531000	68331000	69182000	64494000	85858000
ENSMUSP00000030734	Sf3a3	138010000	155430000	168360000	148790000	128640000
ENSMUSP00000030742	Mecr	758760000	845140000	757900000	566020000	732510000		71000000		122690000	213620000
ENSMUSP00000030765	Padi2						522310000	682010000	703240000	555960000	579710000
ENSMUSP00000030769	Psmc2	1365200000	1253100000	1310600000	1464100000	1410100000		334400000	177410000	49902000	117320000
ENSMUSP00000030795	Abcf2	152450000	71379000	50347000	89783000	55035000					27213000
ENSMUSP00000030797	Vamp3	85298000	94338000	100550000	118830000	78613000		86314000	144250000		122750000
ENSMUSP00000030806	Kif1b			37108000	37769000
ENSMUSP00000030842	Lzic	38634000	37335000	54140000	41045000	55899000		44242000		33301000	42036000
ENSMUSP00000030882	Pmpcb	156260000	82444000	122320000	66802000	113070000
ENSMUSP00000030894	Lrrc47	56494000	96158000	69055000	57436000	47503000	39047000			28233000	23672000
ENSMUSP00000030903	Atad3a	2010300000	1801300000	1733800000	1956000000	2008800000		20740000	117920000	9046000	13651000
ENSMUSP00000030964	Cd38	19310000	19992000			25448000
ENSMUSP00000030986	Lrpap1	416950000	437930000	462950000	495680000	434440000		65928000	84612000	82501000	83207000
ENSMUSP00000031024	Mrpl33		23258000	55988000	26394000	32563000
ENSMUSP00000031038	Ociad1	1230300000	1359300000	1213500000	1311600000	998700000		16007000	181550000	86767000	178080000
ENSMUSP00000031058	Mapre3	37910000	42683000	26325000	30620000	35651000		90544000	116580000	94160000	96847000
ENSMUSP00000031069	Sepsecs	82002000	108550000	75426000	73155000	126730000
ENSMUSP00000031080	Fam114a1					42523000
ENSMUSP00000031099	Grpel1	2864700000	2742700000	2451800000	2416700000	2743300000	86537000	118320000	55632000	135570000	237130000
ENSMUSP00000031103	Ugdh	7834300000	6766600000	6545600000	4833000000	5879400000		2173300		3354200
ENSMUSP00000031131	Uchl1							188190000		144440000	133800000
ENSMUSP00000031181	Ugt2b34	3200000000	2927500000	3023100000	2769100000	3130000000			126690000
ENSMUSP00000031183	Ugt2b1	8198100000	7212100000	8759200000	7415600000	6970400000		41946000			67436000
ENSMUSP00000031186	Ugt2b35	108430000	78282000	88255000	95458000	87837000
ENSMUSP00000031190	Dr1	55754000	51786000		164520000	57926000
ENSMUSP00000031195	Ugt2a3	1987000000	2159700000	2170200000	1836700000	2134900000
ENSMUSP00000031201	Sult1e1	29320000
ENSMUSP00000031251	Hsd17b11	2746800000	565810000	748170000	649820000	843560000		55184000			50491000
ENSMUSP00000031314	Alb	107560000000	128050000000	88412000000	76903000000	103420000000	35477000000	67614000000	69941000000	35002000000	77342000000
ENSMUSP00000031320	Pf4	64409000	72140000	60235000	43320000	76100000		101410000	112360000	110600000
ENSMUSP00000031355	Uso1	1882600000	819270000	1216000000	636930000	815590000				53140000
ENSMUSP00000031377	Scarb2	780140000	788110000	832380000	824750000	828310000
ENSMUSP00000031398	Hpd	31774000000	35546000000	31647000000	28804000000	34796000000		9070700		15033000
ENSMUSP00000031411	Aldh2	61984000000	66403000000	55814000000	48767000000	59098000000	2304200000	2137300000	1888700000	1923600000	1996800000
ENSMUSP00000031447	Anxa3	96579000	54776000	42378000	67879000	63637000
ENSMUSP00000031492	Rab35	74742000	30004000	109630000	105080000	48618000	68514000	256020000	54583000	49585000	9203500
ENSMUSP00000031524	Acads	7065200000	7503100000	7806300000	7259400000	7810900000	1587000000	1433600000	1286200000	1100000000	1348900000
ENSMUSP00000031549	Gm4951	58404000	62848000	81689000	46563000	58589000
ENSMUSP00000031613	Aimp2	346860000	337020000	286970000	244490000	263460000	500780000
ENSMUSP00000031617	Rpl6	6645600000	6425300000	6955800000	7631400000	6449200000	490360000	836270000	838830000	660120000	857950000
ENSMUSP00000031625	Arpc1a	83572000	60072000	66082000	80250000	74528000
ENSMUSP00000031627	Pdap1	695270000	867170000	850120000	1033200000	932660000		220610000	249280000	157020000	245480000
ENSMUSP00000031668	Col1a2						1671400000	167890000	2281800000	3811700000	3716300000
ENSMUSP00000031694	Lmod2						30719000	32154000	46496000
ENSMUSP00000031695	Wasl		142620000	79262000	131920000
ENSMUSP00000031707	Aass	7850600000	7858700000	6343300000	5687700000	7859700000
ENSMUSP00000031741	Cyp3a13	1695900000	2195900000	1787900000	1242500000	1761300000
ENSMUSP00000031773	Pon3	1177300000	925990000	1235900000	1001100000	1153900000		127820000			240350000
ENSMUSP000000317790	ENSMUSP000000317790	1241200000	1371600000	1346800000	1972500000	1296900000	820700000	721100000	625290000	670000000	868470000
ENSMUSP00000031788	Hibadh	5502000000	5970500000	4794000000	5006300000	6137800000	500620000	647560000	341930000	586440000	561860000
ENSMUSP00000031866	Mtpn	611780000	951220000	371870000	1336900000	1110300000	33321000	37268000	46936000		37317000
ENSMUSP00000031897	Gstk1	3686400000	3860100000	4388600000	4625100000	4094600000	20462000	126660000	321470000	106070000	176710000
ENSMUSP00000031977	Agk	17197000			14124000
ENSMUSP00000032065	Pcyox1	719190000	320740000	547290000	394850000	617440000		152250000
ENSMUSP00000032078	Cct7	1024300000	832760000	986310000	680900000	839210000	434330000	259310000	273750000		112660000
ENSMUSP00000032114	Mogs	97726000	96027000	105990000	105260000	100960000
ENSMUSP00000032143	Rpn1	10046000000	10401000000	11332000000	10762000000	10431000000		440750000	240870000	221040000	307440000
ENSMUSP00000032165	Ruvbl1	159860000	140190000	219160000	293250000	230270000
ENSMUSP00000032168	Sec61a1	84453000	84600000	82637000	57010000	69254000
ENSMUSP00000032216	Ptms	781100000	2270500000	1446400000	2659300000	910500000		23967000	24296000	17365000	27992000
ENSMUSP00000032220	Cops7a	85791000	92588000	98181000	118390000	72843000		66812000		109080000	54649000
ENSMUSP00000032228	Mug1	9675100000	11137000000	10694000000	11780000000	11795000000	39304000	305700000	298730000	292930000	425520000
ENSMUSP00000032233	Tuba8							175920000	267330000	154760000	173670000
ENSMUSP00000032237	Bms1						611080000	1599500000	783970000	1689700000	776120000
ENSMUSP00000032371	Gys2	1881000000	1409400000	1383000000	928010000	1860800000					13691000
ENSMUSP00000032373	Ldhb	1565300		13125000	4896000	4510100	5301200000	6341200000	5591500000	5432000000	5544100000
ENSMUSP00000032376	Lmcd1						513610000	733350000	650690000	524200000	475580000
ENSMUSP00000032399	Kras	444930000	516600000	556130000	415020000	408140000	203130000	159420000	139070000	176370000	161720000
ENSMUSP00000032419	Cmas	408280000	237040000	339740000	710380000	455550000		68066000
ENSMUSP00000032425	Emc3	110270000	101760000	100350000	203580000	65194000
ENSMUSP00000032440	Sec13	314240000	335260000	277460000	235490000	261850000					66382000
ENSMUSP00000032477	Necap1	36420000	40354000	34408000	52446000
ENSMUSP00000032492	Cd9
ENSMUSP00000032508	Fkbp4	1290000000	810760000	1576000000	1450200000	1313600000
ENSMUSP00000032539	Slc27a5	2213100000	2186900000	1532500000	1194300000	1611600000
ENSMUSP00000032729	Tjp1	170310000	169840000	171470000	168610000	187770000
ENSMUSP00000032761	Pex11a	69547000	87085000	103450000	144540000	125270000
ENSMUSP00000032808	2200002D01Rik	28562000	25865000	24932000	35809000	22935000
ENSMUSP00000032824	Psmc4	1421800000	1278700000	1531700000	1775100000	1421600000	517700000	695670000	355150000	410940000	638330000
ENSMUSP00000032840	Mrps11	15059000		16489000	18801000	29667000
ENSMUSP00000032841	Mrpl46	151860000	114310000
ENSMUSP00000032856	Me3						25470000	36262000			35897000
ENSMUSP00000032865	Fah	12091000000	13506000000	12610000000	12669000000	12736000000
ENSMUSP00000032882	Ndufc2	796710000	840420000	1054700000	1034700000	899800000	1223300000	1415800000	1127900000	1311600000	1457800000
ENSMUSP00000032887	Coq7		88158000	122930000	78383000
ENSMUSP00000032888	Arl6ip1					51944000
ENSMUSP00000032898	Ipo5	56760000	60385000		41468000	47146000	72030000	58527000	74160000	59453000	80337000
ENSMUSP00000032910	Mylpf						47756000000	71037000000	46872000000	48760000000	43393000000
ENSMUSP00000032912	Qprt	2987600000	2913900000	2843700000	2365500000	2938800000
ENSMUSP00000032974	Atp2a1	3501300000	933330000	662380000	650640000	616060000	430930000000	449340000000	415330000000	445200000000	461950000000
ENSMUSP00000032992	Eif3c	1037200000	854020000	1045500000	1858200000	1048700000		100760000	70441000	99991000	75274000
ENSMUSP00000032998	Rps3	6457100000	6117100000	6641300000	6184700000	6731000000	575700000	1063200000	869670000	747940000	920510000
ENSMUSP00000033012	Copb1	1608500000	1518500000	1473800000	1017200000	1404100000		32242000
ENSMUSP00000033049	Cox6a2						835340000	772680000	1175600000	753820000	812140000
ENSMUSP00000033050	Lyve1		5213400
ENSMUSP00000033121	Nomo1	473640000	270660000	650410000	576550000	267050000				29681000
ENSMUSP00000033136	Bag3	528390000	556170000	607880000	712990000	571320000	925480000	1018600000	986390000	963800000	995920000
ENSMUSP00000033158	Ubfd1	26491000	24697000		36947000	23824000
ENSMUSP00000033176	Uqcrc2	6174400000	6340300000	6934700000	6504600000	6737500000	11107000000	11388000000	13419000000	12506000000	10828000000
ENSMUSP00000033184	Tpp1	893510000	197680000	1914200000	687370000	140720000				171630000
ENSMUSP00000033185	Hpx	1148900000	1221500000	1251200000	1094200000	1146800000	482990000	572420000	585730000	387750000	544980000
ENSMUSP00000033229	Hbb-y	88096000	93138000	37258000		37374000				21123000	22078000
ENSMUSP00000033236	Thumpd1	19442000	16046000	16686000	15274000	13341000		5479500
ENSMUSP00000033241	Lhpp	339330000	377700000	378070000	419460000	349810000		141230000
ENSMUSP00000033325	Swap70	33346000	33906000	41892000	38184000	37674000
ENSMUSP00000033509	Ebp	244070000	174530000	227550000	224080000	268900000
ENSMUSP00000033540	Vbp1	75188000	39063000	58436000	89086000	47359000				58393000
ENSMUSP00000033541	Fundc2			28853000	20277000		805860000	856230000	582010000	661650000	849860000
ENSMUSP00000033570	Igbp1	211800000	261900000	242440000	348700000	276590000		98180000
ENSMUSP00000033597	Hmgn5	768780000	1142700000	959630000	1439200000	911200000		32082000	38724000
ENSMUSP00000033598	Sh3bgrl	153320000	178910000	121190000	152810000	163840000					10206000
ENSMUSP00000033662	Pdha1	1344000000	1321200000	1389600000	1274200000	1419900000	3288400000	3543700000	3338700000	3365800000	3500700000
ENSMUSP00000033673	Nono	393930000	345610000	744760000	553010000	540410000		22741000		17364000	9490100
ENSMUSP00000033674	Itgb1bp2
ENSMUSP00000033683	Rps4x	8001700000	7932800000	9524300000	8254300000	9039300000	508010000	1360000000	1231400000	1324600000	1235000000
ENSMUSP00000033695	Abcb7	165330000	71026000	339370000	161010000	58327000		401090000	30890000		41799000
ENSMUSP00000033715	Nsdhl	50183000	50637000	51907000	49765000
ENSMUSP00000033723	Syap1	245440000	274450000	229530000	274910000	227120000
ENSMUSP00000033776	Dkc1	314680000	359130000	426380000	523530000	376040000
ENSMUSP00000033824	Lamp1
ENSMUSP00000033825	Adprhl1							44488000	53978000	46658000	56507000
ENSMUSP00000033842	Myom2	6439400	60681		648940		70571000000	80521000000	129250000000	133040000000	80515000000
ENSMUSP00000033871	Slc25a15	1014100000	1149600000	956430000	713000000	1093100000
ENSMUSP00000033873	Erlin2	186380000	186910000	175070000	152300000	197450000
ENSMUSP00000033875	Plpbp	1293000000	972960000	1195500000	1011500000	1009500000		233880000	175570000	164400000	282700000
ENSMUSP00000033934	Mrps31	65109000	69344000		88593000	72873000
ENSMUSP00000033992	Gsr	1487700000	1521400000	1314100000	1076400000	1577700000	76517000	44302000	22745000	106660000	97048000
ENSMUSP00000033994	Rbpms	72105000	122720000	118300000	118380000	131710000
ENSMUSP00000034000	Asah1	294290000	412900000	390740000	349830000	381500000
ENSMUSP00000034026	Hpgd	360540000	278480000	325000000	217360000	285700000
ENSMUSP00000034049	Slc25a4	4429600	6363800	3431900	3435000	1935600	25106000000	24477000000	22515000000	21054000000	19415000000
ENSMUSP00000034051	Ufsp2	74370000	75336000		32038000	50631000	23033000			40149000	68362000
ENSMUSP00000034058	Cbr4	885270000	533040000	546410000	525410000	808920000		143220000	71218000		28529000
ENSMUSP00000034097	Got2	34478000000	35569000000	34625000000	28316000000	33171000000	14503000000	15176000000	13244000000	11867000000	13674000000
ENSMUSP00000034121	Man2b1	160860000	159870000	200320000	195120000	190480000
ENSMUSP00000034131	Vps35	346730000	429030000	480220000	376060000	478310000		96021000	119730000	176330000	127990000
ENSMUSP00000034136	Gpt2	1864300000	1720500000	1793600000	1610800000	2144100000		18845000	17757000	21576000	13125000
ENSMUSP00000034138	Dnaja2	702580000	742680000	930490000	818520000	942770000		333680000	221890000	328860000	288290000
ENSMUSP00000034141	Lonp2	333950000	293000000	439660000	453600000	452650000
ENSMUSP00000034164	Ist1	109030000	118830000	102120000	123140000	120890000
ENSMUSP00000034171	Ap1g1	64477000	55396000
ENSMUSP00000034172	Ces1d	39843000000	38246000000	42983000000	46240000000	39457000000	165590000	242550000	181690000	180730000	266630000
ENSMUSP00000034178	Ces1f	11413000000	11107000000	12281000000	12191000000	11277000000
ENSMUSP00000034189	Ces1c	1559900000	1637800000	1410000000	1294700000	1231000000		356180000		425050000	314580000
ENSMUSP00000034204	Nudt21	83977000	88899000	79645000	94147000
ENSMUSP00000034215	Mt1	13747000	73902000	22013000	48125000	33608000
ENSMUSP00000034220	Herpud1
ENSMUSP00000034234	Coq9	636060000	647400000	594010000	730200000	588260000	504220000	597440000	515460000	529860000	566630000
ENSMUSP00000034244	Tmem38a						528530000	715050000	822950000	763690000	816280000
ENSMUSP00000034304	Hsd17b2	1334900000	1039600000	1274600000	993200000	1316400000
ENSMUSP00000034346	Ces2a	5480800000	4084300000	5938600000	5899900000	5269400000
ENSMUSP00000034400	Cyb5b	944140000	1120000000	1385300000	782140000	1243500000		115850000	118070000
ENSMUSP00000034426	Kars	588770000	489080000	807490000	667710000	698640000		126750000		116260000	93236000
ENSMUSP00000034432	Cfdp1
ENSMUSP00000034441	Aars	2879000000	2440300000	2197800000	2686100000	2395400000	140900000	127090000	91554000	142770000	16498000
ENSMUSP00000034453	Acta1	53840000000	47826000000	45163000000	40796000000	51685000000	726570000000	759580000000	1109300000000	779270000000	761380000000
ENSMUSP00000034524	Rexo2	204780000	239840000	241890000	168490000	214650000
ENSMUSP00000034541	Srpr	240020000	241500000	326020000	304010000	341980000		324970000		97747000
ENSMUSP00000034547	Acat1	18576000000	17603000000	17165000000	14519000000	18049000000	4163100000	4680700000	3884900000	3949900000	3884600000
ENSMUSP00000034552	Fdx1	2360400000	3008700000	2982600000	3582000000	2528700000	61770000		9881600	7645000	9514200
ENSMUSP00000034567	Dlat	3274600000	3453900000	3321600000	3904500000	3471000000	8900500000	8345700000	6549500000	7273400000	7765700000
ENSMUSP00000034585	Apoa4	1595200000	2167300000	2094500000	2793100000	2354700000	81465000	86263000	128520000		258910000
ENSMUSP00000034588	Apoa1	13265000000	12593000000	12035000000	12693000000	12287000000	1302700000	2547300000	2757600000	1415900000	3553400000
ENSMUSP00000034590	Tagln	85682000	108760000	99518000	93339000	51104000		917550000	266910000	233970000	427470000
ENSMUSP00000034607	Arcn1	1127800000	1142600000	1328900000	1344400000	1210700000		7642100	16005000	8819800	11017000
ENSMUSP00000034740	Nedd4	59303000	54417000	60612000	75540000	60621000		49209000			50791000
ENSMUSP00000034756	Anxa2	1392300000	1447000000	1563200000	1354700000	1622600000	3260600000	3808100000	2906800000	3627300000	3337500000
ENSMUSP00000034848	Psma4	1196400000	949730000	1309000000	1112100000	1275700000	92897000	322370000	336150000	334190000	339570000
ENSMUSP00000034856	Mpi	72971000	64017000	100430000	78852000	76372000	131960000	612310000	585010000	550640000	417270000
ENSMUSP00000034860	Cyp1a2	2687600000	2513600000	3372000000	2421400000	2929000000
ENSMUSP00000034866	Etfa	35490000000	34618000000	35131000000	39428000000	34146000000	10377000000	11706000000	9311300000	9038500000	10764000000
ENSMUSP00000034881	Cox7a2	352240000	460010000	357390000	292660000	321910000
ENSMUSP00000034902	Gsta2	4651500000	3856100000	5978400000	5212300000	4795300000			7910100		2050200
ENSMUSP00000034903	Gsta4	1445400000	1152300000	1403200000	1444500000	1671000000		41672000			49346000
ENSMUSP00000034905	Gclc	2036600000	2041900000	2167800000	1822600000	2006200000
ENSMUSP00000034910	Mlip						11224000000	24703000000	27606000000	22310000000	26029000000
ENSMUSP00000034915	Ctsh	1454100000	1528800000	1643400000	1507100000	1620300000			155400000
ENSMUSP00000034928	Tpm1	1907500000	1148500000	862290000	2189100000	866720000	186450000000	231550000000	328570000000	307500000000	266310000000
ENSMUSP00000034929	Lactb	1039100000	793970000	1154600000	1022700000	1527400000		75288000			9197800
ENSMUSP00000034946	Snx1	77409000	81563000	115700000	72383000	108070000
ENSMUSP00000034947	Ppib	5443000000	5793500000	6903600000	6093200000	5974100000		302290000	39224000	267190000	149860000
ENSMUSP00000034966	Rpl4	9814100000	9928400000	9910800000	10171000000	9825400000	54834000	436170000	480650000	597840000	767910000
ENSMUSP00000034983	Atp1b3	351440000	324430000	409210000	348870000	363650000				43786000
ENSMUSP00000034992	Nt5e		45348000	47229000
ENSMUSP00000035007	Cmtm6			35505000	36315000
ENSMUSP00000035010	Stt3b		20467000	21432000		24529000		7240300	8458200
ENSMUSP00000035033	Copb2	1019200000	2178800000	956550000	1074200000	1057900000		13330000	19711000		14280000
ENSMUSP00000035034	Mrps22	50088000	56808000	82160000	67729000	73421000				13832000
ENSMUSP00000035061	Ngp				4371300
ENSMUSP00000035086	Pdcd6ip	1799500000	1301500000	1708900000	1507800000	1690300000		109710000	27312000	90484000	52655000
ENSMUSP00000035092	Myd88		31819000	18051000	32117000	34622000
ENSMUSP00000035116	Pccb	2392300000	2010400000	2101600000	2150100000	1951400000	299820000	264460000	407620000	269660000	174570000
ENSMUSP00000035163	1300017J02Rik	186190000	157180000	125150000	117580000	148100000
ENSMUSP00000035166	Uba5	49399000	48099000	57927000
ENSMUSP00000035220	Prkar2a	424210000	426460000	451370000	552090000	441240000	754860000	822070000	537420000	818690000	633130000
ENSMUSP00000035222	Slc25a20	2461600000	2393800000	1515700000	1528000000	1973100000	162260000	373400000	106080000	236850000	329350000
ENSMUSP00000035230	Amt	353230000	352730000	342570000	322590000	357140000
ENSMUSP00000035366	Dync1li1	129910000	111130000	162480000	130220000	151900000		150510000	160900000	169960000	117190000
ENSMUSP00000035458	Abca6	1289500000	1408900000	410390000	339390000	544990000		50647000			50364000
ENSMUSP00000035489	Fmod	18798000					1187200000	1147200000	1276100000	1435700000	1297000000
ENSMUSP00000035610	Sec23ip	83796000	148440000	113440000		112580000
ENSMUSP00000035743	Pygb	29175000	38577000	41527000	32931000	29393000		35715000			17416000
ENSMUSP00000035761	Apob	894920000	1008200000	1649500000	1620000000	1174500000	477100000		249100000	860330000	554460000
ENSMUSP00000035823	Sec24d	358410000	339020000	406340000	415910000	380220000
ENSMUSP00000036025	Pgm5						40017000	32348000		32766000	33889000
ENSMUSP00000036140	Acsm1	20410000000	23769000000	7718000000	6867300000	21603000000		42351000	5473000	9392700	4446500
ENSMUSP00000036206	Chmp4b	336850000	442770000	456340000	552480000	367650000	290090000	227340000	222810000	284440000	303680000
ENSMUSP00000036288	Cct2	1731200000	1832400000	2090200000	2172600000	2034100000		683730000	474260000	670330000	635670000
ENSMUSP00000036337	Hdhd3	498460000	463020000	428690000	483570000	314460000
ENSMUSP00000036523	Esf1							60427000	59400000
ENSMUSP00000036725	Mrps2		126630000		107270000				126760000	237450000
ENSMUSP00000036881	Abcf1	426390000	519310000	540850000	510040000	493260000				24982000
ENSMUSP00000036907	H2afz	1559300000	1852300000	1922900000	1611300000	1824100000	244190000	313880000	364950000	328370000	241010000
ENSMUSP00000036924	Ccar2	4648200	5234800		5901800
ENSMUSP00000036936	Scd1	265850000	177810000	624560000	70465000	251450000
ENSMUSP00000036971	Mvk
ENSMUSP00000036983	Car14	46785000	53203000	46217000	51330000	48644000
ENSMUSP00000037018	Fgg	2613000000	2730000000	2976800000	2380100000	3009900000	198270000	661610000	470740000	744440000	622070000
ENSMUSP00000037022	Slco1a1	2426500000	353190000	251910000	235830000	339930000				53557000
ENSMUSP00000037107	Mboat7	10666000	12349000	9386500		14332000		2446000
ENSMUSP00000037131	Gcsh	585090000	770010000	971950000	1312200000	1041100000		77834000			67973000
ENSMUSP00000037206	Fkbp1a	507180000	531390000	555790000	631710000	521220000	2099100000	2439500000	2409700000	2172600000	2298200000
ENSMUSP00000037259	Fmo1	1785100000	1516500000	1717000000	1324200000	1729900000
ENSMUSP00000037268	Hnrnpul1	98141000	33342000	75334000	65414000	41369000		76921000
ENSMUSP00000037328	Gipc2
ENSMUSP00000037341	Ndufb7	609310000	813860000	782700000	803090000	667100000	1035100000	970070000	866100000	848520000	1009600000
ENSMUSP00000037348	Acaa2	63901000000	68184000000	63739000000	78531000000	66273000000	5175300000	5020200000	5495700000	4999600000	4565100000
ENSMUSP00000037371	Echdc3	2601300000	2723700000	2433800000	2653300000	2379500000		36105000	18085000	14853000
ENSMUSP00000037417	Phpt1	108450000	65535000	67447000	109050000	84333000	524440000	410400000	394640000	385640000	384480000
ENSMUSP00000037446	Mars	645050000	772530000	671700000	464110000	886390000		136160000		54191000	68888000
ENSMUSP00000037454	Npl		16215000	37125000
ENSMUSP00000037487	Cyp7b1	1365000000	675180000	1070600000	1227200000	1217500000
ENSMUSP00000037514	Tiprl	92502000	85818000	82778000	84551000	98349000
ENSMUSP00000037555	Ces1g	3586500000	3588800000	3740900000	4122800000	3343600000		41864000
ENSMUSP00000037583	Tmed10	1517200000	910980000	1018900000	1597200000	1136000000	355780000	93273000	96587000	605780000	59946000
ENSMUSP00000037597	Snrpd2	508610000	570060000	484380000	637590000	458840000
ENSMUSP00000037613	Fbl	1101800000	1290800000	1525500000	1322200000	1322000000
ENSMUSP00000037656	Ehbp1l1							24874000	24204000
ENSMUSP00000037665	Cyp3a11	16040000000	14983000000	32460000000	11774000000	33401000000		5927500		5525500	5533800
ENSMUSP00000037850	Evpl						179780000	762960000	220180000	862330000	863560000
ENSMUSP00000037854	Plcl1							20842000000	18596000000	13081000000	6923100000
ENSMUSP00000037930	Uggt1	323790000	170190000	289850000	243410000	400510000	146300000	104280000			27919000
ENSMUSP00000038011	Capzb	680880000	855840000	791820000	538800000	807380000	4047500000	3678200000	4198700000	3659800000	3471900000
ENSMUSP00000038048	Lrg1
ENSMUSP00000038063	Dhcr24	123850000	114030000	88056000	45430000	52875000
ENSMUSP00000038135	Dhx9	794960000	837080000	849120000	982510000	862270000				48491000
ENSMUSP00000038232	Lcat	13442000	13243000	12784000	12557000	12875000
ENSMUSP00000038352	Rps29	846340000	706940000	633940000	905270000	752440000			57610000
ENSMUSP00000038368	Copg2	54694000	57707000	59013000	55970000	66512000
ENSMUSP00000038476	AW549877
ENSMUSP00000038540	Pdxk	1455800000	441030000	1688400000	1497300000	1736500000	18888000	10477000	4657000	75858000	12242000
ENSMUSP00000038559	Azgp1	369000000	332430000	396290000	372700000	394530000
ENSMUSP00000038763	Pcca	6860200000	7194500000	6839300000	5889700000	7229700000	77927000	1174400000	687190000	1021300000	1005200000
ENSMUSP00000038781	Tbca	177220000	181350000	266040000	365270000	175630000		42569000		39290000	41311000
ENSMUSP00000038825	Fam92b
ENSMUSP00000038839	Eif3l	869920000	686260000	846320000	742920000	789920000
ENSMUSP00000038878	Aldh8a1	3329400000	3527900000	3026700000	2757500000	3017800000
ENSMUSP00000038983	Washc2	92981000	84190000	91814000	157280000	92638000		117720000
ENSMUSP00000039072	Jph1						1769700000	1245800000	1826000000	1377300000	1441700000
ENSMUSP00000039172	Hspb6						453440000	489730000	595290000	582470000	540980000
ENSMUSP00000039243	Snx2	669630000	734700000	557190000	1891600000	769760000		52073000		72444000
ENSMUSP00000039252	Rdh7	5309000000	4023000000	4614800000	3914300000	4379200000
ENSMUSP00000039269	Hnrnpk	3771400000	4027600000	4249800000	5445000000	4469400000	945800000	700020000	804420000	700690000	661780000
ENSMUSP00000039289	Slc25a21	48940000	43541000	54165000	53707000	45381000
ENSMUSP00000039429	Dpyd	1659900000	1988300000	1367000000	1171800000	1622700000
ENSMUSP00000039472	Fgb	1931000000	3065000000	2419700000	2499900000	2511700000		16021000		37646000
ENSMUSP00000039493	Arglu1	246000000	256610000	265580000	445610000	214600000
ENSMUSP00000039507	Macrod1	243300000	201020000	213570000	122560000	201210000	797780000	1058200000	1093200000	1187600000	907100000
ENSMUSP00000039529	Tmem109	72138000	76920000	75307000	102290000	74873000	330070000	273380000	289210000	277440000	277150000
ENSMUSP00000039583	Cd1d2	46700000	48517000	39276000	46180000	45485000
ENSMUSP00000039633	Tln2	59734000	54494000	51915000	42519000	80426000		95365000		91635000
ENSMUSP00000039657	Atp1a1	3947200000	4218300000	2162400000	2176100000	3553600000		681890000	447330000	735270000	736410000
ENSMUSP00000039663	Dmgdh	12762000000	13186000000	12958000000	11847000000	13575000000
ENSMUSP00000039692	Ndufa7	1478700000	1375500000	1551900000	1226800000	1377400000	2133500000	1726900000	1879400000	1886000000	1751300000
ENSMUSP00000039844	Actr1a	155740000	169000000	266360000	169310000	180630000		302790000	244470000	165050000	204470000
ENSMUSP00000039980	Hykk	291080000	396230000	404990000	401850000	465720000
ENSMUSP00000040150	Fhl3						1548300000	1356500000	1121100000	1068700000	1264900000
ENSMUSP00000040198	Slc25a23	9188200000	11054000000	8173900000	7085000000	8316900000	1118400000	1595500000	702160000	1546100000	980140000
ENSMUSP00000040222	Lap3	11049000000	9981100000	10599000000	9556200000	10458000000	62091000	117320000	64498000	54455000	133150000
ENSMUSP00000040244	Akr1b8	24710000	10262000	15009000	51364000	10124000					8623800
ENSMUSP00000040424	Uroc1	1726700000	1638500000	1580100000	978970000	1912400000
ENSMUSP00000040429	Pbxip1						479950000	486390000	420460000	446900000	449540000
ENSMUSP00000040436	Lgi2							123060000	119450000	221590000	231970000
ENSMUSP00000040485	Kng1	2037200000	2310500000	1872600000	1805300000	1897300000		928520000	607290000	618170000	778420000
ENSMUSP00000040550	Maob	4111400000	5801300000	5328800000	3226300000	5690100000				28958000	9986900
ENSMUSP00000040580	Galm	1955100000	2031400000	2068000000	1789200000	2236900000
ENSMUSP00000040591	Aldh5a1	2740400000	2616400000	2302600000	2015300000	2492700000		17184000	23230000		16571000
ENSMUSP00000040599	Vnn1	77014000	14413000	358310000	180900000	19660000
ENSMUSP00000040840	Apmap	158810000	120740000	218110000	188950000	154660000		100970000
ENSMUSP00000040853	Agmat	1377300000	1404700000	1260200000	1114900000	1220900000
ENSMUSP00000041149	Mif	4513200000	4211000000	4546200000	3985000000	4038000000	1598800000	1645400000	1837700000	1613000000	1749800000
ENSMUSP00000041234	Creg1	658460000	645290000	1029500000	810590000	821940000
ENSMUSP00000041260	Aldh1b1	3346700000	4630300000	3487600000	2647200000	3305300000
ENSMUSP00000041282	Map2k4	62275000	49966000		51393000	66747000	65765000	87834000	56540000		83049000
ENSMUSP00000041294	Sntb1	171460000	170590000	143730000	130920000	170130000					30288000
ENSMUSP00000041378	Shtn1	164950000	166870000	208690000	191460000	192250000
ENSMUSP00000041380	Chchd4	219810000	268330000	309170000	284030000	304070000		40082000
ENSMUSP00000041442	Hsd3b5	1252800000	1116900000	1088000000	1075900000	1283600000
ENSMUSP00000041447	Pdk2	107250000	85889000	107930000	102550000	101020000	443030000	306540000	300970000	268120000	242920000
ENSMUSP00000041453	Clic4	1120300000	696310000	1335100000	789500000	1298300000		23875000	39926000
ENSMUSP00000041503	Arl6ip5	84455000	97559000	83515000	107860000	66315000	334120000	286530000	176770000	278070000	269390000
ENSMUSP00000041538	Eif1	386860000	452470000	416100000	440980000	325520000		193010000	95010000	122810000	136010000
ENSMUSP00000041543	Faah	340330000	357680000	264160000	194920000	336220000
ENSMUSP00000041675	Kyat3	1509900000	1491000000	1648600000	1859200000	1551000000
ENSMUSP00000041814	Lonp1	3133500000	3293000000	2898000000	2311900000	2773400000	354590000	748250000	575180000	946230000	818830000
ENSMUSP00000041820	Cox15	14366000		16631000	22268000	23349000
ENSMUSP00000041831	Rbm17	30306000		40136000	50983000	34965000
ENSMUSP00000041851	Dars2	13928000	22699000	28057000
ENSMUSP00000041857	Rab8b	24407000			45500000
ENSMUSP00000041880	Eml4		47453000	42150000	54483000	48823000
ENSMUSP00000041968	Psmd7	1585600000	1896100000	1576900000	1758800000	1107500000	205960000	358500000	72125000	64341000	80777000
ENSMUSP00000042070	Rab3gap1
ENSMUSP00000042095	Serpina3k	10351000000	8646700000	11113000000	15479000000	11032000000	4149700000	4368100000	4395400000	4599100000	4900700000
ENSMUSP00000042123	Lasp1	2388600000	2090700000	2051700000	2479700000	2425000000	19690000	76948000	107640000	66097000	50455000
ENSMUSP00000042134	Tsfm	252090000	307490000	282480000	231310000	216320000					138230000
ENSMUSP00000042155	Oxsr1	141070000	108920000	132950000	177830000	213300000	196900000	264490000	317200000	257320000	306730000
ENSMUSP00000042183	Ttc36	1601300000	1553400000	1599200000	1192100000	1389400000
ENSMUSP00000042232	Hebp1	2514500000	2548900000	2505000000	2513400000	2391900000				14438000
ENSMUSP00000042285	Ldah	38408000	39942000	45199000	37038000	49499000
ENSMUSP00000042342	Tubb4b	13207000000	14846000000	14277000000	14526000000	13903000000	10866000000	11423000000	10427000000	10165000000	11905000000
ENSMUSP00000042351	Acaa1a	754530000	727080000	836940000	647490000	665140000
ENSMUSP00000042457	Eef1a1	80828000000	69583000000	85446000000	72758000000	74180000000	23542000000	24851000000	26598000000	24452000000	20351000000
ENSMUSP00000042565	Cdc42bpb	84633000	81277000	61254000	62643000	75113000			193400000		140010000
ENSMUSP00000042626	Stau1	89657000	117350000	110330000	162310000	82367000
ENSMUSP00000042691	Ddx21	98289000	107760000	210050000	154070000	109890000
ENSMUSP00000042783	Tmem135	77600000	68865000	73362000	72514000	101400000
ENSMUSP00000042808	Npepl1	221180000	196190000	239840000	213870000	253630000		74229000	72778000	43134000	47063000
ENSMUSP00000042988	Thrsp	44357000	16007000	52478000	40834000	40300000		1214000
ENSMUSP00000043041	Abhd11	59925000	75036000	66630000	70847000	49363000	41936000	28568000	57309000	41056000	30139000
ENSMUSP00000043092	Blvrb	3620900000	3446800000	3273500000	3748500000	3222700000		5404600	5633100	33269000	5466700
ENSMUSP00000043167	Gns	74496000	72027000	72324000	142080000	77741000
ENSMUSP00000043190	Gna11	81516000	70064000	81445000	70912000	77523000
ENSMUSP00000043308	Glyat	7738500000	8162700000	9589100000	6508000000	8863200000	9546800	7218900	8310600	5732000	6241000
ENSMUSP00000043424	Acad11	1764800000	1246700000	1849800000	1880200000	2118200000			62438000
ENSMUSP00000043460	Fggy	174930000	164090000	185140000	179300000	177380000
ENSMUSP00000043467	Dhrs11	30265000	20555000	23525000	24942000	17787000
ENSMUSP00000043543	Ndufb10	2090400000	2409600000	2881900000	3078100000	2534200000	3261000000	2921800000	3015100000	2703900000	3029700000
ENSMUSP00000043559	Cisd1	7017000000	6794600000	6908500000	5718000000	7075000000	3512500000	3936700000	3074400000	3687900000	3686900000
ENSMUSP00000043561	Mrpl41	93587000	118260000	136050000	111540000	139700000
ENSMUSP00000043821	Aldh4a1	23944000000	24943000000	22367000000	19091000000	26480000000	2496600000	2632000000	3080100000	2832000000	2788100000
ENSMUSP00000044004	Lrp1	666990000	734120000	443690000	383900000	678390000
ENSMUSP00000044033	Serpina6	40007000	56323000	36905000	47863000				35059000
ENSMUSP00000044050	Dpp4	1054700000	1120000000	1212100000	1353800000	1297500000
ENSMUSP00000044129	Trir	25328000				33102000
ENSMUSP00000044188	Ptma	884810000	1002300000	848660000	984790000	835530000	97367000	108250000	87084000	125990000	137500000
ENSMUSP00000044292	Nubpl	38710000	30244000		49710000	40969000
ENSMUSP00000044361	Smarca5	6385500	9475900
ENSMUSP00000044370	Sec24a	370290000	416430000	494170000	368920000	343630000
ENSMUSP00000044395	Hist1h1d	464710000	814750000	773310000	906880000	417090000	71259000	80521000	11719000	58526000	63854000
ENSMUSP00000044417	Mrpl12	970580000	1009400000	1000100000	1391600000	1197700000	270530000	101500000	198260000	135340000	172810000
ENSMUSP00000044502	Efhd2	195760000	197210000	212590000	238490000	168570000				314660000
ENSMUSP00000044554	Fermt2	451160000	447960000	343780000	269210000	350150000	155660000	105580000	125950000	180650000	177860000
ENSMUSP00000044587	Nat8f2	267580000	306920000	341180000	146870000	331850000
ENSMUSP00000044645	Smc1a	84238000	81223000	86051000	101260000	113860000
ENSMUSP00000044827	Mybbp1a	154580000	131840000	175700000	246640000	188710000
ENSMUSP00000044871	Pigs	16474000	31073000	26943000	17311000	18564000
ENSMUSP00000044945	Cryzl2	91709000	74542000	81831000	48817000	94411000
ENSMUSP00000044955	Hacd3	276800000	385360000	332540000	432130000	297340000
ENSMUSP00000044993	Lsm7	125360000	211810000	163970000	280420000	168590000
ENSMUSP00000045073	Sf3b3	105100000	149150000	177560000	175960000	121380000
ENSMUSP00000045216	Slc16a1	309880000	384640000	217530000	260830000	372050000		105070000	83652000	65123000	150090000
ENSMUSP00000045252	Tmem120a
ENSMUSP00000045284	Uqcrfs1	3950700000	4493100000	4670500000	4611500000	4525300000	8252700000	7065100000	7745500000	7399000000	7118600000
ENSMUSP00000045362	Cyp2c37	664910000	743730000	769790000	477660000	776740000
ENSMUSP00000045384	A230050P20Rik	27720000	30350000	36600000	24543000	35729000
ENSMUSP00000045606	Hibch	3006300000	3230800000	3173800000	2870700000	3290700000		903120000	823600000	1019600000	559350000
ENSMUSP00000045767	Tnks1bp1	24432000	25105000	12374000	39987000
ENSMUSP00000045816	Hist1h1c	10592000000	11270000000	11494000000	13319000000	11477000000	2846200000	3270900000	2846400000	2634900000	3164600000
ENSMUSP00000045841	Eprs	2926900000	3080800000	2788800000	2419300000	2914600000	905450000	1693300000	1776400000	1538300000	1682100000
ENSMUSP00000045927	Fam210a	174690000	180020000	197530000	165580000	202960000		127600000	120180000	181200000	174010000
ENSMUSP00000046016	Rps27l	1822300000	1900700000	2042100000	1339200000	2174800000	201480000	375660000	542900000	592480000	366960000
ENSMUSP00000046101	Eef2	10345000000	10123000000	11023000000	7332200000	10967000000	8089600000	7817300000	8893500000	8729800000	8047600000
ENSMUSP00000046168	Bphl	4936700000	4361000000	5090900000	4212500000	4474600000		15880000	13881000	9186400	7543000
ENSMUSP00000046196	Srxn1	10138000	8544400	9299200	25658000	6644700
ENSMUSP00000046204	Hydin	64868000	95000000	152050000	88725000	128890000
ENSMUSP00000046302	Bbox1	260470000	245110000	275560000	149150000	244540000
ENSMUSP00000046497	Acad12	25021000				26526000
ENSMUSP00000046506	Rpl37	480100000	561350000	297440000	828920000	472720000		26186000	41104000		48165000
ENSMUSP00000046530	Itih2	220640000	223200000	268670000	322370000	250100000
ENSMUSP00000046540	Nup54	21794000	29848000	25631000	34424000	22675000
ENSMUSP00000046585	Acsl5	3451000000	3032600000	2916400000	2798200000	2956800000
ENSMUSP00000046636	Gc	3350300000	3183200000	2769100000	3026800000	2581800000		440360000	291050000	122160000	356070000
ENSMUSP00000046639	Pdpr									43370000	37181000
ENSMUSP00000046719	Exoc1	9907800	7598800	8214300
ENSMUSP00000046837	Ptpa	77934000	121000000	106550000	77962000	84351000	31658000		226960000	85918000	68689000
ENSMUSP00000046910	Selenof	106150000	100120000	109410000	145920000	95284000	67990000
ENSMUSP00000047186	Dap	985260000	554300000	664890000	376140000	279690000	111110000	78489000	89901000	55487000	113300000
ENSMUSP00000047218	Grhpr	4087100000	4464500000	3192000000	2523200000	3759900000	86000000	232050000	65925000	68563000	335310000
ENSMUSP00000047254	Xylb	429940000	509920000	438240000	377190000	455110000
ENSMUSP00000047326	Actr1b	60306000	87670000	69031000	105130000	67178000			184690000	137620000	175520000
ENSMUSP00000047353	Atp1b2						269480000	229330000	313260000	245430000	270120000
ENSMUSP00000047356	Igtp	41157000	52887000	41262000		47607000
ENSMUSP00000047376	Gls2	3272500000	3915300000	2865100000	1811400000	2687900000
ENSMUSP00000047393	Bpgm	270160000	361620000	249270000	223350000	263790000		296870000	384840000	266290000	345060000
ENSMUSP00000047397	Sart1	11696000		10470000
ENSMUSP00000047463	Ppp1r12b						116840000	108660000	109480000	77367000	88374000
ENSMUSP00000047551	Ephx1	13510000000	12152000000	13002000000	9832500000	12655000000		2826300			4206400
ENSMUSP00000047661	Cox6a1	1474700000	1867900000	1678300000	1727700000	1599000000
ENSMUSP00000047665	Adk	14335000000	14092000000	13847000000	10086000000	12963000000	122490000	270880000	119670000	314150000	184670000
ENSMUSP00000047712	Cbr3			112750000
ENSMUSP00000047737	S100a13	520120000	678120000	744710000	619070000	595640000		106320000		38928000	65679000
ENSMUSP00000047778	Nudt19	26719000	28725000	29884000	27536000	30785000
ENSMUSP00000047855	Mcee	856700000	693060000	563920000	612430000	505190000	127700000		80136000	68986000	55531000
ENSMUSP00000047898	Ddx19a	158510000	151280000	206700000	128970000	166080000		126660000			134880000
ENSMUSP00000047923	Colgalt1						135970000	153410000	197370000	163620000	143690000
ENSMUSP00000047960	Atp5l	3183100000	3223700000	4060700000	3422100000	3350800000	3584000000	3851200000	4002900000	3686100000	3299500000
ENSMUSP00000047968	S100b							34666000			41049000
ENSMUSP00000048001	Coq5	62391000	73255000	75964000	82643000	79377000	79844000	63504000	86074000	121880000	126840000
ENSMUSP00000048078	Mrpl47	28140000	42655000	43163000	36265000	34416000		22817000
ENSMUSP00000048099	Prorsd1
ENSMUSP00000048218	Acta2	95182000	66091000	63627000	51828000			185740000	514750000		215590000
ENSMUSP00000048229	Lyplal1	188390000	200410000	219480000	185170000	153030000
ENSMUSP00000048284	Cyp2c54	2702400000	2666000000	2043200000	2225300000	2323500000
ENSMUSP00000048350	Vat1	259220000	357390000	317600000	250840000	313770000
ENSMUSP00000048416	Cops4	162900000	270140000	219030000	329470000	190010000	147420000	112150000	66778000	104550000	95212000
ENSMUSP00000048425	Pebp1	3605200000	3363700000	3718100000	2667300000	3559800000	4985800000	5337100000	4143300000	5055500000	5413000000
ENSMUSP00000048470	Rbm25	69372000	80933000	51128000	72562000	37337000		59468000
ENSMUSP00000048482	Acmsd	45984000	81502000	98833000	51672000	89509000
ENSMUSP00000048643	Tigar						504260000	268310000	627340000	439380000	333230000
ENSMUSP00000048742	Bsdc1	32614000	39463000	29884000	39536000
ENSMUSP00000048770	Atp6v1g1	108240000	105630000								35391000
ENSMUSP00000048803	Prelp	468040000	581360000	602090000	609470000	576280000	1414400000	1517100000	1765200000	1606400000	1505700000
ENSMUSP00000048817	Hspa13	34565000	37431000	64159000	61835000	51388000
ENSMUSP00000048826	Mmaa	29229000	23163000	23845000	19786000	27087000	102510000	139280000		18751000	114270000
ENSMUSP00000048830	Akr1d1	4267200000	4571900000	4291800000	3784200000	4516100000
ENSMUSP00000048833	Eif4h	1002300000	908510000	883220000	1247700000	1004300000	224330000	304630000	367650000	358820000	341610000
ENSMUSP00000048925	Vwa8	1691400000	2174400000	1467000000	1272800000	1662000000	124370000	52962000		390750000	348050000
ENSMUSP00000049000	Ndufv3	321110000	252280000	257930000	370680000	233540000		599020000	461500000	286400000	548580000
ENSMUSP00000049007	Ctnna1	1145800000	2339600000	1076200000	1765100000	2161100000		79578000		47877000	68687000
ENSMUSP00000049018	Asph						2048100000	1627600000	2810900000	1610400000	2550500000
ENSMUSP00000049025	Srsf3	74831000	40600000	57793000	77201000	66263000		5990900
ENSMUSP00000049034	Emc1	177490000	135310000	140420000	144790000	131760000
ENSMUSP00000049054	Ppp1r3a	33826000					579390000	1115600000	1083500000	1511000000	1066300000
ENSMUSP00000049315	Ces2g	590820000	635810000	709530000	671960000	614030000
ENSMUSP00000049338	Nipsnap1	4889400000	4558000000	4858700000	4173500000	4932400000
ENSMUSP00000049342	Upb1	586310000	456910000	390270000	359250000	502830000
ENSMUSP00000049355	Gpi1	7040900000	6505800000	6556600000	6109500000	7005300000	43235000000	42393000000	40870000000	41397000000	40761000000
ENSMUSP00000049391	Aox3	4762300000	4225600000	4826200000	3753300000	5352900000
ENSMUSP00000049394	Cbr1	5593100000	6554100000	5339900000	5714200000	5080800000		81769000	43444000	23300000	51406000
ENSMUSP00000049457	Cacna2d1						2817300000	3375500000	3178600000	3121100000	3653900000
ENSMUSP00000049605	Pycrl	146130000	183840000	75304000	134290000	175530000	451170000	444650000	331980000	327320000	339840000
ENSMUSP00000049737	Obscn							328850000		377460000	291750000
ENSMUSP00000050156	Timm8a1	226540000	261020000	197280000	264480000	230520000
ENSMUSP00000050258	Nags	17166000	11352000	16196000		13318000
ENSMUSP00000050292	Ptges3	1532200000	1574900000	1481300000	1199500000	1519400000		239290000	148770000	148440000	140140000
ENSMUSP00000050374	Sfn		32506000			38867000	441770000			96660000
ENSMUSP00000050408	Cmya5	383550000	509840000	566200000		480100000	464240000	1432400000	1251400000	846420000	837460000
ENSMUSP00000050703	Prdx6	27163000000	25087000000	25684000000	25450000000	25672000000	1578800000	2027200000	1170100000	1516700000	1656800000
ENSMUSP00000050788	Phkb	7373700		7277900		9481300	1651600000	1492600000	752600000	1512000000	1703300000
ENSMUSP00000050987	Synm	20164000	12865000	19480000	38694000		1266600000	2346500000	1233300000	6358800000	1131300000
ENSMUSP00000051033	Tuba1c	2293900000	2794400000	2617100000	2947600000	2610100000	604880000	556540000	372760000	498620000	441760000
ENSMUSP00000051222	Atp5k	8581000000	9815000000	9887200000	9900200000	10365000000	5108700000	4993200000	5285000000	4986300000	5303000000
ENSMUSP00000051248	Vcpip1	21671000	18077000	25972000		19011000
ENSMUSP00000051293	Clptm1	92966000	64839000	79867000	78527000	78650000
ENSMUSP00000051432	H2afx	137640000	67382000	75961000	164780000	51765000		24655000
ENSMUSP00000051569	Mcat	77645000	47140000	42894000	41817000	49025000
ENSMUSP00000051570	Synpo2	45959000	215810000	57808000	28620000	51999000	7575700000	8458200000	10383000000	9266700000	8200400000
ENSMUSP00000051621	Mmgt1	25585000	15350000		22426000	21486000
ENSMUSP00000051643	Dnajc11	177790000	170040000	204320000	167360000	257370000
ENSMUSP00000051709	Asrgl1	177770000	96162000	93820000	85912000	100660000	583030000	708540000	573590000	694600000	726640000
ENSMUSP00000051805	Gprin3	52190000	82249000	146730000
ENSMUSP00000051888	Tpm1	345860000	400610000
ENSMUSP00000051921	Bst2	25170000	29607000	24502000	18994000	28721000
ENSMUSP00000051935	Bzw1	178130000	157100000	191410000	175950000	152840000
ENSMUSP00000052020	Flnb	5174000000	4940100000	3771100000	3998200000	5059900000	1691100000	2166700000	1273500000	2076500000	2219900000
ENSMUSP00000052262pepscaffold	ENSMUSP00000052262pepscaffold		39658000	29649000	31395000	35404000
ENSMUSP00000052283	Lamp2	1858800000	2001100000	1896600000	2230300000	1705500000		9895400			14533000
ENSMUSP00000052777	Pik3ap1	48915000	56947000	39152000	37924000	38632000		51358000
ENSMUSP00000052866	Pgp	71527000	55784000	68497000	71576000	43561000	164190000	240700000	174290000	243470000	204220000
ENSMUSP00000052908	Micos13	188010000	154140000	118950000	164350000	100370000	305450000	310300000	229890000	253460000	184030000
ENSMUSP00000052912	Pdia6	6213200000	5141600000	5243300000	5966200000	4280100000		15898000	6593600	27531000	46715000
ENSMUSP00000052942	Sugt1	71574000	53786000	54146000	64279000	71714000		71847000	108060000
ENSMUSP00000052989	Cyp8b1	944310000	907380000	1256100000	1070000000	1560800000
ENSMUSP00000053033	Mrps7	27336000	29291000	35037000	30749000
ENSMUSP00000053101	Ppp3ca			126130000	87708000		495850000	293060000	209420000	254290000	250280000
ENSMUSP00000053109	Ube2v1	747210000	771580000	963100000	978150000	761590000	1078700000	967500000	816140000	887920000	949510000
ENSMUSP00000053129	Baiap2l1	217020000	319490000	277090000	493880000	256360000
ENSMUSP00000053176	Synpo2l						1059800000	745990000	1023400000	812700000	885170000
ENSMUSP00000053751	Sprr1a										14360000
ENSMUSP00000053754	Rtn4	58495000	84098000	132930000	87970000	85560000	1998200000	2070000000	2209900000	2453300000	2073400000
ENSMUSP00000053842	Dnaja3	655230000	798800000	758970000	1040100000	701370000	83609000	37291000		62085000
ENSMUSP00000053877	Fam120a	691430000	605060000	568550000	385050000	603150000					25372000
ENSMUSP00000053900	Zmpste24	218790000	238420000	184540000	203650000	204400000		48107000
ENSMUSP00000054064	Gphn	922360000	1012400000	1174100000	1138000000	991720000		7716500	13471000	20796000
ENSMUSP00000054322	Stbd1	1258200000	1256600000	1312000000	1301300000	1228200000	302840000	477130000	603800000	475210000	546380000
ENSMUSP00000054343	Gjb2
ENSMUSP00000054370	Acad8	1023400000	1092500000	726510000	1012300000	1046900000				131800000	83502000
ENSMUSP00000054490	Rps23	3780400000	4018000000	4377000000	3335200000	4199600000		844890000	572520000	329930000	308390000
ENSMUSP00000054556	Eef1a2						25716000000	30422000000	27885000000	28981000000	31087000000
ENSMUSP00000054634	Cdc42	960000000	925800000	891640000	889290000	877570000		427430000	504100000	466410000	494960000
ENSMUSP00000054648	Sfxn5	116070000	76552000	116280000	88982000	58964000					23659000
ENSMUSP00000054863	Pcbp1	588680000	917080000	624840000	629420000	610520000		104920000		126190000	85669000
ENSMUSP00000055277	Yars2		29313000	27170000	14953000	16152000
ENSMUSP00000055382	Saysd1	34106000	35126000	38259000	55504000	42620000
ENSMUSP00000055455	Cpox	558250000	1423500000	1138800000	439590000	1365700000		18547000
ENSMUSP00000055637	Marcksl1	40639000	39450000	48277000	51453000	49449000
ENSMUSP00000055694	Cavin2	283030000	345820000	339680000	374850000	354750000	508100000	586270000	707510000	477500000	534920000
ENSMUSP00000055743	Tst	8473300000	7590100000	8691700000	5483700000	8679300000		81385000	29744000	40919000	75264000
ENSMUSP00000055803	Glb1	193090000	210680000	202760000	125620000	176730000
ENSMUSP00000055827	Fahd1	1245900000	1238100000	1343700000	1446300000	1361700000		38381000	28516000	32832000	31936000
ENSMUSP00000055862	Arf6	143980000	179730000	181990000	180710000	197410000
ENSMUSP00000056195	Suox	1019900000	1057100000	1020700000	1437600000	1045500000	250730000	62040000	7160800	11850000
ENSMUSP00000056502	Idh3g	208250000	245370000	138470000	142310000	175860000	2386500000	2500000000	2739200000	1734900000	1929400000
ENSMUSP00000056643	Pgrmc2
ENSMUSP00000056855	Mrps9	57351000	71017000	67992000	81842000	90108000
ENSMUSP00000056888	Ubqln2		32818000	35055000	23878000
ENSMUSP00000057065	Pram1						502260000	661680000	758850000	866550000	669640000
ENSMUSP00000057096	Dsg2	35618000	31007000	30972000	39255000	31698000			912880000
ENSMUSP00000057209	Eml1							113980000	87985000	90837000	104250000
ENSMUSP00000057308	Hist1h1e	3762300000	4137200000	4381800000	4723800000	4478100000	542250000	660280000	618370000	549480000	654940000
ENSMUSP00000057375	Golph3	51189000	44822000	44199000	81757000	45072000
ENSMUSP00000057595	Slc27a2	9000000000	8605100000	8319900000	8669300000	8960300000
ENSMUSP00000057607	Otol1	392430000	490110000	393150000	635340000	500650000	178130000	134720000	180320000	139510000	137240000
ENSMUSP00000057664	Rab2a	272690000	373460000	321580000	300760000	285320000		452140000	191560000	174420000	347330000
ENSMUSP00000058237	S100a1	73268000	88071000	83668000	133730000	53231000	104940000	82491000	136310000	68375000	57477000
ENSMUSP00000058321	Cavin1	230410000	292070000	334920000	461270000	237040000	4457100000	4560700000	4937600000	6378900000	4958400000
ENSMUSP00000058368	Rpl18a	742480000	470120000	704480000	580050000	710560000		115000000	169930000	137120000	120380000
ENSMUSP00000058391	Rap2c	1321300000	1592500000	1591500000	920180000	1761900000					20376000
ENSMUSP00000058432	Rps21	2303100000	2973800000	2244200000	3567500000	2336500000	382920000		127920000
ENSMUSP00000058567	Ces2c	472520000	306720000	564770000	417560000	416650000
ENSMUSP00000058919	Rpl37a	837970000	386340000	763770000	1129500000	916210000		19832000	16906000	16352000
ENSMUSP00000059404	Pura	877860000	837360000	652810000	1030700000	888860000		263140000	231250000	222170000	282640000
ENSMUSP00000059749	Rbp1	169520000	165170000	144180000	162350000	140480000
ENSMUSP00000060218	Idnk	149860000	161240000	205200000	212050000	153590000
ENSMUSP00000060246	Tubb2a	921600000	835440000	841940000	783250000	769080000					57229000
ENSMUSP00000060457	Car5a	29683000	25525000	33914000	29705000	32235000
ENSMUSP00000060462	Hacd2	47256000	36053000	29001000	53006000	45115000
ENSMUSP00000060584	Cyp2c70	851240000	796590000	626260000	587010000	520030000
ENSMUSP00000060779	Lyrm4	256220000	352150000	351030000	327770000	227740000			119440000
ENSMUSP00000060835	Gchfr	316300000	416120000	495920000	343260000	382740000
ENSMUSP00000060912	Gulo	4806200000	4666600000	4529900000	2585700000	4796500000		18872000	492400000	586650000
ENSMUSP00000060940	Rtn4ip1	127440000	115340000	118240000	156170000	104650000	139140000	135240000		128170000	66361000
ENSMUSP00000061092	Mtap	256180000	271830000	362650000	374930000	275230000	158260000	213000000	297940000	230330000	200600000
ENSMUSP00000061493	Eea1	564430000	661220000	545750000	471820000	603590000		1116300000
ENSMUSP00000062030	Hist1h1a	174980000	220230000	207430000	272780000	180950000		104840000
ENSMUSP00000062214	Prodh2	357180000	455500000	369870000	281520000	403120000
ENSMUSP00000062326	Mrps27	95600000	91233000	64344000	72864000	129120000		28518000			39799000
ENSMUSP00000062476	Mrpl50	48253000	52341000			52405000		39785000
ENSMUSP00000062670	Pon2	239400000	235940000	259650000	266480000	266600000
ENSMUSP00000062841	Them4	28401000	58100000	49789000	52018000	31720000
ENSMUSP00000063005	Ces2b					182110000
ENSMUSP00000063108	Myoz3						1922400000	1145800000	1057900000	1478300000	1348300000
ENSMUSP00000063548	Abat	6290900000	6363000000	5687600000	4815400000	6324500000
ENSMUSP00000063609	Mocos	3225900	2631000	5021300
ENSMUSP00000063734	Ezr	24380000	34186000	27077000	77821000	55489000
ENSMUSP00000064219	Pdlim7						11307000000	12610000000	12523000000	12760000000	13401000000
ENSMUSP00000064255	Ceacam2	14860000	28564000	22108000		21341000
ENSMUSP00000064385	S100a8			44885000
ENSMUSP00000064545	Pdlim1	995350000	1124500000	1059800000	1070900000	1028400000	1240100000	976810000	1049900000	900300000	943080000
ENSMUSP00000064655	Fabp1	127670000000	113100000000	146470000000	175110000000	124940000000	6573300000	1083700000	541880000	198770000	54457000
ENSMUSP00000064699	Vapb	1383700000	1370800000	1742200000	1423500000	1520100000	2423500000	2281300000	2271800000	2294600000	2434000000
ENSMUSP00000065101	Camk2b							97915000			80042000
ENSMUSP00000065113	Suclg1	6435800000	5584100000	6402400000	5385600000	5977300000	3467700000	3613600000	4398600000	3304700000	3508100000
ENSMUSP00000065271	Mettl7a1	784910000	735490000	748620000	583970000	772820000
ENSMUSP00000065275	Cast	783100000	840590000	1222700000	1456700000	906370000		188700000	59529000	30473000	191390000
ENSMUSP00000065337	Asna1	87511000	92628000	118140000	172540000	134320000		61256000	61846000	87327000	85508000
ENSMUSP00000065352	Ndufa8	2064100000	2137100000	2496500000	2331500000	2193000000	3202300000	2723700000	3408600000	2833100000	2974800000
ENSMUSP00000065585	Cyp3a25	522800000	658370000	460880000	361450000	472970000
ENSMUSP00000065754	Msra	5045700000	4680100000	5266800000	4996800000	4670700000		84981000	82674000	84353000
ENSMUSP00000065796	Cyp2c67	556350000	527150000	533870000	523840000	582120000
ENSMUSP00000065940	Hmgb2	143060000	183870000	159770000	243280000	199440000				97791000	103230000
ENSMUSP00000065987	Ddx1	1223700000	1298700000	1152500000	1922400000	1477600000		367720000	258430000	185270000	164000000
ENSMUSP00000066038	Eif3k	212810000	286040000	221570000	328850000	266410000		78676000		97040000
ENSMUSP00000066068	Actn4	6125500000	6110000000	8187900000	7496800000	6169800000	16878000000	25390000000	17489000000	19574000000	21465000000
ENSMUSP00000066092	Ech1	3366500000	3664700000	3553900000	4235700000	3945100000	1170600000	1491700000	544370000	999250000	1043300000
ENSMUSP00000066181	Immt	8200400000	8443200000	8747800000	8502700000	9023100000	7861600000	8436600000	8568200000	8297500000	8285900000
ENSMUSP00000066210	Elob	365340000	413040000	368420000	357430000	354020000		469200000	502570000	433050000	419330000
ENSMUSP00000066238	Rap1b	127580000	164600000	159860000	143360000	148310000					93270000
ENSMUSP00000066303	Ndufv3	67380000	72152000	81282000		59046000	161040000	272190000	185710000	151870000	308820000
ENSMUSP00000066413	Setd3	21882000	41104000			16943000
ENSMUSP00000066534	Manf	967150000	1138400000	1179400000	1091200000	1058800000
ENSMUSP00000066621	Glrx3	663870000	563560000	650050000	594530000	604450000	567160000	663980000	549410000	595280000	796930000
ENSMUSP00000066715	2020-03-02	5912200000	6689700000	4895100000	3303500000	5767200000	34174000	18251000		7533200	3958300
ENSMUSP00000066784	Ldb3	30547000					37992000000	46456000000	43605000000	39880000000	41408000000
ENSMUSP00000066891	Lnpk		39848000		31798000
ENSMUSP00000066915	Amacr	1989400000	2031700000	2460800000	2178900000	2467200000
ENSMUSP00000067361	Naa50	109450000	136680000	149780000	132200000	120520000		51611000	71906000	50500000	33724000
ENSMUSP00000067623	Pym1	507570000	539850000	589550000	738930000	534720000
ENSMUSP00000067681	Sec61b	2935900000	1780400000	1096000000	2465900000	1809400000			61784000
ENSMUSP00000067685	Iqgap2	10375000000	11271000000	8558200000	7259300000	9495600000		44510000		25263000	5917000
ENSMUSP00000067867	Tfg	512330000	426500000	699180000	621010000	583840000		123640000		106530000	125730000
ENSMUSP00000067912	Aarsd1	57464000	23844000	62340000	40720000	48435000		24391000
ENSMUSP00000068086	Ldhd	2791500000	3374500000	2290900000	2105800000	2950600000
ENSMUSP00000068174	Impa1	172180000	187050000	207880000	171940000	162330000		144970000	97034000	103000000	131190000
ENSMUSP00000068267	Strap	322040000	326620000	318180000	261310000	293840000		176840000		132410000	211490000
ENSMUSP00000068282	Ugt2b5	14262000000	11705000000	13432000000	12171000000	11397000000
ENSMUSP00000068487	Tgoln1	20391000	35426000	27163000		18554000				17724000
ENSMUSP00000068568	Retsat	1902400000	1770800000	1630900000	1281500000	2397700000					40554000
ENSMUSP00000068610	Emc7	238300000	189340000	208260000	207020000	170520000
ENSMUSP00000068895	Capn2	237230000	194470000	189280000	159500000	199870000		226510000	204430000	304330000	163030000
ENSMUSP00000068971	Serpinc1	2646200000	3159300000	2619800000	2110300000	2162800000	149820000	234330000	234200000	401870000	397350000
ENSMUSP00000069081	Gnpda1	98415000			63599000	42789000
ENSMUSP00000069087	Lamb2				50842000		218170000	189040000	191200000	153030000
ENSMUSP00000069209	Ephx2	23858000000	21291000000	25738000000	22760000000	26983000000	29106000	243750000	31767000	260890000	169750000
ENSMUSP00000069418	C4b	143060000	233430000	203950000	227870000	198070000
ENSMUSP00000069432	Gcn1l1	189860000	188580000	165720000	162210000	173070000
ENSMUSP00000069549	Rock1	24669000	25509000	22736000		27476000
ENSMUSP00000069850	Cebpb	25860000	34332000	28847000	31880000	26708000
ENSMUSP00000070002	Set	2291600000	2249300000	2215600000	2090500000	2313900000	365270000	182930000		304450000
ENSMUSP00000070149	Chchd3	2042100000	2192400000	2072300000	2488800000	2418600000	1294000000	1562400000	1711800000	1636800000	1766400000
ENSMUSP00000070314	Cmbl	2530200000	2312100000	2579300000	2400800000	2776900000	1952200000	2016700000	2028300000	2039700000	1906200000
ENSMUSP00000070334	Eif2b3	43513000	46270000	54102000	54413000	62864000
ENSMUSP00000070564	Nnt	4280100	9874900	10472000	3989300	4391300	142500000		8733200		10077000
ENSMUSP00000070588	Rab13	16050000	21220000	40346000	33361000	29511000
ENSMUSP00000070709	Fabp3						12348000000	14437000000	11362000000	11638000000	12962000000
ENSMUSP00000070714	Ap2b1	1525700000	449660000	364010000	243920000	1397800000		34781000	26946000		29390000
ENSMUSP00000070759	Sugct	259460000	259500000	278480000	237260000	323850000
ENSMUSP00000070871	Pgm3	90001000	77217000	95354000	34359000	65504000
ENSMUSP00000070993	Ywhae	5898900000	6100400000	5870500000	6820500000	6025800000	9197900000	10047000000	8154800000	8733100000	9280500000
ENSMUSP00000071054	Psmc3	1831000000	2003700000	1960400000	2427100000	1763600000	1343200000	976310000	472430000	925100000	964170000
ENSMUSP00000071078	Cope	392260000	499670000	280380000	483480000	450640000					24458000
ENSMUSP00000071135	Tubb4a							649450000
ENSMUSP00000071214	Eif2s1	663490000	656720000	671910000	640890000	522410000				152860000
ENSMUSP00000071231	Pygl	17857000000	14413000000	17873000000	12819000000	17097000000		30120000			15553000
ENSMUSP00000071292	Bckdha	668250000	617070000	835510000	717930000	688430000		54087000	29906000	41805000
ENSMUSP00000071426	Fam136a	231270000	238550000	183410000	340880000	173470000		30385000	39272000	15776000	25867000
ENSMUSP00000071573	Rdh16	770720000	834970000	785160000	752150000	656470000
ENSMUSP00000071616	Rpl7	7248200000	7210900000	9226300000	7860300000	7744700000	901730000	1042300000	916550000	1132800000	913720000
ENSMUSP00000071756	Hpcal1	38660000	45677000	26836000	58353000	45133000
ENSMUSP00000071864	Ero1lb	57158000	45366000	72083000	46705000	55129000
ENSMUSP00000072087	Tmod3	389100000	418600000	463580000	704810000	452510000
ENSMUSP00000072101	Cdv3	846940000	1010100000	980020000	1175100000	728780000		110940000	23778000	39935000	85346000
ENSMUSP00000072236	Ugt3a2	1543900000	1578400000	2740600000	1494800000	1714300000
ENSMUSP00000072264	Cyp2b10	3728600000	3550500000	3219700000	2450500000	3486100000
ENSMUSP00000072386	Srp19	146430000	159140000	174070000	196320000	160550000
ENSMUSP00000072483	Acadm	16566000000	16107000000	14517000000	16003000000	15734000000	4171500000	5103000000	4444500000	4168800000	4023800000
ENSMUSP00000072510	Nap1l4	174290000	214270000	206030000	360960000	209310000	497740000	337570000	347300000	350620000	335590000
ENSMUSP00000072555	Cyp2d10	2236200000	1635700000	1558400000	1204800000	2054900000
ENSMUSP00000072717	Acox1	11030000000	12300000000	16063000000	16822000000	16899000000		29024000		12286000	17803000
ENSMUSP00000072803	Ugt1a1	14806000000	12982000000	15269000000	12604000000	12975000000
ENSMUSP00000073034	Ewsr1	208000000	210850000	223850000	428450000	275890000
ENSMUSP00000073061	Pgrmc1	3819500000	4382000000	5415500000	5860000000	4547000000
ENSMUSP00000073102	Afmid	148340000	129550000	111620000	131870000	133280000
ENSMUSP00000073285	Errfi1	8819400	5103800
ENSMUSP00000073371	Lima1	944540000	1152700000	1050900000	1316700000	1073600000
ENSMUSP00000073444	Ugt1a9	525090000	773000000	903760000	479770000	510450000	1388300000			972610000	1361300000
ENSMUSP00000073459	Akr7a5	1228200000	1293100000	1135100000	1031600000	1446500000			129440000	38494000	191590000
ENSMUSP00000073667	Mup20	2375400000	2156900000	2333400000	2729300000	2141300000
ENSMUSP00000073764	Aldh3a2	9357000000	8249500000	11243000000	9294300000	9892400000
ENSMUSP00000073962	Rnpep	92931000	81748000	95828000	93469000	118590000
ENSMUSP00000074160	Snrnp70	353150000	324060000	454180000	487570000	358980000			117250000		99550000
ENSMUSP00000074195	Acyp2	5511000	2660900	15915000	3273700	10043000	1498100000	1643700000	2718000000	1924500000	2165600000
ENSMUSP00000074238	Hnrnpab	2230200000	2088100000	1971900000	2768200000	2114500000		16761000			9598300
ENSMUSP00000074436	Hp	608260000	1201300000	628300000	756330000	636480000		47762000
ENSMUSP00000074724	Hspe1	25504000000	26236000000	30146000000	30087000000	29806000000	3034300000	3173300000	2598800000	2800800000	2876500000
ENSMUSP00000074783	Ttr	4131500000	3793100000	4432000000	4163500000	4876500000	901510000	1217200000	1234800000	916890000	1253400000
ENSMUSP00000074872	Stard5	268130000	335310000	308170000	237350000	257370000
ENSMUSP00000074990	Cyp2a12	4712600000	4471100000	5286300000	4921100000	4336100000	230030000	4888600000			5860300000
ENSMUSP00000075067	Npm1	3028800000	3441400000	3100800000	4041400000	2838200000	65118000	454350000	207320000	470260000	336690000
ENSMUSP00000075150	Cox6b1	1718700000	1765100000	1907300000	1889400000	1632500000	2561100000	2370900000	3139100000	2435200000	2699100000
ENSMUSP00000075289	Pex19	279900000	329740000	294950000	465250000	491590000					12903000
ENSMUSP00000075377	Cand2						366010000	370220000	341590000	361800000	346470000
ENSMUSP00000075690	Serpinb1a	481720000	443450000	572600000	534230000	819620000		19788000	6280100	13998000	38827000
ENSMUSP00000075709	Sf3b4	44671000	53752000	98332000	88112000	60011000
ENSMUSP00000075782	Ubqln1	226780000	266510000	269860000	292450000	272840000
ENSMUSP00000075953	Ndufa3	524290000	703900000	941510000	1217100000	433860000	1371600000	1698000000	2200500000	1280900000	1838900000
ENSMUSP00000076090	Iah1	537650000	582920000	390060000	574690000	399740000
ENSMUSP00000076333	Rnf185	72338000	52236000	91819000	65330000	77466000
ENSMUSP00000076433	Ethe1	752960000	730070000	610110000	461550000	667650000
ENSMUSP00000076503	Gfm1	819170000	710840000	871250000	631580000	722380000					168270000
ENSMUSP00000076521	Pdia4	10890000000	9979800000	9796600000	11037000000	11233000000	11080000	8470700	4134400	11280000	3150300
ENSMUSP00000076673	Slirp	621950000	265510000	333690000	413600000	411730000		153570000	164670000	133550000	163880000
ENSMUSP00000076801	Fus	609580000	653450000	746860000	978410000	764300000		199180000		160050000	194040000
ENSMUSP00000076875	Eif2b4	136000000	135890000	175270000	136800000	130880000
ENSMUSP00000076933	Arpc5	554010000	558130000	510790000	607630000	657080000
ENSMUSP00000077040	Vps13c		33858000	32786000
ENSMUSP00000077072	Mlf1							53333000	51022000	42700000	76677000
ENSMUSP00000077074	Cfi	49549000	56956000	51281000	42299000
ENSMUSP00000077132	Itga1	73829000	67286000	107880000	128750000	100330000
ENSMUSP00000077262	Cfl2	1352000000	1454200000	1248600000	1545100000	1203200000	9587500000	9396200000	7483200000	8618300000	10035000000
ENSMUSP00000077482	U2surp	85092000	84104000	62928000	114310000	94304000
ENSMUSP00000077594	Rtn1	276620000	233810000	272950000	268200000	399790000	6084200000	466870000		202620000
ENSMUSP00000077612	C1qbp	2516400000	2590600000	3444600000	4152300000	2999300000	825160000	881240000	700160000	465580000	743150000
ENSMUSP00000077744	Uqcrh	75955000	187130000	124540000	73528000	218680000			427770000	231510000
ENSMUSP00000077794	Pabpc4	204450000	208240000	302510000	317090000	257730000	257790000	311000000	263480000	253650000	287470000
ENSMUSP00000078005	Lpp	285100000	332050000	918310000	278960000	404440000		12224000			13211000
ENSMUSP00000078369	Aspg	31993000	14918000	16676000
ENSMUSP00000078436	Aadat	2845000000	2420400000	2443400000	2262100000	2629200000
ENSMUSP00000078589	Ybx1	1444300000	1284000000	1490700000	1604000000	1414800000		75649000	63125000	62586000	77680000
ENSMUSP00000078630	Gss	484410000	549950000	444150000	550500000	555530000
ENSMUSP00000078636	Mup7	318560000	230170000	403370000	397110000	398740000
ENSMUSP00000078703	Coro6							56411000			47087000
ENSMUSP00000078715	Myl3	5408300		6447200		4590800	46357000000	41609000000	47800000000	35831000000	41552000000
ENSMUSP00000078746	Stk24	51634000	43293000	40917000	39316000	55823000
ENSMUSP00000078920	Arfgap2	185520000	263510000	235670000	258260000	263920000		70320000	50751000	64689000	70216000
ENSMUSP00000078971	Slc27a4		7742100
ENSMUSP00000079065	Cyp2c50	8077500000	7819700000	6256100000	4321000000	6731000000
ENSMUSP00000079232	Akr1c20	248010000	215570000	208050000	194720000	176160000
ENSMUSP00000079340	Rpl36	557100000	447280000	582680000	796070000	585630000					59449000
ENSMUSP00000079356	Hist1h1b	615850000	759180000	766490000	837330000	741920000	253400000	360290000	331040000	320250000	371540000
ENSMUSP00000079379	Abce1	614210000	560870000	517180000	346950000	329160000	161450000	311130000	269970000	51176000	143210000
ENSMUSP00000079380	Rac1	126820000	124720000	86537000	107110000	84367000		130970000	189870000	285630000	139350000
ENSMUSP00000079628	Rps17	6641900000	5969500000	7081900000	7876700000	6399200000		665090000	518900000	640680000	507840000
ENSMUSP00000079722	Thrap3	559840000	571620000	633600000	871780000	638080000
ENSMUSP00000079882	Fcgr2b	38897000	71693000	46270000	36767000	66904000
ENSMUSP00000079888	Impdh2	201700000	196980000	196040000	214800000	191790000
ENSMUSP00000079937	Sgcb							55589000	98911000	58137000	43597000
ENSMUSP00000079946	Nasp	20034000	25519000	23635000	26120000	23335000
ENSMUSP00000079965	Manbal	23473000	18865000	23401000
ENSMUSP00000080058	Apeh	320230000	501580000	727710000	636580000	600580000		173930000			98202000
ENSMUSP00000080081	Fxn	180650000	165910000	230250000	180530000	207500000
ENSMUSP00000080266	Tcea1	112930000		110770000	145220000	99847000
ENSMUSP00000080302	Pgk1	31397000000	29290000000	30928000000	30994000000	31794000000	96210000000	101620000000	86008000000	86971000000	88886000000
ENSMUSP00000080354	Rpl3	9117900000	8325200000	10176000000	10326000000	9810400000		11612000	55189000	51438000	36006000
ENSMUSP00000080374	Golga2	24477000	24031000	20216000	19106000
ENSMUSP00000080414	Hoga1	902820000	967870000	1006600000	579530000	1018100000
ENSMUSP00000080469	Mug2	40998000		31575000	29750000
ENSMUSP00000080601	Dtx3l	156220000	221200000	274850000	180740000	135150000
ENSMUSP00000080614	Timm50	420430000	294950000	514550000	574670000	418310000	151660000	178350000
ENSMUSP00000080743	Ptcd3	38370000	55534000	51277000	62127000	57241000
ENSMUSP00000080846	Cyp2b9
ENSMUSP00000080854	Rpl5	8234500000	8821900000	9445800000	9902900000	8936800000	166940000	645730000	798780000	925150000	656400000
ENSMUSP00000080991	mt-Nd1	27675000	37228000	49102000	33477000	62033000	62894000	105010000		65734000	58318000
ENSMUSP00000080992	mt-Nd2	20252000	22319000	15963000	14836000			21054000	37184000	34850000	24694000
ENSMUSP00000080995	mt-Atp8	206160000	221340000	225000000	164790000	263400000	450020000	563450000	352740000	374270000	295760000
ENSMUSP00000081001	mt-Nd5	113730000	84345000	59544000	53378000	73500000	152680000	228970000	162190000	199440000	219670000
ENSMUSP00000081009	Sephs2	3268800000	3413000000	3745300000	3497300000	3622700000		8887000
ENSMUSP00000081020	Selenoo	408970000	129940000	214230000	178700000	309820000
ENSMUSP00000081134	H6pd	1126900000	1294600000	1203700000	1044300000	1305600000
ENSMUSP00000081141	Pgd	875470000	987040000	593870000	537440000	772630000		58999000	65382000		71403000
ENSMUSP00000081285	Txlna	39202000	52376000	40405000	58762000	57085000
ENSMUSP00000081370	Cyp4a12a	868870000	404100000	602600000	597500000	506490000
ENSMUSP00000081541	Abraxas2		40474000	38692000	48402000	33366000			37833000
ENSMUSP00000081544	Oat	5678400000	7149200000	8453600000	4769300000	6656600000		426450000	288130000	475000000	382880000
ENSMUSP00000081572	Prpf4	49549000	69688000	81997000	57309000	50914000
ENSMUSP00000081575	Fkbp15	84055000	106860000	118120000	151630000	120880000
ENSMUSP00000081782	Ipo7	41247000	38522000	46395000	44907000	47367000
ENSMUSP00000081867	Dnah11							30367000	55000000	40292000	39293000
ENSMUSP00000081912	Numa1	140820000	94216000	116450000	133580000	102030000		20821000
ENSMUSP00000081913	Gpd1l	227120000	197080000	250180000	294500000	251760000	157270000	265010000	194030000	258010000	221090000
ENSMUSP00000081943	Crip2	2609000000	2977600000	2658800000	2117200000	2576900000		553260000	419380000	526440000	490980000
ENSMUSP00000082090	Ccdc90b	46566000	5876300	26357000	52345000			39049000
ENSMUSP00000082132	Serpina1a	2273900000	2002100000	2043000000	2267500000	1939300000	1003300000	939540000	946650000	1126700000	1125900000
ENSMUSP00000082288	Aldh6a1	31634000000	32080000000	28412000000	25185000000	31462000000	3295900000	3945800000	3757200000	3578800000	3391200000
ENSMUSP00000082352	Rdh11	148330000	149800000	222110000	170830000	169770000			80523000
ENSMUSP00000082374	Htatip2	252070000	208100000	250590000	184730000	226530000
ENSMUSP00000082459	Hrc						1287600000	1535900000	2145900000	1782900000	1702100000
ENSMUSP00000082548	Isg15	77366000	129890000	59962000	57875000	81692000
ENSMUSP00000082652	Anp32a	2960800000	2929500000	3101300000	3459700000	3208100000		40050000		54045000	12982000
ENSMUSP00000082822	Arpc1b	817690000	1239400000	1413600000	631340000	560310000		29696000		13173000
ENSMUSP00000083242	Scarb1				28485000	56736000
ENSMUSP00000083705	Rplp0	5261500000	4947100000	5418500000	4829100000	5307400000	109710000	609620000	465440000	553480000	456210000
ENSMUSP00000083835	Pitpnb	200600000	242300000	250200000	242280000	253490000
ENSMUSP00000083928	Man2a1	398040000	417600000	319710000	317420000	366830000
ENSMUSP00000084387	Eif1ax	422500000	515430000	308670000	419210000	449870000		109780000			66804000
ENSMUSP00000084445	Ociad2	66753000
ENSMUSP00000084461	Ppp1r10	9010000	15277000	17242000
ENSMUSP00000084572	Vars	968180000	1016500000	2402200000	719510000	918960000				33473000	71794000
ENSMUSP00000084582	Pgm2	87577000	117890000	117280000	145390000	160980000
ENSMUSP00000084586	Hspa1a	772610000	870790000	707240000	776400000	823540000		373120000	482390000	275020000	217830000
ENSMUSP00000084864	Hnrnpm	1347200000	1342600000	1275000000	1609600000	1692800000		4820200	42096000	25674000	13189000
ENSMUSP00000084882	Gda	346810000	307940000	220450000	335650000	327990000
ENSMUSP00000085172	Ybx3							69621000	101110000	68881000	92399000
ENSMUSP00000085494	Rtn3	364930000	341350000	364690000	323820000	347700000		158410000	202970000	135610000	170110000
ENSMUSP00000085523	Ndufa9	1091100000	1113800000	1280500000	1210800000	1151000000	2369000000	2283000000	3315000000	2494500000	2885800000
ENSMUSP00000085993	Srrm2			43850000
ENSMUSP00000086027	Htatsf1	97813000	125120000	236420000	142230000	97891000
ENSMUSP00000086165	Sri	78212000	119190000	132350000	74211000	105150000
ENSMUSP00000086207	Mapk12							89174000	130260000	146620000	174320000
ENSMUSP00000086530	Cyp2d9	2452600000	1932800000	1743000000	1844800000	2526000000
ENSMUSP00000086626	Uba1	3381600000	3303900000	3558900000	3074400000	3591900000	2516400000	2340200000	1808500000	2033000000	2160100000
ENSMUSP00000086795	Lgals1	665100000	602780000	861210000	765610000	787170000	2939600000	3228400000	3112100000	3105800000	3234000000
ENSMUSP00000086988	Ddrgk1	131560000	147090000	172840000	186520000	134830000
ENSMUSP00000087346	Kng1	44492000	46815000	52428000	48864000	55852000
ENSMUSP00000087372	Mfap1a	84249000	86077000	93064000	137860000	99117000
ENSMUSP00000087405	Gch1	322520000	311360000	332900000	281740000	309640000
ENSMUSP00000087457	Itgb1	515750000	609050000	498310000	545230000	549930000		150670000	65118000	21153000	189490000
ENSMUSP00000087477	Ap2m1	315320000	810310000	765870000	471170000	795660000		56011000	21509000	19785000	24680000
ENSMUSP00000087595	Pdlim5		1083900				984680000	901090000	1171400000	837160000	968840000
ENSMUSP00000087736	Actc1	440580000	27421000		45464000	24964000	12195000000	18386000000	1029900000	15648000000	12085000000
ENSMUSP00000087955	Myoz1	25436000					37915000000	42472000000	47895000000	45369000000	42316000000
ENSMUSP00000088041	Sars	804890000	962280000	1151800000	970260000	832020000	124550000	91729000	54069000		263550000
ENSMUSP00000088057	Psma5	1842800000	1852500000	2060200000	1854100000	1940600000	567690000	571000000	581150000	605540000	389630000
ENSMUSP00000088174	Rap1a	1307800000	1264500000	1199600000	1123700000	1250300000	458210000	577160000	277510000	558600000	512570000
ENSMUSP00000088217	Ampd1	26608000	23914000	25795000	9391900	23180000	45498000000	7152800000	50161000000	59089000000	7513000000
ENSMUSP00000088263	Acp6	384630000	333710000	381930000	340160000	409270000		78923000	84473000	94589000	69277000
ENSMUSP00000088320	Scrn3	406330000	397910000	366560000	349700000	379930000	1049800000	813580000	750480000	853890000	870610000
ENSMUSP00000088349	Selenbp1	1627900000	1446100000	1546800000	1728600000	2173500000		11088000		11881000
ENSMUSP00000088358	Selenbp2	47095000000	32352000000	41395000000	38105000000	43174000000	75324000	206910000	108830000	154740000	201170000
ENSMUSP00000088424	Ubap2l	142750000	121050000	159410000	174920000	142020000
ENSMUSP00000088729	Ddx3y	69986000	86219000	108340000	136900000	79802000	20799000	33253000	23869000	18894000
ENSMUSP00000088736	Eif2s3y	391110000	377360000	520920000	227210000	454810000		96109000	252320000	226230000	124760000
ENSMUSP00000088796	Sec16a	5748600	7926000	7473100
ENSMUSP00000088880	Mapk3	42091000	35951000	31809000	36064000	35068000
ENSMUSP00000088964	Arsb	245490000	214970000	336710000	182040000	343020000
ENSMUSP00000089198	Cltb	1166000000	1186500000	1048700000	1296400000	1035800000		34750000			33120000
ENSMUSP00000089336	Hist1h2ah
ENSMUSP00000089459	Akr1e1	514310000	385890000	198970000	415120000	443120000		37815000	26142000		42837000
ENSMUSP00000089680	Naca	1907300000	1980600000	2527200000	2775900000	2336900000	3290800000	5895700000	5157900000	4860800000	5755900000
ENSMUSP00000089691	Rdh16f2	37842000	67477000	18005000	18484000	17624000
ENSMUSP00000089781	Msrb3							129520000	163790000	131290000	128510000
ENSMUSP00000089864	Tmpo	361750000	793890000	720700000	531480000	500510000		193580000	309420000	269760000	271540000
ENSMUSP00000090245	Marcks	270410000	266990000	328540000	299160000	341660000		99727000	124530000	44515000	77199000
ENSMUSP00000090304	Lama2	35019000	15990000	14083000	43562000	49771000	576630000	4944100000	4942200000	643120000	1565900000
ENSMUSP00000090564	Fbp1	34279000000	39100000000	37772000000	31277000000	37074000000	3257400000	289020000		79742000	15659000
ENSMUSP00000090593	Cluh	1325900000	1329800000	1365600000	736480000	820750000		48649000	113610000
ENSMUSP00000090607	Gm4952	7414700000	7681600000	7314500000	6222800000	8036700000
ENSMUSP00000090633	Ahnak	717470000	815600000	745010000	464140000	943130000	2377400000	2315300000	2085000000	2567300000	2126700000
ENSMUSP00000090672	Myh7b	112850000	47387000	119930000	209360000	125450000	124260000	101670000	122390000	77568000	104050000
ENSMUSP00000090673	Sco1	81159000	83393000	85941000	110350000	92240000		22520000	28200000
ENSMUSP00000090761	Zc3h18	14977000	18187000	14307000	22928000	28869000		105620000			10272000
ENSMUSP00000090897	Hba-a1	336750000000	406010000000	299850000000	366750000000	301880000000	120500000000	114110000000	89230000000	145260000000	102030000000
ENSMUSP00000090909	Ces3b	3423400000	2835300000	3795900000	3302700000	2838900000
ENSMUSP00000090910	Ces3a	15021000000	13156000000	14223000000	15410000000	16730000000
ENSMUSP00000091317	Pls1	486820000		522780000			1234700000	1442800000	913690000	1278600000	750790000
ENSMUSP00000091475	Cbx1			55567000	42400000
ENSMUSP00000091768	Mesd	148200000	170150000	178730000	182040000	217410000
ENSMUSP00000091799	Cldn3	157710000	113650000	115410000	99752000	136930000
ENSMUSP00000091835	Chchd2
ENSMUSP00000091840	Snu13	390060000	365630000	320990000	436230000	337500000
ENSMUSP00000091921	Hsp90aa1	10245000000	8526500000	11438000000	9165500000	10778000000	55241000	111790000	63706000	36650000	25334000
ENSMUSP00000092050	Odr4		51397000	42208000	48481000	46377000
ENSMUSP00000092157	Sec31a	2393300000	2510500000	2482400000	2191400000	2456500000
ENSMUSP00000092233	Ugt2b36	8335900000	6284100000	8117000000	6727100000	7123200000	37070000		33627000		14572000
ENSMUSP00000092242	Dnajc8	96575000	108950000	110100000	108560000	130730000
ENSMUSP00000092283	Rmdn3	509300000	587490000	541450000	480380000	549750000
ENSMUSP00000092486	Cyp4a10	455240000	585380000	785120000	765250000	906400000
ENSMUSP00000092697	Sptan1	7583300000	8429600000	6906600000	6515700000	7141600000	247960000	651960000	216580000	357510000	216730000
ENSMUSP00000092769	Dhtkd1	515800000	591360000	429700000	418280000	526660000
ENSMUSP00000092849	Safb	235470000	257820000	219730000	305420000	181780000					61479000
ENSMUSP00000092966	Cyp4v3	424410000	365140000	374350000	263960000	326530000
ENSMUSP00000093240	Mypn						251010000	119870000	136440000	158970000	69801000
ENSMUSP00000093315	Lmod3							22267000
ENSMUSP00000093436	Trdn						7717000000	4504000000	4708600000	8636700000	9134000000
ENSMUSP00000093469	Rnf17
ENSMUSP00000093640	Nrap							239870000	204840000	220560000	193940000
ENSMUSP00000093955	Eef1g	2660600000	2930100000	3431900000	3220300000	2972500000	1536100000	1788900000	1742700000	1642200000	1583900000
ENSMUSP00000093965	Ganab	2289900000	2217100000	2443900000	1855600000	2567600000
ENSMUSP00000093974	Ubxn1	403430000	315200000	419820000	460760000	395820000		226810000	323960000	214160000	126410000
ENSMUSP00000094133	Emd	13528000		16405000	27118000	19182000
ENSMUSP00000094515	Hnrnpul2	404520000	468580000	470460000	556690000	754020000					49946000
ENSMUSP00000094870	Irgm1	133610000	47064000	137450000	130920000	151590000
ENSMUSP00000094882	Heatr5b						778620000
ENSMUSP00000095067	Kmo	3199600000	3179900000	2736500000	2349400000	3104800000
ENSMUSP00000095072	Atp1a2	1598200000	1023700000	828160000	551510000	1054800000	5002900000	8690100000	8772400000	7047600000	8573800000
ENSMUSP00000095166	Hmbs	101300000	90078000	111320000	96068000	118600000
ENSMUSP00000095169	Csrp1	171170000	166790000	198050000	200970000	181770000		355910000	286260000	244810000	195950000
ENSMUSP00000095197	Lars	349540000	451100000	429110000	255760000	640740000		39094000	104810000		35334000
ENSMUSP00000095247	Cops9			16597000	39070000	17347000
ENSMUSP00000095254	Lrrfip1	178950000	254230000	234030000	182460000	202360000		121950000		137240000
ENSMUSP00000095262	Trappc8	10729000
ENSMUSP00000095263	Ugt1a5	134340000	135210000	168190000	168950000	95736000
ENSMUSP00000095304	Pecr	1398400000	1341900000	1634900000	1390700000	1648100000
ENSMUSP00000095534	Cdkn2c
ENSMUSP00000095655	Mup10	3437600000	3678200000	5450700000	5537300000	2825200000	83152000				62953000
ENSMUSP00000095656	Tufm	4876500000	5190900000	5642000000	4963800000	5276900000	4392100000	4494400000	5279200000	4316900000	3953500000
ENSMUSP00000095794	Hbb-bt	321120000000	324220000000	256790000000	278250000000	269140000000	108790000000	91860000000	60535000000	124270000000	91169000000
ENSMUSP00000095852	Rab6a	128380000	112060000	202370000	137700000	174320000		38419000	65277000		30166000
ENSMUSP00000095873	Klhl40						206920000	223280000	263640000	216680000	172270000
ENSMUSP00000095944	Lrrfip2	61531000	80635000	79017000	125280000
ENSMUSP00000095970	Mlycd	515490000	525070000	248220000	134320000	343290000		54362000	46872000	26869000	64798000
ENSMUSP00000096193	Cox7a1						3364200000	3496000000	4387300000	3152900000	3854800000
ENSMUSP00000096397	Ehd2						942450000	869100000	816740000	1067600000	936690000
ENSMUSP00000096445	Epn1	366850000	415510000	531280000	421550000	360930000		65674000	310130000	286090000	300780000
ENSMUSP00000096671	Dpm1				39166000
ENSMUSP00000096677	Arfgef2	22601000	33928000		31617000	23239000
ENSMUSP00000096932	Ube2n	650250000	834060000	893930000	811790000	837400000	1060500000	1090300000	1477400000	1118400000	1000600000
ENSMUSP00000097071	Cyp2c68	144700000	108430000			94192000
ENSMUSP00000097078	Ddx46	93062000	89323000	94034000	88633000	89167000
ENSMUSP00000097444	Prep	190540000	184140000	131690000	174490000	167260000	160260000	184110000	203110000	188230000	158190000
ENSMUSP00000097520	Ccdc58	1067600000	991330000	1034400000	1420400000	1169200000
ENSMUSP00000097528	Amd1							51483000			76815000
ENSMUSP00000097560	Ttn							297390000	196580000	212850000	230450000
ENSMUSP00000097561	Ttn	1522800000	329150000	785290000	673950000	286140000	1421900000000	1616100000000	1533400000000	1634500000000	1678800000000
ENSMUSP00000097627	Klhl41						3413200000	3217700000	3032100000	4342500000	3155600000
ENSMUSP00000097747	Hspa5	46571000000	47170000000	54846000000	60167000000	49086000000	4355500000	3996700000	3958200000	4466900000	3794100000
ENSMUSP00000097754	Krt76	490380000	621470000	487310000	373540000	469500000	2063900000	1517900000	693620000	4309000000	1017300000
ENSMUSP00000097797	Sptan1	19463000	15519000	16219000	16920000	21966000
ENSMUSP00000098000	Urad	111720000	80873000	84485000	59196000	150640000
ENSMUSP00000098041	Kif13b	372760000	389440000	393360000	305260000	392220000			124700000
ENSMUSP00000098053	Eif3d	634050000	789050000	910120000	778900000	776980000
ENSMUSP00000098076	Eif3b	646480000	616260000	877970000	707000000	951430000		38821000	70288000
ENSMUSP00000098295	Psmd9	387220000	452580000	440110000	474440000	452280000	59915000	195570000	186460000	160510000	188330000
ENSMUSP00000098347	Flot2	46641000	90921000	51592000	80589000	50592000
ENSMUSP00000098353	Nadk2	820980000	912260000	967300000	853020000	786860000
ENSMUSP00000098365	Nufip2	38387000	42485000	34197000	35203000	30872000
ENSMUSP00000098398	Camk2g						1254200000	1450700000	1237200000	1001800000	1267500000
ENSMUSP00000098521	Gbp9			67711000	91351000
ENSMUSP00000098648	Srp72	1511200000	1079400000	1572200000	1016500000	1601100000	9718900000	12193000000
ENSMUSP00000098859	Immt	413420000	352760000	327300000	367090000	326880000
ENSMUSP00000098901	Mat2b	146280000	158820000	148960000	152800000	159470000			107700000
ENSMUSP00000098918	Nt5c3	99024000	84287000	74998000	79556000	68187000	649350000	220270000	301490000	386050000	405700000
ENSMUSP00000099090	Ogdh	2678200000	2528900000	2121100000	1708800000	2559100000	6616100000	7511100000	8276400000	7232700000	7054500000
ENSMUSP00000099139	Flnc		7260400				29451000000	16464000000	25802000000	13075000000	22118000000
ENSMUSP00000099306	Nploc4	297840000	271420000	442210000	371440000	307060000	131360000	183940000	124960000	146880000	154710000
ENSMUSP00000099310	Baiap2	11184000	9699900	11110000		12571000
ENSMUSP00000099364	Nsf	52093000	56006000	62612000	51916000	57976000		31364000			34801000
ENSMUSP00000099368	Cttn	1720600000	1911600000	1592000000	637330000	1778200000		3197000		27947000	4991200
ENSMUSP00000099382	Ctsa	911900000	951590000	1115800000	1293000000	1112400000
ENSMUSP00000099384	Tnnc2	212490000	18744000	3487600	2401500		57210000000	55597000000	63923000000	46080000000	62713000000
ENSMUSP00000099403	Stat3	92667000	185510000	68531000	64020000	155340000		17118000		14592000	17803000
ENSMUSP00000099411	Tgm2	2810000000	3076800000	3222000000	2721000000	3005300000	516390000	1397500000	1405000000	1274600000	1284000000
ENSMUSP00000099412	Rprd1b	27854000	50493000	47879000	81011000	58398000
ENSMUSP00000099435	Rpl23	3531400000	3304300000	4054900000	3656800000	3772900000	343350000	530620000	481210000	420940000	415550000
ENSMUSP00000099436	Psmb3	202910000	276730000	201940000	403440000	304460000	1104200000	722300000	1181000000	1137400000	950580000
ENSMUSP00000099441	Cdk5rap3	145030000	86864000	125840000	112350000	117720000		47332000
ENSMUSP00000099449	Nsfl1c	477940000	545410000	569240000	579150000	498150000	130240000	196570000	232160000	221960000	255190000
ENSMUSP00000099453	Acsf2	13005000000	13013000000	11017000000	7904600000	12518000000
ENSMUSP00000099457	Spag9	58847000	79194000	65391000	79493000
ENSMUSP00000099461	Dstn	2477200000	2451700000	918740000	2047900000	1242800000	130590000	129500000		11476000	22959000
ENSMUSP00000099475	Cltc	7574100000	6683200000	5132500000	3779300000	6277300000	132030000	59077000	97593000	269530000	51228000
ENSMUSP00000099482	Itpa	269670000	199590000	230000000	172280000	250360000		79388000
ENSMUSP00000099487	Nop56	462730000	410470000	549880000	557380000	571940000
ENSMUSP00000099490	Acaca	1715200000	2721100000	2503500000	3045600000	2650600000	80236000	92967000	42736000	53099000
ENSMUSP00000099506	Pex14	649170000	350780000	454960000	509800000	559800000			58006000		35860000
ENSMUSP00000099509	Snrnp200	31457000	70080000	57622000	37089000	90992000
ENSMUSP00000099524	Fbn1							63167000	46796000	93162000	162120000
ENSMUSP00000099534	B2m	931560000	1023800000	953300000	1034000000	969870000
ENSMUSP00000099536	Aldoc	55142000	41929000	65520000	84539000	42383000
ENSMUSP00000099541	Rpl23a	5478000000	5644700000	7456000000	6693100000	6072100000	77659000	575680000	216200000	389690000	471280000
ENSMUSP00000099542	Ddi2	31417000	28726000	44473000	54678000	32408000
ENSMUSP00000099544	Hspb7						1107000000	1363900000	1059500000	1167300000	1039800000
ENSMUSP00000099562	Myo1c	62358000	73719000	72052000	50883000	73970000					76635000
ENSMUSP00000099565	Capzb						1832900000	1503300000	1125100000	967520000	1263200000
ENSMUSP00000099568	Prpf8	136460000	158180000	325680000	338420000	185400000	19492000
ENSMUSP00000099578	Pafah1b1	124060000	107670000	121570000	117060000	139260000	217050000	163060000	137150000	159200000	170270000
ENSMUSP00000099584	Arpc3	736190000	812470000	808540000	1075900000	879690000	38572000			27698000	23204000
ENSMUSP00000099587	Ppp1cc	18896000	36663000	37996000	39737000	35948000
ENSMUSP00000099595	Rpl11	3580800000	3520200000	3822700000	3275100000	3655200000	134080000	445950000	198330000	405550000	479740000
ENSMUSP00000099613	Hmgn2	249170000	269390000	202480000	473850000	282980000	131600000	125090000	126440000	123840000	97482000
ENSMUSP00000099642	Acacb			30624000		39163000		72773000		46163000
ENSMUSP00000099653	Eif3i	460780000	503890000	525610000	458610000	533640000
ENSMUSP00000099658	Rbbp4	87495000	98627000	143880000	114670000	94435000
ENSMUSP00000099664	Ak2	10356000000	9894200000	9839200000	9288300000	9633300000		162440000	77878000	23774000	35957000
ENSMUSP00000099671	Myh10	145170000	195170000	133860000	186920000	197460000
ENSMUSP00000099677	Adprhl2	31400000	20123000	32850000	34007000	30237000			20941000		30299000
ENSMUSP00000099681	Stxbp3	42267000	28855000	62619000	52586000	28366000	55888000	68122000	32789000	36792000	38813000
ENSMUSP00000099757	Rps8	5071700000	5652300000	6388700000	5804000000	5663400000	405270000	702140000	666890000	594390000	720070000
ENSMUSP00000099771	Abcb11	1554600000	1549100000	1438300000	1486400000	1663000000
ENSMUSP00000099785	Faf1
ENSMUSP00000099788	Anxa6	5243800000	5161800000	5407800000	4859300000	5712700000	9647500000	9852900000	9673400000	11018000000	9981300000
ENSMUSP00000099819	Vdac1	6445000000	6764100000	7066100000	7282300000	6941600000	25300000000	25861000000	19622000000	23151000000	22573000000
ENSMUSP00000099823	Acot11
ENSMUSP00000099843	Gm2000	2792200000	2597800000	2957200000	3290500000	3696900000		228850000	227560000	30840000	130970000
ENSMUSP00000099878	Rps6	7348000000	7263600000	7734200000	7566000000	7295500000	231310000	886690000	942110000	1106200000	1052600000
ENSMUSP00000099902	Sptbn1	17801000	17531000	48526000		46749000
ENSMUSP00000099904	Ass1	99709000000	102610000000	112580000000	114460000000	99987000000	85675000	12023000	12049000	11295000	9783700
ENSMUSP00000099909	Rps27a	18105000000	15749000000	18017000000	17761000000	18475000000	10799000000	11631000000	11764000000	12868000000	13245000000
ENSMUSP00000099918	Crat	185790000	300280000	390310000	270540000	387990000	2316700000	2066800000	2067500000	1825000000	1999200000
ENSMUSP00000099938	Mdh1	29702000000	26067000000	30509000000	22820000000	30323000000	26334000000	24980000000	31319000000	26440000000	24860000000
ENSMUSP00000099939	Ugp2	11245000000	11077000000	12623000000	9893400000	12400000000	15895000000	16485000000	18766000000	14724000000	14211000000
ENSMUSP00000099944	Ppp3r1					29432000	67287000	147390000
ENSMUSP00000099950	Sardh	11945000000	11857000000	10157000000	7288900000	11692000000	153450000
ENSMUSP00000099952	Camk2a						517960000	346940000	338760000	336950000	334930000
ENSMUSP00000099953	Ecpas	294970000	238360000	264640000	101140000	153380000	651840000	1403900000	1116600000	1592900000	619930000
ENSMUSP00000099962	Rpl7a	6842400000	6336600000	6900800000	6364900000	6721000000	678250000	722880000	805600000	552150000	719400000
ENSMUSP00000099967	Akap2	32168000	40033000	34248000	39248000						39080000
ENSMUSP00000099989	Uap1l1		14835000	21087000
ENSMUSP00000100010	Exoc2	16782000	14152000	14085000		9176300
ENSMUSP00000100038	Aco1	10011000000	8211300000	8813300000	7145800000	8339800000		51327000	78129000	38172000	11873000
ENSMUSP00000100045	Akr1b3	429520000	487550000	559850000	290800000	490340000	8516000000	8851100000	9675400000	8553100000	9328100000
ENSMUSP00000100059	Ufl1	113080000	73777000	75528000	79601000	76477000		14467000
ENSMUSP00000100171	Igkv5-39
ENSMUSP00000100206	Igkc	112290000	245260000	234280000	181730000	181600000		31605000
ENSMUSP00000100214	Ighg2b	76657000
ENSMUSP00000100222	Ighm	122020000	177640000	234630000	95745000	160350000
ENSMUSP00000100297	Ighv1-42					42094000
ENSMUSP00000100581	Hist2h2aa2	24625000000	18408000000	23704000	16617000000	111700000	3604300000	195090000		231520000	3383600000
ENSMUSP00000100771	Sf3b5	24796000	32872000	24315000	35820000	24469000
ENSMUSP00000100863	Sarnp	421270000	416250000	442080000	581950000	455720000
ENSMUSP00000100911	Osbpl8						243730000	193360000	252660000	255930000	276040000
ENSMUSP00000100923	Kera						326790000	460590000	363660000	598340000	420580000
ENSMUSP00000100968	Map2k2	254100000	349880000	231750000	282040000	246050000	206420000	228390000	310410000	254640000	316530000
ENSMUSP00000100992	Reep6	1179100000	1352500000	1515600000	1724100000	1274500000					301520000
ENSMUSP00000100997	Rps15	2445100000	1767700000	3540300000	3582300000	2633700000	313330000	354220000	216230000	277410000	300490000
ENSMUSP00000101001	Dazap1	100000000	135190000	92880000	139080000	98988000
ENSMUSP00000101002	Gamt	537400000	545670000	684700000	628200000	579550000
ENSMUSP00000101003	Ndufs7	130300000	153550000	211300000	181020000	165830000	704070000	586300000	416480000	665750000	548720000
ENSMUSP00000101006	Atp5d	46854000	46829000	86537000	87003000	64081000	131250000	314190000	429730000	316950000	376550000
ENSMUSP00000101020	Bsg	960790000	1065700000	1093900000	1297400000	1119600000	1056500000	1122800000	1096000000	833040000	994740000
ENSMUSP00000101087	Vps26a	58459000	40762000	160680000	213950000	135450000	132540000	149490000	234530000	174930000	191070000
ENSMUSP00000101095	Aifm2			73184000
ENSMUSP00000101178	Pex3		40510000	35724000	51339000	58289000
ENSMUSP00000101204	Sdf4	27127000		28216000	29008000	35805000
ENSMUSP00000101277	Acot7	66052000	113780000	80263000	95533000	97445000
ENSMUSP00000101300	Park7	9404600000	9045700000	8865800000	9271200000	9607800000	19405000000	17769000000	18466000000	18684000000	19153000000
ENSMUSP00000101457	Eif4g3	17037000	22756000					35760000
ENSMUSP00000101478	Lypla2						229310000	170370000	126570000	104700000	144800000
ENSMUSP00000101480	Myom3		25628000				985020000	1100900000	806840000	871420000	856790000
ENSMUSP00000101495	Pafah2			47755000		56065000
ENSMUSP00000101529	Cars	247340000	159350000	208670000	143820000	125140000	23503000	32366000	146230000	48113000
ENSMUSP00000101537	Slc22a18	59758000
ENSMUSP00000101562	Tnnt3	750210000	416120000	126740000	47489000	133830000	277120000000	304880000000	246690000000	287640000000	296330000000
ENSMUSP00000101563	Tnnt3	59050000					776950000	868290000	391170000	704330000	627190000
ENSMUSP00000101626	Rplp2	16015000000	17763000000	16732000000	16959000000	17588000000	696550000	1261500000	845530000	1326600000	897620000
ENSMUSP00000101669	Yars	541090000	412400000	693240000	658030000	563160000	339560000	483060000	418670000	572660000	536780000
ENSMUSP00000101794	Pcyt2	294830000	994430000	346490000	1103300000	1214100000		7439700	7552300	2870000	4820600
ENSMUSP00000101803	Arhgdia	1260000000	1421700000	1577600000	1601600000	1379100000	880870000	961890000	904070000	1054200000	970050000
ENSMUSP00000101811	Hgs	183320000	174690000	144490000	188580000	141400000
ENSMUSP00000101813	Ndufs5	646190000	909450000	855840000	1176200000	934710000	1348700000	1122900000	1243600000	978520000	1328100000
ENSMUSP00000101822	Actg1	19010000000	26212000000	22606000000	21078000000	23287000000	7115600000	5649800000	6537500000	4377900000	3723500000
ENSMUSP00000101855	Trim72	3969000	20547000		23927000		2748200000	1098100000	3426100000	2928400000	2667500000
ENSMUSP00000101864	Cap1	1792100000	2134000000	1526600000	1829700000	2074300000	24450000	153840000	36932000	133890000	29014000
ENSMUSP00000101923	Ppcs	131710000	166390000	176390000	132660000	147380000
ENSMUSP00000101955	Aldoa	1936900000	1885900000	1834200000	1368000000	1787100000	293720000000	341940000000	367740000000	312910000000	300400000000
ENSMUSP00000101961	2020-09-09	634680000	612780000	655280000	637310000	675580000
ENSMUSP00000101972	Coro1a	125810000	221450000	209010000	174950000	139120000		56283000	102420000		150720000
ENSMUSP00000101981	Sult1a1	3344500000	3991800000	3435000000	3848100000	3736300000
ENSMUSP00000102033	Srp68	492210000	429510000	498670000	613750000	280010000		2832800	2782500		3349400
ENSMUSP00000102052	Wbp2	115640000	105960000	91453000	60922000	47918000	26046000	24908000			29288000
ENSMUSP00000102104	Grb2	34102000	32439000		30018000			32645000			34199000
ENSMUSP00000102138	Acsm3	1103000000	1071500000	1022200000	794780000	1078300000				146490000
ENSMUSP00000102140	Nt5c	139730000	169160000	182260000	133090000	100430000	29926000
ENSMUSP00000102162	Vps35l	5336300	7707400			8975800
ENSMUSP00000102213	Rpl38	641690000	687400000	701530000	634440000	709050000
ENSMUSP00000102220	Clcc1	54927000	70150000		63207000	75336000
ENSMUSP00000102251	Parva	95597000	105620000	137020000	76153000	127890000
ENSMUSP00000102264	Usp47	728030000					592680000	872140000	1068200000	878130000	933940000
ENSMUSP00000102288	Prkar1a	92105000	94160000	91353000	103360000	94823000		121600000	149390000	125380000	107980000
ENSMUSP00000102296	Gstm6	530190000	544250000	642990000	449420000	560730000
ENSMUSP00000102299	Gstm7	373940000	372110000	471260000	439220000	427110000
ENSMUSP00000102312	Scp2	139860000	184040000	208520000	224970000	269710000
ENSMUSP00000102337	Czib	164870000	193460000	147290000	196130000	124020000		166990000			168170000
ENSMUSP00000102381	Capza1	91518000	76948000	126940000	124840000	92519000		59407000	45841000		67763000
ENSMUSP00000102420	C8a	60031000	84098000	78531000	66058000	95388000
ENSMUSP00000102524	Pde4b							102630000	224780000	110790000	189540000
ENSMUSP00000102536	Rhog	62910000	61580000	51780000	58173000	41874000
ENSMUSP00000102559	Ak4	334820000	279360000	364260000	289750000	308430000			100380000
ENSMUSP00000102601	Mapt				74637000			188800000	135730000	147950000	148220000
ENSMUSP00000102627	Gosr2	71280000	49206000	72184000	105570000	60171000
ENSMUSP00000102633	Hsd3b3	963530000	840780000	1040800000	630230000	856170000
ENSMUSP00000102665	Fmo5	8314800000	7930500000	7947000000	5331300000	7950400000
ENSMUSP00000102701	Slco2b1	133340000	133060000	87632000	81871000	124980000
ENSMUSP00000102724	Plaa	184410000	191590000	204720000	184440000	193900000	84576000			66531000	57895000
ENSMUSP00000102774	Lsm12	55686000	68863000	48996000	49447000	63277000	116920000	104730000			119340000
ENSMUSP00000102832	Psip1	78816000	82633000	100870000	160710000	182930000
ENSMUSP00000102846	Tmod4		34405000	24192000			5273600000	4587700000	3504600000	5465000000	4579100000
ENSMUSP00000102870	Rpl27	4171700000	4101200000	4425100000	3763200000	4412400000		244430000	199070000	39668000	168810000
ENSMUSP00000102894	Cgn	2303600000	2441600000	634430000	3065400000	652750000		97294000	35929000	75996000	87965000
ENSMUSP00000102929	Coasy	2041500000	458180000	1628100000	1975900000	1894900000				15448000	9957200
ENSMUSP00000102981	Stat5b	13474000	14437000	21650000	18280000		32530000		22893000
ENSMUSP00000102987	Rab5c	373990000	269020000	420840000	202590000	230490000		104290000			96056000
ENSMUSP00000103007	Idh2	7891800000	8468800000	8324600000	7700900000	8192900000	13014000000	14621000000	15599000000	14410000000	13705000000
ENSMUSP00000103012	Acly	2024700000	1035700000	2222700000	840530000	2478300000					9039800
ENSMUSP00000103015	Anpep	621440000	863940000	776940000	665080000	726950000		3441700
ENSMUSP00000103026	Jup	163860000	184640000	126420000	89429000	163660000				205570000
ENSMUSP00000103040	Shc1	26316000	31764000			21085000
ENSMUSP00000103068	Alad	280520000	187880000	295810000	326630000	237360000					73048000
ENSMUSP00000103106	Pklr	5277300000	3175000000	3416100000	3283600000	6558900000
ENSMUSP00000103108	Mup17	168450000	77220000	216710000	314270000	148470000
ENSMUSP00000103112	Mup3	875990000	609710000	536470000	574640000	608730000
ENSMUSP00000103181	Rpl19	4812200000	4847700000	6144200000	6168500000	6643400000	73697000	488890000	660630000	566260000	595720000
ENSMUSP00000103186	Cacnb1						1589600000	1448400000	1386500000	1406300000	1372600000
ENSMUSP00000103210	Cisd3	125890000	184720000	164570000	169830000	108590000		99587000	149340000	32288000	78135000
ENSMUSP00000103267	Ldha	26230000000	25951000000	24815000000	23734000000	23569000000	125780000000	128480000000	92458000000	123580000000	106990000000
ENSMUSP00000103325	Acnat1	67070000	58677000	69246000	76052000	64240000
ENSMUSP00000103402	Tmod1						633380000	677170000	845950000	928510000	945080000
ENSMUSP00000103451	Luc7l3	43591000	40047000	38264000	122350000	41049000		15187000	17230000	22480000
ENSMUSP00000103477	Clta	1147700000	1082200000	689610000	1281200000	869300000		33178000			21529000
ENSMUSP00000103528	Trim25	92268000	101050000	163660000	122800000	110300000
ENSMUSP00000103531	Myh14	96298000	72435000	84963000	189330000	79096000			100880000
ENSMUSP00000103546	Tpm2	1777000000	1276500000	1042400000	1043500000	1437300000	194330000000	165550000000	183710000000	158990000000	169020000000
ENSMUSP00000103557	Selenot	72486000	74091000	75030000	107870000	102500000	94013000	107230000	84940000
ENSMUSP00000103657	Ptrh2	95896000	117950000	110360000	199150000	116370000	54549000	56894000		55585000
ENSMUSP00000103673	Galt	188170000	141120000	157310000	101930000	135560000
ENSMUSP00000103743	Ndufb6	315350000	431440000	659700000	576990000	462270000	824740000	708540000	1381700000	1029000000	1094400000
ENSMUSP00000103831	Capns1	26532000	23657000	28879000	43190000	22532000	75388000	110890000		85289000	114640000
ENSMUSP00000103903	Lgals9	86476000	79082000	52742000	70633000	68211000
ENSMUSP00000103940	Rps16	2835500000	2590800000	3400700000	3093300000	2850200000	587940000	482170000	557900000	511060000	596950000
ENSMUSP00000103961	Cp	816110000	1250600000	833810000	742230000	774010000		57957000		21132000	49505000
ENSMUSP00000103977	Asph	382260000	411640000	415940000	564630000	430410000
ENSMUSP00000103982	Ythdf3	56509000	50625000	74625000	54338000	67160000					18467000
ENSMUSP00000104013	Myo18a	242180000	332110000	226340000	221570000	288110000		114450000	205960000		71726000
ENSMUSP00000104068	Rps19	6149400000	6321500000	6362700000	7948200000	6832000000	670140000	615110000	422630000	538150000	513720000
ENSMUSP00000104076	Serpinf2	204070000	246570000	263650000	336970000	276890000			72056000	51598000
ENSMUSP00000104086	Srr	86393000	105800000	83022000	88514000	84063000
ENSMUSP00000104090	Tomm40	138740000	139110000	181340000	158730000	172530000					201990000
ENSMUSP00000104091	Apoc1	1021700000	1056800000	1206800000	1259400000	1315600000		17341000	11492000
ENSMUSP00000104108	Rtn2						2868900000	3708600000	3856400000	3216200000	3787200000
ENSMUSP00000104162	Sult2a1			67120000	44881000	58822000
ENSMUSP00000104179	Rps5	2612000000	2646800000	2689400000	3150800000	2746200000	705670000	702460000	429580000	461790000	544970000
ENSMUSP00000104217	Rpl28	2934200000	2421800000	2918300000	2784200000	2970600000	75045000	264980000	314410000	288190000	209260000
ENSMUSP00000104265	Rps9	3390800000	2819500000	3783000000	3289200000	3430600000	280820000	649060000	679800000	614740000	632100000
ENSMUSP00000104337	Elac2	6414000	7275800	6572300				7927200
ENSMUSP00000104358	Dhrs7b
ENSMUSP00000104413	Mrpl55	33851000	52155000	44279000	60148000	45671000			43387000		44624000
ENSMUSP00000104485	Atox1	1556800000	1271400000	1550200000	1565700000	1480700000		168710000	137060000	157390000	354910000
ENSMUSP00000104488	Arfgap1	48513000	55120000	37842000	74862000	45569000					40422000
ENSMUSP00000104616	Usp10	110600000	93791000	108550000	125200000	136710000
ENSMUSP00000104647	Uqcrq	293110000	291960000	423350000	251990000	314770000	248430000	298850000	426690000	343460000	278130000
ENSMUSP00000104700	Skp1a	1089000000	998620000	924990000	1035300000	1079900000	155900000	277000000	242220000	299190000	334720000
ENSMUSP00000104714	Ube2b	28871000					106460000	56729000		100690000	89069000
ENSMUSP00000104776	Pfdn4	42429000	45136000	12770000	61138000	49810000	26574000		81835000
ENSMUSP00000104786	Mia3	1341200000	897640000	920120000	823290000	894280000			311030000		376460000
ENSMUSP00000104843	Sgcd						248040000	304110000	177180000	213800000	261230000
ENSMUSP00000104883	Clint1	765550000	885780000	834550000	994240000	907410000
ENSMUSP00000104910	Kif21a	47690000	55757000	62891000	58404000	64094000
ENSMUSP00000104936	Cpt1b						972420000	932720000	838080000	781870000	802070000
ENSMUSP00000104938	Nln	139550000	169560000	133810000	143830000	153760000
ENSMUSP00000104955	Plxnb2	23814000	27895000		19791000	20910000
ENSMUSP00000104957	Mrps36	946970000	1014800000	1124100000	1221800000	1207000000	1680000000	1498100000	1613900000	1416800000	1122700000
ENSMUSP00000105037	Ces2e	3096000000	2535400000	3167300000	3592200000	3008100000
ENSMUSP00000105038	Hnf4a		40582000	22282000		24831000
ENSMUSP00000105052	Jph2		1228800				2623200000	2147500000	2655400000	2205700000	2629400000
ENSMUSP00000105094	Top1	120190000	116520000	162660000	139380000	124730000
ENSMUSP00000105178	Xpo1	87747000	89786000	139850000	89710000	80290000				56216000
ENSMUSP00000105210	Ces1b	124230000	155020000	174040000	235580000	175370000
ENSMUSP00000105304	Dynlrb1	146810000	145600000	129790000	168050000	160360000		121960000		108360000	168010000
ENSMUSP00000105325	Pxmp4	7967100	19275000	14694000		14075000
ENSMUSP00000105350	Snta1	37265000	245040000	45660000	216620000	242990000	394880000	562750000	274680000	321960000	395090000
ENSMUSP00000105359	H2afv	53554000	244890000
ENSMUSP00000105367	Gcdh	3018200000	3780100000	3846300000	3769300000	3966100000	31096000		10565000	18194000
ENSMUSP00000105376	Farsa	372580000	344300000	411420000	408050000	354040000	47689000				62057000
ENSMUSP00000105448	Gck	379810000	442520000	415030000	501220000	433900000
ENSMUSP00000105471	Dbnl	189330000	195710000	127840000	195250000	212800000
ENSMUSP00000105531	Tmed9	367460000	288190000	184890000	357890000	199770000
ENSMUSP00000105647	Lgmn	897680000	1010500000	1124400000	994330000	1016300000
ENSMUSP00000105657	Snx5	371700000	364140000	410580000	357240000	375190000
ENSMUSP00000105709	Calm1	7985800000	5034100000	7222400000	10026000000	5974100000	5038100000	6212500000	4143600000	5086500000	5668400000
ENSMUSP00000105754	Slc25a42	34741000	93501000	118230000	92603000	97757000
ENSMUSP00000105769	Gpcpd1		79486000		38876000
ENSMUSP00000105796	Ndufa13	661980000	509610000	732070000	1006300000	725710000	1791800000	1119700000	1199200000	1565200000	1450000000
ENSMUSP00000105828	Mavs	790380000	842160000	639870000	843600000	746020000		207540000		111450000	123130000
ENSMUSP00000105850	Col14a1	186760000	201650000	293070000	179200000	207840000		29002000			26833000
ENSMUSP00000105905	Coq6	118590000	52742000	172060000	82376000	137610000		193940000	115630000	140500000	162050000
ENSMUSP00000105935	Dpys	6829000000	7632900000	6455100000	5594000000	7337600000
ENSMUSP00000105991	Ywhaz	4624100000	5571300000	5326900000	6657400000	5332100000	920310000	1649400000	1325100000	1613200000	1698200000
ENSMUSP00000106001	Acsl1	16936000000	13839000000	15623000000	12771000000	16819000000	6058100000	6816800000	6442000000	5700100000	5520400000
ENSMUSP00000106014	Rpl30	1392300000	1333800000	1095700000	812620000	1310800000		161120000	194260000	179930000	67518000
ENSMUSP00000106089	Cops2	45758000	40318000		41294000	39850000		47653000		38888000	43842000
ENSMUSP00000106102	Hist1h2br	118230000	111310000	78938000	82464000	46814000
ENSMUSP00000106130	Sub1	163220000	204830000	227700000	288000000	194120000			78717000	57417000
ENSMUSP00000106133	Sqor	538120000	550290000	543930000	342920000	600080000				94377000	81087000
ENSMUSP00000106171	Agxt2	1380600000	1322100000	1099100000	1264800000	1324100000
ENSMUSP00000106180	Sord	30526000000	28773000000	25326000000	22400000000	26528000000
ENSMUSP00000106195	Mtif3	18048000	14840000	49565000	70132000	6104900
ENSMUSP00000106213	Rpl21	3819700000	3348900000	3918800000	2892300000	3498000000	537090000	498250000	377210000	595710000	530230000
ENSMUSP00000106257	Ppip5k1						1172800000	1784300000	3279600000	3211300000	2784600000
ENSMUSP00000106292	Dab2							285190000		200450000
ENSMUSP00000106318	Oxct1			58714000			2350200000	2583700000	2619400000	2372300000	2148000000
ENSMUSP00000106339	Snap23	186870000	213730000	174940000	369080000	169080000		51492000			93020000
ENSMUSP00000106426	Ndufaf1	304150000	294820000	269140000	259580000	282750000			74091000
ENSMUSP00000106481	Dld	6206600000	5967200000	6608100000	6807200000	6531300000	5653700000	4823300000	6302600000	5184800000	5231800000
ENSMUSP00000106509	Acp1	279150000	246760000	155510000	207140000	267700000	353810000	308440000	285130000	293620000	372200000
ENSMUSP00000106519	Tpt1	1931300000	2034300000	2303100000	2117100000	1923200000	3546300000	3189800000	2611300000	3403300000	3449600000
ENSMUSP00000106576	Cops6	51833000	46522000	57093000	57353000	60668000		67571000		51038000
ENSMUSP00000106723	Fis1	251420000	284970000	291810000	304940000	236900000	278760000	214150000	216500000	250540000	220210000
ENSMUSP00000106739	Eif3m	149850000	126100000	110050000	104660000	124630000	51527000			34969000
ENSMUSP00000106777	Caprin1	1749300000	1521100000	2026800000	2724000000	1840400000	11271000		19771000		11929000
ENSMUSP00000106861	Tagln2	735350000	806620000	781390000	826920000	825850000		375930000	85130000	230670000	323850000
ENSMUSP00000106874	Atp1a4	265230000	214240000	130880000	124620000	242740000
ENSMUSP00000106878	Pea15a			20614000	25934000	16505000
ENSMUSP00000106899	Sap18	69165000	64403000		98444000	66894000
ENSMUSP00000106927	Nit1	352130000	436630000	177910000	149990000	368680000					16727000
ENSMUSP00000106950	Ndufs2	656540000	676710000	691060000	688070000	706190000	1750000000	1379900000	1226300000	1567200000	1383900000
ENSMUSP00000106953	Apoa2	128330000	140940000	104510000	115700000	124680000
ENSMUSP00000106964	Pcp4l1		6600800								15326000
ENSMUSP00000106966	Mpz						1048400000	1180500000	1340100000	1371500000	2619500000
ENSMUSP00000106967	F2	159030000	132360000	131380000	159450000	227220000			19650000
ENSMUSP00000106968	Sdhc	421780000	409220000	379290000	211170000	395290000	274960000	249490000	276220000	251620000	234360000
ENSMUSP00000106969	Ckap5							57073000	84578000	83428000	63195000
ENSMUSP00000106975	Ran	1226400000	975630000	1388700000	1249600000	1119700000	664130000	662280000	553990000	659870000	597980000
ENSMUSP00000106982	Uap1	30431000	21024000	34992000	21964000
ENSMUSP00000107135	Fmo2	86390000	65705000	93182000		60149000
ENSMUSP00000107151	Ablim1			61218000	89392000			90253000		148550000
ENSMUSP00000107192	Clip1	17961000	31325000	26842000	26346000			574440000	285580000	204340000	515440000
ENSMUSP00000107258	Timm10	552720000	475100000	463140000	410050000	504000000					65292000
ENSMUSP00000107259	Ndrg2	6698000000	6486900000	6364500000	5796900000	6657100000	6242600000	5274200000	6596900000	5851500000	5625600000
ENSMUSP00000107262	Xirp1							135540000		119880000
ENSMUSP00000107293	Tmx2	76288000	65506000	92142000	87428000	105910000		37329000
ENSMUSP00000107322	Ctnnd1	763360000	793630000	763840000	788260000	821570000
ENSMUSP00000107329	Sec16b	39021000	44487000	40747000	34642000	38240000
ENSMUSP00000107355	Etfrf1	39158000	44415000	43410000	77699000	52005000
ENSMUSP00000107380	Myl2		30476000				20793000000	19909000000	20124000000	16815000000	18079000000
ENSMUSP00000107387	Tor1aip2	181800000		177490000	163350000	164060000
ENSMUSP00000107400	Acad10	798100000	600050000	711900000	674350000	591140000	114690000	91248000	64385000	92267000	86794000
ENSMUSP00000107414	Itprid2		90187000	73764000	109080000	82660000
ENSMUSP00000107513	Ttn						1201800000	952380000	1188500000	838150000	922120000
ENSMUSP00000107523	Arhgdib	131480000	147960000	148670000	158450000	102850000
ENSMUSP00000107572	Rgs13						814440000	1172900000	1634800000	1374000000	1115500000
ENSMUSP00000107592	Hnrnpa3	7896300000	8346400000	9420800000	9278400000	7534000000	461970000	1507400000	1872400000	1868700000	1727600000
ENSMUSP00000107630	Prkab1	126520000
ENSMUSP00000107730	4933400A11Rik		211800000
ENSMUSP00000107749	Mlec	960830000	543620000	852000000	799240000	681080000	197870000	108170000	189110000	78034000	285160000
ENSMUSP00000107760	Pzp	9362700000	9259700000	8563000000	8602600000	9361800000	262180000	1135500000	239600000	1788600000	1026700000
ENSMUSP00000107767	Dync1i2	564240000	500190000	585620000	510460000	537550000		282050000	442590000	233930000	345040000
ENSMUSP00000107820	Gorasp2	334780000	414290000	381900000	453810000	378640000
ENSMUSP00000107864	Mmab	28094000	26344000	34714000	26450000	34372000
ENSMUSP00000107866	Mospd2	94149000	134070000	123550000	169230000	117460000
ENSMUSP00000107914	Gmppb	51625000	44700000	46970000		51610000
ENSMUSP00000107927	Lrpprc	1620200000	1890400000	1749800000	1148900000	1729100000	725910000	967220000	755650000	971530000	912240000
ENSMUSP00000107945	Rbbp7	263020000	325090000	274950000	306240000	243530000
ENSMUSP00000108011	Chd4	60039000	67113000	74746000	58866000	50639000
ENSMUSP00000108012	Pm20d1	378740000	316560000	302800000	350940000	325790000
ENSMUSP00000108049	Cobll1	2209000000	2554000000	1291500000	1642400000	1413000000		34182000		111750000
ENSMUSP00000108056	Atl2	259200000	290880000	277540000	141880000	289780000	723840000	473510000	576790000	423200000	480180000
ENSMUSP00000108078	Ifih1
ENSMUSP00000108128	Rbms1	22477000		22684000
ENSMUSP00000108131	Golga3	32519000	25597000		27694000	31654000
ENSMUSP00000108148	Sms	7422300	17204000		20868000	15484000	153380000	180550000	164980000	183310000	179040000
ENSMUSP00000108150	Pex5	282450000	308160000	369370000	535590000	360220000
ENSMUSP00000108162	Glyctk	917530000	873270000	876180000	711030000	856920000
ENSMUSP00000108217	Rpl15	1842300000	2436600000	2283400000	2391500000	2411300000	561640000	436330000	499330000	450760000	488410000
ENSMUSP00000108240	Ccdc93	24711000	15489000	15401000	18481000	18137000
ENSMUSP00000108241	Huwe1	601310000	926700000	524390000	748820000	686200000		344200000	370180000	465010000	428950000
ENSMUSP00000108244	Oxsm	187950000	190300000	190640000	101040000	167760000
ENSMUSP00000108264	Trf	672530000	755510000	496510000	544720000	628160000	341000000	228660000	106350000	189660000	368950000
ENSMUSP00000108303	Tsr2	37451000	28466000	33497000	33126000	27434000
ENSMUSP00000108356	Vps4b	34222000	52957000	34783000	44216000	54471000
ENSMUSP00000108422	Hsd17b13	1997400000	2114600000	1561400000	1388300000	1818600000
ENSMUSP00000108695	Plin5		63946000
ENSMUSP00000108760	Ugt1a7c	1119200000	899390000	956300000	879710000	816780000
ENSMUSP00000108763	Ugt1a6b	192940000	166330000
ENSMUSP00000108829	Hnrnph2	561980000	590300000	712210000	718820000	590060000		190570000	394750000	338890000	337090000
ENSMUSP00000108837	Rpl36a	2185300000	2176100000	1980000000	1703900000	1497100000		82146000	57389000	97503000	64228000
ENSMUSP00000108841	Sh3bgrl2	87713000	110710000	119100000	150490000	100320000
ENSMUSP00000108875	Trnt1		51804000		80495000	42795000
ENSMUSP00000108891	Myo6	145860000	153190000	123390000	144230000	134790000
ENSMUSP00000108903	Ak1	23068000	6888800	9476300	4772300	10374000	84508000000	90147000000	87302000000	93450000000	88377000000
ENSMUSP00000108940	Sult1d1	2464100000	2316100000	2469900000	2889700000	2770700000
ENSMUSP00000108987	Cab39	65958000	60007000	65553000	65805000	73425000	115840000	135000000	108380000	104220000	115750000
ENSMUSP00000109110	Fubp3
ENSMUSP00000109163	Fip1l1	25622000	26074000	19991000	24381000	21730000
ENSMUSP00000109170	Scfd2	16318000	16745000		18016000
ENSMUSP00000109200	Aqp9	151570000	188800000	138070000	72531000	172440000
ENSMUSP00000109214	Gmppa	82909000	83225000	81649000	74881000	93666000
ENSMUSP00000109215	Mgll	69347000	58597000
ENSMUSP00000109230	Rab7	1481400000	1671400000	1705100000	1821700000	1681800000	202860000	858110000	676800000	866350000	824000000
ENSMUSP00000109237	Copg1	1137900000	1098600000	997190000	726740000	1105200000
ENSMUSP00000109249	Cnbp	408230000	544980000	449810000	602980000	418930000		344130000	314590000	329880000	405950000
ENSMUSP00000109293	Kyat1	1399300000	1448200000	1386200000	1094100000	1312200000
ENSMUSP00000109305	Anxa4	925910000	725350000	1171700000	1127800000	1052500000	36041000	64114000	68784000	56234000
ENSMUSP00000109315	Tpm1						119060000000	129730000000	89085000000	101010000000	118470000000
ENSMUSP00000109325	Tpm1	677350000	773300000	656170000	766360000	525600000
ENSMUSP00000109449	Dysf						138450000	156360000	106000000	136890000	142470000
ENSMUSP00000109451	Arpc2	1063200000	862240000	1141100000	1024600000	1150700000		264740000	45854000	22945000	119470000
ENSMUSP00000109455	Clpx	662690000	824800000	981690000	870040000	847610000
ENSMUSP00000109481	Nagk		33533000	38467000		31755000
ENSMUSP00000109529	Apoo	90835000	103280000	148920000	143370000	103530000		164220000	226760000	213540000	106730000
ENSMUSP00000109540	Dctn1	112740000	107080000	93628000	190530000	78124000	56041000	58411000		118840000	106000000
ENSMUSP00000109567	Rxra	25365000	22310000		49845000	26100000
ENSMUSP00000109629	Itsn1	37384000	38848000	35610000	69984000	48084000			17596000
ENSMUSP00000109633	Dmd	57980000	52971000	66102000	27978000	43879000	1098400000	667580000	696380000	632650000	4301600000
ENSMUSP00000109644	Lsm2	43701000	44300000	47076000	40754000	49856000
ENSMUSP00000109670	Son						242210000	305790000	222560000	470750000	378780000
ENSMUSP00000109727	Pmpca	82727000	99478000	118450000	67786000	89588000
ENSMUSP00000109741	Lyar	19779000	20708000	21245000	27706000	19305000
ENSMUSP00000109771	Pml						241130000	359020000	598350000	497960000	412440000
ENSMUSP00000109788	Immt	222430000	195910000	252960000	296600000	250820000
ENSMUSP00000109826	Smyd1						4445400000	4486900000	5467500000	5052100000	5493000000
ENSMUSP00000109831	Atp5j	1796900000	1801100000	2021900000	1318400000	1356600000	1078800000	2997000000	2088600000	910570000	2094100000
ENSMUSP00000109839	Synj2bp	109240000	138280000	225730000	242180000	149280000		47946000	43447000	26029000	40179000
ENSMUSP00000109915	Rcn2	39943000	29168000	48460000	48387000	33903000		49688000	75119000	74808000	45139000
ENSMUSP00000110006	Aox2	666750000	439780000	676630000	594240000	796710000
ENSMUSP00000110021	Rab11b	712410000	1113400000	1403600000	1326200000	1105900000	75827000	302040000		294060000	73325000
ENSMUSP00000110031	Naa10	86545000	94367000	142400000	120470000	111380000
ENSMUSP00000110087	Pcnp	167030000	167730000	187520000	227070000	172910000
ENSMUSP00000110091	Cbx3	289850000	388990000	296750000	243010000	379090000		43233000			45444000
ENSMUSP00000110142	Hnmt	173660000	276790000	243410000	210750000	240810000
ENSMUSP00000110184	Myo1b	735440000	736110000	704920000	440640000	785540000
ENSMUSP00000110291	Tpk1	24642000		23407000		19333000
ENSMUSP00000110314	Atp6v1a	210920000	209340000	153370000	286180000	191010000	39943000	32634000		30047000	44453000
ENSMUSP00000110364	Tmem214	216350000	254920000	215610000	216370000	195550000
ENSMUSP00000110402	Mapk14	19399000	36414000	25047000	23684000	28898000		63714000	49050000	44475000	46385000
ENSMUSP00000110420	Fhl1	10898000	6324200	34898000	13047000	7785800	16133000000	19321000000	18237000000	15708000000	15867000000
ENSMUSP00000110434	Hadhb	12202000000	13120000000	13692000000	13717000000	13638000000	5700900000	7144200000	6909800000	6695800000	6936700000
ENSMUSP00000110460	Golgb1	28368000	24976000	19165000	27791000
ENSMUSP00000110546	Atp5c1	11363000000	10261000000	10025000000	8907500000	11157000000	9068100000	7330200000	7566100000	8834700000	6960700000
ENSMUSP00000110595	Aifm1	7102100000	6227600000	7007800000	7233100000	5311400000	177230000	896710000	375650000	574420000	613030000
ENSMUSP00000110648	Optn			12559000
ENSMUSP00000110671	Sephs1	276630000	299290000	320690000	318190000	304340000
ENSMUSP00000110673	Cald1	3036400000	3275300000	2906500000	3847900000	3244500000		152680000	20711000	138470000	198300000
ENSMUSP00000110703	Akr1b10		18586000				175060000	270960000	197150000	315240000	220240000
ENSMUSP00000110731	Rpl35a	1998000000	1836500000	1790200000	1554300000	1499700000		172010000	94000000	42086000	180250000
ENSMUSP00000110850	Dlg1	83349000	63026000	54396000	70536000
ENSMUSP00000110882	Bdh1	4431000000	4205200000	4435200000	3575500000	4438200000	985680000	886490000	1057400000	902900000	762300000
ENSMUSP00000110886	Rpl39	1007600000	989020000	773640000	1185300000	819780000
ENSMUSP00000110917	Msrb1	102030000	118720000	117340000	92862000	122110000		16650000	12761000	22013000	20335000
ENSMUSP00000110987	Prkcsh	2149500000	2799600000	2693700000	3471400000	2676000000
ENSMUSP00000111028	Rnps1	125440000	185210000	160450000	241740000	197890000
ENSMUSP00000111074	Ilf3	58463000	59366000	90534000		76361000
ENSMUSP00000111081	Steap4	136960000	209840000	121430000	71234000	138850000
ENSMUSP00000111116	Cav1	17567000	17998000	62734000		43623000	918150000	2062500000	1444400000	1736000000	2059700000
ENSMUSP00000111117	Eif4g1	1965400000	2227700000	2262700000	1968900000	1937500000		305130000	265870000	51205000	403150000
ENSMUSP00000111119	Cav2							70965000	39016000	45047000	65827000
ENSMUSP00000111160	Myot						6705000000	6931700000	7191500000	6348500000	5962800000
ENSMUSP00000111190	Otc	25425000000	26507000000	27309000000	22108000000	23440000000	77085000	145920000	7835700	107000000	91645000
ENSMUSP00000111191	Lypla1	1107400000	1331700000	1355200000	893340000	1176500000		184340000		76713000	75237000
ENSMUSP00000111241	Ufd1	226070000	266230000	244500000	263830000	254260000					107680000
ENSMUSP00000111297	Diaph1	67842000	79710000	43237000	27847000	57149000					317010000
ENSMUSP00000111516	Cdh2	497650000	550230000	565980000	750930000	520190000
ENSMUSP00000111942	Arl1	254390000	87678000	260510000	273040000	179860000				22828000
ENSMUSP00000111983	Mtfr1l	36442000	40964000	24015000	31958000	31225000
ENSMUSP00000112081	Rpn2	49109000			55432000
ENSMUSP00000112141	Eef1d	5052500000	4753500000	4817200000	5485000000	4796500000	1598700000	1615400000	1792100000	1767100000	1529900000
ENSMUSP00000112320	Ndufb11	624730000	670470000	656070000	656020000	588320000	381480000	621840000	764390000	424950000	515970000
ENSMUSP00000112324	Fetub	109640000	98841000	83586000	209900000	104140000		55767000	58605000	65275000	86139000
ENSMUSP00000112368	Usp14	272470000	336550000	378060000	286510000	372570000		392140000	304500000	309390000	445570000
ENSMUSP00000112425	Sec11a	142430000	144000000	120350000	164780000	156110000
ENSMUSP00000112447	Eml2		27222000	55043000
ENSMUSP00000112451	Mrpl1	50902000	57543000	75755000	51561000	79342000
ENSMUSP00000112468	Sgk2		64513000	63780000	53337000	64741000
ENSMUSP00000112479	Cgnl1	22865000	19104000			19152000
ENSMUSP00000112481	Ctsf
ENSMUSP00000112520	Dnaja4			10385000			115920000	167700000	133710000	106890000	122570000
ENSMUSP00000112527	Fkbp8	230650000	241340000	228970000	213450000	268120000
ENSMUSP00000112530	Gimap4	122420000	91224000	107000000	88036000	108840000
ENSMUSP00000112576	Sgcg							59543000	86509000	89588000	69955000
ENSMUSP00000112598	Pvalb	281430000	146020000	61766000	44353000	12008000	200490000000	402250000000	357510000000	217110000000	235620000000
ENSMUSP00000112604	Col12a1							481100000	564510000	559280000	516310000
[truncated: 1,001 more rows]

## Sheet: Proteomic_analysis
ENSMUST97 ID	Name	log FC	P-value	Q-value
ENSMUSP00000000049	Apoh	-4.37	2.44527e-06	9.33706e-07
ENSMUSP00000000090	Cox5a	0.885	0.000657573	0.000127029
ENSMUSP00000000137	Actr2	-5.55	8.64658e-07	3.89583e-07
ENSMUSP00000000260	Gmpr	7.48	8.79199e-08	6.18904e-08
ENSMUSP00000000287	Scpep1	-7.1	1.29294e-08	1.52037e-08
ENSMUSP00000000349	Dbt	-2.41	1.42035e-07	8.98023e-08
ENSMUSP00000000365	Mcts1	0.3	0.558623	0.0652928
ENSMUSP00000000466	Plin2	-6.22	3.72704e-07	1.93805e-07
ENSMUSP00000000608	Gm2a	-4.05	1.04893e-05	3.3126e-06
ENSMUSP00000000687	Haao	-9.26	1.22049e-08	1.44613e-08
ENSMUSP00000000727	Rab5b	-2.8	1.77485e-05	5.14454e-06
ENSMUSP00000000756	Rpl13	-2.35	7.67346e-07	3.51866e-07
ENSMUSP00000000804	Ddx3x	-1.96	0.00623089	0.00100171
ENSMUSP00000000844	Tpd52l2	-3.82	0.000363084	7.40086e-05
ENSMUSP00000001027	Aox1	-4.59	3.23615e-06	1.1861e-06
ENSMUSP00000001042	Ilf2	-2.6	4.5673e-05	1.18057e-05
ENSMUSP00000001147	Col6a1	2.24	3.39674e-07	1.79945e-07
ENSMUSP00000001181	Col6a2	2.5	1.66761e-07	1.01907e-07
ENSMUSP00000001183	Ftcd	-8.88	4.92619e-11	3.72994e-10
ENSMUSP00000001242	Gatd3a	0.52	0.0286308	0.00412249
ENSMUSP00000001416	Hars	-0.643	0.26663	0.0329769
ENSMUSP00000001452	Cct3	-2.72	6.22929e-05	1.54457e-05
ENSMUSP00000001460	Snd1	-8.6	1.11563e-08	1.33206e-08
ENSMUSP00000001479	Kpnb1	0.393	0.0622667	0.00851539
ENSMUSP00000001480	Npepps	2.69	1.66259e-06	6.77336e-07
ENSMUSP00000001507	Cyp51	0.0372	0.956036	0.106567
ENSMUSP00000001520	Afg3l1	-2.72	0.000628199	0.000121733
ENSMUSP00000001547	Col1a1	9.73	5.11393e-08	4.15591e-08
ENSMUSP00000001566	Tubb5	-3.83	2.15395e-05	6.0788e-06
ENSMUSP00000001713	Gstt1	-7.65	3.75194e-07	1.94448e-07
ENSMUSP00000001715	Gstt3	-6.47	1.21632e-06	5.1867e-07
ENSMUSP00000001720	Tat	-4.58	1.43208e-06	5.95142e-07
ENSMUSP00000001757	Eef1e1	-2.03	0.0196586	0.0028978
ENSMUSP00000001802	Naglu	-1.76	1.72813e-05	5.02791e-06
ENSMUSP00000001809	Pabpc1	-5.9	1.47861e-09	2.98063e-09
ENSMUSP00000001834	Rtcb	-2.7	0.0015731	0.000280179
ENSMUSP00000001884	Clpb	-1.53	0.062652	0.00855678
ENSMUSP00000002043	Ccdc47	-3.75	2.80816e-05	7.66719e-06
ENSMUSP00000002048	Taco1	-0.342	0.261911	0.0324321
ENSMUSP00000002064	Blvra	-2.35	0.0314081	0.00448907
ENSMUSP00000002090	Ssr4	-4.91	0.000227767	4.82645e-05
ENSMUSP00000002091	Bcap31	-2.49	0.00911592	0.00142781
ENSMUSP00000002133	Sdf2	-2.97	0.00190741	0.000336631
ENSMUSP00000002198	Sf3a1	-4.79	2.00625e-05	5.75617e-06
ENSMUSP00000002289	Uchl3	-0.851	0.364124	0.0440693
ENSMUSP00000002403	Dhrs1	-6.44	1.74825e-09	3.30929e-09
ENSMUSP00000002436	Snx9	-0.691	0.576411	0.0671696
ENSMUSP00000002445	Ranbp3	-2.86	0.000146739	3.25148e-05
ENSMUSP00000002452	Ndufa11	2.05	0.000292321	6.07412e-05
ENSMUSP00000002599	Puf60	-3.17	0.00250517	0.00043447
ENSMUSP00000002625	Uck1	-2.09	0.0010633	0.000196248
ENSMUSP00000002663	Pon1	-7.87	2.66379e-08	2.6169e-08
ENSMUSP00000002699	Akap8	-1.25	0.02505	0.00364579
ENSMUSP00000002733	Gtf2f1	-0.555	0.428402	0.0511508
ENSMUSP00000002735	Clpp	-0.965	0.000380475	7.72995e-05
ENSMUSP00000002818	Ykt6	-3.33	0.000368936	7.51028e-05
ENSMUSP00000002837	Tmed5	-4	6.77089e-08	5.07715e-08
ENSMUSP00000002846	Gnmt	-10.5	1.22317e-12	9.49299e-11
ENSMUSP00000002850	Abcc6	-0.865	0.361704	0.0437936
ENSMUSP00000002889	Flii	-0.731	0.339262	0.0413018
ENSMUSP00000002923	Adprh	3.01	0.00989997	0.00153897
ENSMUSP00000003029	Timm44	-2.43	0.00408812	0.000678666
ENSMUSP00000003038	Ap2a2	-4.93	3.91271e-06	1.39937e-06
ENSMUSP00000003100	Cyp2f2	-9.07	2.34762e-09	4.21266e-09
ENSMUSP00000003117	Ap1m1	-4.13	0.000104143	2.4055e-05
ENSMUSP00000003121	Rab8a	-3.64	2.98746e-05	8.09268e-06
ENSMUSP00000003137	Cyp2c29	-8.95	1.36936e-07	8.765e-08
ENSMUSP00000003310	Ranbp2	-1.06	0.405047	0.0485115
ENSMUSP00000003521	Rps11	-2.96	9.0982e-08	6.34703e-08
ENSMUSP00000003529	Paf1	-0.932	0.117239	0.0153309
ENSMUSP00000003550	Ncstn	-0.803	0.088761	0.0117856
ENSMUSP00000003554	Casq1	13.4	1.06161e-06	4.66802e-07
ENSMUSP00000003569	Inmt	-10.4	5.27891e-09	7.6222e-09
ENSMUSP00000003572	Gars	1.77	0.00286482	0.00048973
ENSMUSP00000003575	Tpm4	0.709	0.108994	0.0143069
ENSMUSP00000003643	Ckm	8.8	3.61493e-06	1.30794e-06
ENSMUSP00000003655	As3mt	-4.05	8.12038e-05	1.94212e-05
ENSMUSP00000003681	Sec14l2	-8.57	7.28582e-09	9.79132e-09
ENSMUSP00000003710	Aak1	0.36	0.480282	0.0567991
ENSMUSP00000003717	Abcb4	-4.86	2.91737e-05	7.92355e-06
ENSMUSP00000003720	Crot	-6.52	4.45976e-09	6.6243e-09
ENSMUSP00000003828	Kpna6	-0.907	0.234262	0.029218
ENSMUSP00000003911	Rad23a	0.275	0.382795	0.0460954
ENSMUSP00000003912	Calr	-2.74	2.21849e-08	2.30336e-08
ENSMUSP00000003947	Nqo1	-0.95	0.311218	0.038097
ENSMUSP00000004054	Kpna1	0.511	0.455119	0.0541119
ENSMUSP00000004057	Fam162a	-1.64	0.0286448	0.00412259
ENSMUSP00000004134	Gstm5	3.66	7.83103e-08	5.72011e-08
ENSMUSP00000004136	Gstm3	-6.36	7.5403e-08	5.52074e-08
ENSMUSP00000004206	Eif3g	-3.9	1.31106e-05	3.97851e-06
ENSMUSP00000004232	Adh1	-7.57	1.71649e-08	1.86969e-08
ENSMUSP00000004375	Phb2	-1.19	0.000122387	2.7773e-05
ENSMUSP00000004381	Lpcat3	-0.795	0.243463	0.0303048
ENSMUSP00000004396	Atp6v1f	-3.66	5.63054e-05	1.4119e-05
ENSMUSP00000004508	Tmed4	-3.42	0.000564122	0.00011035
ENSMUSP00000004565	Ralb	-2.59	0.00010911	2.51088e-05
ENSMUSP00000004646	Coro1c	-4.1	5.47252e-05	1.37896e-05
ENSMUSP00000004729	Etfb	-1.08	0.000140872	3.15073e-05
ENSMUSP00000004774	Aqp1	-2.94	8.29778e-05	1.9739e-05
ENSMUSP00000004910	Eif2b2	-0.774	0.141028	0.018151
ENSMUSP00000005003	Lbr	-0.544	0.0517927	0.00717146
ENSMUSP00000005017	Hdgf	-4.72	0.00016022	3.50517e-05
ENSMUSP00000005066	Map2k1	-0.358	0.584293	0.0679351
ENSMUSP00000005077	Hspb1	6.37	8.55367e-08	6.09033e-08
ENSMUSP00000005185	Cstb	-4.01	0.000168268	3.66316e-05
ENSMUSP00000005234	Wdr1	0.585	0.0119058	0.00182338
ENSMUSP00000005431	Letm1	-2.26	0.0155927	0.00234183
ENSMUSP00000005532	Nid1	2.98	0.0141248	0.00213791
ENSMUSP00000005606	Prkaca	2.64	5.19032e-08	4.18512e-08
ENSMUSP00000005651	Por	-9.69	1.66847e-08	1.82379e-08
ENSMUSP00000005685	Cyp2a5	-6.59	1.86289e-07	1.10788e-07
ENSMUSP00000005705	Trim28	-3.62	1.12793e-06	4.91096e-07
ENSMUSP00000005714	Ube2m	3.18	0.0161769	0.00242371
ENSMUSP00000005826	Cs	2.67	6.79036e-08	5.07948e-08
ENSMUSP00000005923	Psmb4	1.06	0.378801	0.0456677
ENSMUSP00000005964	Adh5	-2	2.30146e-06	8.89738e-07
ENSMUSP00000006027	Reep5	2.06	7.04487e-06	2.33903e-06
ENSMUSP00000006036	Uqcc1	-4.57	0.0191193	0.00282501
ENSMUSP00000006061	Pex1	-3.21	0.0296593	0.00424693
ENSMUSP00000006094	Cyp2d26	-8.46	1.28254e-10	6.52702e-10
ENSMUSP00000006105	Shpk	-3.33	0.000105871	2.43996e-05
ENSMUSP00000006137	Trap1	-5.48	2.35702e-07	1.35251e-07
ENSMUSP00000006181	Napa	-0.313	0.647217	0.0748587
ENSMUSP00000006209	Sra1	-1.67	0.0521842	0.00721601
ENSMUSP00000006235	Ctsb	-2.99	5.63408e-06	1.90942e-06
ENSMUSP00000006254	Tbcb	-2.72	0.000417109	8.37557e-05
ENSMUSP00000006293	Crkl	-1.37	0.00321875	0.00054276
ENSMUSP00000006435	Atp6v1b2	-4.09	4.39521e-06	1.55226e-06
ENSMUSP00000006544	Gcat	-3.86	4.21593e-06	1.49575e-06
ENSMUSP00000006611	Srm	-3.91	6.48937e-07	3.04312e-07
ENSMUSP00000006626	Actn3	16.6	2.69584e-11	2.46144e-10
ENSMUSP00000006703	Itih4	-1.29	0.0381509	0.00539566
ENSMUSP00000006749	Slc4a1	-4.89	8.75108e-05	2.06434e-05
ENSMUSP00000006764	Aprt	0.568	0.0749563	0.0101083
ENSMUSP00000006838	Qars	-2.65	1.00782e-05	3.20559e-06
ENSMUSP00000006900	Acot13	0.0817	0.650918	0.0752027
ENSMUSP00000007012	Sod2	-0.372	0.0547213	0.00755338
ENSMUSP00000007042	Ik	-1.67	0.00456032	0.000749839
ENSMUSP00000007212	Psmd2	-0.908	0.0473066	0.00659442
ENSMUSP00000007257	Clic1	-4.32	1.57951e-06	6.46888e-07
ENSMUSP00000007449	Akr1b7	-1	0.3043	0.0373236
ENSMUSP00000007482	Mrpl49	0.676	0.460535	0.0546929
ENSMUSP00000007708	Ppp2r1a	1.67	5.34334e-06	1.83088e-06
ENSMUSP00000007865	Ccdc124	-1.97	0.0673343	0.00913199
ENSMUSP00000007980	Hnrnpa0	-2.87	0.000679928	0.000131021
ENSMUSP00000008021	Tcap	8.39	2.58548e-08	2.58913e-08
ENSMUSP00000008036	Rplp1	-1.41	2.81904e-05	7.69013e-06
ENSMUSP00000008477	Snrpb2	-4.88	1.97036e-05	5.66366e-06
ENSMUSP00000008537	Carhsp1	-6.13	1.8846e-05	5.42215e-06
ENSMUSP00000008991	Sptbn2	-4.1	0.000132529	2.97269e-05
ENSMUSP00000009003	Rala	0.298	0.658095	0.0759189
ENSMUSP00000009036	Vdac3	2.52	4.27863e-08	3.67936e-08
ENSMUSP00000009234	Ap1b1	-3.55	0.00039251	7.93811e-05
ENSMUSP00000009256	Bcl2l13	-3.42	0.000394684	7.9665e-05
ENSMUSP00000009340	Ifi211	0.089	0.882094	0.0989647
ENSMUSP00000009693	Srp14	-4.73	2.60307e-05	7.18304e-06
ENSMUSP00000010007	Sdhb	0.193	0.359345	0.0435759
ENSMUSP00000010038	Snap47	0.138	0.784388	0.0891629
ENSMUSP00000010502	Ifi35	-4.84	1.93403e-06	7.65812e-07
ENSMUSP00000010795	Acaa1b	-8.16	0.000157088	3.45125e-05
ENSMUSP00000010807	Fads1	-2.48	4.92024e-05	1.25508e-05
ENSMUSP00000011055	Apip	-0.364	0.523547	0.0614243
ENSMUSP00000011058	Pdhx	1.76	1.8912e-06	7.53657e-07
ENSMUSP00000011492	Acad9	-0.71	0.0366619	0.00519691
ENSMUSP00000011526	Dhdh	-1.45	8.38264e-06	2.72491e-06
ENSMUSP00000011877	Sptbn1	-3.99	0.00125391	0.000227771
ENSMUSP00000011896	Pgam1	-3.27	1.15246e-05	3.58125e-06
ENSMUSP00000012348	Gstm2	1.07	0.000278776	5.82385e-05
ENSMUSP00000013304	Atp6v0d1	-3.11	0.000100599	2.3271e-05
ENSMUSP00000013458	Adh4	-3.01	0.0014054	0.000252922
ENSMUSP00000014321	Tvp23b	0.323	0.523877	0.0614398
ENSMUSP00000014370	Cacybp	-5.2	1.78399e-06	7.18312e-07
ENSMUSP00000014438	Ndufa2	2.31	5.57286e-07	2.7074e-07
ENSMUSP00000014578	Plg	-4.46	0.00108224	0.000198916
ENSMUSP00000014686	Clec4f	-2.91	0.0048401	0.000792485
ENSMUSP00000014750	Slc25a11	2.33	7.80655e-07	3.57441e-07
ENSMUSP00000014913	Psmb1	-1.84	8.85832e-05	2.08488e-05
ENSMUSP00000015011	Surf4	-0.634	0.0107956	0.0016715
ENSMUSP00000015236	Edf1	-0.869	0.20858	0.0261516
ENSMUSP00000015391	Nipsnap3b	-4.99	1.17857e-06	5.07452e-07
ENSMUSP00000015435	Gdi1	0.362	0.240165	0.0299183
ENSMUSP00000015725	Bnip1	-1.53	0.141995	0.0182679
ENSMUSP00000015800	Hspa8	0.453	0.0252647	0.00367531
ENSMUSP00000015829	Acadsb	-3.21	0.000905134	0.000169781
ENSMUSP00000015855	Prune1	1.37	0.000168831	3.67285e-05
ENSMUSP00000015858	Cers2	-5.78	1.58072e-07	9.81428e-08
ENSMUSP00000015877	Capza2	2.68	2.96661e-08	2.85123e-08
ENSMUSP00000015981	Sqstm1	-0.704	0.269912	0.0333695
ENSMUSP00000016033	Lta4h	-1.43	0.0117056	0.00179539
ENSMUSP00000016034	Amdhd1	-8.17	1.21465e-09	2.63687e-09
ENSMUSP00000016072	Rrbp1	-8.59	5.0486e-05	1.2836e-05
ENSMUSP00000016081	H2afy	-3.49	2.88791e-08	2.79289e-08
ENSMUSP00000016105	Adss	-3.1	0.0166168	0.00248601
ENSMUSP00000016138	Fnta	1.61	0.094965	0.012545
ENSMUSP00000016400	Ctsz	-6.29	6.50387e-07	3.04532e-07
ENSMUSP00000016463	Slc25a5	2.1	1.49793e-05	4.4756e-06
ENSMUSP00000016680	Cul4a	-2.57	0.0193085	0.0028489
ENSMUSP00000016771	Myh9	-3.07	2.43968e-08	2.467e-08
ENSMUSP00000017153	Sdc4	0.0171	0.982521	0.10905
ENSMUSP00000017365	Psmd3	-1.44	0.179659	0.0227181
ENSMUSP00000017451	Acot8	-2.1	0.0461601	0.00644907
ENSMUSP00000017597	Pipox	-7.63	4.67247e-09	6.84204e-09
ENSMUSP00000017629	Top2b	-2	0.0175642	0.00261391
ENSMUSP00000017975	Rab5a	-2.74	2.42378e-05	6.74222e-06
ENSMUSP00000018315	Vmp1	1.22	0.029021	0.00417093
ENSMUSP00000018470	Ywhab	-1.28	6.33418e-05	1.56683e-05
ENSMUSP00000018653	Cenpv	-2.39	2.35426e-05	6.57831e-06
ENSMUSP00000018718	Acadvl	0.176	0.327601	0.039992
ENSMUSP00000018727	G3bp1	-5.18	5.55683e-05	1.3968e-05
ENSMUSP00000018744	Shmt1	-8.27	1.87876e-07	1.11305e-07
ENSMUSP00000018803	Pnpo	-8.66	1.21585e-10	6.50771e-10
ENSMUSP00000018816	Copz2	-1.3	0.16242	0.0206899
ENSMUSP00000018851	Dync1h1	0.445	0.218548	0.027324
ENSMUSP00000018989	Unc45b	6.18	3.10159e-06	1.14762e-06
ENSMUSP00000018992	Rars	-0.965	0.0355086	0.00504725
ENSMUSP00000019109	Ywhah	-0.263	0.587752	0.0682606
ENSMUSP00000019231	Atp6ap1	-1.55	3.95761e-05	1.03942e-05
ENSMUSP00000019287	Hars2	-1.13	0.0475624	0.00662709
ENSMUSP00000019323	Mdh2	2.05	8.13641e-07	3.70359e-07
ENSMUSP00000019354	Atp6v1e1	-4.82	2.67588e-06	1.01058e-06
ENSMUSP00000019382	Tecr	0.853	0.00118832	0.000216745
ENSMUSP00000019470	Psme3	-4.54	2.71964e-07	1.51305e-07
ENSMUSP00000019512	Sec14l4	-8.43	1.66989e-12	5.18398e-11
ENSMUSP00000019517	Cops3	-1.29	0.240586	0.0299587
ENSMUSP00000019615	Cdc37	-5.04	3.85647e-07	1.9887e-07
ENSMUSP00000019625	Myh8	14.4	2.29916e-06	8.89957e-07
ENSMUSP00000019721	Pdk4	8.32	2.22563e-07	1.29386e-07
ENSMUSP00000019723	Mydgf	-2.54	0.00308059	0.000521446
ENSMUSP00000019726	Plin3	-0.77	0.365293	0.0441936
ENSMUSP00000019862	L3hypdh	-1.85	0.00301045	0.000511526
ENSMUSP00000019896	Iyd	-5.18	2.00381e-07	1.18038e-07
ENSMUSP00000019911	Hdac2	-2.76	0.000390646	7.90556e-05
ENSMUSP00000019917	Rwdd1	-1.63	0.0903789	0.0119748
ENSMUSP00000019937	Sec63	-4.88	0.00115338	0.000210744
ENSMUSP00000019939	Snx3	-2.93	0.000337667	6.93285e-05
ENSMUSP00000019974	Rab32	-2.3	1.77814e-05	5.14926e-06
ENSMUSP00000020018	Vta1	0.918	0.111049	0.0145521
ENSMUSP00000020022	Smpdl3a	-1.56	0.0588826	0.00808108
ENSMUSP00000020057	Lin7a	-2.52	8.90804e-05	2.09024e-05
ENSMUSP00000020078	Lims1	-1.32	0.108072	0.0142039
ENSMUSP00000020085	Ube2d1	4.32	1.59798e-05	4.72001e-06
ENSMUSP00000020161	Arg1	-14	1.33118e-08	1.53056e-08
ENSMUSP00000020173	Map7	-1.81	4.74247e-05	1.21472e-05
ENSMUSP00000020203	Snrpf	-0.878	0.232102	0.028972
ENSMUSP00000020209	Ndufa12	1.65	3.72622e-06	1.34351e-06
ENSMUSP00000020238	Hsp90b1	-3.19	8.74098e-08	6.16712e-08
ENSMUSP00000020241	Pah	-9.97	7.41425e-11	4.79513e-10
ENSMUSP00000020262	Pbld2	-8.54	1.57484e-09	3.09424e-09
ENSMUSP00000020286	Ppa1	-3.77	5.61742e-07	2.72053e-07
ENSMUSP00000020298	Pcbd1	-7.1	5.86061e-08	4.58276e-08
ENSMUSP00000020315	Cand1	-4.39	9.6042e-07	4.27763e-07
ENSMUSP00000020329	Egfr	2.89	0.0216657	0.00317857
ENSMUSP00000020339	Tbc1d15	-1.42	0.062534	0.00854442
ENSMUSP00000020343	Rab21	-1.05	0.0485013	0.0067458
ENSMUSP00000020358	Rab1a	-1.32	0.000100464	2.32572e-05
ENSMUSP00000020397	Snrpd3	-4.17	4.23136e-07	2.14636e-07
ENSMUSP00000020420	Ap3d1	-2.39	0.0100172	0.00155564
ENSMUSP00000020440	Timm13	-6.27	8.63404e-05	2.04294e-05
ENSMUSP00000020504	Hint1	0.176	0.398846	0.0478796
ENSMUSP00000020522	Pfkl	-2.12	0.00139577	0.000251626
ENSMUSP00000020562	Cct4	-1.25	0.000235184	4.97004e-05
ENSMUSP00000020608	Ppp2ca	2.91	0.00261086	0.000450784
ENSMUSP00000020630	Hspa4	-0.882	0.138276	0.0178264
ENSMUSP00000020640	Rack1	-3.43	1.44342e-07	9.10759e-08
ENSMUSP00000020653	Sar1b	0.69	0.00329077	0.000553401
ENSMUSP00000020741	Drg1	-0.956	0.155895	0.0199487
ENSMUSP00000020756	Pnpt1	-4.81	3.15896e-06	1.16468e-06
ENSMUSP00000020768	Pgam2	8.18	1.72955e-12	4.88106e-11
ENSMUSP00000020831	Fam114a2	-1.24	0.0623621	0.00852468
ENSMUSP00000020856	Bzw2	4.77	1.324e-06	5.56184e-07
ENSMUSP00000020864	Pctp	-4.08	0.00080478	0.00015271
ENSMUSP00000020885	Sypl	-0.649	0.579832	0.0674923
ENSMUSP00000020886	Nampt	0.0113	0.976334	0.10844
ENSMUSP00000020927	Hs1bp3	-3.78	8.5148e-05	2.0178e-05
ENSMUSP00000020949	Map2k6	5.66	0.000198353	4.24663e-05
ENSMUSP00000020957	Adi1	-4.73	0.000121474	2.76063e-05
ENSMUSP00000021001	Rab10	1.08	0.000265929	5.578e-05
ENSMUSP00000021040	Cct6b	-2.86	0.00613418	0.000987185
ENSMUSP00000021046	Ddx42	-1.86	0.000168021	3.66036e-05
ENSMUSP00000021049	Psmc5	-2.51	0.0222056	0.00325163
ENSMUSP00000021056	Scn4a	4.37	6.97245e-05	1.69899e-05
ENSMUSP00000021062	Ddx5	-5.3	0.000109147	2.50987e-05
ENSMUSP00000021063	Psmd12	-1.65	0.0132249	0.00201646
ENSMUSP00000021065	Cacng1	3.25	0.00644325	0.00103264
ENSMUSP00000021077	Slc9a3r1	-5.62	7.22893e-05	1.7546e-05
ENSMUSP00000021078	Fdxr	-3.85	0.000159432	3.49533e-05
ENSMUSP00000021084	Sumo2	-2.31	0.0155158	0.0023314
ENSMUSP00000021114	Galk1	-4.06	8.56967e-06	2.77989e-06
ENSMUSP00000021158	Txndc17	-1.61	0.0830086	0.011093
ENSMUSP00000021166	Cygb	-0.0261	0.9572	0.106659
ENSMUSP00000021197	Blmh	0.477	0.0357228	0.00507538
ENSMUSP00000021231	Abcc3	-2.49	0.000902168	0.000169327
ENSMUSP00000021239	Lrrc59	-6.63	1.86414e-08	2.00938e-08
ENSMUSP00000021282	Pfas	0.00359	0.995637	0.110387
ENSMUSP00000021285	Stx8	-2.3	0.00194098	0.000341971
ENSMUSP00000021314	Nmt1	-5.95	1.86775e-06	7.46228e-07
ENSMUSP00000021332	Fkbp3	1.03	0.000386705	7.83092e-05
ENSMUSP00000021335	Scfd1	-4.38	0.000138818	3.10927e-05
ENSMUSP00000021381	Pnn	-2.31	0.00671872	0.00107347
ENSMUSP00000021425	Ahsa1	-3.41	0.009248	0.00144704
ENSMUSP00000021428	Snw1	-2.8	0.00272718	0.000469302
ENSMUSP00000021443	Mthfd1	-3.57	3.03533e-08	2.89044e-08
ENSMUSP00000021458	Sptb	1.47	0.000375021	7.62415e-05
ENSMUSP00000021471	Tmx1	-1.77	0.00503808	0.000822731
ENSMUSP00000021512	Dhrs7	-2.77	0.00014662	3.25116e-05
ENSMUSP00000021514	Ppm1a	-2.03	0.00252256	0.000436996
ENSMUSP00000021522	Glrx5	-1.98	0.0011356	0.000207738
ENSMUSP00000021536	Atp6v1d	0.292	0.604789	0.0701081
ENSMUSP00000021595	Psmc1	-0.474	0.108569	0.0142571
ENSMUSP00000021630	Akr1c6	-11.5	1.26992e-09	2.70021e-09
ENSMUSP00000021632	Akr1c12	-7.43	6.20274e-09	8.67371e-09
ENSMUSP00000021634	Akr1c13	-6.88	0.000294722	6.11174e-05
ENSMUSP00000021649	Acot2	1.25	0.000699433	0.00013428
ENSMUSP00000021652	Acot4	-0.622	0.105082	0.0138285
ENSMUSP00000021668	Npc2	-3.9	0.000217598	4.6331e-05
ENSMUSP00000021726	Adssl1	5.52	2.8584e-10	1.13764e-09
ENSMUSP00000021790	Tmem14c	-3.36	4.97069e-05	1.26483e-05
ENSMUSP00000021806	Tpmt	-6.51	5.40286e-07	2.63305e-07
ENSMUSP00000021807	Dek	-4.09	0.000374349	7.61548e-05
ENSMUSP00000021822	Ogn	4.69	2.77776e-06	1.04145e-06
ENSMUSP00000021864	Ssr1	-6.18	3.05322e-06	1.13513e-06
ENSMUSP00000021907	Fbp2	5.42	4.32794e-08	3.71148e-08
ENSMUSP00000021913	Auh	-1.41	0.0899295	0.0119204
ENSMUSP00000021929	Habp4	-1.78	1.64636e-05	4.82164e-06
ENSMUSP00000021930	Sfxn1	-7.05	1.39416e-07	8.85071e-08
ENSMUSP00000021940	Lman2	-6.03	1.00015e-06	4.43551e-07
ENSMUSP00000021993	Uqcrb	1.56	5.66305e-06	1.91715e-06
ENSMUSP00000022062	Sdha	0.327	0.127606	0.0165748
ENSMUSP00000022087	Nsun2	-2.04	0.0128959	0.00197017
ENSMUSP00000022097	Ndufs6	2.34	8.31704e-07	3.77474e-07
ENSMUSP00000022120	Acot12	-6.29	9.43238e-08	6.52153e-08
ENSMUSP00000022122	Ckmt2	13.7	1.28226e-12	6.63435e-11
ENSMUSP00000022148	Mccc2	-3.89	0.0017696	0.00031302
ENSMUSP00000022169	Hexb	-0.66	0.581339	0.067617
ENSMUSP00000022196	Ap3b1	-0.381	0.470089	0.0557423
ENSMUSP00000022218	Dhfr	-6.94	9.14322e-08	6.36413e-08
ENSMUSP00000022245	Mrps30	-2.33	0.00477622	0.000782437
ENSMUSP00000022256	Psmd6	-0.719	0.0899241	0.0119248
ENSMUSP00000022268	Pdhb	1.94	1.20607e-06	5.16429e-07
ENSMUSP00000022286	Ndufs4	1.09	0.000153124	3.37132e-05
ENSMUSP00000022317	Prxl2a	-0.903	0.0179522	0.00266525
ENSMUSP00000022322	Glud1	-4.64	3.57258e-10	1.24614e-09
ENSMUSP00000022341	Rtraf	-5.17	6.47802e-07	3.04239e-07
ENSMUSP00000022369	Vcl	0.444	0.0328637	0.00468632
ENSMUSP00000022380	Psmc6	-0.989	0.0108699	0.00168134
ENSMUSP00000022416	Anxa11	2.64	1.19953e-07	7.85612e-08
ENSMUSP00000022419	Ppif	-0.612	0.0229862	0.00335802
ENSMUSP00000022496	Kpna3	0.853	0.0477809	0.00665456
ENSMUSP00000022517	Cryl1	-2.82	3.74612e-06	1.34912e-06
ENSMUSP00000022529	Tkt	-7.09	3.31367e-08	3.10782e-08
ENSMUSP00000022614	Ccdc25	-2.69	0.00409213	0.00067897
ENSMUSP00000022616	Clu	-5.78	3.99305e-08	3.55185e-08
ENSMUSP00000022629	Dpysl2	0.635	0.0244648	0.00356395
ENSMUSP00000022638	Nefm	5.09	1.1268e-05	3.51914e-06
ENSMUSP00000022639	Nefl	5.79	5.79886e-06	1.95672e-06
ENSMUSP00000022734	Dnajc3	-7.42	7.75883e-10	1.89656e-09
ENSMUSP00000022803	Psmb5	-0.209	0.84696	0.0955756
ENSMUSP00000022821	Dhrs4	-4.04	0.000118628	2.70586e-05
ENSMUSP00000022842	Cct5	-3.4	0.000524319	0.00010328
ENSMUSP00000022849	Tars	-6.37	2.83287e-07	1.55651e-07
ENSMUSP00000022861	Ugt3a1	-2.34	0.00640443	0.00102748
ENSMUSP00000022865	Mtdh	-4.99	8.17662e-05	1.95106e-05
ENSMUSP00000022925	Eif3h	-5.37	0.000140736	3.14995e-05
ENSMUSP00000022946	Rida	-8.28	0.000290646	6.04338e-05
ENSMUSP00000022960	Eif3e	-3.19	0.017888	0.002657
ENSMUSP00000022980	Ndufb9	1.28	0.000123752	2.79807e-05
ENSMUSP00000023056	Deptor	-3.5	0.000680123	0.000130978
ENSMUSP00000023071	Samm50	1.47	2.9004e-05	7.89126e-06
ENSMUSP00000023083	Cyp2d22	-6.65	7.34367e-08	5.41509e-08
ENSMUSP00000023085	Ndufa6	0.916	0.00069394	0.00013339
ENSMUSP00000023087	Twf1	-5.89	1.5207e-06	6.26104e-07
ENSMUSP00000023088	Naga	-4.42	9.45084e-05	2.20263e-05
ENSMUSP00000023116	Aco2	2.7	1.48248e-07	9.31614e-08
ENSMUSP00000023117	Phf5a	-0.968	0.326403	0.0398614
ENSMUSP00000023161	Srl	12.8	1.02809e-06	4.53995e-07
ENSMUSP00000023189	Glyr1	-2.42	0.000762069	0.000145227
ENSMUSP00000023210	Cyc1	1.53	5.70832e-06	1.93037e-06
ENSMUSP00000023214	Dgat1	-2.4	1.9993e-05	5.74152e-06
ENSMUSP00000023237	Naprt	-5.81	3.40125e-07	1.79877e-07
ENSMUSP00000023269	Rpl24	-3.49	7.94251e-05	1.90693e-05
ENSMUSP00000023285	Tymp	0.892	0.306993	0.0376392
ENSMUSP00000023343	Atg3	-1.57	0.0877067	0.0116556
ENSMUSP00000023361	Pdxdc1	-1.4	0.118167	0.0154457
ENSMUSP00000023432	Nit2	-3.55	2.55815e-07	1.43607e-07
ENSMUSP00000023449	Snap29	-2.77	0.00100616	0.000186925
ENSMUSP00000023453	Sdf2l1	-4.6	1.28236e-06	5.40889e-07
ENSMUSP00000023467	Pak2	-2.81	1.15171e-05	3.58609e-06
ENSMUSP00000023507	Gsk3b	1.88	0.0527424	0.00728671
ENSMUSP00000023510	Umps	0.186	0.77038	0.0876347
ENSMUSP00000023514	Ndufb4	1.66	6.23951e-06	2.0963e-06
ENSMUSP00000023538	Mylk	-2.53	1.58409e-05	4.68792e-06
ENSMUSP00000023550	Pdia5	-7.06	4.69448e-08	3.93877e-08
ENSMUSP00000023559	Ehhadh	-8.92	1.24667e-09	2.66905e-09
ENSMUSP00000023572	Cxadr	-3.8	4.36485e-05	1.13296e-05
ENSMUSP00000023583	Ahsg	-1.31	0.0855095	0.0113929
ENSMUSP00000023590	Hrg	-3.81	1.74569e-05	5.06474e-06
ENSMUSP00000023593	Adipoq	4.07	0.0022859	0.000398669
ENSMUSP00000023599	Eif4a2	-0.756	0.137299	0.0177225
ENSMUSP00000023677	Atp5o	0.652	0.00768659	0.00121932
ENSMUSP00000023707	Sod1	-3.78	7.34754e-07	3.40441e-07
ENSMUSP00000023760	Gpd1	1.77	2.72318e-06	1.02719e-06
ENSMUSP00000023805	Csad	-8.31	7.32545e-08	5.41452e-08
ENSMUSP00000023806	Soat2	-5.04	8.11532e-05	1.94541e-05
ENSMUSP00000023820	Fabp2	-7.1	3.43491e-10	1.23991e-09
ENSMUSP00000023832	Rgn	-11.1	9.94675e-09	1.22534e-08
ENSMUSP00000023851	Ndufa5	1.13	9.893e-05	2.29534e-05
ENSMUSP00000023869	Denr	-1.12	0.165647	0.0210406
ENSMUSP00000023994	Serping1	-4.43	1.4093e-05	4.2517e-06
ENSMUSP00000024042	Creld2	-1.31	0.10694	0.0140611
ENSMUSP00000024727	Cdc5l	-2.65	0.000177783	3.84335e-05
ENSMUSP00000024734	Mrpl14	-1.81	0.018291	0.00271037
ENSMUSP00000024739	Hsp90ab1	-0.339	0.0718075	0.00970474
ENSMUSP00000024860	Ehd3	-5.23	6.95638e-06	2.31958e-06
ENSMUSP00000024866	Xdh	-6.15	1.39762e-05	4.22469e-06
ENSMUSP00000024897	Vapa	0.646	0.0055659	0.000900869
ENSMUSP00000024974	Hagh	-1.66	7.26428e-06	2.40673e-06
ENSMUSP00000024988	C3	-3.89	0.00519427	0.000845125
ENSMUSP00000025014	Mrpl28	-0.0184	0.963233	0.107215
ENSMUSP00000025065	Nudt12	-4.87	1.10122e-05	3.45661e-06
ENSMUSP00000025083	Kif5b	-0.103	0.860961	0.096909
ENSMUSP00000025196	Psmb8	-2.7	0.00991521	0.00154057
ENSMUSP00000025217	Hspa9	-1.5	8.75459e-06	2.83395e-06
ENSMUSP00000025218	Etf1	-4	0.00289113	0.000493683
ENSMUSP00000025253	Prrc2a	-0.637	0.395799	0.0475323
ENSMUSP00000025254	Lims2	1.46	0.336812	0.0410358
ENSMUSP00000025375	Tcerg1	1.45	0.024224	0.0035322
ENSMUSP00000025385	Hsd17b4	-7.15	1.24951e-05	3.82917e-06
ENSMUSP00000025408	Afg3l2	-2.76	0.00630232	0.00101215
ENSMUSP000000254830	ENSMUSP000000254830	-2.54	0.000259086	5.44551e-05
ENSMUSP00000025486	Lmnb1	-0.0645	0.866546	0.0973964
ENSMUSP00000025490	Prrc1	-4.26	3.42565e-05	9.12834e-06
ENSMUSP00000025515	Tmx3	-0.429	0.587723	0.0682828
ENSMUSP00000025549	Cyb5a	-10.1	4.13362e-07	2.10366e-07
ENSMUSP00000025567	Fads2	-4.68	7.8299e-05	1.8828e-05
ENSMUSP00000025570	Sdhaf2	-1.7	0.100047	0.0131995
ENSMUSP00000025590	Osbp	-1.02	0.291597	0.0358505
ENSMUSP00000025598	Keg1	-9.04	5.84785e-08	4.58433e-08
ENSMUSP00000025617	Rfk	-0.731	0.157225	0.0200858
ENSMUSP00000025632	Carnmt1	6.42	3.99684e-06	1.4229e-06
ENSMUSP00000025642	Prpf19	-3.92	0.000847065	0.000159952
ENSMUSP00000025649	Ddb1	-0.693	0.197941	0.024888
ENSMUSP00000025656	Aldh1a7	-8.52	4.53491e-10	1.45135e-09
ENSMUSP00000025696	Ak3	-7.89	2.63674e-08	2.61516e-08
ENSMUSP00000025774	Sf3b2	-4.57	2.31278e-05	6.47406e-06
ENSMUSP00000025778	Gldc	-8.05	4.99888e-07	2.47898e-07
ENSMUSP00000025804	Rab1b	-1.77	0.0606049	0.00830276
ENSMUSP00000025835	Cpt1a	-6.73	1.66725e-07	1.02086e-07
ENSMUSP00000025851	Dpp3	-1.64	0.000534509	0.00010522
ENSMUSP00000025904	Prdx5	-1.33	3.07999e-05	8.29268e-06
ENSMUSP00000025918	Stip1	0.0514	0.782154	0.0889415
ENSMUSP00000025930	Smc3	-0.844	0.128029	0.0166159
ENSMUSP00000025955	Eif3a	-4.54	4.37541e-06	1.54703e-06
ENSMUSP00000025961	Prdx3	0.287	0.166384	0.0211255
ENSMUSP00000025989	Tm9sf3	-3.41	2.26706e-05	6.36907e-06
ENSMUSP00000026039	Gk	-4.94	0.000380917	7.73388e-05
ENSMUSP00000026050	Gsto1	-2.36	3.10226e-05	8.3454e-06
ENSMUSP00000026092	3110040N11Rik	-1.56	0.00508804	0.000830016
ENSMUSP00000026122	P4hb	-2.79	1.91973e-08	2.04797e-08
ENSMUSP00000026125	Alyref	-3.99	0.000426934	8.56178e-05
ENSMUSP00000026144	Dcxr	-5.89	1.28984e-07	8.41205e-08
ENSMUSP00000026172	Ankrd2	7.08	2.79066e-07	1.54701e-07
ENSMUSP00000026196	Got1	1.9	1.45241e-06	6.02784e-07
ENSMUSP00000026208	Abcc2	0.306	0.254685	0.0316255
ENSMUSP00000026222	Ndufb8	1.57	2.78496e-05	7.61723e-06
ENSMUSP00000026254	Gbf1	-0.865	0.121097	0.0158021
ENSMUSP00000026270	Sacm1l	-1.03	0.082532	0.011034
ENSMUSP00000026289	Hsd17b10	-3.29	0.00324262	0.000546193
ENSMUSP00000026387	Sbds	-3.48	1.12197e-05	3.5182e-06
ENSMUSP00000026398	Mettl7b	-6.97	2.10351e-07	1.23442e-07
ENSMUSP00000026420	Rps26	-4.46	1.22203e-06	5.19677e-07
ENSMUSP00000026428	Myl6b	7.76	3.97487e-10	1.31271e-09
ENSMUSP00000026433	Smarcc2	-1.46	0.000466074	9.29267e-05
ENSMUSP00000026459	Atp5b	0.356	0.0797366	0.0107111
ENSMUSP00000026479	Dctn2	0.796	0.00400318	0.000665991
ENSMUSP00000026538	Echs1	-1.26	4.02322e-05	1.05309e-05
ENSMUSP00000026552	Cyp2e1	-10.4	8.82342e-09	1.13187e-08
ENSMUSP00000026560	Psmd13	-1.74	0.0860759	0.0114634
ENSMUSP00000026576	Taldo1	-3.5	0.00726668	0.00115566
ENSMUSP00000026577	Eps8l2	-4.65	8.40687e-08	6.01339e-08
ENSMUSP00000026599	Apool	-0.271	0.592506	0.0687612
ENSMUSP00000026613	Gusb	-5.82	1.96992e-06	7.79027e-07
ENSMUSP00000026617	Phkg1	9.04	1.25292e-10	6.48256e-10
ENSMUSP00000026625	Clybl	-1.18	5.84886e-05	1.45957e-05
ENSMUSP00000026635	Farp1	-0.262	0.736357	0.0841964
ENSMUSP00000026667	Eif4a3	-4.19	1.61544e-07	9.93054e-08
ENSMUSP00000026704	Cct8	-1.44	0.000144194	3.20883e-05
ENSMUSP00000026723	Hprt	-5.45	6.75837e-08	5.08003e-08
ENSMUSP00000026887	Atp5c1	4.41	0.00098189	0.000182743
ENSMUSP00000026899	Slc25a10	-6.5	2.38991e-07	1.36633e-07
ENSMUSP00000026907	Klkb1	-1.44	0.07977	0.0107063
ENSMUSP00000026937	Iscu	-4.6	4.75898e-06	1.65253e-06
ENSMUSP00000027050	Cops5	0.664	0.252789	0.0314027
ENSMUSP00000027071	Lactb2	-5.76	6.32025e-08	4.88071e-08
ENSMUSP00000027114	Maip1	-1.68	0.00646981	0.00103583
ENSMUSP00000027123	Hspd1	-2.28	1.49148e-07	9.35374e-08
ENSMUSP00000027127	Sf3b1	-5.31	1.05023e-07	7.08765e-08
ENSMUSP00000027144	Cps1	-13.8	3.57469e-06	1.29792e-06
ENSMUSP00000027151	Myl1	15.2	4.04509e-11	3.3046e-10
ENSMUSP00000027153	Acadl	0.45	0.0438872	0.00614536
ENSMUSP00000027193	Ndufb3	0.998	0.00105158	0.000194199
ENSMUSP00000027252	Eif5b	-0.0239	0.976658	0.108438
ENSMUSP00000027271	Inpp1	-3.31	0.00226484	0.000395218
ENSMUSP00000027338	Sdhaf4	-2.35	0.0226171	0.00330721
ENSMUSP00000027339	Smap1	-0.0275	0.975526	0.108389
ENSMUSP00000027356	Cyp27a1	-8.68	1.12191e-06	4.8916e-07
ENSMUSP00000027384	Atic	0.0672	0.753806	0.0859067
ENSMUSP00000027409	Des	6.59	7.37362e-11	4.87032e-10
ENSMUSP00000027432	Psmd1	-0.77	0.0188062	0.00278406
ENSMUSP00000027438	Ncl	-3.57	0.00147248	0.000263923
ENSMUSP00000027478	Ndufa10	1.9	1.10116e-06	4.82829e-07
ENSMUSP00000027491	Agxt	-4.88	5.00172e-07	2.47643e-07
ENSMUSP00000027494	Ppp1r7	0.878	0.0296153	0.0042426
ENSMUSP00000027532	Scly	-4.74	2.58699e-07	1.44964e-07
ENSMUSP00000027592	Ubxn4	-3.28	0.000196507	4.21002e-05
ENSMUSP00000027602	Dars	-2.38	0.00134124	0.000242499
ENSMUSP00000027623	Tsn	-0.485	0.625048	0.0723754
ENSMUSP00000027634	Dbi	-1.99	6.40906e-07	3.01457e-07
ENSMUSP00000027675	Pigr	-5.54	1.66332e-08	1.83105e-08
ENSMUSP00000027726	Cyb5r1	4.34	5.33811e-06	1.83111e-06
ENSMUSP00000027752	Lamc1	8.35	1.97114e-08	2.09561e-08
ENSMUSP00000027768	Ahctf1	-0.347	0.47544	0.0562909
ENSMUSP00000027777	Parp1	-2.87	0.00251768	0.000436394
ENSMUSP00000027780	Acbd3	-2.13	0.00472269	0.000774077
ENSMUSP00000027792	Srp9	-3.37	0.000159593	3.49638e-05
ENSMUSP00000027810	Fh1	0.612	0.00598453	0.000964602
ENSMUSP00000027817	Spta1	0.398	0.296108	0.0363619
ENSMUSP00000027853	Mpc2	0.312	0.131537	0.0170284
ENSMUSP00000027863	Atp1b1	0.239	0.212629	0.0266377
ENSMUSP00000027916	Bpnt1	-5.18	4.678e-08	3.94627e-08
ENSMUSP00000027921	Iars2	-2	0.0228683	0.00334237
ENSMUSP00000027961	Hspa14	-0.157	0.752487	0.0857878
ENSMUSP00000027975	Phyh	-6.29	1.71312e-07	1.03466e-07
ENSMUSP00000027989	Hsd17b7	-2.03	0.000285013	5.94216e-05
ENSMUSP00000028004	Aldh9a1	-8.7	9.4779e-08	6.53844e-08
ENSMUSP00000028045	Mrc1	-4.45	3.7603e-08	3.3836e-08
ENSMUSP00000028059	Rsu1	0.553	0.0362911	0.0051514
ENSMUSP00000028062	Vim	0.734	0.00273195	0.000469862
ENSMUSP00000028083	Psmb7	-0.314	0.145621	0.0187189
ENSMUSP00000028117	Yme1l1	7.67	4.68656e-10	1.45488e-09
ENSMUSP00000028162	Ptges2	-0.772	0.324392	0.0396315
ENSMUSP00000028199	Tor1b	1.76	0.0854777	0.0113935
ENSMUSP00000028223	Kynu	-5.98	4.44621e-06	1.56493e-06
ENSMUSP00000028225	Psmd5	-1.73	0.0664604	0.00902529
ENSMUSP00000028233	Hc	-1.57	0.0158745	0.00238185
ENSMUSP00000028238	Rab14	-4.79	8.29769e-05	1.9754e-05
ENSMUSP00000028241	Stom	-5.39	5.37657e-07	2.62849e-07
ENSMUSP00000028250	Mrrf	-4.32	0.00041138	8.28197e-05
ENSMUSP00000028278	Psmd14	-0.742	0.125254	0.0162966
ENSMUSP00000028286	Agpat2	-1.73	0.0139883	0.0021214
ENSMUSP00000028332	Dpp7	-2.76	4.59491e-06	1.60815e-06
ENSMUSP00000028356	Cd302	-2.43	0.000117798	2.68889e-05
ENSMUSP00000028511	Mtx2	-0.922	0.2603	0.032284
ENSMUSP00000028517	Ola1	1.19	7.76604e-05	1.87179e-05
ENSMUSP00000028525	Rapgef4	-2.39	0.00152599	0.000272727
ENSMUSP00000028553	Nop10	-2.88	0.000345103	7.06682e-05
ENSMUSP00000028583	Lin7c	-2.81	0.00346521	0.000580536
ENSMUSP00000028610	Cat	-7.42	4.23515e-08	3.65208e-08
ENSMUSP00000028617	Api5	-4.47	0.000122417	2.77595e-05
ENSMUSP00000028619	Hsd17b12	-7.16	2.25033e-08	2.32089e-08
ENSMUSP00000028636	Galk2	-1.68	0.0478005	0.0066543
ENSMUSP00000028668	Eif3j1	0.381	0.079809	0.0107069
ENSMUSP00000028683	Pdia3	-4.3	8.06885e-09	1.05691e-08
ENSMUSP00000028704	Hao1	-5.98	3.01086e-07	1.63692e-07
ENSMUSP00000028749	Capn3	4.93	6.29261e-06	2.11185e-06
ENSMUSP00000028807	Ivd	-1.28	4.52361e-05	1.17123e-05
ENSMUSP00000028825	Fam98b	-0.796	0.0799129	0.0107116
ENSMUSP00000028848	Fahd2a	-5	1.77845e-05	5.14536e-06
ENSMUSP00000028852	Mrps5	-2.36	0.020997	0.00308338
ENSMUSP00000028892	Idh3b	3.54	2.94882e-09	4.84352e-09
ENSMUSP00000028915	Rbbp9	-4.09	0.000500867	9.90369e-05
ENSMUSP00000028916	Sec23b	-2.75	0.000167154	3.64402e-05
ENSMUSP00000028917	Dtd1	-1.01	0.0469387	0.00654607
ENSMUSP00000028970	Mylk2	8.23	8.36765e-10	2.01367e-09
ENSMUSP00000028981	Mapre1	-1.07	0.278479	0.0343739
ENSMUSP00000029002	Stmn2	-2.18	0.00105104	0.000194216
ENSMUSP00000029005	Rtf2	0.477	0.227597	0.0284211
ENSMUSP00000029017	Pck1	-10.7	3.24345e-08	3.05118e-08
ENSMUSP00000029041	Fabp4	3.19	6.82888e-09	9.29799e-09
ENSMUSP00000029046	Fabp5	-4.54	2.97723e-05	8.07201e-06
ENSMUSP00000029076	Car3	0.653	0.00526795	0.00085532
ENSMUSP00000029078	Car2	-1.52	7.00422e-05	1.70539e-05
ENSMUSP00000029082	Psma7	-0.77	0.00139602	0.000251525
ENSMUSP00000029087	Ogfr	-1.38	0.0116536	0.00178918
ENSMUSP00000029135	Acss2	-4.81	2.37194e-05	6.62176e-06
ENSMUSP00000029142	Eif6	-3.78	0.000142705	3.18483e-05
ENSMUSP00000029147	Nfs1	-2.48	0.0097381	0.00151608
ENSMUSP00000029171	Rpn2	-3.75	3.18718e-05	8.55162e-06
ENSMUSP00000029240	Slc2a2	-5.76	7.85038e-09	1.04595e-08
ENSMUSP00000029256	Sec62	-3.2	7.19347e-05	1.74736e-05
ENSMUSP00000029259	Mccc1	-3.68	0.00335261	0.000563191
ENSMUSP00000029266	Anxa5	-1.51	3.40439e-05	9.08729e-06
ENSMUSP00000029303	Naa15	-2.27	0.000559241	0.000109741
ENSMUSP00000029325	Aadac	-5.1	0.000491328	9.73368e-05
ENSMUSP00000029367	Bche	-3.04	0.00103332	0.000191396
ENSMUSP00000029382	Ppid	-4.32	3.88657e-06	1.39323e-06
ENSMUSP00000029385	Serp1	-5.78	1.34829e-06	5.64097e-07
ENSMUSP00000029386	Etfdh	-0.962	0.00217158	0.00038044
ENSMUSP00000029387	Eif2a	2.86	7.37448e-08	5.42492e-08
ENSMUSP00000029405	Gmps	-3.05	0.002478	0.000429997
ENSMUSP00000029454	Casq2	10.2	3.2156e-12	7.13031e-11
ENSMUSP00000029476	Sec22b	-5.49	4.65285e-06	1.62112e-06
ENSMUSP00000029489	Gstm4	-2.93	0.00583858	0.000942546
ENSMUSP00000029490	Ahcyl1	-4.12	3.30402e-07	1.76236e-07
ENSMUSP00000029515	S100a11	-0.928	0.371338	0.044855
ENSMUSP00000029588	Larp7	1.06	0.12634	0.0164172
ENSMUSP00000029610	Hadh	-0.769	0.00155475	0.000277068
ENSMUSP00000029630	Fga	-5.6	4.66017e-08	3.94195e-08
ENSMUSP00000029644	Ppa2	-3.78	9.22413e-05	2.15626e-05
ENSMUSP00000029645	Tdo2	-7.35	8.69806e-10	2.03023e-09
ENSMUSP00000029658	Enpep	-2.74	0.0654844	0.00890444
ENSMUSP00000029663	Aimp1	-1.81	0.13717	0.0177133
ENSMUSP00000029708	Naxe	-2.37	0.0865857	0.0115214
ENSMUSP00000029722	Rps3a1	-1.98	9.01126e-07	4.04254e-07
ENSMUSP00000029761	Myoz2	8.11	3.44038e-09	5.47705e-09
ENSMUSP00000029770	Abcd3	-8.63	2.24416e-08	2.32224e-08
ENSMUSP00000029773	Cnn3	-5.59	7.55074e-07	3.48297e-07
ENSMUSP00000029804	Metap1	-2.85	0.00107295	0.000197442
ENSMUSP00000029805	Mttp	-8.09	1.1626e-09	2.55968e-09
ENSMUSP00000029814	Manba	-2.68	6.5408e-05	1.6128e-05
ENSMUSP00000029815	Cisd2	-2.59	0.0281555	0.00405782
ENSMUSP00000029837	Uox	-11.2	3.18716e-11	2.74837e-10
ENSMUSP00000029877	Decr1	-1.41	1.44952e-05	4.35189e-06
ENSMUSP00000029885	Cpne3	-3.35	0.00131279	0.000237771
ENSMUSP00000029888	Rmdn1	-2.33	6.73541e-06	2.25558e-06
ENSMUSP00000029905	Cyp7a1	-1.59	0.0509454	0.00706043
ENSMUSP00000029909	Coq3	-1.51	0.0780352	0.0105098
ENSMUSP00000029915	Tstd3	-2.08	8.89867e-05	2.09121e-05
ENSMUSP00000029925	Ndufaf4	-3.44	0.000346793	7.09676e-05
ENSMUSP00000029942	Rngtt	4.1	5.62095e-06	1.90705e-06
ENSMUSP00000029987	Aldob	-2.29	3.94762e-06	1.40861e-06
ENSMUSP00000030018	Nans	-1.62	0.0354282	0.00504044
ENSMUSP00000030028	Erp44	-0.944	0.0052273	0.000849609
ENSMUSP00000030033	Cavin4	7.21	6.94216e-08	5.16813e-08
ENSMUSP00000030041	Ambp	-2.52	0.00728075	0.00115731
ENSMUSP00000030044	Orm1	-0.774	0.192585	0.0242538
ENSMUSP00000030051	Txn1	-1.26	8.43284e-05	1.9999e-05
ENSMUSP00000030078	Hsdl2	-2.79	0.00260195	0.000449746
ENSMUSP00000030103	Dmac1	-1.28	0.106769	0.0140446
ENSMUSP00000030127	Tmem38b	0.694	0.0732967	0.00989308
ENSMUSP00000030128	Chmp5	-2.21	0.0030263	0.000512816
ENSMUSP00000030134	Rad23b	-0.875	0.00208617	0.00036589
ENSMUSP00000030164	Vcp	0.167	0.399208	0.0479046
ENSMUSP00000030169	Stoml2	-5.81	1.85273e-07	1.10607e-07
ENSMUSP00000030187	Tln1	-3	0.0153547	0.00230832
ENSMUSP00000030192	Hint2	-4.8	4.74952e-06	1.6511e-06
ENSMUSP00000030243	Prkaa2	2.57	0.00680407	0.00108654
ENSMUSP00000030280	Angptl3	-0.152	0.822082	0.0931746
ENSMUSP00000030296	Txndc12	-4.21	2.04953e-05	5.86407e-06
ENSMUSP00000030299	Cyp2j5	-4.71	0.00971119	0.00151266
ENSMUSP00000030340	Scp2	-6.06	1.40495e-10	6.923e-10
ENSMUSP00000030345	Cpt2	-1.27	6.8993e-05	1.68513e-05
ENSMUSP00000030348	Magoh	-4.05	4.00592e-07	2.04875e-07
ENSMUSP00000030400	Mycbp	-3.66	0.00151586	0.000271228
ENSMUSP00000030412	Ppt1	-6.32	2.27298e-08	2.32112e-08
ENSMUSP00000030432	Hmgcl	-6.52	2.18824e-07	1.27451e-07
ENSMUSP00000030455	Akr1a1	-8.55	3.10674e-07	1.67439e-07
ENSMUSP00000030487	Cyp4a14	-8.05	3.34125e-10	1.23482e-09
ENSMUSP00000030491	Cmpk1	-3.99	1.68158e-05	4.91087e-06
ENSMUSP00000030538	Ddost	-3.81	6.96679e-05	1.69894e-05
ENSMUSP00000030547	Hspg2	1.11	0.0253241	0.00368223
ENSMUSP00000030613	Srrm1	-2.56	0.000151253	3.33249e-05
ENSMUSP00000030623	Sfpq	-6.38	3.9437e-05	1.03752e-05
ENSMUSP00000030642	Psmb2	-1.67	0.00211235	0.000370273
ENSMUSP00000030651	Sh3bgrl3	-2.8	0.00645274	0.00103363
ENSMUSP00000030665	Nudc	-4.31	1.6563e-05	4.84616e-06
ENSMUSP00000030698	Stx12	-2.29	0.00691599	0.00110385
ENSMUSP00000030734	Sf3a3	-3.16	0.000332842	6.83831e-05
ENSMUSP00000030742	Mecr	-3.84	0.00894395	0.00140371
ENSMUSP00000030765	Padi2	6.68	3.92142e-10	1.32322e-09
ENSMUSP00000030769	Psmc2	-3.04	0.00104294	0.000193064
ENSMUSP00000030795	Abcf2	-1.91	0.00614015	0.000987634
ENSMUSP00000030797	Vamp3	-0.347	0.704176	0.0808742
ENSMUSP00000030842	Lzic	-0.103	0.822796	0.0932216
ENSMUSP00000030882	Pmpcb	-2.75	0.0030188	0.000512384
ENSMUSP00000030894	Lrrc47	-0.906	0.127742	0.0165855
ENSMUSP00000030903	Atad3a	-5.73	5.08663e-06	1.75844e-06
ENSMUSP00000030964	Cd38	0.079	0.842053	0.0951255
ENSMUSP00000030986	Lrpap1	-2.2	0.00159363	0.000283185
ENSMUSP00000031024	Mrpl33	-0.302	0.786385	0.0893572
ENSMUSP00000031038	Ociad1	-3.54	0.00091539	0.000171498
ENSMUSP00000031058	Mapre3	1.92	0.00221346	0.000386904
ENSMUSP00000031069	Sepsecs	-2.94	0.00234964	0.000408638
ENSMUSP00000031099	Grpel1	-3.66	6.85015e-07	3.18822e-07
ENSMUSP00000031103	Ugdh	-10.1	2.37918e-11	2.23814e-10
ENSMUSP00000031131	Uchl1	3.26	0.016383	0.0024534
ENSMUSP00000031181	Ugt2b34	-6.94	2.46877e-05	6.85508e-06
ENSMUSP00000031183	Ugt2b1	-7.86	1.22546e-06	5.20425e-07
ENSMUSP00000031186	Ugt2b35	-2.6	0.00167247	0.000297024
ENSMUSP00000031190	Dr1	-2.17	0.00281794	0.000483311
ENSMUSP00000031195	Ugt2a3	-7.18	4.17712e-08	3.63231e-08
ENSMUSP00000031251	Hsd17b11	-4.64	4.93522e-05	1.25683e-05
ENSMUSP00000031314	Alb	-0.00115	0.996972	0.110495
ENSMUSP00000031320	Pf4	0.452	0.532845	0.0623973
ENSMUSP00000031355	Uso1	-6.26	1.22398e-05	3.76579e-06
ENSMUSP00000031377	Scarb2	-6.34	2.62079e-06	9.9461e-07
ENSMUSP00000031398	Hpd	-10.9	4.8562e-11	3.76887e-10
ENSMUSP00000031411	Aldh2	-3.95	2.41585e-09	4.26121e-09
ENSMUSP00000031447	Anxa3	-1.77	0.000355876	7.26824e-05
ENSMUSP00000031492	Rab35	0.577	0.46822	0.0555419
ENSMUSP00000031524	Acads	-1.6	1.04262e-05	3.29936e-06
ENSMUSP00000031549	Gm4951	-1.99	0.00541722	0.000878177
ENSMUSP00000031613	Aimp2	-3.74	0.0150017	0.00226073
ENSMUSP00000031617	Rpl6	-2.36	3.84499e-07	1.98938e-07
ENSMUSP00000031625	Arpc1a	-3.15	0.000563352	0.000110268
ENSMUSP00000031627	Pdap1	-2.32	0.0517963	0.00716876
ENSMUSP00000031668	Col1a2	8.05	1.32849e-05	4.02355e-06
ENSMUSP00000031694	Lmod2	2.18	0.0121466	0.00185935
ENSMUSP00000031695	Wasl	-1.37	0.212922	0.0266636
ENSMUSP00000031707	Aass	-8.75	3.57814e-09	5.58187e-09
ENSMUSP00000031741	Cyp3a13	-6.79	6.06102e-06	2.03854e-06
ENSMUSP00000031773	Pon3	-4.4	0.00142669	0.000256306
ENSMUSP000000317790	ENSMUSP000000317790	-0.0718	0.740511	0.0846089
ENSMUSP00000031788	Hibadh	-2.52	3.64906e-07	1.90708e-07
ENSMUSP00000031866	Mtpn	-4.01	5.07285e-05	1.28766e-05
ENSMUSP00000031897	Gstk1	-4.35	2.78879e-05	7.62099e-06
ENSMUSP00000032065	Pcyox1	-4.03	0.000721336	0.000137973
ENSMUSP00000032078	Cct7	-1.82	0.0635858	0.00867287
ENSMUSP00000032114	Mogs	-3.16	0.00292574	0.000499044
ENSMUSP00000032143	Rpn1	-5.08	2.77874e-05	7.60694e-06
ENSMUSP00000032165	Ruvbl1	-3.29	2.2332e-05	6.27963e-06
ENSMUSP00000032168	Sec61a1	-2.33	0.00158988	0.000282841
ENSMUSP00000032216	Ptms	-5.21	7.05746e-08	5.24139e-08
ENSMUSP00000032220	Cops7a	-0.848	0.310912	0.0380745
ENSMUSP00000032228	Mug1	-4.8	5.41346e-06	1.84878e-06
ENSMUSP00000032233	Tuba8	5.34	2.95553e-06	1.10278e-06
ENSMUSP00000032237	Bms1	8.61	8.43605e-10	2.01452e-09
ENSMUSP00000032371	Gys2	-6.56	1.16713e-08	1.3882e-08
ENSMUSP00000032373	Ldhb	11.1	4.23439e-10	1.3837e-09
ENSMUSP00000032376	Lmcd1	7.39	1.21469e-09	2.61865e-09
ENSMUSP00000032399	Kras	-0.598	0.017808	0.00264765
ENSMUSP00000032419	Cmas	-4.29	0.00028044	5.85468e-05
ENSMUSP00000032425	Emc3	-3.31	7.04446e-06	2.3414e-06
ENSMUSP00000032440	Sec13	-3.41	0.000181085	3.90929e-05
ENSMUSP00000032477	Necap1	-1.62	0.0664446	0.0090271
ENSMUSP00000032508	Fkbp4	-6.61	1.29705e-07	8.44134e-08
ENSMUSP00000032539	Slc27a5	-7.39	3.06719e-09	4.95923e-09
ENSMUSP00000032729	Tjp1	-4.13	0.00038446	7.79562e-05
ENSMUSP00000032761	Pex11a	-2.41	0.000620923	0.000120474
ENSMUSP00000032808	2200002D01Rik	-1.09	0.217809	0.0272426
ENSMUSP00000032824	Psmc4	-0.66	0.0150357	0.00226475
ENSMUSP00000032840	Mrps11	0.369	0.444244	0.0529203
ENSMUSP00000032856	Me3	1.82	0.0613278	0.00839068
ENSMUSP00000032865	Fah	-10	3.56413e-09	5.58809e-09
ENSMUSP00000032882	Ndufc2	1.38	1.45368e-05	4.36015e-06
ENSMUSP00000032887	Coq7	-2.05	0.0433891	0.00608383
ENSMUSP00000032898	Ipo5	2.27	0.0303517	0.00434008
ENSMUSP00000032910	Mylpf	13.9	3.18437e-12	7.60422e-11
ENSMUSP00000032912	Qprt	-7.94	1.41797e-09	2.9346e-09
ENSMUSP00000032974	Atp2a1	9.7	1.56806e-09	3.12042e-09
ENSMUSP00000032992	Eif3c	-3.34	4.23346e-05	1.10254e-05
ENSMUSP00000032998	Rps3	-2.09	8.48006e-07	3.83751e-07
ENSMUSP00000033012	Copb1	-6.49	3.69242e-07	1.92327e-07
ENSMUSP00000033049	Cox6a2	7.87	2.81542e-08	2.74847e-08
ENSMUSP00000033121	Nomo1	-4.63	7.27784e-05	1.76371e-05
ENSMUSP00000033136	Bag3	1.61	3.535e-06	1.28501e-06
ENSMUSP00000033158	Ubfd1	0.139	0.864615	0.0972497
ENSMUSP00000033176	Uqcrc2	1.74	2.50802e-06	9.56492e-07
ENSMUSP00000033184	Tpp1	-4.27	0.00246965	0.000428788
ENSMUSP00000033185	Hpx	-0.32	0.138924	0.0179026
ENSMUSP00000033229	Hbb-y	-0.128	0.818285	0.0928121
ENSMUSP00000033236	Thumpd1	-0.477	0.425013	0.0507658
ENSMUSP00000033241	Lhpp	-3.8	0.00380679	0.000634679
ENSMUSP00000033325	Swap70	-0.533	0.162818	0.0207321
ENSMUSP00000033509	Ebp	-4.25	1.81129e-05	5.23549e-06
ENSMUSP00000033540	Vbp1	-1.82	0.0208162	0.00305973
ENSMUSP00000033541	Fundc2	6.68	1.39377e-06	5.81556e-07
ENSMUSP00000033570	Igbp1	-3.53	0.0048825	0.000799005
ENSMUSP00000033597	Hmgn5	-5.23	1.50047e-05	4.47886e-06
ENSMUSP00000033598	Sh3bgrl	-3.77	8.15889e-05	1.94983e-05
ENSMUSP00000033662	Pdha1	2.22	1.35281e-07	8.67691e-08
ENSMUSP00000033673	Nono	-4.53	1.3347e-07	8.61419e-08
ENSMUSP00000033683	Rps4x	-2.12	1.30396e-05	3.96861e-06
ENSMUSP00000033695	Abcb7	-1.32	0.260973	0.0323417
ENSMUSP00000033715	Nsdhl	-0.257	0.673802	0.0775579
ENSMUSP00000033723	Syap1	-4.06	1.12273e-05	3.51704e-06
ENSMUSP00000033776	Dkc1	-5.11	9.36958e-08	6.5071e-08
ENSMUSP00000033825	Adprhl1	3.27	0.00104336	0.000193027
ENSMUSP00000033842	Myom2	16.6	2.13268e-07	1.24682e-07
ENSMUSP00000033871	Slc25a15	-6.34	3.65866e-10	1.26199e-09
ENSMUSP00000033873	Erlin2	-3.46	0.000365919	7.45375e-05
ENSMUSP00000033875	Plpbp	-2.35	0.0112077	0.00172498
ENSMUSP00000033934	Mrps31	-1.89	0.00564968	0.000913476
ENSMUSP00000033992	Gsr	-3.64	5.36531e-06	1.83638e-06
ENSMUSP00000033994	Rbpms	-3.96	6.2836e-08	4.87666e-08
ENSMUSP00000034000	Asah1	-4.96	1.27103e-06	5.38303e-07
ENSMUSP00000034026	Hpgd	-4.64	3.14086e-06	1.15938e-06
ENSMUSP00000034049	Slc25a4	13.5	1.48521e-12	6.58667e-11
ENSMUSP00000034051	Ufsp2	0.0351	0.972553	0.108098
ENSMUSP00000034058	Cbr4	-3.59	0.000756326	0.00014431
ENSMUSP00000034097	Got2	-0.398	0.0626755	0.00855622
ENSMUSP00000034121	Man2b1	-3.63	1.6281e-05	4.77716e-06
ENSMUSP00000034131	Vps35	-1.75	0.0576785	0.00792984
ENSMUSP00000034136	Gpt2	-6.06	1.16255e-09	2.57786e-09
ENSMUSP00000034138	Dnaja2	-1.38	0.0673012	0.00913148
ENSMUSP00000034141	Lonp2	-5.12	7.58698e-07	3.48931e-07
ENSMUSP00000034164	Ist1	-3.1	0.000677989	0.00013081
ENSMUSP00000034172	Ces1d	-6.78	7.25773e-12	1.25171e-10
ENSMUSP00000034178	Ces1f	-9.65	1.59693e-09	3.09842e-09
ENSMUSP00000034189	Ces1c	-3.03	0.0273401	0.00395683
ENSMUSP00000034204	Nudt21	-1.75	0.0647319	0.00880983
ENSMUSP00000034215	Mt1	-0.923	0.123994	0.0161462
ENSMUSP00000034234	Coq9	0.647	0.00358107	0.000598977
ENSMUSP00000034244	Tmem38a	7.29	9.68083e-09	1.20695e-08
ENSMUSP00000034304	Hsd17b2	-6.71	1.44767e-08	1.65225e-08
ENSMUSP00000034346	Ces2a	-8.28	3.12841e-07	1.68023e-07
ENSMUSP00000034400	Cyb5b	-4.59	0.000475015	9.4346e-05
ENSMUSP00000034426	Kars	-2.95	0.00282231	0.000483795
ENSMUSP00000034441	Aars	-4.04	3.59061e-05	9.49456e-06
ENSMUSP00000034453	Acta1	4.98	6.46658e-10	1.68695e-09
ENSMUSP00000034524	Rexo2	-4.17	2.09131e-05	5.95071e-06
ENSMUSP00000034541	Srpr	-2.71	0.0385129	0.0054419
ENSMUSP00000034547	Acat1	-1.18	8.17377e-05	1.95188e-05
ENSMUSP00000034552	Fdx1	-7.19	1.27959e-06	5.40451e-07
ENSMUSP00000034567	Dlat	2.03	7.52995e-07	3.47855e-07
ENSMUSP00000034585	Apoa4	-3.98	0.000328298	6.7494e-05
ENSMUSP00000034588	Apoa1	-1.66	0.000188287	4.05069e-05
ENSMUSP00000034590	Tagln	2.37	0.00845284	0.00133067
ENSMUSP00000034607	Arcn1	-5.47	2.29062e-06	8.87759e-07
ENSMUSP00000034740	Nedd4	-1.56	0.0725589	0.00980201
ENSMUSP00000034756	Anxa2	2.08	3.36422e-07	1.78833e-07
ENSMUSP00000034848	Psma4	-1.29	0.00405313	0.000673579
ENSMUSP00000034856	Mpi	3.26	7.69484e-06	2.52513e-06
ENSMUSP00000034860	Cyp1a2	-8.39	1.61437e-07	9.94368e-08
ENSMUSP00000034866	Etfa	-0.927	0.000362752	7.39895e-05
ENSMUSP00000034881	Cox7a2	-4.64	2.11003e-05	5.9875e-06
ENSMUSP00000034902	Gsta2	-9.26	5.17884e-10	1.48862e-09
ENSMUSP00000034903	Gsta4	-5.06	1.33592e-07	8.60414e-08
ENSMUSP00000034905	Gclc	-7.18	4.87339e-08	4.02363e-08
ENSMUSP00000034910	Mlip	13	2.25558e-09	4.07102e-09
ENSMUSP00000034915	Ctsh	-6.21	4.92243e-05	1.25461e-05
ENSMUSP00000034928	Tpm1	8.53	1.70157e-10	7.88405e-10
ENSMUSP00000034929	Lactb	-5.73	1.22986e-05	3.78016e-06
ENSMUSP00000034946	Snx1	-2.95	7.70813e-06	2.52682e-06
ENSMUSP00000034947	Ppib	-5.07	2.48747e-05	6.90084e-06
ENSMUSP00000034966	Rpl4	-3.94	6.66143e-05	1.63734e-05
ENSMUSP00000034983	Atp1b3	-3.38	5.39481e-05	1.3627e-05
ENSMUSP00000035010	Stt3b	0.472	0.529752	0.0621054
ENSMUSP00000035033	Copb2	-4.89	1.30409e-06	5.49308e-07
ENSMUSP00000035034	Mrps22	-2.46	0.000691817	0.000133064
ENSMUSP00000035086	Pdcd6ip	-4.35	1.5844e-05	4.68437e-06
ENSMUSP00000035092	Myd88	-0.09	0.897352	0.100604
ENSMUSP00000035116	Pccb	-2.07	1.61859e-05	4.75375e-06
ENSMUSP00000035163	1300017J02Rik	-3.11	9.59763e-05	2.23181e-05
ENSMUSP00000035166	Uba5	-0.163	0.859303	0.0967574
ENSMUSP00000035220	Prkar2a	1.51	1.82154e-05	5.26022e-06
ENSMUSP00000035222	Slc25a20	-2.26	6.28347e-05	1.55677e-05
ENSMUSP00000035230	Amt	-4.2	7.13023e-09	9.62388e-09
ENSMUSP00000035366	Dync1li1	0.838	0.00530012	0.000860092
ENSMUSP00000035458	Abca6	-4.46	0.00025011	5.26398e-05
ENSMUSP00000035489	Fmod	8.76	5.00353e-09	7.25835e-09
ENSMUSP00000035610	Sec23ip	-2.85	0.00518878	0.000844673
ENSMUSP00000035743	Pygb	-0.573	0.292083	0.0358961
ENSMUSP00000035761	Apob	-1.59	0.178045	0.0225323
ENSMUSP00000035823	Sec24d	-5.6	1.53601e-06	6.30735e-07
ENSMUSP00000036025	Pgm5	2.14	0.0144691	0.00218683
ENSMUSP00000036140	Acsm1	-9.52	4.11051e-08	3.59453e-08
ENSMUSP00000036206	Chmp4b	0.193	0.395354	0.0474973
ENSMUSP00000036288	Cct2	-2.21	0.1042	0.0137299
ENSMUSP00000036337	Hdhd3	-6	5.40089e-08	4.27714e-08
ENSMUSP00000036881	Abcf1	-4.87	3.0437e-06	1.13431e-06
ENSMUSP00000036907	H2afz	-1.69	9.40426e-06	3.01284e-06
ENSMUSP00000036924	Ccar2	1.22	0.0395854	0.00558074
ENSMUSP00000036936	Scd1	-4.08	2.76178e-05	7.57385e-06
ENSMUSP00000036983	Car14	-2.45	1.57801e-05	4.67438e-06
ENSMUSP00000037018	Fgg	-1.59	0.000573445	0.000112103
ENSMUSP00000037022	Slco1a1	-4.75	0.000468247	9.32402e-05
ENSMUSP00000037107	Mboat7	-0.487	0.490673	0.0579397
ENSMUSP00000037131	Gcsh	-4.46	8.871e-05	2.08628e-05
ENSMUSP00000037206	Fkbp1a	2.94	1.10851e-08	1.32867e-08
ENSMUSP00000037259	Fmo1	-7.17	5.59939e-07	2.71604e-07
ENSMUSP00000037268	Hnrnpul1	-0.856	0.281353	0.0346597
ENSMUSP00000037341	Ndufb7	1.25	6.91948e-05	1.68873e-05
ENSMUSP00000037348	Acaa2	-2.87	2.7455e-08	2.68866e-08
ENSMUSP00000037371	Echdc3	-6.73	9.98891e-08	6.81524e-08
ENSMUSP00000037417	Phpt1	3.18	1.39037e-07	8.86289e-08
ENSMUSP00000037446	Mars	-3.79	0.00261425	0.000451118
ENSMUSP00000037487	Cyp7b1	-6.24	9.14014e-07	4.08854e-07
ENSMUSP00000037514	Tiprl	-3.14	1.39051e-07	8.84564e-08
ENSMUSP00000037555	Ces1g	-7.67	1.33561e-06	5.59545e-07
ENSMUSP00000037583	Tmed10	-2	0.00968462	0.00150927
ENSMUSP00000037597	Snrpd2	-5.71	7.57905e-05	1.83242e-05
ENSMUSP00000037613	Fbl	-6.48	1.08022e-08	1.30992e-08
ENSMUSP00000037665	Cyp3a11	-11.2	5.91322e-11	4.17202e-10
ENSMUSP00000037850	Evpl	7.33	2.00342e-07	1.18239e-07
ENSMUSP00000037854	Plcl1	9.46	0.000454772	9.08485e-05
ENSMUSP00000037930	Uggt1	-2.7	0.0270056	0.00391024
ENSMUSP00000038011	Capzb	3.27	4.05183e-08	3.57341e-08
ENSMUSP00000038063	Dhcr24	-3.11	2.45447e-05	6.82149e-06
ENSMUSP00000038135	Dhx9	-5.85	2.7227e-05	7.4799e-06
ENSMUSP00000038232	Lcat	0.485	0.355346	0.0431583
ENSMUSP00000038352	Rps29	-5.47	1.15726e-05	3.58897e-06
ENSMUSP00000038368	Copg2	-2.7	6.08917e-07	2.89481e-07
ENSMUSP00000038540	Pdxk	-5.44	1.42199e-05	4.28165e-06
ENSMUSP00000038559	Azgp1	-5.16	9.59932e-05	2.23053e-05
ENSMUSP00000038763	Pcca	-2.67	0.00199471	0.000351039
ENSMUSP00000038781	Tbca	-2.86	0.00901517	0.00141346
ENSMUSP00000038839	Eif3l	-6.54	8.73006e-08	6.17344e-08
ENSMUSP00000038878	Aldh8a1	-7.88	1.01967e-09	2.29381e-09
ENSMUSP00000038983	Washc2	-2.19	0.0443033	0.00620083
ENSMUSP00000039072	Jph1	8.32	3.60005e-08	3.28703e-08
ENSMUSP00000039172	Hspb6	6.5	4.94238e-08	4.059e-08
ENSMUSP00000039243	Snx2	-4.79	7.79759e-05	1.87794e-05
ENSMUSP00000039252	Rdh7	-8.48	2.40911e-08	2.44405e-08
ENSMUSP00000039269	Hnrnpk	-1.65	2.05515e-05	5.86932e-06
ENSMUSP00000039289	Slc25a21	-1.72	0.0221338	0.00324417
ENSMUSP00000039429	Dpyd	-7.21	2.90404e-05	7.89425e-06
ENSMUSP00000039472	Fgb	-6.67	2.14678e-07	1.25271e-07
ENSMUSP00000039493	Arglu1	-4.44	1.4739e-06	6.10886e-07
ENSMUSP00000039507	Macrod1	3.26	1.11237e-07	7.4263e-08
ENSMUSP00000039529	Tmem109	2.74	8.60623e-08	6.11373e-08
ENSMUSP00000039583	Cd1d2	-2.08	0.000191613	4.11653e-05
ENSMUSP00000039633	Tln2	-0.648	0.470263	0.0557417
ENSMUSP00000039657	Atp1a1	-2.66	0.0416933	0.00585929
ENSMUSP00000039663	Dmgdh	-10.6	1.61949e-08	1.78915e-08
ENSMUSP00000039692	Ndufa7	1.3	6.11616e-05	1.51774e-05
ENSMUSP00000039844	Actr1a	0.251	0.763951	0.0869671
ENSMUSP00000039980	Hykk	-5.13	5.64161e-07	2.72799e-07
ENSMUSP00000040150	Fhl3	8.15	6.7373e-08	5.07649e-08
ENSMUSP00000040198	Slc25a23	-2.05	1.50451e-05	4.48662e-06
ENSMUSP00000040222	Lap3	-6.12	6.62449e-10	1.69958e-09
ENSMUSP00000040244	Akr1b8	0.63	0.282667	0.0348078
ENSMUSP00000040424	Uroc1	-7.97	3.93424e-08	3.51971e-08
ENSMUSP00000040429	Pbxip1	6.69	1.66415e-08	1.82549e-08
ENSMUSP00000040436	Lgi2	4.05	0.000821043	0.000155511
ENSMUSP00000040485	Kng1	-1.34	0.0784645	0.0105584
ENSMUSP00000040550	Maob	-8.35	4.71505e-08	3.94536e-08
ENSMUSP00000040580	Galm	-7.42	3.72999e-10	1.27245e-09
ENSMUSP00000040591	Aldh5a1	-6.37	3.00853e-09	4.88985e-09
ENSMUSP00000040599	Vnn1	-2.21	0.0693636	0.00939079
ENSMUSP00000040840	Apmap	-3.34	0.00341254	0.000572329
ENSMUSP00000040853	Agmat	-7.24	1.18123e-09	2.58238e-09
ENSMUSP00000041149	Mif	-0.452	0.0300738	0.00430232
ENSMUSP00000041234	Creg1	-5.66	7.89581e-08	5.75389e-08
ENSMUSP00000041260	Aldh1b1	-7.73	3.41659e-10	1.24781e-09
ENSMUSP00000041282	Map2k4	1.14	0.01321	0.00201517
ENSMUSP00000041294	Sntb1	-3.21	0.00849929	0.00133663
ENSMUSP00000041378	Shtn1	-3.39	1.75476e-06	7.10228e-07
ENSMUSP00000041380	Chchd4	-3.89	1.30141e-05	3.96474e-06
ENSMUSP00000041442	Hsd3b5	-6.22	4.63896e-06	1.61992e-06
ENSMUSP00000041447	Pdk2	2.48	1.19961e-06	5.1437e-07
ENSMUSP00000041453	Clic4	-5.14	1.35366e-06	5.65582e-07
ENSMUSP00000041503	Arl6ip5	2.48	1.15791e-06	5.00641e-07
ENSMUSP00000041538	Eif1	-1.1	0.0145887	0.00220384
ENSMUSP00000041543	Faah	-5.16	1.78394e-06	7.19223e-07
ENSMUSP00000041675	Kyat3	-7.5	3.56448e-10	1.25744e-09
ENSMUSP00000041814	Lonp1	-1.25	0.000793742	0.000150708
ENSMUSP00000041820	Cox15	-0.243	0.674739	0.077637
ENSMUSP00000041831	Rbm17	-1.46	0.0928688	0.0122838
ENSMUSP00000041851	Dars2	-0.369	0.502523	0.0591589
ENSMUSP00000041880	Eml4	-0.455	0.577181	0.0672341
ENSMUSP00000041968	Psmd7	-2.79	0.000171593	3.7277e-05
ENSMUSP00000042095	Serpina3k	-0.431	0.0565269	0.0077853
ENSMUSP00000042123	Lasp1	-4.47	4.84012e-07	2.41569e-07
ENSMUSP00000042134	Tsfm	-3.08	0.0167528	0.00250154
ENSMUSP00000042155	Oxsr1	1.7	3.5613e-05	9.43312e-06
ENSMUSP00000042183	Ttc36	-6.49	3.67655e-08	3.34704e-08
ENSMUSP00000042232	Hebp1	-7.32	3.92265e-07	2.01612e-07
ENSMUSP00000042285	Ldah	-1.52	7.65333e-05	1.8475e-05
ENSMUSP00000042342	Tubb4b	0.511	0.0139184	0.00211182
ENSMUSP00000042351	Acaa1a	-6.15	1.93039e-06	7.65344e-07
ENSMUSP00000042457	Eef1a1	-0.796	0.00178582	0.000315529
ENSMUSP00000042565	Cdc42bpb	-0.164	0.851566	0.0959907
ENSMUSP00000042626	Stau1	-3.2	0.000153932	3.38671e-05
ENSMUSP00000042691	Ddx21	-3.42	0.000482016	9.56141e-05
ENSMUSP00000042783	Tmem135	-2.22	7.89054e-05	1.89592e-05
ENSMUSP00000042808	Npepl1	-1.41	0.00225112	0.000393265
ENSMUSP00000042988	Thrsp	-2.03	0.0235672	0.00343966
ENSMUSP00000043041	Abhd11	0.157	0.581196	0.0676256
ENSMUSP00000043092	Blvrb	-7.65	3.16908e-08	2.99939e-08
ENSMUSP00000043167	Gns	-2.91	0.000688986	0.000132602
ENSMUSP00000043190	Gna11	-2.5	0.000119648	2.72311e-05
ENSMUSP00000043308	Glyat	-9.24	4.69513e-12	9.10966e-11
ENSMUSP00000043424	Acad11	-6.47	1.16594e-05	3.60871e-06
ENSMUSP00000043460	Fggy	-4.15	1.30839e-05	3.97431e-06
ENSMUSP00000043467	Dhrs11	-0.764	0.239488	0.0298459
ENSMUSP00000043543	Ndufb10	1.09	0.000236689	4.99846e-05
ENSMUSP00000043559	Cisd1	-0.0236	0.89758	0.100593
ENSMUSP00000043561	Mrpl41	-3.24	3.45165e-05	9.18186e-06
ENSMUSP00000043821	Aldh4a1	-2.19	5.80074e-07	2.79189e-07
ENSMUSP00000044004	Lrp1	-5.99	3.9278e-07	2.01543e-07
ENSMUSP00000044033	Serpina6	-0.971	0.283862	0.0349411
ENSMUSP00000044050	Dpp4	-6.5	3.02634e-08	2.89074e-08
ENSMUSP00000044188	Ptma	-2.17	5.17423e-07	2.5537e-07
ENSMUSP00000044292	Nubpl	-0.982	0.155058	0.0198499
ENSMUSP00000044370	Sec24a	-5.39	2.80417e-07	1.54897e-07
ENSMUSP00000044395	Hist1h1d	-2.87	0.000231686	4.9028e-05
ENSMUSP00000044417	Mrpl12	-1.85	0.000172376	3.74209e-05
ENSMUSP00000044502	Efhd2	-2.63	0.0346	0.00493166
ENSMUSP00000044554	Fermt2	-0.443	0.121906	0.0158942
ENSMUSP00000044587	Nat8f2	-3.96	4.24347e-06	1.50209e-06
ENSMUSP00000044645	Smc1a	-2.47	0.00060561	0.000117797
ENSMUSP00000044827	Mybbp1a	-3.91	0.000118991	2.71214e-05
ENSMUSP00000044871	Pigs	-0.405	0.551228	0.064477
ENSMUSP00000044945	Cryzl2	-2.19	0.000288165	5.99982e-05
ENSMUSP00000044955	Hacd3	-4	0.000113043	2.59179e-05
ENSMUSP00000044993	Lsm7	-3.9	6.77133e-07	3.15627e-07
ENSMUSP00000045073	Sf3b3	-3.22	3.49746e-07	1.84337e-07
ENSMUSP00000045216	Slc16a1	-1.2	0.0239961	0.0035006
ENSMUSP00000045284	Uqcrfs1	1.64	5.26534e-06	1.81416e-06
ENSMUSP00000045362	Cyp2c37	-6.15	2.04286e-08	2.14977e-08
ENSMUSP00000045384	A230050P20Rik	-1.44	0.00095031	0.000177718
ENSMUSP00000045606	Hibch	-2.11	0.0464815	0.00649106
ENSMUSP00000045767	Tnks1bp1	-1.72	0.00505078	0.000824371
ENSMUSP00000045816	Hist1h1c	-1.1	9.16265e-05	2.14512e-05
ENSMUSP00000045841	Eprs	-0.0489	0.829921	0.0938917
ENSMUSP00000045927	Fam210a	-0.181	0.792789	0.0900189
ENSMUSP00000046016	Rps27l	-1.35	0.0013022	0.000235991
ENSMUSP00000046101	Eef2	0.635	0.0117665	0.00180295
ENSMUSP00000046168	Bphl	-7.54	2.12425e-09	3.8791e-09
ENSMUSP00000046196	Srxn1	-0.692	0.154623	0.0198186
ENSMUSP00000046204	Hydin	-2.69	0.00151705	0.000271285
ENSMUSP00000046302	Bbox1	-3.8	3.18572e-06	1.17176e-06
ENSMUSP00000046506	Rpl37	-4.04	0.000233974	4.94786e-05
ENSMUSP00000046530	Itih2	-4.02	6.83411e-05	1.67316e-05
ENSMUSP00000046540	Nup54	-1.72	0.000878486	0.000165382
ENSMUSP00000046585	Acsl5	-7.71	1.85959e-09	3.47762e-09
ENSMUSP00000046636	Gc	-3.23	0.000601563	0.000117157
ENSMUSP00000046719	Exoc1	1.21	0.00933392	0.00145755
ENSMUSP00000046837	Ptpa	-0.185	0.846565	0.0955657
ENSMUSP00000046910	Selenof	-3.04	0.00317638	0.000535906
ENSMUSP00000047186	Dap	-1.7	0.00131583	0.000238183
ENSMUSP00000047218	Grhpr	-3.94	6.9905e-06	2.32845e-06
ENSMUSP00000047254	Xylb	-5.18	4.1611e-05	1.08551e-05
ENSMUSP00000047326	Actr1b	0.565	0.501393	0.0590483
ENSMUSP00000047353	Atp1b2	6.65	1.32231e-08	1.52601e-08
ENSMUSP00000047356	Igtp	-1.12	0.198643	0.024956
ENSMUSP00000047376	Gls2	-7.64	7.47842e-08	5.48838e-08
ENSMUSP00000047393	Bpgm	0.295	0.700883	0.0805556
ENSMUSP00000047463	Ppp1r12b	4.14	2.39915e-05	6.69171e-06
ENSMUSP00000047551	Ephx1	-9.92	5.7681e-07	2.78049e-07
ENSMUSP00000047661	Cox6a1	-7.12	9.38445e-08	6.50288e-08
ENSMUSP00000047665	Adk	-5.23	6.09108e-09	8.55612e-09
ENSMUSP00000047737	S100a13	-3.86	0.00153395	0.000273833
ENSMUSP00000047778	Nudt19	-1.45	0.0124465	0.00190338
ENSMUSP00000047855	Mcee	-3.17	0.010659	0.00165201
ENSMUSP00000047898	Ddx19a	-1.5	0.0874688	0.011629
ENSMUSP00000047923	Colgalt1	5.31	2.53013e-07	1.42291e-07
ENSMUSP00000047960	Atp5l	0.98	0.000320621	6.60032e-05
ENSMUSP00000048001	Coq5	1.2	0.00062132	0.000120475
ENSMUSP00000048078	Mrpl47	-1.05	0.0814585	0.0108952
ENSMUSP00000048218	Acta2	2.23	0.075931	0.0102308
ENSMUSP00000048229	Lyplal1	-4.66	1.27017e-05	3.88481e-06
ENSMUSP00000048284	Cyp2c54	-7.79	1.29974e-08	1.5226e-08
ENSMUSP00000048350	Vat1	-5.01	6.48804e-06	2.17509e-06
ENSMUSP00000048416	Cops4	-0.274	0.359652	0.0435961
ENSMUSP00000048425	Pebp1	1.45	2.05268e-05	5.86769e-06
ENSMUSP00000048470	Rbm25	-1.53	0.0287655	0.00413804
ENSMUSP00000048482	Acmsd	-3.41	0.000276351	5.77708e-05
ENSMUSP00000048643	Tigar	6.39	3.18941e-07	1.70709e-07
ENSMUSP00000048742	Bsdc1	-1.16	0.0938058	0.0123971
ENSMUSP00000048803	Prelp	2.34	1.78942e-07	1.07447e-07
ENSMUSP00000048817	Hspa13	-2.67	3.6951e-05	9.75425e-06
ENSMUSP00000048826	Mmaa	1.94	0.018869	0.00278935
ENSMUSP00000048830	Akr1d1	-8.31	6.29899e-08	4.87642e-08
ENSMUSP00000048833	Eif4h	-0.789	0.00330361	0.00055526
ENSMUSP00000048925	Vwa8	-3.57	0.0135142	0.00205653
ENSMUSP00000049000	Ndufv3	0.608	0.499403	0.0588587
ENSMUSP00000049007	Ctnna1	-5.44	0.000251742	5.29472e-05
ENSMUSP00000049018	Asph	8.4	1.01778e-09	2.30626e-09
ENSMUSP00000049025	Srsf3	-1.79	0.0407169	0.00573245
ENSMUSP00000049034	Emc1	-3.13	0.000446491	8.93092e-05
ENSMUSP00000049054	Ppp1r3a	7.23	1.12721e-07	7.49314e-08
ENSMUSP00000049315	Ces2g	-5.45	3.75292e-08	3.38677e-08
ENSMUSP00000049338	Nipsnap1	-7.99	2.1044e-06	8.23815e-07
ENSMUSP00000049342	Upb1	-6.16	8.21249e-08	5.9567e-08
ENSMUSP00000049355	Gpi1	3.53	2.48263e-09	4.32979e-09
ENSMUSP00000049391	Aox3	-8.77	1.80381e-08	1.95794e-08
ENSMUSP00000049394	Cbr1	-6.57	1.53098e-07	9.52451e-08
ENSMUSP00000049457	Cacna2d1	10.3	1.87303e-11	2.00503e-10
ENSMUSP00000049605	Pycrl	2.34	1.2627e-05	3.86578e-06
ENSMUSP00000049737	Obscn	4.12	0.00754227	0.00119826
ENSMUSP00000050156	Timm8a1	-3.15	8.28388e-06	2.69563e-06
ENSMUSP00000050258	Nags	-0.294	0.65624	0.0757612
ENSMUSP00000050292	Ptges3	-3.1	0.00200537	0.000352516
ENSMUSP00000050408	Cmya5	3.02	0.0256433	0.00372515
ENSMUSP00000050703	Prdx6	-3.16	1.31783e-08	1.52651e-08
ENSMUSP00000050788	Phkb	8.74	1.09287e-08	1.31499e-08
ENSMUSP00000050987	Synm	7.53	3.50013e-08	3.22425e-08
ENSMUSP00000051033	Tuba1c	-1.56	2.16575e-05	6.10655e-06
ENSMUSP00000051222	Atp5k	-0.0349	0.847104	0.0955571
ENSMUSP00000051248	Vcpip1	-1.22	0.011702	0.00179572
ENSMUSP00000051293	Clptm1	-2.42	0.000450964	9.01458e-05
ENSMUSP00000051432	H2afx	-2.57	0.000861685	0.000162515
ENSMUSP00000051569	Mcat	-2.21	0.000343739	7.04355e-05
ENSMUSP00000051570	Synpo2	8.04	1.3932e-08	1.59595e-08
ENSMUSP00000051621	Mmgt1	-1.15	0.0598384	0.00820499
ENSMUSP00000051643	Dnajc11	-3.58	5.15068e-05	1.30634e-05
ENSMUSP00000051709	Asrgl1	3.5	5.66834e-08	4.47753e-08
ENSMUSP00000051805	Gprin3	-1.13	0.376951	0.0454799
ENSMUSP00000051921	Bst2	-0.629	0.164894	0.020962
ENSMUSP00000051935	Bzw1	-3.97	5.31693e-06	1.82788e-06
ENSMUSP00000052020	Flnb	-0.419	0.0839152	0.0112045
ENSMUSP00000052262pepscaffold	ENSMUSP00000052262pepscaffold	-0.689	0.165205	0.020993
ENSMUSP00000052283	Lamp2	-7.34	5.36999e-08	4.28547e-08
ENSMUSP00000052777	Pik3ap1	-0.937	0.178097	0.0225297
ENSMUSP00000052866	Pgp	2.61	2.39972e-07	1.36942e-07
ENSMUSP00000052908	Micos13	1.71	6.78951e-05	1.66355e-05
ENSMUSP00000052912	Pdia6	-7.56	4.21267e-08	3.64282e-08
ENSMUSP00000052942	Sugt1	-0.747	0.37317	0.0450412
ENSMUSP00000052989	Cyp8b1	-7.39	9.87685e-11	6.01205e-10
ENSMUSP00000053033	Mrps7	-1.05	0.050662	0.0070243
ENSMUSP00000053101	Ppp3ca	4.71	0.000472978	9.40617e-05
ENSMUSP00000053109	Ube2v1	1.04	0.000311574	6.4397e-05
ENSMUSP00000053129	Baiap2l1	-4.53	3.06189e-06	1.13564e-06
ENSMUSP00000053176	Synpo2l	7.56	2.01138e-10	9.04941e-10
ENSMUSP00000053754	Rtn4	5.52	4.95917e-10	1.50933e-09
ENSMUSP00000053842	Dnaja3	-4.43	0.000679595	0.000131038
ENSMUSP00000053877	Fam120a	-4.57	9.8447e-06	3.14097e-06
ENSMUSP00000053900	Zmpste24	-3.18	0.0012398	0.000225605
ENSMUSP00000054064	Gphn	-5.92	3.57517e-08	3.27394e-08
ENSMUSP00000054322	Stbd1	-0.557	0.0259863	0.00377145
ENSMUSP00000054370	Acad8	-4.49	0.000306649	6.34636e-05
ENSMUSP00000054490	Rps23	-3.17	0.00568387	0.000918048
ENSMUSP00000054556	Eef1a2	12.5	1.01258e-09	2.31134e-09
ENSMUSP00000054634	Cdc42	-1.22	0.259163	0.0321559
ENSMUSP00000054648	Sfxn5	-2.41	0.00297918	0.000506768
ENSMUSP00000054863	Pcbp1	-3.32	0.00259106	0.000448112
ENSMUSP00000055277	Yars2	-0.487	0.382557	0.0460846
ENSMUSP00000055382	Saysd1	-2.38	0.000978884	0.000182403
ENSMUSP00000055455	Cpox	-5.77	2.84412e-06	1.06376e-06
ENSMUSP00000055637	Marcksl1	-1.74	0.000120164	2.73286e-05
ENSMUSP00000055694	Cavin2	1.6	1.27737e-05	3.89914e-06
ENSMUSP00000055743	Tst	-6.52	2.7578e-09	4.60283e-09
ENSMUSP00000055803	Glb1	-4.14	2.406e-06	9.23254e-07
ENSMUSP00000055827	Fahd1	-4.92	3.30105e-07	1.7638e-07
ENSMUSP00000055862	Arf6	-3.38	7.45606e-06	2.45716e-06
ENSMUSP00000056195	Suox	-4.76	0.000870082	0.000163999
ENSMUSP00000056502	Idh3g	4.53	1.02149e-08	1.24356e-08
ENSMUSP00000056855	Mrps9	-2.84	5.60996e-05	1.40788e-05
ENSMUSP00000056888	Ubqln2	-1.18	0.0150874	0.00227144
ENSMUSP00000057065	Pram1	6.82	6.67364e-08	5.05305e-08
ENSMUSP00000057096	Dsg2	-0.317	0.832032	0.0940962
ENSMUSP00000057209	Eml1	3.49	0.000318918	6.57836e-05
ENSMUSP00000057308	Hist1h1e	-1.95	5.8298e-07	2.80153e-07
ENSMUSP00000057375	Golph3	-1	0.13175	0.0170418
ENSMUSP00000057595	Slc27a2	-9.35	1.65522e-09	3.17187e-09
ENSMUSP00000057607	Otol1	-0.755	0.00967248	0.00150814
ENSMUSP00000057664	Rab2a	-0.206	0.804738	0.0913423
ENSMUSP00000058237	S100a1	0.936	0.0200869	0.00295813
ENSMUSP00000058321	Cavin1	4.94	1.5902e-09	3.10476e-09
ENSMUSP00000058368	Rpl18a	-1.77	0.00141348	0.000254228
ENSMUSP00000058391	Rap2c	-6.32	2.02902e-08	2.14246e-08
ENSMUSP00000058432	Rps21	-5.68	0.000822028	0.000155603
ENSMUSP00000058567	Ces2c	-4.81	1.89723e-09	3.52678e-09
ENSMUSP00000058919	Rpl37a	-4.64	2.32214e-07	1.34242e-07
ENSMUSP00000059404	Pura	-1.77	0.0469109	0.00654513
ENSMUSP00000059749	Rbp1	-3.42	0.000122518	2.77622e-05
ENSMUSP00000060218	Idnk	-4.28	4.68699e-05	1.20749e-05
ENSMUSP00000060246	Tubb2a	-5.39	2.75294e-05	7.55628e-06
ENSMUSP00000060457	Car5a	-1.96	0.00255324	0.000442064
ENSMUSP00000060462	Hacd2	-1.1	0.21755	0.0272211
ENSMUSP00000060584	Cyp2c70	-5.2	1.51058e-06	6.22765e-07
ENSMUSP00000060779	Lyrm4	-3.31	0.0012765	0.000231468
ENSMUSP00000060835	Gchfr	-6.03	8.34599e-09	1.08862e-08
ENSMUSP00000060912	Gulo	-4.93	0.00117089	0.000213691
ENSMUSP00000060940	Rtn4ip1	0.058	0.931427	0.104048
ENSMUSP00000061092	Mtap	0.384	0.123163	0.0160514
ENSMUSP00000061493	Eea1	-4.37	0.0106247	0.00164751
ENSMUSP00000062030	Hist1h1a	-3.29	0.00389743	0.000649441
ENSMUSP00000062214	Prodh2	-4.69	6.37964e-07	3.00985e-07
ENSMUSP00000062326	Mrps27	-1.77	0.0253758	0.00368802
ENSMUSP00000062476	Mrpl50	0.211	0.838893	0.0948376
ENSMUSP00000062670	Pon2	-4.38	2.22111e-06	8.64055e-07
ENSMUSP00000062841	Them4	-1.99	0.00513549	0.000837316
ENSMUSP00000063108	Myoz3	8.27	4.57348e-09	6.76087e-09
ENSMUSP00000063548	Abat	-9.29	2.64204e-08	2.61207e-08
ENSMUSP00000063609	Mocos	0.969	0.176576	0.0223738
ENSMUSP00000063734	Ezr	-1.53	0.0141109	0.00213686
ENSMUSP00000064219	Pdlim7	11.6	5.57741e-09	7.97899e-09
ENSMUSP00000064255	Ceacam2	-1	0.060945	0.00834199
ENSMUSP00000064545	Pdlim1	0.827	0.00217706	0.000381185
ENSMUSP00000064655	Fabp1	-7.12	6.62351e-05	1.63189e-05
ENSMUSP00000064699	Vapb	1.54	6.74325e-06	2.25577e-06
ENSMUSP00000065113	Suclg1	0.175	0.388479	0.0467618
ENSMUSP00000065271	Mettl7a1	-6.03	9.78152e-09	1.20978e-08
ENSMUSP00000065275	Cast	-3.22	0.00106746	0.000196898
ENSMUSP00000065337	Asna1	-0.522	0.444209	0.0529364
ENSMUSP00000065352	Ndufa8	1.31	4.66912e-05	1.20388e-05
ENSMUSP00000065585	Cyp3a25	-5.49	1.32995e-06	5.5793e-07
ENSMUSP00000065754	Msra	-6.4	4.83343e-05	1.23598e-05
ENSMUSP00000065796	Cyp2c67	-5.35	4.68951e-08	3.94526e-08
ENSMUSP00000065940	Hmgb2	-2.78	0.0291437	0.00418663
ENSMUSP00000065987	Ddx1	-2.64	0.0109907	0.00169495
ENSMUSP00000066038	Eif3k	-3.15	0.00591786	0.000954353
ENSMUSP00000066068	Actn4	2.44	1.19647e-07	7.8526e-08
ENSMUSP00000066092	Ech1	-1.02	0.00284688	0.000487199
ENSMUSP00000066181	Immt	0.832	0.00063104	0.000122131
ENSMUSP00000066210	Elob	0.265	0.748336	0.0854088
ENSMUSP00000066238	Rap1b	-2.75	0.00236118	0.000410414
ENSMUSP00000066303	Ndufv3.1	3.37	0.00293695	0.000500681
ENSMUSP00000066413	Setd3	-0.866	0.190758	0.0240531
ENSMUSP00000066534	Manf	-6.39	2.00226e-08	2.12142e-08
ENSMUSP00000066621	Glrx3	0.915	0.00050007	9.89425e-05
ENSMUSP00000066784	Ldb3	13.2	5.0456e-10	1.49176e-09
ENSMUSP00000066915	Amacr	-7.34	1.30866e-08	1.52156e-08
ENSMUSP00000067361	Naa50	-0.883	0.0562409	0.00774936
ENSMUSP00000067623	Pym1	-5.31	6.38178e-07	3.00629e-07
ENSMUSP00000067681	Sec61b	-7.07	2.08176e-05	5.92895e-06
ENSMUSP00000067685	Iqgap2	-8.44	1.52299e-07	9.53213e-08
ENSMUSP00000067867	Tfg	-3.01	0.0079486	0.00125703
ENSMUSP00000067912	Aarsd1	-0.903	0.0662089	0.00899902
ENSMUSP00000068086	Ldhd	-7.76	9.78951e-08	6.70868e-08
ENSMUSP00000068174	Impa1	-0.527	0.471267	0.0558393
ENSMUSP00000068267	Strap	-1.18	0.120801	0.01577
ENSMUSP00000068282	Ugt2b5	-9.91	1.42022e-09	2.90059e-09
ENSMUSP00000068487	Tgoln1	-0.452	0.457753	0.0543834
ENSMUSP00000068568	Retsat	-6.78	1.17147e-06	5.05799e-07
ENSMUSP00000068610	Emc7	-4.61	3.91404e-07	2.01503e-07
ENSMUSP00000068895	Capn2	0.048	0.958311	0.106706
ENSMUSP00000068971	Serpinc1	-2.36	1.0105e-05	3.21083e-06
ENSMUSP00000069081	Gnpda1	-0.758	0.486171	0.0574518
ENSMUSP00000069087	Lamb2	3.1	0.00942661	0.00147054
ENSMUSP00000069209	Ephx2	-7.03	4.98527e-07	2.47618e-07
ENSMUSP00000069418	C4b	-3.4	0.000104515	2.41229e-05
ENSMUSP00000069432	Gcn1l1	-4.19	6.86051e-06	2.29253e-06
ENSMUSP00000069549	Rock1	-0.383	0.615929	0.0713728
ENSMUSP00000069850	Cebpb	-2.35	0.0138656	0.00210588
ENSMUSP00000070002	Set	-4.48	0.0064126	0.00102826
ENSMUSP00000070149	Chchd3	0.386	0.0581455	0.00798698
ENSMUSP00000070314	Cmbl	0.543	0.0114743	0.00176252
ENSMUSP00000070334	Eif2b3	-2.33	0.000203292	4.3434e-05
ENSMUSP00000070564	Nnt	2.19	0.0281439	0.00405803
ENSMUSP00000070588	Rab13	-1.06	0.0710396	0.00960931
ENSMUSP00000070709	Fabp3	11.3	3.29109e-10	1.23094e-09
ENSMUSP00000070714	Ap2b1	-3.66	3.95752e-05	1.04027e-05
ENSMUSP00000070759	Sugct	-4.8	3.98157e-08	3.55181e-08
ENSMUSP00000070871	Pgm3	-2.38	0.0056611	0.000914846
ENSMUSP00000070993	Ywhae	1.44	7.71641e-06	2.52686e-06
ENSMUSP00000071054	Psmc3	-0.278	0.351098	0.0426758
ENSMUSP00000071078	Cope	-4.72	5.29345e-06	1.82183e-06
ENSMUSP00000071214	Eif2s1	-5.13	0.000700503	0.000134402
ENSMUSP00000071231	Pygl	-9.18	7.961e-09	1.05166e-08
ENSMUSP00000071292	Bckdha	-4.18	2.3431e-05	6.55304e-06
ENSMUSP00000071426	Fam136a	-2.55	8.34045e-05	1.98254e-05
ENSMUSP00000071573	Rdh16	-6.31	2.17774e-05	6.12921e-06
ENSMUSP00000071616	Rpl7	-2.12	3.04642e-07	1.64761e-07
ENSMUSP00000071756	Hpcal1	-2.15	0.000126252	2.84836e-05
ENSMUSP00000071864	Ero1lb	-2.48	4.71176e-05	1.21185e-05
ENSMUSP00000072087	Tmod3	-4.87	3.74813e-07	1.94576e-07
ENSMUSP00000072101	Cdv3	-3.54	1.6113e-05	4.73682e-06
ENSMUSP00000072236	Ugt3a2	-6.76	3.55168e-08	3.26206e-08
ENSMUSP00000072264	Cyp2b10	-8.49	4.03704e-08	3.58071e-08
ENSMUSP00000072386	Srp19	-4	6.05302e-07	2.8909e-07
ENSMUSP00000072483	Acadm	-0.971	0.000267385	5.60097e-05
ENSMUSP00000072510	Nap1l4	1.59	0.000112225	2.57493e-05
ENSMUSP00000072555	Cyp2d10	-6.65	4.54979e-08	3.85909e-08
ENSMUSP00000072717	Acox1	-8.87	1.23368e-11	1.59576e-10
ENSMUSP00000072803	Ugt1a1	-10.4	6.75982e-09	9.24451e-09
ENSMUSP00000073034	Ewsr1	-4.22	6.30965e-07	2.98136e-07
ENSMUSP00000073061	Pgrmc1	-9.29	1.19204e-10	6.60814e-10
ENSMUSP00000073102	Afmid	-3.57	0.000190504	4.09554e-05
ENSMUSP00000073371	Lima1	-5.94	5.8154e-05	1.45356e-05
ENSMUSP00000073444	Ugt1a9	-1.49	0.445918	0.0530789
ENSMUSP00000073459	Akr7a5	-4.19	0.000806627	0.000152967
ENSMUSP00000073667	Mup20	-7.52	1.7894e-07	1.07655e-07
ENSMUSP00000073764	Aldh3a2	-9.89	1.58144e-12	6.13673e-11
ENSMUSP00000073962	Rnpep	-2.66	0.000316351	6.52974e-05
ENSMUSP00000074160	Snrnp70	-3.18	0.00490708	0.000802605
ENSMUSP00000074195	Acyp2	9.23	3.6493e-09	5.63622e-09
ENSMUSP00000074238	Hnrnpab	-6.9	5.77194e-10	1.57178e-09
ENSMUSP00000074436	Hp	-4.58	4.61894e-06	1.61474e-06
ENSMUSP00000074724	Hspe1	-2.41	8.50857e-08	6.07214e-08
ENSMUSP00000074783	Ttr	-1.08	0.000224718	4.7716e-05
ENSMUSP00000074872	Stard5	-4.63	9.35888e-07	4.18036e-07
ENSMUSP00000074990	Cyp2a12	-3.8	0.083482	0.0111515
ENSMUSP00000075067	Npm1	-2.83	0.000126701	2.85435e-05
ENSMUSP00000075150	Cox6b1	1.44	2.07662e-05	5.91975e-06
ENSMUSP00000075289	Pex19	-4.61	0.000117518	2.68448e-05
ENSMUSP00000075377	Cand2	6.3	4.40157e-08	3.75388e-08
ENSMUSP00000075690	Serpinb1a	-4.28	1.27503e-06	5.39259e-07
ENSMUSP00000075709	Sf3b4	-1.95	0.0326231	0.00465416
ENSMUSP00000075782	Ubqln1	-4.09	2.00919e-06	7.90531e-07
ENSMUSP00000075953	Ndufa3	2.09	5.64655e-05	1.41363e-05
ENSMUSP00000076090	Iah1	-5.19	8.38195e-08	6.02332e-08
ENSMUSP00000076333	Rnf185	-2.79	8.74099e-05	2.06352e-05
ENSMUSP00000076433	Ethe1	-6	1.17502e-05	3.63316e-06
ENSMUSP00000076503	Gfm1	-5.41	0.000293368	6.09182e-05
ENSMUSP00000076521	Pdia4	-9.74	2.45235e-10	1.04288e-09
ENSMUSP00000076673	Slirp	-1	0.075901	0.0102312
ENSMUSP00000076801	Fus	-2.43	0.00833656	0.00131436
ENSMUSP00000076875	Eif2b4	-3.95	3.0796e-05	8.29882e-06
ENSMUSP00000076933	Arpc5	-6.84	4.11038e-09	6.22447e-09
ENSMUSP00000077072	Mlf1	3.63	7.9376e-07	3.6184e-07
ENSMUSP00000077074	Cfi	-1.17	0.158695	0.0202486
ENSMUSP00000077132	Itga1	-2.86	0.000888253	0.000166917
ENSMUSP00000077262	Cfl2	3.61	3.31558e-09	5.30558e-09
ENSMUSP00000077482	U2surp	-2.05	0.00153875	0.000274532
ENSMUSP00000077594	Rtn1	-1.27	0.572635	0.0667797
ENSMUSP00000077612	C1qbp	-1.24	0.000546736	0.000107491
ENSMUSP00000077744	Uqcrh	-1.07	0.421431	0.0503572
ENSMUSP00000077794	Pabpc4	0.992	0.000503294	9.93902e-05
ENSMUSP00000078005	Lpp	-4.41	1.20115e-05	3.70289e-06
ENSMUSP00000078369	Aspg	-0.487	0.456941	0.0543077
ENSMUSP00000078436	Aadat	-7.7	5.67638e-08	4.46117e-08
ENSMUSP00000078589	Ybx1	-3.78	1.0252e-07	6.93382e-08
ENSMUSP00000078630	Gss	-5.7	1.8593e-07	1.10787e-07
ENSMUSP00000078636	Mup7	-5.29	3.24221e-05	8.69174e-06
ENSMUSP00000078715	Myl3	13.8	1.2742e-12	7.91119e-11
ENSMUSP00000078746	Stk24	-2.32	0.00667234	0.00106715
ENSMUSP00000078920	Arfgap2	-1.64	0.0132391	0.00201764
ENSMUSP00000079065	Cyp2c50	-9.58	3.02194e-07	1.64008e-07
ENSMUSP00000079232	Akr1c20	-4.21	6.77104e-07	3.16088e-07
ENSMUSP00000079340	Rpl36	-4.91	4.60612e-05	1.18961e-05
ENSMUSP00000079356	Hist1h1b	-0.309	0.11886	0.0155297
ENSMUSP00000079379	Abce1	-0.654	0.204053	0.0255943
ENSMUSP00000079380	Rac1	0.734	0.399403	0.0479095
ENSMUSP00000079628	Rps17	-3.86	0.00433414	0.000714921
ENSMUSP00000079722	Thrap3	-5.79	2.05901e-08	2.15944e-08
ENSMUSP00000079882	Fcgr2b	-1.45	0.0258684	0.0037561
ENSMUSP00000079888	Impdh2	-3.92	1.47108e-05	4.3996e-06
ENSMUSP00000079937	Sgcb	3.53	1.4012e-05	4.23139e-06
ENSMUSP00000079946	Nasp	-1.24	0.0643951	0.00877168
ENSMUSP00000079965	Manbal	-0.394	0.491696	0.0580384
ENSMUSP00000080058	Apeh	-3.55	0.00538005	0.000872607
ENSMUSP00000080081	Fxn	-3.4	8.72641e-05	2.06322e-05
ENSMUSP00000080266	Tcea1	-1.76	0.140456	0.0180925
ENSMUSP00000080302	Pgk1	2.45	6.6421e-08	5.04147e-08
ENSMUSP00000080354	Rpl3	-7.49	1.24371e-08	1.46805e-08
ENSMUSP00000080374	Golga2	-0.0613	0.874107	0.0982106
ENSMUSP00000080414	Hoga1	-6.25	7.9436e-09	1.05384e-08
ENSMUSP00000080469	Mug2	-0.686	0.377672	0.0455493
ENSMUSP00000080601	Dtx3l	-4.43	2.04825e-07	1.20427e-07
ENSMUSP00000080614	Timm50	-3.07	0.0097417	0.00151589
ENSMUSP00000080743	Ptcd3	-2.13	0.0156949	0.00235603
ENSMUSP00000080854	Rpl5	-3.15	1.52839e-05	4.54908e-06
ENSMUSP00000080991	mt-Nd1	0.756	0.406374	0.048633
ENSMUSP00000080992	mt-Nd2	1.14	0.0221632	0.00324695
ENSMUSP00000080995	mt-Atp8	1.78	2.63313e-05	7.24023e-06
ENSMUSP00000081001	mt-Nd5	2.24	5.41996e-06	1.84897e-06
ENSMUSP00000081009	Sephs2	-7.71	2.93002e-07	1.59857e-07
ENSMUSP00000081020	Selenoo	-3.71	3.00305e-05	8.1278e-06
ENSMUSP00000081134	H6pd	-5.88	4.10874e-06	1.46106e-06
ENSMUSP00000081141	Pgd	-3.8	0.00176716	0.000312768
ENSMUSP00000081285	Txlna	-1.63	0.0786153	0.0105742
ENSMUSP00000081370	Cyp4a12a	-5.42	1.92018e-06	7.64227e-07
ENSMUSP00000081541	Abraxas2	-0.657	0.368196	0.0445101
ENSMUSP00000081544	Oat	-4.11	0.000618315	0.000120043
ENSMUSP00000081572	Prpf4	-2.33	0.0052009	0.00084576
ENSMUSP00000081575	Fkbp15	-3.82	2.87348e-05	7.82489e-06
ENSMUSP00000081782	Ipo7	-2.12	0.000486167	9.63759e-05
ENSMUSP00000081867	Dnah11	2.83	0.00195518	0.000344278
ENSMUSP00000081912	Numa1	-3.13	4.07751e-05	1.0646e-05
ENSMUSP00000081913	Gpd1l	0.712	0.00463788	0.000761786
ENSMUSP00000081943	Crip2	-2.4	0.0131476	0.00200762
ENSMUSP00000082090	Ccdc90b	-0.378	0.682085	0.0784531
ENSMUSP00000082132	Serpina1a	-0.153	0.413066	0.0493957
ENSMUSP00000082288	Aldh6a1	-2.16	3.85246e-07	1.98993e-07
ENSMUSP00000082352	Rdh11	-2.21	0.0137646	0.00209258
ENSMUSP00000082374	Htatip2	-3.94	0.000175869	3.80994e-05
ENSMUSP00000082459	Hrc	8.78	1.31126e-10	6.56558e-10
ENSMUSP00000082548	Isg15	-2.88	0.00142367	0.000255912
ENSMUSP00000082652	Anp32a	-6.74	6.06555e-07	2.89244e-07
ENSMUSP00000082822	Arpc1b	-5.42	9.51546e-07	4.24419e-07
ENSMUSP00000083705	Rplp0	-2.88	3.42063e-05	9.1228e-06
ENSMUSP00000083835	Pitpnb	-4.37	6.84693e-08	5.10949e-08
ENSMUSP00000083928	Man2a1	-5.17	2.94606e-08	2.84027e-08
ENSMUSP00000084387	Eif1ax	-3.54	0.00291514	0.000497509
ENSMUSP00000084461	Ppp1r10	-0.562	0.352389	0.042816
ENSMUSP00000084572	Vars	-5.28	4.43761e-05	1.15088e-05
ENSMUSP00000084582	Pgm2	-3.38	0.000113627	2.60326e-05
ENSMUSP00000084586	Hspa1a	-1.48	0.154525	0.0198143
ENSMUSP00000084864	Hnrnpm	-5.85	1.17385e-06	5.06122e-07
ENSMUSP00000084882	Gda	-5.16	2.25363e-08	2.3166e-08
ENSMUSP00000085172	Ybx3	4.37	0.000124032	2.80235e-05
ENSMUSP00000085494	Rtn3	-1.08	0.198571	0.0249571
ENSMUSP00000085523	Ndufa9	2.06	1.21825e-06	5.18779e-07
ENSMUSP00000086027	Htatsf1	-3.99	7.70592e-05	1.85875e-05
ENSMUSP00000086165	Sri	-2.69	0.00138271	0.000249561
ENSMUSP00000086207	Mapk12	3.99	0.00169303	0.000300503
ENSMUSP00000086530	Cyp2d9	-6.54	4.40927e-06	1.55546e-06
ENSMUSP00000086626	Uba1	0.236	0.2451	0.0304963
ENSMUSP00000086795	Lgals1	2.98	1.47877e-08	1.67543e-08
ENSMUSP00000086988	Ddrgk1	-4.02	3.04877e-05	8.24437e-06
ENSMUSP00000087346	Kng1.1	-2.05	0.00791995	0.00125377
ENSMUSP00000087372	Mfap1a	-2.86	7.4044e-06	2.44532e-06
ENSMUSP00000087405	Gch1	-4.92	3.10561e-06	1.14774e-06
ENSMUSP00000087457	Itgb1	-2.14	0.00301891	0.000512122
ENSMUSP00000087477	Ap2m1	-3.55	2.15022e-06	8.40693e-07
ENSMUSP00000087595	Pdlim5	9.02	2.61382e-09	4.43403e-09
ENSMUSP00000087736	Actc1	8.48	1.2041e-05	3.70831e-06
ENSMUSP00000087955	Myoz1	13.6	1.96859e-09	3.63764e-09
ENSMUSP00000088041	Sars	-3.04	0.00601789	0.000969476
ENSMUSP00000088057	Psma5	-0.949	0.00101798	0.000188894
ENSMUSP00000088174	Rap1a	-0.529	0.0410349	0.00577199
ENSMUSP00000088217	Ampd1	11.1	3.14286e-08	2.98368e-08
ENSMUSP00000088263	Acp6	-1.98	0.00868642	0.00136467
ENSMUSP00000088320	Scrn3	2.07	1.19882e-06	5.14745e-07
ENSMUSP00000088349	Selenbp1	-6.52	1.87385e-11	1.93905e-10
ENSMUSP00000088358	Selenbp2	-7.29	1.44478e-10	7.00803e-10
ENSMUSP00000088424	Ubap2l	-3.63	0.000123459	2.79346e-05
ENSMUSP00000088729	Ddx3y	-1.56	0.00925944	0.0014481
ENSMUSP00000088736	Eif2s3y	-0.96	0.155963	0.0199492
ENSMUSP00000088796	Sec16a	-0.341	0.571089	0.0666495
ENSMUSP00000088880	Mapk3	-2.45	0.000157356	3.45468e-05
ENSMUSP00000088964	Arsb	-4.62	8.32958e-08	5.99957e-08
ENSMUSP00000089198	Cltb	-5.67	3.48342e-05	9.23472e-06
ENSMUSP00000089459	Akr1e1	-2.76	0.00107249	0.000197473
ENSMUSP00000089680	Naca	1.98	2.41147e-06	9.24212e-07
ENSMUSP00000089691	Rdh16f2	-1.69	0.0202359	0.00297866
ENSMUSP00000089781	Msrb3	4.1	0.000179308	3.87362e-05
ENSMUSP00000089864	Tmpo	-0.861	0.175276	0.0222181
ENSMUSP00000090245	Marcks	-1.51	0.0140353	0.00212748
ENSMUSP00000090304	Lama2	6.81	2.16742e-06	8.45286e-07
ENSMUSP00000090564	Fbp1	-7.52	0.000267374	5.60453e-05
ENSMUSP00000090593	Cluh	-4.94	0.000147255	3.2606e-05
ENSMUSP00000090607	Gm4952	-9.08	4.36155e-08	3.73e-08
ENSMUSP00000090633	Ahnak	2.55	9.80506e-07	4.3546e-07
ENSMUSP00000090672	Myh7b	0.795	0.0569657	0.00783879
ENSMUSP00000090673	Sco1	-1.67	0.0218013	0.00319696
ENSMUSP00000090761	Zc3h18	0.338	0.647732	0.0748903
ENSMUSP00000090897	Hba-a1	-0.711	0.00720002	0.00114565
ENSMUSP00000090909	Ces3b	-7.5	3.04702e-07	1.64506e-07
ENSMUSP00000090910	Ces3a	-10.7	9.50599e-13	9.83673e-11
ENSMUSP00000091317	Pls1	5.33	0.00179497	0.000316966
ENSMUSP00000091768	Mesd	-3.57	9.05186e-06	2.91498e-06
ENSMUSP00000091799	Cldn3	-3.8	1.52013e-05	4.52885e-06
ENSMUSP00000091840	Snu13	-3.69	0.000177423	3.83824e-05
ENSMUSP00000091921	Hsp90aa1	-6.71	6.24153e-09	8.68882e-09
ENSMUSP00000092050	Odr4	-1.16	0.197897	0.0248925
ENSMUSP00000092157	Sec31a	-7.81	5.2975e-10	1.49504e-09
ENSMUSP00000092233	Ugt2b36	-7.5	4.47834e-08	3.8089e-08
ENSMUSP00000092242	Dnajc8	-3.15	0.000384278	7.79702e-05
ENSMUSP00000092283	Rmdn3	-5.3	2.53532e-06	9.65716e-07
ENSMUSP00000092486	Cyp4a10	-7.08	8.16254e-06	2.65893e-06
ENSMUSP00000092697	Sptan1	-3.69	2.49738e-07	1.4096e-07
ENSMUSP00000092769	Dhtkd1	-4.61	5.74581e-07	2.77405e-07
ENSMUSP00000092849	Safb	-3.64	0.000986002	0.000183399
ENSMUSP00000092966	Cyp4v3	-5.23	8.79971e-08	6.18046e-08
ENSMUSP00000093240	Mypn	5.73	2.44189e-08	2.46122e-08
ENSMUSP00000093436	Trdn	10.8	1.18207e-11	1.74743e-10
ENSMUSP00000093640	Nrap	5.19	3.42959e-05	9.13099e-06
ENSMUSP00000093955	Eef1g	0.00937	0.958209	0.106733
ENSMUSP00000093965	Ganab	-7.97	1.31505e-07	8.50506e-08
ENSMUSP00000093974	Ubxn1	-0.881	0.287123	0.0353286
ENSMUSP00000094133	Emd	0.0845	0.840531	0.0949882
ENSMUSP00000094515	Hnrnpul2	-5.32	0.000551348	0.00010826
ENSMUSP00000094870	Irgm1	-3.04	0.00135969	0.00024555
ENSMUSP00000095067	Kmo	-6.89	8.27401e-08	5.97341e-08
ENSMUSP00000095072	Atp1a2	3.85	2.28855e-07	1.32795e-07
ENSMUSP00000095166	Hmbs	-2.88	0.000951207	0.000177779
ENSMUSP00000095169	Csrp1	0.406	0.658228	0.0759059
ENSMUSP00000095197	Lars	-2.5	0.001774	0.00031362
ENSMUSP00000095247	Cops9	0.2	0.747651	0.085362
ENSMUSP00000095254	Lrrfip1	-2.41	0.0365783	0.00518981
ENSMUSP00000095263	Ugt1a5	-3.51	0.000639095	0.000123613
ENSMUSP00000095304	Pecr	-6.8	6.73541e-08	5.08741e-08
ENSMUSP00000095655	Mup10	-7.34	1.84915e-05	5.33004e-06
ENSMUSP00000095656	Tufm	0.667	0.00558038	0.000902741
ENSMUSP00000095794	Hbb-bt	-0.756	0.00976627	0.00151895
ENSMUSP00000095852	Rab6a	-1.5	0.00441633	0.000727319
ENSMUSP00000095873	Klhl40	4.71	1.03485e-05	3.27814e-06
ENSMUSP00000095944	Lrrfip2	-1.28	0.130896	0.0169596
ENSMUSP00000095970	Mlycd	-2.03	0.00088572	0.000166643
ENSMUSP00000096193	Cox7a1	9.89	2.83736e-08	2.75258e-08
ENSMUSP00000096397	Ehd2	7.55	4.85025e-08	4.01521e-08
ENSMUSP00000096445	Epn1	-0.964	0.273928	0.0338391
ENSMUSP00000096677	Arfgef2	-0.819	0.404879	0.0485102
ENSMUSP00000096932	Ube2n	1.39	5.86936e-05	1.46116e-05
ENSMUSP00000097071	Cyp2c68	-1.2	0.153749	0.0197312
ENSMUSP00000097078	Ddx46	-1.93	0.00893716	0.00140336
ENSMUSP00000097444	Prep	0.963	0.000793332	0.000150722
ENSMUSP00000097520	Ccdc58	-6.86	2.47706e-07	1.40324e-07
ENSMUSP00000097560	Ttn	5.27	5.36931e-05	1.35736e-05
ENSMUSP00000097561	Ttn.1	12.2	6.72345e-11	4.63825e-10
ENSMUSP00000097627	Klhl41	9.06	1.1975e-10	6.5219e-10
ENSMUSP00000097747	Hspa5	-2.76	3.74845e-08	3.39259e-08
ENSMUSP00000097754	Krt76	2.58	0.00018594	4.01132e-05
ENSMUSP00000097797	Sptan1.1	-0.621	0.190598	0.0240426
ENSMUSP00000098000	Urad	-3.16	0.000548158	0.000107702
ENSMUSP00000098041	Kif13b	-3.72	0.00107225	0.000197547
ENSMUSP00000098053	Eif3d	-5.53	2.75618e-09	4.62499e-09
ENSMUSP00000098076	Eif3b	-3.8	2.10801e-05	5.98725e-06
ENSMUSP00000098295	Psmd9	-0.712	0.0431143	0.00605351
ENSMUSP00000098347	Flot2	-1.82	0.000559832	0.000109718
ENSMUSP00000098353	Nadk2	-6.43	1.46864e-07	9.2479e-08
ENSMUSP00000098365	Nufip2	-1.88	0.00556504	0.0009012
ENSMUSP00000098398	Camk2g	8.03	5.6339e-10	1.54777e-09
ENSMUSP00000098648	Srp72	-2.46	0.321796	0.0393297
ENSMUSP00000098859	Immt.1	-4.44	2.63197e-05	7.24347e-06
ENSMUSP00000098901	Mat2b	-2.4	0.0071263	0.0011345
ENSMUSP00000098918	Nt5c3	3.07	2.7505e-06	1.03373e-06
ENSMUSP00000099090	Ogdh	2.56	3.11043e-07	1.67348e-07
ENSMUSP00000099139	Flnc	12.1	1.21507e-11	1.64001e-10
ENSMUSP00000099306	Nploc4	-0.297	0.163747	0.0208333
ENSMUSP00000099310	Baiap2	-0.221	0.715155	0.0819835
ENSMUSP00000099364	Nsf	-0.717	0.177592	0.0224934
ENSMUSP00000099368	Cttn	-6.51	3.34962e-06	1.22335e-06
ENSMUSP00000099382	Ctsa	-6.99	5.06464e-10	1.48326e-09
ENSMUSP00000099384	Tnnc2	13	2.47071e-07	1.4022e-07
ENSMUSP00000099403	Stat3	-2.5	0.000754588	0.000144067
ENSMUSP00000099411	Tgm2	-0.538	0.0784613	0.0105626
ENSMUSP00000099412	Rprd1b	-1.64	0.00836523	0.00131822
ENSMUSP00000099435	Rpl23	-2.19	3.04493e-07	1.64967e-07
ENSMUSP00000099436	Psmb3	2.78	1.64251e-06	6.70037e-07
ENSMUSP00000099441	Cdk5rap3	-2.92	0.00124849	0.000227052
ENSMUSP00000099449	Nsfl1c	-0.516	0.0354354	0.00503917
ENSMUSP00000099453	Acsf2	-10.4	2.96245e-09	4.8403e-09
ENSMUSP00000099457	Spag9	-2.64	0.00230699	0.000402121
ENSMUSP00000099461	Dstn	-4.66	0.000110762	2.54514e-05
ENSMUSP00000099475	Cltc	-4.94	1.03544e-06	4.5659e-07
ENSMUSP00000099482	Itpa	-3.55	0.00134708	0.000243414
ENSMUSP00000099487	Nop56	-5.21	7.57903e-06	2.49239e-06
ENSMUSP00000099490	Acaca	-4.93	5.2556e-06	1.81282e-06
ENSMUSP00000099506	Pex14	-3.66	0.000205115	4.37932e-05
ENSMUSP00000099509	Snrnp200	-2.34	0.00343796	0.000576281
ENSMUSP00000099524	Fbn1	3.64	9.59343e-05	2.23251e-05
ENSMUSP00000099534	B2m	-5.17	2.71021e-09	4.57256e-09
ENSMUSP00000099536	Aldoc	-1.9	0.000827198	0.000156486
ENSMUSP00000099541	Rpl23a	-3.58	1.44381e-05	4.33894e-06
ENSMUSP00000099542	Ddi2	-1.41	0.0320219	0.00457259
ENSMUSP00000099544	Hspb7	7.93	3.96665e-10	1.32408e-09
ENSMUSP00000099562	Myo1c	-1.59	0.0576795	0.00792647
ENSMUSP00000099565	Capzb.1	7.87	2.15207e-09	3.90693e-09
ENSMUSP00000099568	Prpf8	-4.36	2.2879e-05	6.4218e-06
ENSMUSP00000099578	Pafah1b1	1.34	8.39244e-05	1.99337e-05
ENSMUSP00000099584	Arpc3	-5.1	1.65997e-05	4.85232e-06
ENSMUSP00000099587	Ppp1cc	-1.67	0.00402422	0.000669132
ENSMUSP00000099595	Rpl11	-2.7	9.72869e-06	3.11035e-06
ENSMUSP00000099613	Hmgn2	-0.354	0.202177	0.0253692
ENSMUSP00000099653	Eif3i	-5.87	5.24946e-07	2.58671e-07
ENSMUSP00000099658	Rbbp4	-3.24	8.60491e-05	2.0376e-05
ENSMUSP00000099664	Ak2	-6.42	9.65202e-08	6.6291e-08
ENSMUSP00000099671	Myh10	-3.67	0.000410587	8.27137e-05
ENSMUSP00000099677	Adprhl2	-0.738	0.310433	0.0380308
ENSMUSP00000099681	Stxbp3	1.01	0.00824553	0.00130133
ENSMUSP00000099757	Rps8	-2.35	3.38479e-07	1.79618e-07
ENSMUSP00000099771	Abcb11	-7.01	2.86379e-07	1.56795e-07
ENSMUSP00000099788	Anxa6	1.81	1.18836e-06	5.10959e-07
ENSMUSP00000099819	Vdac1	2.63	4.20637e-08	3.64753e-08
ENSMUSP00000099843	Gm2000	-4.41	0.000142381	3.17988e-05
ENSMUSP00000099878	Rps6	-2.44	8.41934e-05	1.99823e-05
ENSMUSP00000099902	Sptbn1.1	-0.256	0.732155	0.0837776
ENSMUSP00000099904	Ass1	-11.7	2.39189e-09	4.24304e-09
ENSMUSP00000099909	Rps27a	0.333	0.081398	0.0108965
ENSMUSP00000099918	Crat	3.67	5.17157e-08	4.18086e-08
ENSMUSP00000099938	Mdh1	0.827	0.00225143	0.000393098
ENSMUSP00000099939	Ugp2	1.36	4.24145e-05	1.10369e-05
ENSMUSP00000099950	Sardh	-9.35	5.31955e-06	1.82676e-06
ENSMUSP00000099952	Camk2a	5.91	1.3528e-07	8.69486e-08
ENSMUSP00000099953	Ecpas	3.24	9.0136e-06	2.90567e-06
ENSMUSP00000099962	Rpl7a	-2.38	2.49221e-07	1.40925e-07
ENSMUSP00000099967	Akap2	-0.879	0.439159	0.0523748
ENSMUSP00000100010	Exoc2	0.537	0.368125	0.0445189
ENSMUSP00000100038	Aco1	-7.24	5.39757e-08	4.28545e-08
ENSMUSP00000100045	Akr1b3	5.23	7.01145e-10	1.76961e-09
ENSMUSP00000100059	Ufl1	-2.32	0.000844445	0.000159554
ENSMUSP00000100206	Igkc	-3.02	0.000604939	0.00011774
ENSMUSP00000100222	Ighm	-4.05	7.37645e-06	2.43869e-06
ENSMUSP00000100581	Hist2h2aa2	-1.84	0.48839	0.057692
ENSMUSP00000100771	Sf3b5	-1.67	0.00237464	0.000412522
ENSMUSP00000100863	Sarnp	-5.97	5.19217e-10	1.47876e-09
ENSMUSP00000100911	Osbpl8	6.75	5.00984e-10	1.49543e-09
ENSMUSP00000100923	Kera	6.76	2.58912e-08	2.58444e-08
ENSMUSP00000100968	Map2k2	0.826	0.00394282	0.000656301
ENSMUSP00000100992	Reep6	-5.93	0.000514309	0.000101372
ENSMUSP00000100997	Rps15	-2.35	2.38584e-06	9.17788e-07
ENSMUSP00000101001	Dazap1	-2.98	2.7253e-06	1.02674e-06
ENSMUSP00000101002	Gamt	-4.85	4.083e-09	6.21332e-09
ENSMUSP00000101003	Ndufs7	2.67	3.59778e-07	1.88345e-07
ENSMUSP00000101006	Atp5d	3.07	3.83736e-06	1.38037e-06
ENSMUSP00000101020	Bsg	0.763	0.00277422	0.000476867
ENSMUSP00000101087	Vps26a	1.64	0.00428973	0.000707971
ENSMUSP00000101178	Pex3	-0.926	0.261759	0.0324261
ENSMUSP00000101204	Sdf4	-0.7	0.543468	0.0635933
ENSMUSP00000101277	Acot7	-2.62	5.4563e-06	1.85728e-06
ENSMUSP00000101300	Park7	1.9	8.54379e-07	3.85511e-07
ENSMUSP00000101478	Lypla2	5	3.47739e-08	3.21284e-08
ENSMUSP00000101480	Myom3	6.79	4.95536e-10	1.5231e-09
ENSMUSP00000101529	Cars	-1.39	0.0488746	0.00679163
ENSMUSP00000101562	Tnnt3	11.4	1.01395e-08	1.23925e-08
ENSMUSP00000101563	Tnnt3.1	7.1	3.90261e-06	1.39737e-06
ENSMUSP00000101626	Rplp2	-3.24	2.35785e-08	2.39989e-08
ENSMUSP00000101669	Yars	0.593	0.0188548	0.00278858
ENSMUSP00000101794	Pcyt2	-5.93	5.31451e-07	2.60636e-07
ENSMUSP00000101803	Arhgdia	0.283	0.131595	0.0170288
ENSMUSP00000101811	Hgs	-3.53	5.52403e-05	1.38968e-05
ENSMUSP00000101813	Ndufs5	1.31	0.000187443	4.03812e-05
ENSMUSP00000101822	Actg1	-1.19	0.00114374	0.000209106
ENSMUSP00000101855	Trim72	9	5.04822e-08	4.1241e-08
ENSMUSP00000101864	Cap1	-4.18	9.77304e-06	3.12132e-06
ENSMUSP00000101923	Ppcs	-3.49	0.000314304	6.49182e-05
ENSMUSP00000101955	Aldoa	8.41	1.60191e-12	5.52548e-11
ENSMUSP00000101972	Coro1a	-1.61	0.118999	0.0155414
ENSMUSP00000101981	Sult1a1	-8.08	1.39327e-09	2.92246e-09
ENSMUSP00000102033	Srp68	-5.15	4.28601e-05	1.11436e-05
ENSMUSP00000102052	Wbp2	-1.71	0.0242562	0.00353523
ENSMUSP00000102104	Grb2	-0.253	0.666014	0.0767753
ENSMUSP00000102138	Acsm3	-5.22	0.000141931	3.17212e-05
ENSMUSP00000102140	Nt5c	-2.85	9.99215e-05	2.31661e-05
ENSMUSP00000102162	Vps35l	1.22	0.0295271	0.00423387
ENSMUSP00000102213	Rpl38	-6.11	1.19617e-07	7.8673e-08
ENSMUSP00000102220	Clcc1	-2.69	0.00193849	0.000341726
ENSMUSP00000102251	Parva	-3.31	7.45409e-06	2.45912e-06
ENSMUSP00000102264	Usp47	5.92	0.000347797	7.1126e-05
ENSMUSP00000102288	Prkar1a	0.67	0.246971	0.0307169
ENSMUSP00000102296	Gstm6	-4.78	1.74281e-06	7.06312e-07
ENSMUSP00000102299	Gstm7	-5.22	6.12026e-10	1.6239e-09
ENSMUSP00000102312	Scp2.1	-3.57	0.000892322	0.00016758
ENSMUSP00000102337	Czib	-1.66	0.10832	0.0142305
ENSMUSP00000102381	Capza1	-1.12	0.121421	0.0158377
ENSMUSP00000102420	C8a	-2.88	3.46208e-07	1.82783e-07
ENSMUSP00000102524	Pde4b	4.56	2.15069e-06	8.39817e-07
ENSMUSP00000102536	Rhog	-1.67	0.027782	0.00401516
ENSMUSP00000102559	Ak4	-4.41	0.000588478	0.000114752
ENSMUSP00000102601	Mapt	4.57	9.40974e-05	2.1947e-05
ENSMUSP00000102627	Gosr2	-2.91	3.13601e-05	8.4216e-06
ENSMUSP00000102633	Hsd3b3	-5.71	1.19779e-05	3.6962e-06
ENSMUSP00000102665	Fmo5	-9.67	1.30599e-11	1.62171e-10
ENSMUSP00000102701	Slco2b1	-3.2	2.58692e-05	7.15118e-06
ENSMUSP00000102724	Plaa	-2.04	0.0387965	0.0054745
ENSMUSP00000102774	Lsm12	0.125	0.905226	0.101413
ENSMUSP00000102832	Psip1	-2.84	1.02981e-05	3.2655e-06
ENSMUSP00000102846	Tmod4	9.38	5.99195e-09	8.45513e-09
ENSMUSP00000102870	Rpl27	-4.73	5.88482e-05	1.46384e-05
ENSMUSP00000102894	Cgn	-3.97	8.9009e-05	2.09015e-05
ENSMUSP00000102929	Coasy	-6.06	1.29754e-07	8.42692e-08
ENSMUSP00000102981	Stat5b	0.42	0.579038	0.0674251
ENSMUSP00000102987	Rab5c	-2.84	0.0110788	0.00170683
ENSMUSP00000103007	Idh2	1.69	2.20752e-06	8.59846e-07
ENSMUSP00000103012	Acly	-6.44	1.01204e-07	6.87477e-08
ENSMUSP00000103015	Anpep	-5.91	5.89192e-06	1.98381e-06
ENSMUSP00000103026	Jup	-2.52	0.028098	0.00405518
ENSMUSP00000103040	Shc1	-0.252	0.701883	0.0806406
ENSMUSP00000103068	Alad	-3.05	0.00100571	0.000186953
ENSMUSP00000103106	Pklr	-7.87	1.12108e-07	7.46835e-08
ENSMUSP00000103108	Mup17	-3.99	5.7162e-05	1.42991e-05
ENSMUSP00000103112	Mup3	-5.13	8.92988e-07	4.01764e-07
ENSMUSP00000103181	Rpl19	-3.01	0.000225953	4.79456e-05
ENSMUSP00000103186	Cacnb1	8.89	3.6051e-11	3.02475e-10
ENSMUSP00000103210	Cisd3	-0.659	0.339251	0.0413168
ENSMUSP00000103267	Ldha	3.09	1.49092e-08	1.68305e-08
ENSMUSP00000103325	Acnat1	-1.73	0.0112875	0.0017364
ENSMUSP00000103402	Tmod1	8.57	4.61757e-10	1.44795e-09
ENSMUSP00000103451	Luc7l3	-0.834	0.0642257	0.00875629
ENSMUSP00000103477	Clta	-5.57	1.60247e-05	4.72879e-06
ENSMUSP00000103528	Trim25	-3.21	7.01366e-06	2.33366e-06
ENSMUSP00000103531	Myh14	-2.84	0.0113679	0.00174791
ENSMUSP00000103546	Tpm2	7.96	1.42136e-11	1.63424e-10
ENSMUSP00000103557	Selenot	-0.237	0.758401	0.0863987
ENSMUSP00000103657	Ptrh2	-1.42	0.0607026	0.00831248
ENSMUSP00000103673	Galt	-3.69	1.18716e-07	7.84123e-08
ENSMUSP00000103743	Ndufb6	1.93	4.31917e-05	1.12204e-05
ENSMUSP00000103831	Capns1	1.37	0.260353	0.0322777
ENSMUSP00000103903	Lgals9	-2.59	0.000202034	4.31949e-05
ENSMUSP00000103940	Rps16	-1.55	1.15591e-05	3.58838e-06
ENSMUSP00000103961	Cp	-4.54	1.8288e-05	5.27629e-06
ENSMUSP00000103977	Asph.1	-4.91	2.32842e-06	8.99043e-07
ENSMUSP00000103982	Ythdf3	-1.78	0.023542	0.00343759
ENSMUSP00000104013	Myo18a	-1.7	0.0927247	0.0122699
ENSMUSP00000104068	Rps19	-2.74	1.09676e-07	7.35368e-08
ENSMUSP00000104076	Serpinf2	-2.56	0.00230837	0.000402135
ENSMUSP00000104086	Srr	-3.17	0.000212626	4.53345e-05
ENSMUSP00000104090	Tomm40	-2.69	0.0225184	0.00329433
ENSMUSP00000104091	Apoc1	-6.04	4.38257e-09	6.60444e-09
ENSMUSP00000104108	Rtn2	10.2	1.13495e-09	2.53476e-09
ENSMUSP00000104162	Sult2a1	-0.842	0.400245	0.047992
ENSMUSP00000104179	Rps5	-1.43	6.4005e-05	1.58197e-05
ENSMUSP00000104217	Rpl28	-2.88	1.08894e-05	3.42153e-06
ENSMUSP00000104265	Rps9	-1.73	4.71729e-05	1.21027e-05
ENSMUSP00000104337	Elac2	1.21	0.0366314	0.00519496
ENSMUSP00000104413	Mrpl55	-1.12	0.179818	0.022729
ENSMUSP00000104485	Atox1	-2.81	0.00192408	0.000339379
ENSMUSP00000104488	Arfgap1	-1.53	0.0495609	0.00687777
ENSMUSP00000104616	Usp10	-3.56	4.64475e-06	1.62012e-06
ENSMUSP00000104647	Uqcrq	0.897	0.00347658	0.000581812
ENSMUSP00000104700	Skp1a	-1.13	0.000395461	7.97699e-05
ENSMUSP00000104714	Ube2b	3.32	0.00547746	0.00088748
ENSMUSP00000104776	Pfdn4	-0.825	0.405632	0.0485629
ENSMUSP00000104786	Mia3	-4.22	0.0108837	0.00168263
ENSMUSP00000104843	Sgcd	6.76	6.65009e-07	3.1091e-07
ENSMUSP00000104883	Clint1	-5.89	1.24103e-05	3.81072e-06
ENSMUSP00000104910	Kif21a	-2.25	0.00711843	0.00113383
ENSMUSP00000104936	Cpt1b	7.3	2.57714e-09	4.44468e-09
ENSMUSP00000104938	Nln	-4.03	2.8685e-05	7.81818e-06
ENSMUSP00000104955	Plxnb2	-1.1	0.132337	0.0171106
ENSMUSP00000104957	Mrps36	1.29	0.00012709	2.85896e-05
ENSMUSP00000105037	Ces2e	-8.2	3.91955e-09	5.99397e-09
ENSMUSP00000105038	Hnf4a	0.047	0.944621	0.10537
ENSMUSP00000105052	Jph2	9.86	1.68025e-09	3.20009e-09
ENSMUSP00000105094	Top1	-2.78	0.00199594	0.000351057
ENSMUSP00000105178	Xpo1	-2.56	0.00777386	0.0012319
ENSMUSP00000105210	Ces1b	-3.95	1.41035e-05	4.25073e-06
ENSMUSP00000105304	Dynlrb1	-1.2	0.271014	0.0334925
ENSMUSP00000105325	Pxmp4	0.119	0.879754	0.0987378
ENSMUSP00000105350	Snta1	2.58	0.0014774	0.000264652
ENSMUSP00000105367	Gcdh	-7.59	1.18204e-07	7.82412e-08
ENSMUSP00000105376	Farsa	-4.01	0.000861683	0.000162613
ENSMUSP00000105448	Gck	-5.46	1.74226e-07	1.05022e-07
ENSMUSP00000105471	Dbnl	-3.92	1.24143e-06	5.26486e-07
ENSMUSP00000105531	Tmed9	-4.45	7.37068e-06	2.43938e-06
ENSMUSP00000105647	Lgmn	-6.22	9.28677e-06	2.97827e-06
ENSMUSP00000105657	Snx5	-5.24	1.1314e-06	4.91918e-07
ENSMUSP00000105709	Calm1	0.438	0.0807498	0.0108144
ENSMUSP00000105754	Slc25a42	-2.64	0.000712791	0.000136675
ENSMUSP00000105796	Ndufa13	1.87	2.31163e-05	6.47669e-06
ENSMUSP00000105828	Mavs	-3.11	0.00425454	0.000703285
ENSMUSP00000105850	Col14a1	-3.2	3.07193e-05	8.29256e-06
ENSMUSP00000105905	Coq6	0.45	0.623014	0.0721668
ENSMUSP00000105935	Dpys	-9.72	1.30457e-08	1.52251e-08
ENSMUSP00000105991	Ywhaz	-1.08	0.000392801	7.93882e-05
ENSMUSP00000106001	Acsl1	-0.429	0.0514702	0.00712998
ENSMUSP00000106014	Rpl30	-3.07	0.00420474	0.000696166
ENSMUSP00000106089	Cops2	0.628	0.402637	0.0482601
ENSMUSP00000106102	Hist1h2br	-2.66	0.000324985	6.68572e-05
ENSMUSP00000106130	Sub1	-2.28	0.0170223	0.00253812
ENSMUSP00000106133	Sqor	-4.19	0.00152787	0.000272905
ENSMUSP00000106171	Agxt2	-6.3	8.99541e-07	4.04126e-07
ENSMUSP00000106180	Sord	-11.6	5.83011e-10	1.57382e-09
ENSMUSP00000106195	Mtif3	-1.67	0.037383	0.0052943
ENSMUSP00000106213	Rpl21	-1.91	3.15999e-06	1.16368e-06
ENSMUSP00000106257	Ppip5k1	9.09	2.43341e-09	4.26792e-09
ENSMUSP00000106318	Oxct1	8.52	4.29388e-07	2.17452e-07
ENSMUSP00000106339	Snap23	-2.81	0.0172558	0.00257047
ENSMUSP00000106426	Ndufaf1	-4.03	0.000289571	6.02505e-05
ENSMUSP00000106481	Dld	0.637	0.00797641	0.00126014
ENSMUSP00000106509	Acp1	1.39	0.000175146	3.79691e-05
ENSMUSP00000106519	Tpt1	1.53	9.11932e-06	2.93062e-06
ENSMUSP00000106576	Cops6	-0.97	0.301472	0.0369915
ENSMUSP00000106723	Fis1	0.665	0.00769302	0.00121972
ENSMUSP00000106739	Eif3m	-2.45	0.0109316	0.00168918
ENSMUSP00000106777	Caprin1	-6.61	1.02245e-07	6.9303e-08
ENSMUSP00000106861	Tagln2	-1.95	0.0597381	0.00819486
ENSMUSP00000106874	Atp1a4	-4.25	1.87606e-07	1.11358e-07
ENSMUSP00000106878	Pea15a	-0.464	0.380196	0.0458181
ENSMUSP00000106899	Sap18	-2.51	0.00125203	0.000227562
ENSMUSP00000106927	Nit1	-3.52	2.50782e-05	6.95109e-06
ENSMUSP00000106950	Ndufs2	1.97	1.48797e-06	6.15895e-07
ENSMUSP00000106953	Apoa2	-3.61	0.000416186	8.36245e-05
ENSMUSP00000106966	Mpz	8.32	1.99639e-10	9.11405e-10
ENSMUSP00000106967	F2	-3.03	0.000227964	4.82733e-05
ENSMUSP00000106968	Sdhc	0.424	0.131094	0.0169781
ENSMUSP00000106969	Ckap5	3.75	0.00102294	0.0001897
ENSMUSP00000106975	Ran	-0.0374	0.844343	0.0953496
ENSMUSP00000106982	Uap1	-0.545	0.47575	0.056306
ENSMUSP00000107135	Fmo2	-1.91	0.026128	0.00379024
ENSMUSP00000107192	Clip1	3.98	0.00110362	0.000202724
ENSMUSP00000107258	Timm10	-4.59	0.000192252	4.12741e-05
ENSMUSP00000107259	Ndrg2	0.766	0.00283282	0.000485328
ENSMUSP00000107293	Tmx2	-1.62	0.0147983	0.00223224
ENSMUSP00000107322	Ctnnd1	-6.48	3.34592e-08	3.12862e-08
ENSMUSP00000107329	Sec16b	-2.03	0.00928992	0.00145214
ENSMUSP00000107355	Etfrf1	-2.87	0.00146942	0.000263678
ENSMUSP00000107380	Myl2	11.9	1.40327e-09	2.92368e-09
ENSMUSP00000107387	Tor1aip2	-3.28	0.00908819	0.00142419
ENSMUSP00000107400	Acad10	-2.04	3.5951e-06	1.30228e-06
ENSMUSP00000107414	Itprid2	-2.71	0.00096099	0.000179499
ENSMUSP00000107513	Ttn.2	8.13	4.43595e-09	6.62061e-09
ENSMUSP00000107523	Arhgdib	-3.75	1.07293e-05	3.37809e-06
ENSMUSP00000107572	Rgs13	8.21	6.33941e-08	4.88336e-08
ENSMUSP00000107592	Hnrnpa3	-1.78	0.000580889	0.000113415
ENSMUSP00000107749	Mlec	-1.4	0.00438008	0.000722115
ENSMUSP00000107760	Pzp	-2.88	0.000247887	5.22428e-05
ENSMUSP00000107767	Dync1i2	-0.72	0.360896	0.0437297
ENSMUSP00000107820	Gorasp2	-4.69	2.33288e-07	1.34612e-07
ENSMUSP00000107864	Mmab	-1.26	0.0100363	0.00155783
ENSMUSP00000107866	Mospd2	-3.27	0.000135354	3.03386e-05
ENSMUSP00000107914	Gmppb	-1.34	0.0842369	0.0112426
ENSMUSP00000107927	Lrpprc	-0.0185	0.931306	0.104072
ENSMUSP00000107945	Rbbp7	-4.38	0.000150561	3.32432e-05
ENSMUSP00000108011	Chd4	-3.03	1.41739e-07	8.97981e-08
ENSMUSP00000108012	Pm20d1	-4.74	0.000469221	9.33743e-05
ENSMUSP00000108049	Cobll1	-5.64	9.45189e-06	3.02497e-06
ENSMUSP00000108056	Atl2	1.99	5.8513e-05	1.45901e-05
ENSMUSP00000108131	Golga3	-0.43	0.494773	0.0583351
ENSMUSP00000108148	Sms	4.93	1.80628e-06	7.26343e-07
ENSMUSP00000108150	Pex5	-4.49	2.3212e-07	1.34438e-07
ENSMUSP00000108162	Glyctk	-6.05	4.96751e-07	2.47132e-07
ENSMUSP00000108217	Rpl15	-1.34	6.28548e-05	1.55602e-05
ENSMUSP00000108240	Ccdc93	-0.633	0.216035	0.0270425
ENSMUSP00000108241	Huwe1	-1.05	0.330054	0.0402757
ENSMUSP00000108244	Oxsm	-3.79	9.50059e-05	2.21256e-05
ENSMUSP00000108264	Trf	-0.562	0.140845	0.0181351
ENSMUSP00000108303	Tsr2	-1.7	0.0171816	0.00256064
ENSMUSP00000108356	Vps4b	-2.33	0.00103315	0.00019148
ENSMUSP00000108422	Hsd17b13	-7.91	2.17962e-10	9.66622e-10
ENSMUSP00000108760	Ugt1a7c	-6.32	6.73308e-10	1.71328e-09
ENSMUSP00000108829	Hnrnph2	-1.12	0.219794	0.0274688
ENSMUSP00000108837	Rpl36a	-4.3	3.92011e-06	1.4004e-06
ENSMUSP00000108841	Sh3bgrl2	-3.17	1.27961e-05	3.90215e-06
ENSMUSP00000108875	Trnt1	-0.725	0.321689	0.0393322
ENSMUSP00000108891	Myo6	-3.6	1.32209e-05	4.00807e-06
ENSMUSP00000108903	Ak1	14.1	6.46152e-12	1.17994e-10
ENSMUSP00000108940	Sult1d1	-7.79	4.80376e-08	4.00878e-08
ENSMUSP00000108987	Cab39	1.69	2.60043e-06	9.89305e-07
ENSMUSP00000109163	Fip1l1	-0.827	0.00794122	0.0012565
ENSMUSP00000109170	Scfd2	0.544	0.506472	0.0596012
ENSMUSP00000109200	Aqp9	-2.8	0.000613332	0.00011915
ENSMUSP00000109214	Gmppa	-3.2	4.70008e-05	1.20985e-05
ENSMUSP00000109230	Rab7	-0.571	0.146639	0.018842
ENSMUSP00000109237	Copg1	-6.51	5.48904e-10	1.52143e-09
ENSMUSP00000109249	Cnbp	-0.608	0.516673	0.0606866
ENSMUSP00000109293	Kyat1	-7.53	1.81867e-09	3.42173e-09
ENSMUSP00000109305	Anxa4	-3.83	3.94119e-05	1.03774e-05
ENSMUSP00000109315	Tpm1.2	15	7.55527e-12	1.23444e-10
ENSMUSP00000109325	Tpm1.3	-5.43	6.49191e-05	1.60201e-05
ENSMUSP00000109449	Dysf	4.8	4.14399e-06	1.47191e-06
ENSMUSP00000109451	Arpc2	-3.33	0.000464994	9.27709e-05
ENSMUSP00000109455	Clpx	-6.13	8.12039e-06	2.64798e-06
ENSMUSP00000109481	Nagk	-0.795	0.293445	0.0360492
ENSMUSP00000109529	Apoo	0.633	0.415216	0.0496338
ENSMUSP00000109540	Dctn1	-0.328	0.656524	0.0757657
ENSMUSP00000109567	Rxra	-1.47	0.0716764	0.00969123
ENSMUSP00000109629	Itsn1	-1.79	0.0206872	0.00304364
ENSMUSP00000109633	Dmd	5.36	1.61779e-06	6.6082e-07
ENSMUSP00000109644	Lsm2	-2.04	7.99477e-05	1.91799e-05
ENSMUSP00000109670	Son	5.67	3.67079e-07	1.91522e-07
ENSMUSP00000109727	Pmpca	-2.33	0.00301026	0.000511773
ENSMUSP00000109741	Lyar	-0.873	0.160714	0.0204893
ENSMUSP00000109771	Pml	6.72	8.06252e-10	1.9554e-09
ENSMUSP00000109788	Immt.2	-4.01	5.40685e-06	1.84856e-06
ENSMUSP00000109826	Smyd1	10.4	1.19508e-11	1.68635e-10
ENSMUSP00000109831	Atp5j	0.909	0.0223053	0.0032647
ENSMUSP00000109839	Synj2bp	-1.78	0.00847854	0.00133404
ENSMUSP00000109915	Rcn2	0.989	0.0676322	0.00916838
ENSMUSP00000110006	Aox2	-5.33	2.17109e-05	6.11606e-06
ENSMUSP00000110021	Rab11b	-2.88	0.0083248	0.00131318
ENSMUSP00000110031	Naa10	-2.26	0.00105036	0.000194206
ENSMUSP00000110087	Pcnp	-4.75	4.82182e-06	1.67248e-06
ENSMUSP00000110091	Cbx3	-3.18	0.000166236	3.62656e-05
ENSMUSP00000110142	Hnmt	-3.99	0.000110948	2.54752e-05
ENSMUSP00000110184	Myo1b	-6.03	5.12939e-08	4.15759e-08
ENSMUSP00000110291	Tpk1	0.28	0.568587	0.0663824
ENSMUSP00000110314	Atp6v1a	-1.84	0.000105478	2.43272e-05
ENSMUSP00000110364	Tmem214	-3.88	2.5853e-05	7.15308e-06
ENSMUSP00000110402	Mapk14	1.29	0.0279821	0.00404033
ENSMUSP00000110420	Fhl1	11.4	1.00097e-10	5.97576e-10
ENSMUSP00000110434	Hadhb	-0.113	0.517217	0.0607275
ENSMUSP00000110460	Golgb1	-0.869	0.331985	0.0404954
ENSMUSP00000110546	Atp5c1.1	0.5	0.0347232	0.00494467
ENSMUSP00000110595	Aifm1	-2.94	9.90605e-06	3.1573e-06
ENSMUSP00000110671	Sephs1	-4.39	7.33905e-05	1.77716e-05
ENSMUSP00000110673	Cald1	-4.5	1.46914e-05	4.39803e-06
ENSMUSP00000110703	Akr1b10	5.68	2.50793e-07	1.41299e-07
ENSMUSP00000110731	Rpl35a	-3.33	7.96419e-06	2.60251e-06
ENSMUSP00000110850	Dlg1	-1.53	0.153993	0.0197542
ENSMUSP00000110882	Bdh1	-1.32	8.21063e-05	1.95767e-05
ENSMUSP00000110886	Rpl39	-6.61	6.60981e-08	5.02925e-08
ENSMUSP00000110917	Msrb1	-2.02	3.30906e-05	8.85567e-06
ENSMUSP00000110987	Prkcsh	-8.31	3.18039e-07	1.7052e-07
ENSMUSP00000111028	Rnps1	-3.98	4.22491e-06	1.49723e-06
ENSMUSP00000111074	Ilf3	-2.18	0.00472217	0.0007744
ENSMUSP00000111081	Steap4	-3.51	2.95998e-05	8.03226e-06
ENSMUSP00000111116	Cav1	6.99	1.53075e-07	9.54225e-08
ENSMUSP00000111117	Eif4g1	-3.26	0.00297559	0.000506434
ENSMUSP00000111119	Cav2	3.17	0.001384	0.000249649
ENSMUSP00000111160	Myot	11.4	3.12597e-10	1.22838e-09
ENSMUSP00000111190	Otc	-7.78	4.61746e-07	2.31199e-07
ENSMUSP00000111191	Lypla1	-3.62	0.00101444	0.00018835
ENSMUSP00000111241	Ufd1	-3.55	0.000979166	0.000182346
ENSMUSP00000111297	Diaph1	-0.56	0.598208	0.0693711
ENSMUSP00000111516	Cdh2	-5.92	1.69695e-07	1.03294e-07
ENSMUSP00000111942	Arl1	-3.73	0.000150081	3.31606e-05
ENSMUSP00000111983	Mtfr1l	-0.966	0.1021	0.0134647
ENSMUSP00000112141	Eef1d	-0.704	0.00280439	0.000481521
ENSMUSP00000112320	Ndufb11	0.599	0.0264228	0.00382943
ENSMUSP00000112324	Fetub	-0.618	0.361594	0.0437973
ENSMUSP00000112368	Usp14	0.125	0.876992	0.0984991
ENSMUSP00000112425	Sec11a	-3.5	2.13155e-05	6.03204e-06
ENSMUSP00000112451	Mrpl1	-2.49	0.00112726	0.000206456
ENSMUSP00000112468	Sgk2	-2.13	0.0168325	0.00251223
ENSMUSP00000112479	Cgnl1	-0.607	0.347522	0.0422743
ENSMUSP00000112520	Dnaja4	4.39	1.08213e-07	7.27132e-08
ENSMUSP00000112527	Fkbp8	-4.46	0.000126611	2.85438e-05
ENSMUSP00000112530	Gimap4	-3.83	7.53826e-06	2.48161e-06
ENSMUSP00000112576	Sgcg	4.09	1.49136e-06	6.16478e-07
ENSMUSP00000112598	Pvalb	12.9	9.31078e-09	1.17976e-08
ENSMUSP00000112604	Col12a1	5.16	0.0015437	0.000275257
ENSMUSP00000112606	Tpr	-2.01	0.0540641	0.00746599
ENSMUSP00000112615	Mybpc1	12.6	2.48319e-09	4.30656e-09
ENSMUSP00000112626	Mtus1	1.1	0.0895842	0.0118898
ENSMUSP00000112646	Mgst1	-8.3	1.11798e-06	4.88135e-07
ENSMUSP00000112664	Akr1c14	-9	9.06925e-09	1.15862e-08
ENSMUSP00000112666	Akr1c19	-8.69	1.64633e-10	7.86284e-10
ENSMUSP00000112678	Acot3	-3.76	0.000199052	4.25866e-05
ENSMUSP00000112699	Mybpc1.1	5.78	0.00323799	0.000545708
ENSMUSP00000112744	Ncln.1	-2.27	0.000473268	9.40591e-05
ENSMUSP00000112747	Ddah1	-9.04	3.01923e-08	2.89285e-08
ENSMUSP00000112811	Wdr61	-2.02	0.0400325	0.00563865
ENSMUSP00000112844	Sult1b1	-3.08	0.000962842	0.000179737
ENSMUSP00000112916	Chdh	-7.56	5.92776e-10	1.58638e-09
ENSMUSP00000112927	Stx4a	-1.72	0.0367276	0.00520384
ENSMUSP00000112952	Cap2	3.88	7.24049e-05	1.75603e-05
ENSMUSP00000113022	Atp5f1	0.468	0.0289646	0.00416476
ENSMUSP00000113045	Bcat2	5.54	0.000146008	3.24222e-05
ENSMUSP00000113058	Apoc3	-5.08	5.88218e-06	1.98268e-06
ENSMUSP00000113065	Mrpl40	-2.85	6.08224e-07	2.89595e-07
ENSMUSP00000113071	Msn	-1.21	0.0182187	0.00270094
ENSMUSP00000113093	Lmna	0.414	0.0456092	0.00637785
ENSMUSP00000113107	Palmd	-2.19	0.00657671	0.0010524
ENSMUSP00000113110	Hmox2	-0.872	0.357598	0.043398
ENSMUSP00000113116	Stt3a	-3.95	0.00326271	0.000549279
ENSMUSP00000113117	Snx12	-0.593	0.275251	0.033989
ENSMUSP00000113137	Abhd3	-1.28	0.0451604	0.00631794
ENSMUSP00000113158	Cbx5	-0.173	0.735594	0.0841401
ENSMUSP00000113161	Acyp1	-0.509	0.510974	0.0600627
ENSMUSP00000113209	Cbs	-6.16	2.4172e-07	1.37686e-07
ENSMUSP00000113213	Gapdh	3.7	3.5784e-09	5.55435e-09
ENSMUSP00000113262	Gsta3	-11.5	7.02874e-07	3.26156e-07
ENSMUSP00000113284	Dcps	-4.11	7.7975e-06	2.55073e-06
ENSMUSP00000113296	Hmgcs2	-9.88	1.92958e-06	7.66003e-07
ENSMUSP00000113332	Nfu1	-2.96	0.00425691	0.000703302
ENSMUSP00000113345	Vps29	-2.75	0.00587812	0.000948436
ENSMUSP00000113405	Luc7l	-0.43	0.430829	0.0514209
ENSMUSP00000113413	Apoa5	-5.26	5.88855e-07	2.82539e-07
ENSMUSP00000113430	Cox17	-0.239	0.697452	0.0801909
ENSMUSP00000113431	Rsl1d1	-3.33	1.5313e-05	4.55338e-06
ENSMUSP00000113439	Bola3	-1.12	0.220479	0.0275432
ENSMUSP00000113483	Paics	-0.861	0.0293286	0.00420736
ENSMUSP00000113514	Dnajc19	-2.54	0.0209404	0.00307652
ENSMUSP00000113526	Pfn2	5.19	0.00011951	2.72196e-05
ENSMUSP00000113527	Cdh13	5.51	4.33972e-07	2.19416e-07
ENSMUSP00000113554	Psmd4	-4.24	0.000613195	0.000119198
ENSMUSP00000113578	Tpm3	3.54	5.00378e-08	4.09858e-08
ENSMUSP00000113581	Tfam	-0.476	0.572335	0.0667698
ENSMUSP00000113591	Numb	-0.981	0.255434	0.0317058
ENSMUSP00000113596	Vwa5a	-1.74	0.104958	0.013818
ENSMUSP00000113602	Ndufb5	0.935	0.000759792	0.000144882
ENSMUSP00000113606	Serpina1e	0.335	0.18472	0.02332
ENSMUSP00000113644	Serpina10	-0.818	0.0488083	0.00678546
ENSMUSP00000113672	Cth	-7.93	4.54818e-10	1.44074e-09
ENSMUSP00000113761	Pdcd5	1.36	0.0668767	0.00907786
ENSMUSP00000113831	Ssr3	-3.27	0.000146434	3.24937e-05
ENSMUSP00000113904	Gjb1	-6.31	1.10893e-07	7.41923e-08
ENSMUSP00000113943	Romo1	-1.91	0.000284649	5.93855e-05
ENSMUSP00000113958	Qdpr	-2.27	6.75739e-05	1.6583e-05
ENSMUSP00000113966	Ttpa	-7.32	8.3959e-11	5.21281e-10
ENSMUSP00000113978	Tpm3.1	-4.94	0.000501172	9.90343e-05
ENSMUSP00000114000	Usp5	-0.301	0.279315	0.0344498
ENSMUSP00000114002	Glyat.1	-3.21	9.29243e-05	2.1706e-05
ENSMUSP00000114006	Golim4	-3.06	3.68623e-05	9.73912e-06
ENSMUSP00000114011	Entpd5	-7.09	5.31113e-07	2.60882e-07
ENSMUSP00000114014	Gng5	-3.66	6.44609e-08	4.95324e-08
ENSMUSP00000114042	Tmem30a	-6.09	4.65863e-09	6.8541e-09
ENSMUSP00000114066	Phka1	8.86	5.43564e-10	1.5202e-09
ENSMUSP00000114082	Ssbp1	-2.63	0.029222	0.00419594
ENSMUSP00000114099	Crybg2	-1.11	0.173385	0.0219964
ENSMUSP00000114100	Vps25	0.892	0.00517926	0.000843567
ENSMUSP00000114111	Mrpl24	-0.778	0.590872	0.0685972
ENSMUSP00000114112	Elovl2	-3.28	8.11707e-05	1.94283e-05
ENSMUSP00000114159	Prdx1	-1.36	2.13085e-05	6.03556e-06
ENSMUSP00000114164	Sf3a2	-1.19	0.0176776	0.00262952
ENSMUSP00000114185	Raly	-1.68	0.0107389	0.00166355
ENSMUSP00000114230	Mbp	4.72	1.5694e-05	4.6533e-06
ENSMUSP00000114299	Mtif2	0.0799	0.916081	0.102445
ENSMUSP00000114304	Aldh1l1	-11	5.08452e-08	4.14285e-08
ENSMUSP00000114345	Myl4	5.11	4.49271e-06	1.57594e-06
ENSMUSP00000114356	Dnajb4	0.372	0.668931	0.0770829
ENSMUSP00000114361	Eno1	8.51	3.47955e-09	5.51115e-09
ENSMUSP00000114382	Lpgat1	0.107	0.879275	0.0987197
ENSMUSP00000114402	Mrps25	-0.488	0.566154	0.0661233
ENSMUSP00000114434	Pa2g4	-5.32	1.36009e-05	4.11523e-06
ENSMUSP00000114478	Rps14	-1.34	0.0585654	0.0080411
ENSMUSP00000114504	Ttc38	-4.44	2.42925e-06	9.29877e-07
ENSMUSP00000114598	Nudt7	-6.48	9.67109e-07	4.30125e-07
ENSMUSP00000114631	Nudt9	0.461	0.335781	0.0409262
ENSMUSP00000114756	Ndufab1	1.56	3.95256e-06	1.40875e-06
ENSMUSP00000114839	Arpc4	-4.18	1.1248e-05	3.51996e-06
ENSMUSP00000114906	Coa7	-3.12	1.4601e-05	4.37519e-06
ENSMUSP00000115008	Hook3	-1.36	0.0191248	0.00282448
ENSMUSP00000115011	Tbl2	-2.48	0.00016404	3.5837e-05
ENSMUSP00000115045	Diablo	-2.18	0.003742	0.00062522
ENSMUSP00000115052	Ddx58	-1.83	0.00380168	0.000634508
ENSMUSP00000115062	Dsp	-0.828	0.531525	0.0622662
ENSMUSP00000115065	Cobll1.1	-3.43	4.03183e-05	1.05445e-05
ENSMUSP00000115129	Slc1a2	0.511	0.445156	0.0530085
ENSMUSP00000115169	Tmed2	-2.94	0.000157087	3.45366e-05
ENSMUSP00000115195	Otub1	-0.649	0.31713	0.0387901
ENSMUSP00000115294	Pabpn1	-2.42	0.0188123	0.00278363
ENSMUSP00000115392	Pcbd2	-5.31	2.0136e-06	7.91261e-07
ENSMUSP00000115402	Khdrbs1	-3.71	0.000126806	2.85463e-05
ENSMUSP00000115724	Fam234a	-3.16	0.000715972	0.0001372
ENSMUSP00000115729	AU022252	-3.19	7.06683e-05	1.71929e-05
ENSMUSP00000115749	Prkab2	3.06	5.42576e-06	1.84891e-06
ENSMUSP00000115803	Tmem126a	-2.43	4.17533e-05	1.08831e-05
ENSMUSP00000116108	Tcp1	-3.03	0.00443063	0.000729287
ENSMUSP00000116110	Art3	5.65	1.6033e-07	9.91482e-08
ENSMUSP00000116154	Urod	-2.89	0.00107945	0.00019852
ENSMUSP00000116492	Eef1b2	-3.74	0.0147132	0.00222156
ENSMUSP00000116524	Pgls	-0.329	0.104482	0.0137612
ENSMUSP00000116533	Ank1	-2.89	0.00264908	0.000456621
ENSMUSP00000116582	Ahnak2	-0.747	0.391558	0.0470776
ENSMUSP00000116611	Prxl2b	4.75	1.22294e-07	7.99257e-08
ENSMUSP00000116756	Sypl2	7.62	3.54339e-09	5.58377e-09
ENSMUSP00000116937	Hmgb3	-2.82	3.46785e-05	9.21705e-06
ENSMUSP00000116990	Bckdk	2.77	0.00315547	0.000532668
ENSMUSP00000117009	Pter	-3.11	0.00439613	0.000724376
ENSMUSP00000117022	Nme1	-2.25	0.086937	0.0115632
ENSMUSP00000117118	Ywhaq	-4.67	2.59684e-07	1.45254e-07
ENSMUSP00000117347	Erp29	-5.65	2.99433e-07	1.6308e-07
ENSMUSP00000117349	Aldoa.1	4.67	0.000417737	8.38276e-05
ENSMUSP00000117351	Agfg2	-2.26	0.0109681	0.0016923
ENSMUSP00000117461	Rpl12	-1.85	3.05448e-06	1.13424e-06
ENSMUSP00000117462	Rbm39	-1.69	0.00501097	0.000818735
ENSMUSP00000117569	Myh1	15.3	8.49914e-10	2.01409e-09
ENSMUSP00000117583	Micos10	0.686	0.191062	0.0240815
ENSMUSP00000117588	Ube2g1	2.01	0.000100862	2.33144e-05
ENSMUSP00000117729	Pxmp2	-4.26	5.06091e-05	1.28568e-05
ENSMUSP00000117834	Rpl29	-3.45	2.30928e-05	6.47596e-06
ENSMUSP00000117848	Sgpl1	-4.8	2.02866e-06	7.96172e-07
[truncated: 795 more rows]
