# Supplementary material for: DNA hypomethylation characterizes genes encoding tissue-dominant functional proteins in liver and skeletal muscle
Source: Sci Rep. 2023 Nov 5;13:19118. doi: 10.1038/s41598-023-46393-5 (PMC10625943; doi:10.1038/s41598-023-46393-5)
Supplement: Supplementary file 5 — Supplementary Information 5. [file 41598_2023_46393_MOESM5_ESM.xlsx]

## Sheet: README
Supplementary Data 4: TF analysis
Sheet: Tissue_TF_and_hyper/hypomethyl._CpG		Overlap of TF binding peak and hyper- and hypo- methylated CpGs.
	Column A	TF name
	Column B to G	Number of CpGs and properties(p value and q value) in each TF peak
Sheet: TF detection analysis		The result of expression analysis of TF binding genes in the liver and skeletal muscle.
	Column A	TF binding state
	Column C to F	Properties of differences of the expression level of TF-binding genes between binding state

## Sheet: Liver_TF_and_hypermethyl._CpG
TF_name	total CpG_number	CpG in TF peak	total hypermethylated CpG	hypermethylated CpG in TF peak	P-value	Q-value
Ahr	39825753	4419	33879404	496	1	1
Arid1a	39825753	1385	33879404	636	1	1
Arid1b	39825753	845	33879404	515	1	1
Arid2	39825753	1138	33879404	528	1	1
Arntl	39825753	230300	33879404	6079	1	1
Bcl6	39825753	6784	33879404	709	1	1
Biotin	39825753	871	33879404	216	1	1
Brd4	39825753	24599	33879404	400	1	1
Brd9	39825753	2732	33879404	872	1	1
Cbx5	39825753	76	33879404	70	0.0513606	1
Cebpa	39825753	389204	33879404	66992	1	1
Cebpb	39825753	380158	33879404	23934	1	1
Clock	39825753	350838	33879404	4082	1	1
Cnot1	39825753	671	33879404	328	1	1
Creb1	39825753	314918	33879404	8619	1	1
Crebbp	39825753	38004	33879404	816	1	1
Crtc2	39825753	92	33879404	76	0.794122	1
Cry1	39825753	1003	33879404	340	1	1
Ctcf	39825753	940255	33879404	252033	1	1
Ctnnb1	39825753	652	33879404	437	1	1
Cux2	39825753	2049	33879404	648	1	1
Dpf2	39825753	1205	33879404	564	1	1
E2f1	39825753	19117	33879404	962	1	1
E2f4	39825753	43321	33879404	513	1	1
Egr1	39825753	14722	33879404	1052	1	1
Ep300	39825753	30716	33879404	1085	1	1
Epitope	39825753	20400	33879404	892	1	1
Esr1	39825753	85750	33879404	1917	1	1
Ezh2	39825753	150	33879404	117	0.992352	1
Foxa1	39825753	139870	33879404	16584	1	1
Foxa2	39825753	49809	33879404	1030	1	1
Foxa3	39825753	3264	33879404	538	1	1
Gabpa	39825753	220694	33879404	1452	1	1
Gata4	39825753	31166	33879404	7393	1	1
Gps2	39825753	14634	33879404	849	1	1
Gtf2b	39825753	92216	33879404	1286	1	1
Gtf2e2	39825753	46138	33879404	913	1	1
HBx	39825753	754	33879404	427	1	1
Hcfc1	39825753	7919	33879404	841	1	1
Hdac3	39825753	42730	33879404	1945	1	1
Hnf1a	39825753	3097	33879404	251	1	1
Hnf4a	39825753	247844	33879404	12140	1	1
Hnrnpu	39825753	3051	33879404	1129	1	1
Hsf1	39825753	83070	33879404	8155	1	1
Klf6	39825753	836	33879404	322	1	1
Kmt2c	39825753	608	33879404	358	1	1
Med1	39825753	28154	33879404	821	1	1
Mybl1	39825753	181	33879404	127	1	1
Myc	39825753	1027888	33879404	38458	1	1
Nanog	39825753	82	33879404	72	0.303817	1
Ncoa2	39825753	5962	33879404	540	1	1
Ncoa3	39825753	1737	33879404	396	1	1
Ncor1	39825753	96100	33879404	2038	1	1
Ncor2	39825753	17249	33879404	1877	1	1
Nelfa	39825753	100950	33879404	771	1	1
Nfe2l2	39825753	39613	33879404	1082	1	1
Nfil3	39825753	26055	33879404	1249	1	1
Nr0b2	39825753	2974	33879404	1167	1	1
Nr1d1	39825753	273889	33879404	2671	1	1
Nr1d2	39825753	20353	33879404	937	1	1
Nr1h3	39825753	6564	33879404	801	1	1
Nr1h4	39825753	17033	33879404	1605	1	1
Nr3c1	39825753	255032	33879404	24848	1	1
Nucks1	39825753	1522	33879404	460	1	1
Onecut1	39825753	93238	33879404	6222	1	1
Pbrm1	39825753	2004	33879404	603	1	1
Pknox1	39825753	222134	33879404	11385	1	1
Pml	39825753	985	33879404	463	1	1
Ppara	39825753	170372	33879404	3446	1	1
Pparg	39825753	1984	33879404	347	1	1
Prox1	39825753	69175	33879404	1894	1	1
Rad21	39825753	364464	33879404	41186	1	1
Raly	39825753	259	33879404	166	1	1
Rara	39825753	39450	33879404	1058	1	1
Rela	39825753	41297	33879404	930	1	1
Rest	39825753	17382	33879404	1911	1	1
Rora	39825753	13415	33879404	818	1	1
Rorc	39825753	8002	33879404	652	1	1
Rxra	39825753	197094	33879404	4707	1	1
Setdb1	39825753	3205	33879404	1308	1	1
Smarca4	39825753	1215	33879404	604	1	1
Smc3	39825753	8532	33879404	992	1	1
Srebf1	39825753	2082	33879404	749	1	1
Srf	39825753	5679	33879404	993	1	1
Stag1	39825753	90036	33879404	6373	1	1
Stag2	39825753	133343	33879404	6342	1	1
Stat5a	39825753	110066	33879404	3926	1	1
Taf3	39825753	51462	33879404	652	1	1
Tbp	39825753	35747	33879404	787	1	1
Tcf3	39825753	4151	33879404	539	1	1
Tcf4	39825753	13765	33879404	833	1	1
Tead4	39825753	180243	33879404	15158	1	1
Trim28	39825753	33804	33879404	9882	1	1
Xbp1	39825753	223031	33879404	5121	1	1
Yap1	39825753	2527	33879404	1202	1	1

## Sheet: Muscle_TF_and_hypermethyl._CpG
TF_name	total CpG_number	CpG in TF peak	total hypermethylated CpG	hypermethylated CpG in TF peak	P-value	Q-value
Arntl	39825753	1080	33038623	589	1	1
Ash1l	39825753	860	33038623	497	1	1
Brd4	39825753	373614	33038623	1615	1	1
Cdc73	39825753	30905	33038623	1741	1	1
Cebpb	39825753	31946	33038623	11146	1	1
Ctcf	39825753	255366	33038623	40754	1	1
Ctr9	39825753	10955	33038623	1730	1	1
Dpf3	39825753	4982	33038623	2316	1	1
Duxbl1	39825753	64832	33038623	51313	1	1
E2f4	39825753	22938	33038623	714	1	1
Eed	39825753	741	33038623	467	1	1
Ep300	39825753	927	33038623	307	1	1
Epitope	39825753	26427	33038623	5185	1	1
Esrra	39825753	835	33038623	478	1	1
Ezh2	39825753	756	33038623	357	1	1
Fosl1	39825753	3723	33038623	1632	1	1
Foxk1	39825753	2401	33038623	559	1	1
Foxo3	39825753	4272	33038623	1481	1	1
GFP	39825753	99	33038623	87	0.11855	1
Gata4	39825753	424	33038623	350	0.61885	1
Hdac1	39825753	10380	33038623	725	1	1
Hdac2	39825753	4777	33038623	720	1	1
Hdac3	39825753	3720	33038623	651	1	1
Hdgfrp2	39825753	2739	33038623	839	1	1
Jun	39825753	37263	33038623	10273	1	1
Kdm1a	39825753	5795	33038623	959	1	1
Kdm6a	39825753	2612	33038623	890	1	1
Kmt2a	39825753	632	33038623	357	1	1
Kmt2c	39825753	595	33038623	212	1	1
Leo1	39825753	8830	33038623	1776	1	1
Max	39825753	19616	33038623	1416	1	1
Mef2a	39825753	426	33038623	347	0.813892	1
Mef2d	39825753	6720	33038623	1631	1	1
Men1	39825753	5760	33038623	1017	1	1
Myf5	39825753	983	33038623	228	1	1
Myod1	39825753	183303	33038623	55727	1	1
Myog	39825753	212716	33038623	58413	1	1
Nfe2l2	39825753	2773	33038623	1094	1	1
Nr1d1	39825753	1618	33038623	533	1	1
Paf1	39825753	5632	33038623	1102	1	1
Pax3	39825753	677	33038623	205	1	1
Pax7	39825753	12449	33038623	7620	1	1
Pbx1	39825753	106041	33038623	22819	1	1
Rbpj	39825753	184	33038623	114	1	1
Rest	39825753	16734	33038623	3261	1	1
Rtf1	39825753	1938	33038623	728	1	1
Runx1	39825753	143713	33038623	17587	1	1
Sin3a	39825753	21893	33038623	867	1	1
Sin3b	39825753	1109	33038623	538	1	1
Six4	39825753	28378	33038623	2075	1	1
Smc3	39825753	208533	33038623	15296	1	1
Snai1	39825753	2502	33038623	144	1	1
Sox3	39825753	849	33038623	193	1	1
Spin1	39825753	67953	33038623	649	1	1
Srf	39825753	15801	33038623	1025	1	1
Supt16	39825753	1720	33038623	765	1	1
Supt5	39825753	3380	33038623	598	1	1
Supt6	39825753	10677	33038623	1091	1	1
Tcf12	39825753	11035	33038623	3803	1	1
Tcf3	39825753	30924	33038623	5658	1	1
Tead1	39825753	597	33038623	421	1	1
Tead4	39825753	5226	33038623	1801	1	1
Usf1	39825753	70443	33038623	7443	1	1
Wdr5	39825753	11989	33038623	922	1	1
Wdr61	39825753	2793	33038623	911	1	1
Yy1	39825753	12307	33038623	633	1	1

## Sheet: Liver_TF_and_hypomethyl._CpG
TF_name	total CpG_number	CpG in TF peak	total hypermethylated CpG	hypermethylated CpG in TF peak	P-value	Q-value
Ahr	39825753	4419	5946923	3923	0	0
Arid1a	39825753	1385	5946923	749	1.16023e-250	1.39521e-250
Arid1b	39825753	845	5946923	330	2.39941e-65	2.62005e-65
Arid2	39825753	1138	5946923	610	7.24211e-202	8.39025e-202
Arntl	39825753	230300	5946923	224221	0	0
Bcl6	39825753	6784	5946923	6075	0	0
Biotin	39825753	871	5946923	655	0	0
Brd4	39825753	24599	5946923	24199	0	0
Brd9	39825753	2732	5946923	1860	0	0
Cbx5	39825753	76	5946923	6	0.978048	0.978048
Cebpa	39825753	389204	5946923	322212	0	0
Cebpb	39825753	380158	5946923	356224	0	0
Clock	39825753	350838	5946923	346756	0	0
Cnot1	39825753	671	5946923	343	1.48762e-106	1.66264e-106
Creb1	39825753	314918	5946923	306299	0	0
Crebbp	39825753	38004	5946923	37188	0	0
Crtc2	39825753	92	5946923	16	0.294477	0.30081
Cry1	39825753	1003	5946923	663	9.12099e-295	1.11089e-294
Ctcf	39825753	940255	5946923	688222	0	0
Ctnnb1	39825753	652	5946923	215	9.5463e-31	1.01899e-30
Cux2	39825753	2049	5946923	1401	0	0
Dpf2	39825753	1205	5946923	641	1.26235e-209	1.49904e-209
E2f1	39825753	19117	5946923	18155	0	0
E2f4	39825753	43321	5946923	42808	0	0
Egr1	39825753	14722	5946923	13670	0	0
Ep300	39825753	30716	5946923	29631	0	0
Epitope	39825753	20400	5946923	19508	0	0
Esr1	39825753	85750	5946923	83833	0	0
Ezh2	39825753	150	5946923	33	0.0132578	0.0136902
Foxa1	39825753	139870	5946923	123286	0	0
Foxa2	39825753	49809	5946923	48779	0	0
Foxa3	39825753	3264	5946923	2726	0	0
Gabpa	39825753	220694	5946923	219242	0	0
Gata4	39825753	31166	5946923	23773	0	0
Gps2	39825753	14634	5946923	13785	0	0
Gtf2b	39825753	92216	5946923	90930	0	0
Gtf2e2	39825753	46138	5946923	45225	0	0
HBx	39825753	754	5946923	327	4.12099e-78	4.55226e-78
Hcfc1	39825753	7919	5946923	7078	0	0
Hdac3	39825753	42730	5946923	40785	0	0
Hnf1a	39825753	3097	5946923	2846	0	0
Hnf4a	39825753	247844	5946923	235704	0	0
Hnrnpu	39825753	3051	5946923	1922	0	0
Hsf1	39825753	83070	5946923	74915	0	0
Klf6	39825753	836	5946923	514	2.4118e-207	2.82865e-207
Kmt2c	39825753	608	5946923	250	7.35349e-55	7.93843e-55
Med1	39825753	28154	5946923	27333	0	0
Mybl1	39825753	181	5946923	54	2.64431e-07	2.76054e-07
Myc	39825753	1027888	5946923	989430	0	0
Nanog	39825753	82	5946923	10	0.799726	0.808233
Ncoa2	39825753	5962	5946923	5422	0	0
Ncoa3	39825753	1737	5946923	1341	0	0
Ncor1	39825753	96100	5946923	94062	0	0
Ncor2	39825753	17249	5946923	15372	0	0
Nelfa	39825753	100950	5946923	100179	0	0
Nfe2l2	39825753	39613	5946923	38531	0	0
Nfil3	39825753	26055	5946923	24806	0	0
Nr0b2	39825753	2974	5946923	1807	0	0
Nr1d1	39825753	273889	5946923	271218	0	0
Nr1d2	39825753	20353	5946923	19416	0	0
Nr1h3	39825753	6564	5946923	5763	0	0
Nr1h4	39825753	17033	5946923	15428	0	0
Nr3c1	39825753	255032	5946923	230184	0	0
Nucks1	39825753	1522	5946923	1062	0	0
Onecut1	39825753	93238	5946923	87016	0	0
Pbrm1	39825753	2004	5946923	1401	0	0
Pknox1	39825753	222134	5946923	210749	0	0
Pml	39825753	985	5946923	522	3.94226e-170	4.45851e-170
Ppara	39825753	170372	5946923	166926	0	0
Pparg	39825753	1984	5946923	1637	0	0
Prox1	39825753	69175	5946923	67281	0	0
Rad21	39825753	364464	5946923	323278	0	0
Raly	39825753	259	5946923	93	6.99876e-17	7.38758e-17
Rara	39825753	39450	5946923	38392	0	0
Rela	39825753	41297	5946923	40367	0	0
Rest	39825753	17382	5946923	15471	0	0
Rora	39825753	13415	5946923	12597	0	0
Rorc	39825753	8002	5946923	7350	0	0
Rxra	39825753	197094	5946923	192387	0	0
Setdb1	39825753	3205	5946923	1897	0	0
Smarca4	39825753	1215	5946923	611	1.40285e-183	1.60567e-183
Smc3	39825753	8532	5946923	7540	0	0
Srebf1	39825753	2082	5946923	1333	0	0
Srf	39825753	5679	5946923	4686	0	0
Stag1	39825753	90036	5946923	83663	0	0
Stag2	39825753	133343	5946923	127001	0	0
Stat5a	39825753	110066	5946923	106140	0	0
Taf3	39825753	51462	5946923	50810	0	0
Tbp	39825753	35747	5946923	34960	0	0
Tcf3	39825753	4151	5946923	3612	0	0
Tcf4	39825753	13765	5946923	12932	0	0
Tead4	39825753	180243	5946923	165085	0	0
Trim28	39825753	33804	5946923	23922	0	0
Xbp1	39825753	223031	5946923	217910	0	0
Yap1	39825753	2527	5946923	1325	0	0

## Sheet: Muscle_TF_and_hypomethyl._CpG
TF_name	total CpG_number	CpG in TF peak	total hypermethylated CpG	hypermethylated CpG in TF peak	P-value	Q-value
Arntl	39825753	1080	678770	491	0	0
Ash1l	39825753	860	678770	363	0	0
Brd4	39825753	373614	678770	371999	0	0
Cdc73	39825753	30905	678770	29164	0	0
Cebpb	39825753	31946	678770	20800	0	0
Ctcf	39825753	255366	678770	214612	0	0
Ctr9	39825753	10955	678770	9225	0	0
Dpf3	39825753	4982	678770	2666	0	0
Duxbl1	39825753	64832	678770	13519	0	0
E2f4	39825753	22938	678770	22224	0	0
Eed	39825753	741	678770	274	2.84569e-278	3.07895e-278
Ep300	39825753	927	678770	620	0	0
Epitope	39825753	26427	678770	21242	0	0
Esrra	39825753	835	678770	357	0	0
Ezh2	39825753	756	678770	399	0	0
Fosl1	39825753	3723	678770	2091	0	0
Foxk1	39825753	2401	678770	1842	0	0
Foxo3	39825753	4272	678770	2791	0	0
GFP	39825753	99	678770	12	1.40598e-07	1.40598e-07
Gata4	39825753	424	678770	74	3.31971e-50	3.37079e-50
Hdac1	39825753	10380	678770	9655	0	0
Hdac2	39825753	4777	678770	4057	0	0
Hdac3	39825753	3720	678770	3069	0	0
Hdgfrp2	39825753	2739	678770	1900	0	0
Jun	39825753	37263	678770	26990	0	0
Kdm1a	39825753	5795	678770	4836	0	0
Kdm6a	39825753	2612	678770	1722	0	0
Kmt2a	39825753	632	678770	275	2.75309e-303	3.0284e-303
Kmt2c	39825753	595	678770	383	0	0
Leo1	39825753	8830	678770	7054	0	0
Max	39825753	19616	678770	18200	0	0
Mef2a	39825753	426	678770	79	1.42094e-55	1.46534e-55
Mef2d	39825753	6720	678770	5089	0	0
Men1	39825753	5760	678770	4743	0	0
Myf5	39825753	983	678770	755	0	0
Myod1	39825753	183303	678770	127576	0	0
Myog	39825753	212716	678770	154303	0	0
Nfe2l2	39825753	2773	678770	1679	0	0
Nr1d1	39825753	1618	678770	1085	0	0
Paf1	39825753	5632	678770	4530	0	0
Pax3	39825753	677	678770	472	0	0
Pax7	39825753	12449	678770	4829	0	0
Pbx1	39825753	106041	678770	83222	0	0
Rbpj	39825753	184	678770	70	1.70993e-73	1.79136e-73
Rest	39825753	16734	678770	13473	0	0
Rtf1	39825753	1938	678770	1210	0	0
Runx1	39825753	143713	678770	126126	0	0
Sin3a	39825753	21893	678770	21026	0	0
Sin3b	39825753	1109	678770	571	0	0
Six4	39825753	28378	678770	26303	0	0
Smc3	39825753	208533	678770	193237	0	0
Snai1	39825753	2502	678770	2358	0	0
Sox3	39825753	849	678770	656	0	0
Spin1	39825753	67953	678770	67304	0	0
Srf	39825753	15801	678770	14776	0	0
Supt16	39825753	1720	678770	955	0	0
Supt5	39825753	3380	678770	2782	0	0
Supt6	39825753	10677	678770	9586	0	0
Tcf12	39825753	11035	678770	7232	0	0
Tcf3	39825753	30924	678770	25266	0	0
Tead1	39825753	597	678770	176	2.50092e-159	2.66227e-159
Tead4	39825753	5226	678770	3425	0	0
Usf1	39825753	70443	678770	63000	0	0
Wdr5	39825753	11989	678770	11067	0	0
Wdr61	39825753	2793	678770	1882	0	0
Yy1	39825753	12307	678770	11674	0	0

## Sheet: DTG_detection_analysis
TF bound state (Liver_Muscle)	mean TPM (Liver)	mean TPM (Skeletal Muscle)	gene num. (Liver)	gene num. (Skeletal Muscle)	t-value	standard deviation (Liver)	standard deviation (Skeletal Muscle)	pvalue	qvalue	95% confidence interval
Arntl+Ctcf+Hdac3+Kmt2c+Smarca4_	0	1.33677	2	175536	-12.7376	0	43.9695	3.79506e-37	3.80012e-35	-1.54246	-1.13108
Cebpb+Foxa1+Nr1d1+Nr3c1+Onecut1+Tead4_	0	1.33677	2	175536	-12.7376	0	43.9695	3.79506e-37	3.32511e-35	-1.54246	-1.13108
Arntl+Foxa1+Nr3c1_	0	1.33677	3	175536	-12.7376	0	43.9695	3.79506e-37	3.54678e-35	-1.54246	-1.13108
_Cebpb+Ctcf+Fosl1+Smc3	1.33677	0	175536	2	12.7376	43.9695	0	3.79506e-37	3.12951e-35	1.13108	1.54246
_Ctcf+Myog+Tcf3	1.33677	0	175536	2	12.7376	43.9695	0	3.79506e-37	2.95565e-35	1.13108	1.54246
_Myf5+Pax3+Tcf3	1.33677	0	175536	2	12.7376	43.9695	0	3.79506e-37	2.66009e-35	1.13108	1.54246
_E2f4+Myf5+Pax3+Tcf3	1.33677	0	175536	3	12.7376	43.9695	0	3.79506e-37	2.80009e-35	1.13108	1.54246
_Cebpb+Myod1+Myog+Smc3+Tcf3	1.33677	0.00090909	175536	3	12.7285	43.9695	0.00157459	4.26608e-37	2.84784e-35	1.13016	1.54156
Ctcf+Hdac3+Nr1d1+Nr3c1+Onecut1+Tead4_	0.00090909	1.33677	2	175536	-12.7285	0.00128565	43.9695	4.26616e-37	2.71845e-35	-1.54156	-1.13016
E2f4+Foxa1+Nr1d1+Nr3c1_	0.00121212	1.33677	3	175536	-12.7252	0.00209945	43.9695	4.44784e-37	2.71099e-35	-1.54126	-1.12985
_Kdm1a+Myod1+Pax3+Smc3+Tcf3	1.33677	0.00136363	175536	2	12.7236	43.9695	0.00192847	4.54439e-37	2.65443e-35	1.1297	1.54112
_Kdm1a+Myf5+Myod1+Myog+Pax3+Tcf3	1.33677	0.00181818	175536	2	12.7184	43.9695	0.00257129	4.85662e-37	2.72333e-35	1.12923	1.54068
_Kdm1a+Tcf3	1.33677	0.0030303	175536	3	12.7034	43.9695	0.00524864	5.88747e-37	3.1744e-35	1.12796	1.53952
Clock+E2f4+Foxa1+Gata4_	0.005	1.33677	2	175536	-12.687	0.00321412	43.9695	7.25663e-37	3.76771e-35	-1.53751	-1.12603
Hdac3+Tead4_	0.00636364	1.33677	2	175536	-12.6694	0.0051426	43.9695	9.15564e-37	4.58392e-35	-1.53622	-1.12459
Gata4+Nr3c1+Tead4_	0.00727275	1.33677	2	175536	-12.638	0.0102852	43.9695	1.56543e-36	7.5673e-35	-1.53569	-1.1233
_Cebpb+Tcf3	1.33677	0.0109091	175536	3	12.5859	43.9695	0.0158505	3.13196e-36	1.46353e-34	1.11938	1.53234
Cebpb+Ctcf+E2f4+Nr3c1_	0.0184091	1.33677	4	175536	-12.5486	0.00977359	43.9695	4.23341e-36	1.91441e-34	-1.52428	-1.11244
Cebpb+Hdac3+Nr1d1+Onecut1_	0.01	1.33677	2	175536	-12.5853	0.0141421	43.9695	4.38441e-36	1.92073e-34	-1.53341	-1.12012
Cebpb+Ctcf+Gata4+Hdac3+Nr1d1+Nr3c1+Onecut1+Tead4_	0.0113636	1.33677	2	175536	-12.5559	0.0160706	43.9695	8.77855e-36	3.7292e-34	-1.53233	-1.11848
Arntl+Cebpb+Nr1d1+Onecut1_	0.019192	1.33677	9	175536	-12.4712	0.0365125	43.9695	1.26917e-35	5.23295e-34	-1.52465	-1.1105
Arntl+Clock+Ctcf+Smc3+Tead4_	0.0213636	1.33677	2	175536	-12.4825	0.0134993	43.9695	1.45101e-35	5.81179e-34	-1.52196	-1.10885
Arntl+Cebpb+Clock+Gata4+Hdac3+Nr1d1+Nr3c1+Onecut1_	0.0127273	1.33677	2	175536	-12.5246	0.017999	43.9695	2.03799e-35	7.93607e-34	-1.53129	-1.11679
Cebpb+Ctcf+Nr1d1+Srf+Tead4_	0.0148485	1.33677	3	175536	-12.4863	0.0241609	43.9695	2.28354e-35	8.65192e-34	-1.52946	-1.11438
_Myod1+Myog+Tcf3+Tead4	1.33677	0.0131818	175536	2	12.5137	43.9695	0.0186419	2.79845e-35	1.03238e-33	1.11622	1.53096
Arntl+Clock+Nfe2l2+Onecut1_	0.0395454	1.33677	2	175536	-12.3598	0.00192849	43.9695	4.46282e-35	1.60417e-33	-1.50293	-1.09151
Brd4+Cebpb+Ctcf+Onecut1+Tead4_	0.0236364	1.33677	2	175536	-12.4214	0.017999	43.9695	7.13644e-35	2.50109e-33	-1.52039	-1.10588
_Myf5+Myod1+Tcf3	1.33677	0.0316161	175536	9	12.333	43.9695	0.0408452	7.58719e-35	2.5942e-33	1.09773	1.51258
_Myod1+Pax7	1.33677	0.0285454	175536	10	12.2919	43.9695	0.0559961	1.68254e-34	5.61594e-33	1.0996	1.51685
Clock+Gata4+Onecut1+Tead4_	0.0236364	1.33677	3	175536	-12.3151	0.0326641	43.9695	1.16925e-33	3.81193e-32	-1.52224	-1.10402
Cebpb+Gata4+Nr1d1+Nr3c1+Tead4_	0.0236364	1.33677	3	175536	-12.2979	0.0341	43.9695	2.26534e-33	7.21752e-32	-1.52256	-1.10371
Arntl+Cebpb+Foxa1+Nr3c1+Tead4_	0.0218182	1.33677	3	175536	-12.2674	0.0377902	43.9695	1.29997e-32	4.04973e-31	-1.52526	-1.10464
Cebpb+Ctcf+E2f4+Nr3c1+Tead4_	0.0639394	1.33677	3	175536	-11.9555	0.0310203	43.9695	4.59734e-32	1.40106e-30	-1.4816	-1.06406
_Kdm1a+Myog	1.33677	0.0681819	175536	2	11.9436	43.9695	0.0231417	1.13551e-31	3.38688e-30	1.06027	1.47691
Cebpb+Hdac3+Nr1d1+Nr3c1+Onecut1+Tead4_	0.0758183	1.33677	10	175536	-11.7716	0.0678656	43.9695	1.32193e-31	3.86077e-30	-1.47095	-1.05096
Arntl+Cebpb+Ctcf+E2f4_	0.0772028	1.33677	13	175536	-11.7315	0.0817134	43.9695	1.96896e-31	5.63309e-30	-1.47004	-1.04909
Brd4+Cebpb+Tead4_	0.0251515	1.33677	3	175536	-12.1538	0.0435637	43.9695	7.05224e-31	1.97726e-29	-1.52351	-1.09972
Cebpb+E2f4+Foxa1+Nr1d1+Onecut1_	0.0706817	1.33677	4	175536	-11.8009	0.0445754	43.9695	7.09499e-31	1.95024e-29	-1.47653	-1.05565
Gata4+Nfe2l2_	0.0263636	1.33677	3	175536	-12.1101	0.0456632	43.9695	3.5318e-30	9.52138e-29	-1.52294	-1.09787
_Myf5+Tcf3	1.33677	0.0518939	175536	12	11.6185	43.9695	0.120805	1.58654e-29	4.19645e-28	1.06789	1.50186
E2f4+Nfe2l2+Nr1d1+Tead4_	0.0523864	1.33677	8	175536	-11.5262	0.105955	43.9695	1.14698e-27	2.97763e-26	-1.50327	-1.0655
_Fosl1+Myod1	1.33677	0.0338635	175536	4	11.8151	43.9695	0.067727	3.47243e-27	8.85071e-26	1.08599	1.51982
Cebpb+Clock+Ctcf+Gata4+Nr3c1+Onecut1_	0.214091	1.33677	2	175536	-10.6855	0.00707107	43.9695	1.23345e-26	3.08774e-25	-1.32861	-0.916751
_Myog+Nr3c1	1.33677	0.125385	175536	13	10.908	43.9695	0.13096	2.60742e-26	6.41273e-25	0.99347	1.4293
Brd4+E2f4+Foxa1+Nr1d1+Nr3c1_	0.0721819	1.33677	5	175536	-11.3353	0.0846228	43.9695	4.76039e-25	1.15059e-23	-1.48413	-1.04505
Ctcf+Nr1d1+Nr3c1+Onecut1_	0.0994545	1.33677	5	175536	-11.1436	0.0810738	43.9695	6.72183e-25	1.59714e-23	-1.45569	-1.01894
Cebpb+Ctcf+E2f4+Foxa1+Smc3_	0.188636	1.33677	2	175536	-10.6628	0.0340698	43.9695	1.60797e-23	3.75694e-22	-1.35982	-0.936449
_Cebpb+Myog	1.33677	0.112475	175536	18	10.2959	43.9695	0.237207	7.12848e-22	1.63822e-20	0.990419	1.45817
E2f4+Foxa1+Nfe2l2_	0.0772727	1.33677	5	175536	-11.0451	0.0997413	43.9695	9.63231e-22	2.17794e-20	-1.48459	-1.0344
Clock+Ctcf+Nr1d1+Nr3c1+Onecut1+Tead4_Brd4	0	15.156	3	12032	-9.55939	0	173.909	1.41308e-21	3.14437e-20	-18.2637	-12.0482
Arntl+Clock+Foxa1+Nr1d1+Nr3c1+Tead4_Brd4	0.0168182	15.156	2	12032	-9.54878	0.00192849	173.909	1.56435e-21	3.42658e-20	-18.2469	-12.0314
E2f4+Foxa1+Gata4+Tead4_Brd4	0.0231818	15.156	4	12032	-9.54447	0.0248909	173.909	1.63015e-21	3.51578e-20	-18.2406	-12.025
Cebpb+Ctcf+Foxa1+Hdac3_	0.0438637	1.33677	4	175536	-11.3668	0.0877275	43.9695	1.9127e-21	4.06265e-20	-1.51785	-1.06796
E2f4+Foxa1+Nfe2l2_Brd4	0.0772727	15.156	5	12032	-9.50689	0.0997413	173.909	2.33478e-21	4.88514e-20	-18.1877	-11.9697
Arntl+Cebpb+Clock+Gata4+Hdac3+Nr1d1+Nr3c1_Brd4	0.100455	15.156	2	12032	-9.48667	0.0996377	173.909	2.85147e-21	5.87851e-20	-18.1664	-11.9447
Cebpb+Clock+E2f4+Foxa1+Tead4_Brd4	0.164	15.156	5	12032	-9.43747	0.22193	173.909	4.54471e-21	9.23345e-20	-18.1058	-11.8781
Cebpb+Ctcf+Foxa1+Nr3c1+Tead4_Brd4	0.194091	15.156	18	12032	-9.42595	0.325375	173.909	5.03589e-21	1.00852e-19	-18.0733	-11.8505
Arntl+Ctcf+Srf_Brd4	0.177273	15.156	2	12032	-9.42302	0.161992	173.909	5.45463e-21	1.077e-19	-18.0947	-11.8628
Cebpb+Ctcf+E2f4+Tead4_Brd4	0.244752	15.156	22	12032	-9.39581	0.329294	173.909	6.69339e-21	1.30323e-19	-18.022	-11.8004
Arntl+Cebpb+Clock+Ctcf+E2f4+Nr1d1+Nr3c1+Tead4_Brd4	0.224546	15.156	4	12032	-9.38568	0.262397	173.909	7.57559e-21	1.45479e-19	-18.0499	-11.813
Arntl+E2f4+Foxa1+Nr1d1_Brd4	0.27	15.156	17	12032	-9.37346	0.37766	173.909	8.26629e-21	1.56598e-19	-17.9989	-11.773
Arntl+Cebpb+Clock+Ctcf+E2f4+Foxa1+Nr1d1+Nr3c1_Brd4	0.263333	15.156	12	12032	-9.32523	0.664788	173.909	1.34141e-20	2.5073e-19	-18.0231	-11.7622
Arntl+Clock+E2f4+Foxa1+Nr1d1+Nr3c1_Brd4	0.368485	15.156	3	12032	-9.3137	0.146635	173.909	1.45741e-20	2.68828e-19	-17.8997	-11.6753
Arntl+Clock+Ctcf+E2f4+Nr1d1_Brd4	0.372364	15.156	15	12032	-9.29154	0.517859	173.909	1.78851e-20	3.25618e-19	-17.9024	-11.6648
Arntl+Cebpb+E2f4+Foxa1+Nr1d1_Brd4	0.373676	15.156	23	12032	-9.25903	0.900225	173.909	2.43903e-20	4.38358e-19	-17.9118	-11.6528
Clock+E2f4+Foxa1_Brd4	0.386411	15.156	19	12032	-9.25213	0.811303	173.909	2.60836e-20	4.62856e-19	-17.8987	-11.6404
Arntl+Cebpb+Nr3c1+Onecut1+Tead4_Brd4	0.359546	15.156	2	12032	-9.27393	0.25263	173.909	2.79868e-20	4.90422e-19	-17.9244	-11.6684
Arntl+Cebpb+Foxa1+Nr1d1+Nr3c1_Brd4	0.402613	15.156	8	12032	-9.23444	0.557188	173.909	3.20339e-20	5.5441e-19	-17.8851	-11.6216
Arntl+Nr1d1+Nr3c1+Tead4_Brd4	0.338031	15.156	6	12032	-9.24121	0.586998	173.909	3.39354e-20	5.80157e-19	-17.9614	-11.6745
Foxa1+Srf_Brd4	0.497172	15.156	9	12032	-9.20768	0.433275	173.909	3.93065e-20	6.63885e-19	-17.7794	-11.5382
Arntl+Cebpb+Clock+Gata4+Nr1d1+Onecut1+Tead4_Brd4	0.51966	15.156	8	12032	-9.18616	0.446675	173.909	4.83848e-20	8.07488e-19	-17.7595	-11.5131
Arntl+Clock+E2f4_Brd4	0.495124	15.156	33	12032	-9.17192	1.16845	173.909	5.4513e-20	8.99059e-19	-17.7941	-11.5276
Clock+Ctcf+E2f4+Foxa1_Brd4	0.506761	15.156	16	12032	-9.16048	0.836134	173.909	6.17812e-20	1.00708e-18	-17.7839	-11.5145
Arntl+Clock+Ctcf+Nr3c1+Srf+Tead4_Brd4	0.316818	15.156	2	12032	-9.24163	0.359339	173.909	8.62049e-20	1.38905e-18	-17.9889	-11.6894
Cebpb+Nr1d1+Srf+Tead4_Brd4	0.482727	15.156	3	12032	-9.14169	0.433549	173.909	1.18543e-19	1.88842e-18	-17.8206	-11.5259
E2f4+Foxa1+Nr1d1+Tead4_Brd4	0.634909	15.156	45	12032	-9.07431	1.45585	173.909	1.33135e-19	2.09706e-18	-17.6578	-11.3843
Arntl+Cebpb+Clock+Ctcf+Nfe2l2+Nr3c1+Srf_Brd4	0.627046	15.156	4	12032	-9.08392	0.421683	173.909	1.4313e-19	2.22943e-18	-17.6644	-11.3935
Ctcf+E2f4+Tead4_Brd4	0.655799	15.156	29	12032	-9.05823	1.18974	173.909	1.55496e-19	2.39544e-18	-17.638	-11.3624
Cebpb+E2f4+Foxa1_Brd4	0.53275	15.156	40	12032	-9.06084	1.9077	173.909	1.55988e-19	2.3769e-18	-17.7868	-11.4596
Ctcf+Smc3_Brd4	0.810077	15.156	672	12032	-9.00459	4.06131	173.909	2.48236e-19	3.74187e-18	-17.4688	-11.223
Arntl+Cebpb+Clock+Ctcf+E2f4+Foxa1+Nr1d1+Nr3c1+Tead4_Brd4	0.831488	15.156	11	12032	-8.98052	0.579775	173.909	3.15752e-19	4.70896e-18	-17.4511	-11.1979
Gata4+Nr1d1_Brd4	0.514343	15.156	9	12032	-9.02025	1.04399	173.909	3.3041e-19	4.87569e-18	-17.8244	-11.4589
Arntl+Cebpb+Clock+Ctcf+Gata4_Brd4	0.651717	15.156	9	12032	-8.99473	0.882751	173.909	3.38914e-19	4.94908e-18	-17.6656	-11.3429
Arntl+Cebpb+E2f4+Foxa1+Nr1d1+Nr3c1+Tead4_Brd4	0.415909	15.156	6	12032	-9.05864	0.89685	173.909	3.52604e-19	5.09591e-18	-17.9316	-11.5486
Cebpb+Ctcf+E2f4+Foxa1+Nr1d1+Onecut1_Brd4	0.558939	15.156	6	12032	-9.00458	0.827748	173.909	4.56431e-19	6.52914e-18	-17.776	-11.4181
Gata4+Nr1d1+Nr3c1_Brd4	0.791817	15.156	7	12032	-8.93068	0.716324	173.909	5.96151e-19	8.44165e-18	-17.5174	-11.2109
Ctcf+Foxa1+Nr3c1_Brd4	0.759131	15.156	23	12032	-8.90394	1.52206	173.909	6.78863e-19	9.51675e-18	-17.5665	-11.2272
Arntl+Ctcf+E2f4+Nr1d1_Brd4	0.756923	15.156	26	12032	-8.89989	1.64366	173.909	6.98671e-19	9.69747e-18	-17.5706	-11.2275
Arntl+Cebpb+Clock+Nfe2l2+Nr1d1+Nr3c1+Onecut1_Brd4	0.713294	15.156	8	12032	-8.90324	0.970804	173.909	9.6128e-19	1.32116e-17	-17.6235	-11.2619
Arntl+Cebpb+Clock+Ctcf+Hdac3+Nr1d1_Brd4	0.901262	15.156	18	12032	-8.79423	1.43064	173.909	1.91146e-18	2.60157e-17	-17.4324	-11.0771
Arntl+Cebpb+E2f4+Foxa1_Brd4	0.916477	15.156	8	12032	-8.79327	0.932411	173.909	2.36006e-18	3.18124e-17	-17.4146	-11.0644
Cebpb+Nfe2l2+Tead4_Brd4	0.86	15.156	17	12032	-8.76387	1.58233	173.909	2.80489e-18	3.74483e-17	-17.4942	-11.0978
_Brd4	1.33677	15.156	175536	12032	-8.69721	43.9695	173.909	3.83688e-18	5.0269e-17	-16.9338	-10.7047
Brd4_	15.156	1.33677	12032	175536	8.69721	173.909	43.9695	3.83688e-18	5.07433e-17	10.7047	16.9338
Cebpb+Ctcf+E2f4+Nr1d1+Nr3c1_Brd4	0.983182	15.156	24	12032	-8.70099	1.83011	173.909	4.36967e-18	5.67194e-17	-17.3661	-10.9795
Ctcf+E2f4+Gata4+Nr1d1_Brd4	0.462728	15.156	5	12032	-8.90756	1.018	173.909	5.07281e-18	6.52422e-17	-17.9322	-11.4543
Arntl+Clock+Nr1d1+Tcf3_Brd4	1.04756	15.156	28	12032	-8.63517	2.08824	173.909	7.77694e-18	9.91112e-17	-17.3114	-10.9054
Nfe2l2+Nr1d1+Onecut1_Brd4	0.723634	15.156	2	12032	-8.9089	0.470545	173.909	7.91998e-18	1.00025e-16	-17.6146	-11.2501
Clock+Tcf3+Tead4_Brd4	0.565681	15.156	4	12032	-8.87701	0.866655	173.909	8.06846e-18	1.0099e-16	-17.8183	-11.3623
Arntl+Cebpb+E2f4+Gata4+Nr1d1+Onecut1_Brd4	0.375	15.156	2	12032	-9.07254	0.53033	173.909	8.8313e-18	1.0956e-16	-17.9853	-11.5766
Cebpb+E2f4+Foxa1+Nr1d1+Nr3c1+Tead4_Brd4	0.627349	15.156	12	12032	-8.72616	1.7609	173.909	8.95903e-18	1.1017e-16	-17.7953	-11.262
Cebpb+Hdac3+Tead4_	0.211053	1.33677	19	175536	-9.22698	0.271195	43.9695	8.97848e-18	1.09449e-16	-1.36593	-0.885503
Cebpb+Ctcf+E2f4+Nr1d1+Onecut1_Brd4	0.625342	15.156	8	12032	-8.74987	1.39758	173.909	1.15325e-17	1.39371e-16	-17.7902	-11.2711
E2f4+Nfe2l2+Nr1d1_Brd4	1.06091	15.156	15	12032	-8.60811	1.58495	173.909	1.20926e-17	1.44891e-16	-17.3057	-10.8844
Ctcf+Gata4+Nr3c1_Brd4	0.854659	15.156	16	12032	-8.6345	1.91692	173.909	1.24422e-17	1.47816e-16	-17.5497	-11.0529
Nr1d1+Nr3c1+Tead4_Brd4	1.14763	15.156	53	12032	-8.56883	2.90212	173.909	1.26993e-17	1.49602e-16	-17.213	-10.8036
Arntl+Ctcf+Tead4_Brd4	1.24321	15.156	49	12032	-8.52814	2.69096	173.909	1.79247e-17	2.094e-16	-17.1108	-10.7148
Cebpb+Ctcf+E2f4+Foxa1+Nr1d1_Brd4	0.786817	15.156	24	12032	-8.54631	2.74169	173.909	2.82321e-17	3.27088e-16	-17.6669	-11.0714
Ctcf+Foxa1_Brd4	1.31842	15.156	243	12032	-8.45395	6.34166	173.909	3.16324e-17	3.63479e-16	-17.046	-10.6291
E2f4+Foxa1+Nr1d1_Brd4	1.06744	15.156	113	12032	-8.44768	5.49989	173.909	3.61364e-17	4.11857e-16	-17.3578	-10.8192
Clock+Ctcf+E2f4+Foxa1+Nr1d1_Brd4	1.08595	15.156	22	12032	-8.47826	2.29979	173.909	4.00986e-17	4.53329e-16	-17.3244	-10.8157
Ctcf_Brd4	1.67097	15.156	10547	12032	-8.40054	25.8131	173.909	4.91622e-17	5.51351e-16	-16.6316	-10.3385
Clock+Nr1d1+Onecut1_Brd4	1.20582	15.156	10	12032	-8.48014	1.3874	173.909	5.09467e-17	5.66829e-16	-17.1769	-10.7235
Cebpb+Ctcf+Foxa1+Hdac3+Nr1d1+Nr3c1_	0.117273	1.33677	6	175536	-10.2074	0.139854	43.9695	5.43683e-17	6.00135e-16	-1.45665	-0.982341
Arntl+Hdac3+Nr1d1_Brd4	0.837	15.156	10	12032	-8.56012	1.68654	173.909	5.4898e-17	6.01247e-16	-17.6023	-11.0356
Arntl+Clock+Ctcf+Nr1d1+Smc3_Brd4	1.07205	15.156	12	12032	-8.48608	1.6998	173.909	5.70645e-17	6.2013e-16	-17.3398	-10.8281
Ctcf+E2f4+Nr3c1_Brd4	1.15444	15.156	18	12032	-8.43944	2.07331	173.909	6.1197e-17	6.59923e-16	-17.2552	-10.7478
Cebpb+Ctcf+Gata4_Brd4	1.40893	15.156	35	12032	-8.38867	2.4527	173.909	6.27453e-17	6.71454e-16	-16.9597	-10.5344
Cebpb+Clock+Ctcf+Nfe2l2+Nr1d1+Tead4_Brd4	0.937403	15.156	7	12032	-8.56153	1.30805	173.909	6.62357e-17	7.03436e-16	-17.479	-10.9581
Foxa1_Brd4	1.40346	15.156	870	12032	-8.34639	13.2343	173.909	7.75076e-17	8.16957e-16	-16.9823	-10.5227
E2f4+Nfe2l2_Brd4	1.31449	15.156	15	12032	-8.39338	1.75721	173.909	8.60113e-17	8.99823e-16	-17.0755	-10.6074
Ctcf+Foxa1+Tead4_Brd4	0.96428	15.156	24	12032	-8.4089	2.83406	173.909	9.47994e-17	9.84416e-16	-17.5022	-10.8812
Cebpb+E2f4+Foxa1+Nr1d1_Brd4	1.43191	15.156	69	12032	-8.309	3.84699	173.909	1.17467e-16	1.21083e-15	-16.962	-10.4861
Cebpb+E2f4+Tead4_Brd4	1.24373	15.156	29	12032	-8.34027	2.79214	173.909	1.21009e-16	1.23824e-15	-17.1832	-10.6413
Cebpb+Ctcf+Nfe2l2_Brd4	1.58536	15.156	69	12032	-8.28827	3.39637	173.909	1.34472e-16	1.36603e-15	-16.7802	-10.361
Cebpb+Clock+Ctcf+E2f4+Tead4_Brd4	0.887404	15.156	7	12032	-8.52662	1.41654	173.909	1.45282e-16	1.46522e-15	-17.5556	-10.9815
Ctcf+Gata4_Brd4	1.53696	15.156	79	12032	-8.24614	4.11162	173.909	1.95207e-16	1.95467e-15	-16.8566	-10.3814
Cebpb+Ctcf+Onecut1+Tead4_Brd4	1.27913	15.156	24	12032	-8.27147	2.68744	173.909	2.5639e-16	2.54911e-15	-17.1673	-10.5864
Arntl+Nr1d1+Nr3c1_Brd4	1.59116	15.156	36	12032	-8.22313	2.73305	173.909	2.61268e-16	2.57932e-15	-16.7989	-10.3307
Arntl+Cebpb+Gata4+Hdac3+Nr1d1+Nr3c1+Onecut1+Tead4_	0.0413637	1.33677	2	175536	-11.4837	0.058497	43.9695	2.88603e-16	2.82925e-15	-1.52144	-1.06937
Cebpb+E2f4+Nr1d1_Brd4	1.6799	15.156	82	12032	-8.18849	3.99641	173.909	3.09113e-16	3.00927e-15	-16.7022	-10.25
E2f4+Tead4_Brd4	1.34577	15.156	35	12032	-8.21386	3.31092	173.909	3.49846e-16	3.38233e-15	-17.1073	-10.5132
Ctcf+E2f4+Foxa1_Brd4	1.28376	15.156	78	12032	-8.19006	5.26395	173.909	3.52799e-16	3.38751e-15	-17.193	-10.5514
Clock+Ctcf+Foxa1+Nr1d1+Onecut1+Srf_Brd4	0.487273	15.156	2	12032	-8.91246	0.624825	173.909	4.087e-16	3.89757e-15	-17.9152	-11.4222
Cebpb+Ctcf+Nr1d1+Onecut1_Brd4	1.80357	15.156	26	12032	-8.13749	2.15567	173.909	5.32791e-16	5.04664e-15	-16.5694	-10.1354
E2f4+Nr1d1+Onecut1+Tead4_Brd4	0.999999	15.156	8	12032	-8.37694	1.65412	173.909	6.22555e-16	5.85731e-15	-17.4766	-10.8354
Cebpb+Ctcf+Nr3c1+Onecut1_Brd4	1.48891	15.156	25	12032	-8.14247	2.75531	173.909	7.11477e-16	6.6493e-15	-16.959	-10.3751
_Myog+Pax7	1.33677	0.223977	175536	8	9.23709	43.9695	0.167314	1.10131e-15	1.02244e-14	0.874277	1.35131
Cebpb+Ctcf+E2f4+Tead4_	0.244752	1.33677	22	175536	-8.64868	0.329294	43.9695	1.10836e-15	1.02222e-14	-1.34086	-0.843173
Cebpb+Ctcf+Onecut1_Brd4	1.82854	15.156	73	12032	-8.03133	4.18605	173.909	1.16132e-15	1.06406e-14	-16.5805	-10.0743
Arntl+Cebpb+Clock+Tcf3_Brd4	1.03714	15.156	7	12032	-8.33237	1.58197	173.909	1.48494e-15	1.35174e-14	-17.4506	-10.7871
Hdac3_Brd4	1.64401	15.156	75	12032	-7.98438	5.12502	173.909	1.86064e-15	1.68282e-14	-16.8299	-10.194
Arntl+Gata4_Brd4	1.03886	15.156	8	12032	-8.27919	1.77496	173.909	2.24344e-15	2.01603e-14	-17.47	-10.7642
Ctcf+Nr1d1_Brd4	2.44782	15.156	508	12032	-7.89521	6.26056	173.909	3.13927e-15	2.80308e-14	-15.8632	-9.55309
Cebpb+E2f4_Brd4	1.91562	15.156	101	12032	-7.89804	5.47407	173.909	3.38288e-15	3.00148e-14	-16.5268	-9.95395
Arntl+Cebpb+Hdac3+Nfe2l2+Nr1d1_Brd4	1.15221	15.156	7	12032	-8.22706	1.63883	173.909	4.30169e-15	3.7927e-14	-17.352	-10.6555
Cebpb+Ctcf+Foxa1+Nr3c1+Tead4_	0.194091	1.33677	18	175536	-8.79103	0.325375	43.9695	4.78757e-15	4.19471e-14	-1.39966	-0.8857
Arntl+Clock+Ctcf+E2f4_Brd4	1.69355	15.156	30	12032	-7.89239	3.44634	173.909	5.86055e-15	5.10292e-14	-16.8085	-10.1164
Arntl+Nr3c1_Brd4	1.90955	15.156	43	12032	-7.85289	3.77665	173.909	5.91688e-15	5.12017e-14	-16.5541	-9.93876
Arntl+Ctcf+Nr1d1+Nr3c1_Brd4	2.22209	15.156	43	12032	-7.81469	3.11462	173.909	6.87117e-15	5.90948e-14	-16.1787	-9.68909
Clock+E2f4+Foxa1+Nr1d1_Brd4	1.17348	15.156	23	12032	-7.96633	3.61141	173.909	7.72701e-15	6.60502e-14	-17.4293	-10.5357
Cebpb+Ctcf+Foxa1+Hdac3+Nr1d1+Nr3c1+Onecut1_	0.11697	1.33677	3	175536	-10.4677	0.0877274	43.9695	8.45184e-15	7.18082e-14	-1.45323	-0.986365
Arntl+Ctcf_Brd4	2.32582	15.156	290	12032	-7.76254	7.95438	173.909	9.07542e-15	7.66417e-14	-16.07	-9.59031
Nr3c1_Brd4	2.42114	15.156	1495	12032	-7.62789	20.2244	173.909	2.54562e-14	2.1369e-13	-16.0073	-9.46236
E2f4_Brd4	2.57196	15.156	555	12032	-7.62789	10.7435	173.909	2.56206e-14	2.1379e-13	-15.8178	-9.35027
Cebpb+Srf_Brd4	1.41364	15.156	16	12032	-7.85595	2.95662	173.909	2.84594e-14	2.36073e-13	-17.18	-10.3047
Hdac3+Onecut1_	0.133306	1.33677	11	175536	-9.22171	0.257275	43.9695	3.19039e-14	2.63088e-13	-1.46317	-0.943759
Foxa1+Tead4_Brd4	1.48326	15.156	46	12032	-7.67845	5.49783	173.909	3.84452e-14	3.15176e-13	-17.167	-10.1784
Foxa1+Nr1d1+Nr3c1_Brd4	1.59924	15.156	12	12032	-7.82989	2.41025	173.909	4.18161e-14	3.40817e-13	-16.9602	-10.1532
Cebpb+Ctcf+E2f4+Nr1d1_Brd4	2.1317	15.156	39	12032	-7.60822	4.03193	173.909	4.59509e-14	3.72353e-13	-16.3819	-9.66666
E2f4+Foxa1+Nr3c1_Brd4	1.29752	15.156	11	12032	-7.91596	2.46253	173.909	4.63434e-14	3.73375e-13	-17.3035	-10.4134
Arntl+Nr1d1+Tead4_Brd4	1.98323	15.156	89	12032	-7.582	6.70274	173.909	4.66917e-14	3.74032e-13	-16.5795	-9.76602
Cebpb+Ctcf+E2f4+Nr1d1+Tead4_Brd4	1.59587	15.156	33	12032	-7.67563	4.47696	173.909	4.74731e-14	3.7813e-13	-17.0279	-10.0924
Arntl+Cebpb+Clock+Ctcf+Nr1d1+Onecut1_Brd4	1.91773	15.156	22	12032	-7.67175	3.19491	173.909	4.79621e-14	3.79867e-13	-16.6253	-9.85119
Arntl+Clock+E2f4+Nr1d1+Nr3c1_Brd4	1.98989	15.156	17	12032	-7.67253	2.70684	173.909	5.53777e-14	4.36136e-13	-16.5351	-9.79707
Cebpb+E2f4+Nr1d1+Tead4_Brd4	1.55688	15.156	54	12032	-7.60489	6.07753	173.909	6.12477e-14	4.79671e-13	-17.1078	-10.0904
Arntl+Cebpb+Ctcf+Nr1d1+Nr3c1_Brd4	2.1494	15.156	41	12032	-7.53951	4.35403	173.909	8.10049e-14	6.30878e-13	-16.3905	-9.62269
Arntl+Cebpb+Nr1d1_Brd4	2.85755	15.156	209	12032	-7.47242	6.38614	173.909	8.50894e-14	6.59027e-13	-15.5246	-9.07226
Clock+E2f4+Nr3c1+Tead4_Brd4	1.16	15.156	2	12032	-8.40926	0.716104	173.909	1.22564e-13	9.4406e-13	-17.2925	-10.6995
Arntl+Cebpb+Clock+E2f4+Foxa1+Nr1d1+Nr3c1_Brd4	1.29436	15.156	5	12032	-8.05204	1.49984	173.909	1.29967e-13	9.95605e-13	-17.2596	-10.4636
Arntl+Cebpb+Nr3c1+Tead4_	0.149727	1.33677	10	175536	-9.09912	0.245055	43.9695	1.32242e-13	1.00753e-12	-1.44709	-0.926998
Ctcf+Onecut1+Tead4_Brd4	1.63844	15.156	7	12032	-7.82607	1.81327	173.909	1.63084e-13	1.23579e-12	-16.9201	-10.1149
E2f4+Nr1d1_Brd4	2.50601	15.156	130	12032	-7.35643	7.59126	173.909	2.25316e-13	1.69818e-12	-16.0212	-9.2787
Arntl+Cebpb+Foxa1_Brd4	1.42857	15.156	14	12032	-7.67228	3.10274	173.909	2.873e-13	2.15378e-12	-17.2496	-10.2053
Arntl+Cebpb+Clock+Ctcf+E2f4+Nr1d1+Srf_Brd4+Smc3	0.0865909	9.26039	8	986	-7.32843	0.060507	39.3019	4.84393e-13	3.61199e-12	-11.6303	-6.71728
Arntl+Cebpb+Clock+Hdac3+Nfe2l2+Nr1d1+Nr3c1+Onecut1_Brd4	1.44977	15.156	4	12032	-7.98479	1.31581	173.909	4.95844e-13	3.67782e-12	-17.1004	-10.3121
Cebpb+Nr1d1+Nr3c1+Onecut1+Tead4_Brd4	1.40286	15.156	7	12032	-7.81478	2.02107	173.909	5.78844e-13	4.27085e-12	-17.2275	-10.2787
Ctcf+Nr3c1_Brd4	2.75437	15.156	452	12032	-7.2156	14.1079	173.909	5.79784e-13	4.25539e-12	-15.7707	-9.03253
Cebpb+Clock+Hdac3+Tcf3+Tead4_Brd4	1.78792	15.156	7	12032	-7.68551	1.89276	173.909	6.00382e-13	4.38362e-12	-16.7972	-9.93889
Cebpb+E2f4+Foxa1+Nr1d1+Onecut1+Tead4_Brd4	1.15515	15.156	3	12032	-8.20107	1.09661	173.909	6.31598e-13	4.58765e-12	-17.3859	-10.6158
E2f4+Foxa1_Brd4	1.3171	15.156	73	12032	-7.31362	8.82469	173.909	6.42486e-13	4.64268e-12	-17.5533	-10.1245
Ctcf+Onecut1_Brd4	2.68078	15.156	109	12032	-7.21658	7.19314	173.909	6.53633e-13	4.69901e-12	-15.8646	-9.08584
Cebpb+Hdac3+Nr1d1_	0.115909	1.33677	6	175536	-9.58149	0.177004	43.9695	9.39272e-13	6.71803e-12	-1.47701	-0.964713
Arntl+Cebpb+Clock+Ctcf+E2f4+Nr1d1+Nr3c1+Onecut1_Brd4+Smc3	0.179091	9.26039	3	986	-7.23129	0.177887	39.3019	9.65254e-13	6.86882e-12	-11.5457	-6.61685
Nfe2l2_Brd4	3.08031	15.156	134	12032	-7.14332	6.79008	173.909	1.02361e-12	7.24733e-12	-15.3896	-8.76168
Foxa1+Nfe2l2+Nr1d1+Nr3c1_Brd4	1.22061	15.156	3	12032	-8.14403	1.11479	173.909	1.15787e-12	8.1567e-12	-17.3305	-10.5403
Cebpb+Ctcf+E2f4+Foxa1+Onecut1_Brd4+Smc3	0.208727	9.26039	5	986	-7.20315	0.250351	39.3019	1.16768e-12	8.18464e-12	-11.5176	-6.58569
Onecut1+Tead4_Brd4	2.1153	15.156	30	12032	-7.25059	4.65137	173.909	1.36714e-12	9.53506e-12	-16.5733	-9.50801
Clock+Nr3c1+Tead4_Brd4	2.29882	15.156	30	12032	-7.19791	4.50656	173.909	1.76438e-12	1.22447e-11	-16.3649	-9.34939
Cebpb+Foxa1+Hdac3+Onecut1_Myod1+Myog	0	6.45355	2	3344	-7.02433	0	53.1284	2.59465e-12	1.7918e-11	-8.2549	-4.65219
Cebpb+Foxa1+Nr1d1+Nr3c1+Onecut1+Tead4_Myod1+Myog	0	6.45355	2	3344	-7.02433	0	53.1284	2.59465e-12	1.78301e-11	-8.2549	-4.65219
Ctcf+E2f4+Foxa1+Nr1d1+Nr3c1+Smc3_Myod1+Myog	0	6.45355	5	3344	-7.02433	0	53.1284	2.59465e-12	1.77432e-11	-8.2549	-4.65219
Arntl+Clock+Ctcf+Nr1d1+Onecut1+Smc3_Myod1+Myog	0.00181818	6.45355	2	3344	-7.02235	0.00128565	53.1284	2.6312e-12	1.79058e-11	-8.25308	-4.65038
Arntl+Cebpb+Hdac3_Myod1+Myog	0.00272727	6.45355	2	3344	-7.02133	0.00385695	53.1284	2.65014e-12	1.79475e-11	-8.25218	-4.64946
Cebpb+Nfe2l2_Brd4	3.02127	15.156	117	12032	-7.00995	7.51685	173.909	2.84208e-12	1.91549e-11	-15.5287	-8.74071
Arntl+Cebpb+Clock+E2f4_Brd4	1.7687	15.156	14	12032	-7.37669	3.30425	173.909	2.94849e-12	1.9777e-11	-16.9631	-9.81144
Arntl+Cebpb+Clock+Ctcf+Foxa1+Gata4+Nr1d1_Myod1+Myog	0.0163636	6.45355	2	3344	-7.00594	0.0167134	53.1284	2.95363e-12	1.97171e-11	-8.23869	-4.63568
Arntl+Clock+Ctcf+Hdac3_Brd4+Smc3	0.317532	9.26039	7	986	-7.04936	0.547293	39.3019	3.51121e-12	2.33282e-11	-11.4325	-6.45318
Cebpb+Hdac3+Nr1d1+Nr3c1+Onecut1+Tead4_Myod1+Myog	0.0758183	6.45355	10	3344	-6.93992	0.0678656	53.1284	4.69117e-12	3.10207e-11	-8.17957	-4.57589
Arntl+Clock+Ctcf+Nr1d1+Onecut1_	0.17039	1.33677	7	175536	-8.98695	0.202025	43.9695	5.08604e-12	3.34739e-11	-1.42705	-0.905706
E2f4+Nr1d1+Srf_Myod1+Myog	0.0830304	6.45355	6	3344	-6.92801	0.0932458	53.1284	5.09662e-12	3.33868e-11	-8.17341	-4.56762
Arntl+Cebpb+Clock+Foxa1+Hdac3+Nfe2l2+Nr1d1+Nr3c1+Tead4_Myod1+Myog	0.0922728	6.45355	2	3344	-6.92286	0.022499	53.1284	5.28394e-12	3.44529e-11	-8.1629	-4.55965
Clock+Ctcf+E2f4+Nr1d1_Brd4	2.15072	15.156	19	12032	-7.16919	3.84253	173.909	5.31537e-12	3.44974e-11	-16.5743	-9.43619
Cebpb+Gata4+Hdac3+Nr1d1+Nr3c1+Onecut1+Tead4_Myod1+Myog	0.100606	6.45355	3	3344	-6.89766	0.112335	53.1284	6.3297e-12	4.08912e-11	-8.1588	-4.54708
Cebpb+E2f4+Nr1d1+Nr3c1+Tead4_Brd4	2.05317	15.156	31	12032	-7.07183	5.33828	173.909	6.62354e-12	4.25932e-11	-16.745	-9.46062
Arntl+Cebpb+Ctcf+Nfe2l2+Nr1d1_Brd4+Smc3	0.537727	9.26039	2	986	-6.95056	0.129208	39.3019	6.67791e-12	4.27467e-11	-11.1854	-6.25991
Arntl+Cebpb+Tead4_Brd4	3.03037	15.156	24	12032	-6.96798	3.51429	173.909	6.96434e-12	4.43776e-11	-15.5417	-8.70947
Cebpb+Nr3c1+Tead4_Brd4	3.23003	15.156	108	12032	-6.88223	7.26823	173.909	7.03487e-12	4.46242e-11	-15.3236	-8.52835
Cebpb+Clock+Ctcf+E2f4+Foxa1+Nr1d1+Nr3c1_Brd4	2.16463	15.156	11	12032	-7.25864	2.75427	173.909	7.17074e-12	4.52812e-11	-16.5193	-9.46344
Arntl+Gata4+Tead4_Myod1+Myog	0.135455	6.45355	2	3344	-6.87254	0.0462837	53.1284	7.49592e-12	4.71223e-11	-8.12059	-4.5156
Cebpb+Nr1d1_Brd4	3.84028	15.156	579	12032	-6.82337	11.7028	173.909	9.31483e-12	5.82953e-11	-14.5664	-8.06502
Arntl+Cebpb+Clock+Ctcf+Gata4+Nfe2l2+Nr1d1+Nr3c1+Tead4_Brd4	1.52625	15.156	8	12032	-7.51665	2.48883	173.909	9.32176e-12	5.80794e-11	-17.2183	-10.0412
Arntl+Brd4+Cebpb+Clock+Nfe2l2+Nr1d1+Nr3c1_Myod1+Myog	0.147576	6.45355	3	3344	-6.83885	0.1358	53.1284	9.5689e-12	5.93554e-11	-8.11392	-4.49802
Tead4_Brd4	3.21354	15.156	860	12032	-6.79279	22.2812	173.909	1.15964e-11	7.16152e-11	-15.3887	-8.49621
Cebpb+Hdac3+Tead4_Myod1+Myog	0.211053	6.45355	19	3344	-6.77909	0.271195	53.1284	1.42266e-11	8.74727e-11	-8.04797	-4.43702
Clock+Nfe2l2+Onecut1_Brd4	1.65152	15.156	6	12032	-7.5388	2.04234	173.909	1.69552e-11	1.03795e-10	-17.056	-9.95296
Cebpb+Ctcf+E2f4_Brd4+Smc3	0.687196	9.26039	83	986	-6.79892	1.39541	39.3019	1.79877e-11	1.09636e-10	-11.0476	-6.09879
Arntl+Ctcf+Nr1d1+Nr3c1+Tead4_Brd4	1.86264	15.156	11	12032	-7.24095	3.06981	173.909	2.00218e-11	1.21506e-10	-16.9201	-9.66656
Arntl+Cebpb+Ctcf+E2f4+Foxa1+Nr1d1_Myod1+Myog	0.218312	6.45355	7	3344	-6.71357	0.359791	53.1284	2.29763e-11	1.38835e-10	-8.05635	-4.41412
Arntl+E2f4+Foxa1+Nr1d1_	0.27	1.33677	17	175536	-7.65825	0.37766	43.9695	2.65228e-11	1.59577e-10	-1.3437	-0.789837
Cebpb+Clock+Ctcf+Nr1d1+Srf_Brd4	1.89642	15.156	16	12032	-7.08357	3.98046	173.909	2.79619e-11	1.67516e-10	-16.9524	-9.56676
Foxa1+Nr1d1_Brd4	2.82651	15.156	56	12032	-6.74112	6.82401	173.909	2.89067e-11	1.7244e-10	-15.9193	-8.73962
Ctcf_Myod1+Myog+Pax3+Tcf3	1.67097	0.00090909	10547	5	6.64434	25.8131	0.00203279	3.19595e-11	1.89843e-10	1.17736	2.16275
Ctcf_Cebpb+Myod1+Myog+Smc3+Tcf3	1.67097	0.00090909	10547	3	6.64434	25.8131	0.00157459	3.19595e-11	1.89042e-10	1.17736	2.16275
Cebpb+Clock+Ctcf+Nr3c1+Tead4_Brd4	2.50196	15.156	38	12032	-6.79591	6.01904	173.909	3.20739e-11	1.88921e-10	-16.3127	-8.99531
Ctcf_Pax3+Tcf3	1.67097	0.00181817	10547	2	6.6406	25.8131	0.00257129	3.27791e-11	1.92267e-10	1.17644	2.16185
Arntl+Cebpb+Hdac3_Ctcf	0.00272727	1.67097	2	10547	-6.63676	0.00385695	25.8131	3.3639e-11	1.96489e-10	-2.16096	-1.17552
Cebpb+Ctcf+Foxa1+Hdac3+Nr1d1+Nr3c1+Onecut1_Myog	0.11697	4.98059	3	1746	-6.64965	0.0877274	30.4888	3.92968e-11	2.28585e-10	-6.29817	-3.42908
Arntl+Clock+Nr1d1+Onecut1+Tead4_Brd4	2.24432	15.156	20	12032	-6.91842	4.40297	173.909	4.03253e-11	2.33598e-10	-16.5878	-9.23551
Arntl+Cebpb+Clock+Ctcf+Gata4_Brd4+Smc3	0.651717	9.26039	9	986	-6.69545	0.882751	39.3019	4.05623e-11	2.34004e-10	-11.1325	-6.08482
Cebpb_Pax7+Tcf3	4.29536	0.040909	3296	5	6.6168	36.8823	0.0594672	4.26701e-11	2.45155e-10	2.99378	5.51513
Clock+Ctcf_Tcf3	10.627	0.806529	966	468	6.66711	45.5003	3.52151	4.33106e-11	2.47819e-10	6.92995	12.711
Gata4_Brd4	2.56397	15.156	170	12032	-6.61597	13.7293	173.909	4.94571e-11	2.81839e-10	-16.325	-8.85897
Arntl+Cebpb+Clock+Ctcf+Foxa1+Nfe2l2+Nr1d1+Nr3c1_Brd4	0.888865	15.156	4	12032	-7.94113	1.69014	173.909	5.49724e-11	3.12e-10	-17.8595	-10.6747
Arntl+Clock+Ctcf+E2f4+Nr1d1_Myod1+Myog	0.372364	6.45355	15	3344	-6.55003	0.517859	53.1284	6.6937e-11	3.78374e-10	-7.90155	-4.26081
Arntl+Clock+Ctcf+Nr1d1+Nr3c1+Srf_	0.0693939	1.33677	3	175536	-10.3097	0.11088	43.9695	6.78757e-11	3.82139e-10	-1.51952	-1.01523
Arntl+Cebpb+Ctcf+E2f4+Nr1d1+Nr3c1_Myod1+Myog	0.320519	6.45355	7	3344	-6.55819	0.461752	53.1284	6.85157e-11	3.842e-10	-7.967	-4.29906
Ctcf_Myod1+Pax7	1.67097	0.0285454	10547	10	6.51828	25.8131	0.0559961	7.44301e-11	4.15701e-10	1.14851	2.13633
Arntl+Clock+Ctcf+E2f4+Gata4_Brd4	2.36636	15.156	10	12032	-7.00979	2.85529	173.909	7.71838e-11	4.2937e-10	-16.3949	-9.18431
Arntl+Clock+Ctcf+Tead4_Brd4	2.85038	15.156	41	12032	-6.62327	6.20227	173.909	8.6571e-11	4.79688e-10	-15.9554	-8.65577
Ctcf_E2f4+Myog+Srf	1.67097	0.0334546	10547	5	6.48667	25.8131	0.0524973	9.24122e-11	5.10037e-10	1.14267	2.13236
Cebpb+Hdac3+Tead4_Myog	0.211053	4.98059	19	1746	-6.51307	0.271195	30.4888	9.57932e-11	5.26625e-10	-6.20581	-3.33327
Clock+Foxa1+Tead4_Brd4	1.18891	15.156	5	12032	-7.64433	2.03062	173.909	1.21351e-10	6.64523e-10	-17.6157	-10.3184
Clock+Tcf3_Brd4	3.48354	15.156	38	12032	-6.47905	5.27399	173.909	1.73714e-10	9.47562e-10	-15.2095	-8.13533
Ctcf_Myf5+Tcf3	1.67097	0.0518939	10547	12	6.38042	25.8131	0.120805	1.86319e-10	1.01238e-09	1.12164	2.1165
Cebpb+Gata4+Hdac3+Nr1d1+Nr3c1+Onecut1+Tead4_	0.100606	1.33677	3	175536	-10.02	0.112335	43.9695	1.88812e-10	1.02197e-09	-1.48967	-0.982658
Cebpb+Clock+Onecut1+Tcf3_Brd4	1.12655	15.156	5	12032	-7.62939	2.08298	173.909	1.99222e-10	1.07417e-09	-17.707	-10.3519
Cebpb+Clock+Ctcf+Gata4+Nr1d1_Brd4+Smc3	0.702364	9.26039	15	986	-6.45924	1.68313	39.3019	2.14789e-10	1.15366e-09	-11.16	-5.95607
Cebpb_Brd4	4.29536	15.156	3296	12032	-6.34876	36.8823	173.909	2.23363e-10	1.19513e-09	-14.2137	-7.5075
Arntl+Cebpb+E2f4+Nr1d1_Brd4	2.70661	15.156	30	12032	-6.55503	5.72711	173.909	2.30479e-10	1.22852e-09	-16.1863	-8.71248
Ctcf_Cebpb+Myod1+Myog+Smc3	1.67097	0.0531818	10547	4	6.34818	25.8131	0.0841045	2.51171e-10	1.33374e-09	1.1181	2.11747
Nr1d1+Tead4_Brd4	3.39564	15.156	205	12032	-6.34696	13.7302	173.909	2.59494e-10	1.37274e-09	-15.3937	-8.12697
Cebpb+Foxa1+Hdac3+Tead4_	0.0927273	1.33677	3	175536	-10.0426	0.113996	43.9695	2.82297e-10	1.48775e-09	-1.49912	-0.988964
Cebpb+Gata4+Hdac3+Nr1d1+Nr3c1+Tead4_Myod1+Myog	0.363636	6.45355	3	3344	-6.43425	0.393995	53.1284	2.83129e-10	1.48655e-09	-7.94934	-4.23049
Arntl+Cebpb+Clock+Ctcf+Gata4+Nr3c1_Brd4+Smc3	0.747725	9.26039	2	986	-6.59219	0.449331	39.3019	3.18562e-10	1.66635e-09	-11.0577	-5.96767
Clock+Ctcf_	10.627	1.33677	966	175536	6.32976	45.5003	43.9695	3.73942e-10	1.94876e-09	6.40999	12.1704
Cebpb+Clock+Foxa1+Gata4_Brd4	2.17554	15.156	21	12032	-6.63627	5.24942	173.909	4.18738e-10	2.17413e-09	-16.8418	-9.11913
_Brd4+Smc3	1.33677	9.26039	175536	986	-6.30852	43.9695	39.3019	4.22596e-10	2.18606e-09	-10.3884	-5.45888
Cebpb+Clock+E2f4+Nfe2l2+Tead4_Myog	0.240909	4.98059	3	1746	-6.34336	0.278716	30.4888	4.30942e-10	2.22104e-09	-6.20698	-3.27239
Arntl+Cebpb+Nr1d1+Onecut1+Tead4_Brd4	2.18486	15.156	26	12032	-6.54531	6.06255	173.909	5.29164e-10	2.71728e-09	-16.8799	-9.0623
Arntl+Cebpb+Ctcf+Gata4+Nr3c1+Onecut1+Tead4_Brd4+Smc3	0.671818	9.26039	4	986	-6.49258	0.856277	39.3019	5.38124e-10	2.7532e-09	-11.1954	-5.98177
Cebpb+Ctcf+Smc3_Myod1+Myog	0.581533	6.45355	35	3344	-6.22054	1.28253	53.1284	5.67957e-10	2.89527e-09	-7.72295	-4.02108
Cebpb+Gata4+Nr1d1+Nr3c1+Onecut1+Tead4_Myod1+Myog	0.384182	6.45355	5	3344	-6.31639	0.629384	53.1284	6.12788e-10	3.11249e-09	-7.95745	-4.18128
Ctcf+Nr1d1+Nr3c1_Brd4	3.20159	15.156	31	12032	-6.33167	5.70795	173.909	7.66445e-10	3.87889e-09	-15.6681	-8.24071
E2f4+Foxa1+Nr1d1+Tead4_Myod1+Myog	0.634909	6.45355	45	3344	-6.16364	1.45585	53.1284	8.05525e-10	4.06201e-09	-7.66964	-3.96764
Nr1d1+Nr3c1_Brd4	4.1076	15.156	106	12032	-6.12514	8.85629	173.909	1.10466e-09	5.5505e-09	-14.586	-7.51072
Ctcf+E2f4+Foxa1+Tead4_Myod1+Myog	0.354545	6.45355	8	3344	-6.22454	0.963264	53.1284	1.14478e-09	5.73153e-09	-8.02484	-4.17317
Arntl+Ctcf+Tead4_Brd4+Smc3	1.24321	9.26039	49	986	-6.1231	2.69096	39.3019	1.31796e-09	6.57512e-09	-10.5865	-5.44782
Ctcf_Cebpb+Myog	1.67097	0.112475	10547	18	6.05258	25.8131	0.237207	1.53839e-09	7.64757e-09	1.05368	2.0633
Ctcf+Smc3_Myod1+Myog	0.810077	6.45355	672	3344	-6.0552	4.06131	53.1284	1.54961e-09	7.67613e-09	-7.47079	-3.81615
Arntl+Cebpb+Ctcf+Tead4_Brd4	2.78419	15.156	15	12032	-6.45931	4.1621	173.909	1.60215e-09	7.90845e-09	-16.1584	-8.58517
Ctcf_Kdm1a+Smc3	1.67097	0.12	10547	16	6.0244	25.8131	0.222819	1.83912e-09	9.04633e-09	1.04624	2.0557
Cebpb+Ctcf+Nr1d1_Brd4	4.12964	15.156	424	12032	-6.02021	18.8826	173.909	1.86318e-09	9.1326e-09	-14.617	-7.43571
Arntl+Brd4+Ctcf+Foxa1+Nr3c1+Smarca4_Nr1d1	0	4.76416	3	834	-6.06829	0	22.6727	1.96121e-09	9.57964e-09	-6.30516	-3.22317
Ctcf+Foxa1_Brd4+Smc3	1.31842	9.26039	243	986	-6.03456	6.34166	39.3019	2.14585e-09	1.04451e-08	-10.5242	-5.35979
Arntl+Foxa1_Myod1+Myog	0.602727	6.45355	20	3344	-6.02705	1.40206	53.1284	2.2033e-09	1.06876e-08	-7.75535	-3.94629
Cebpb+Ctcf+E2f4+Foxa1+Onecut1+Tead4_Myog	0.441591	4.98059	4	1746	-6.05349	0.345416	30.4888	2.32877e-09	1.12573e-08	-6.0112	-3.0668
Cebpb+Ctcf+E2f4+Foxa1_Brd4	2.48139	15.156	38	12032	-6.20867	7.9274	173.909	2.42286e-09	1.16719e-08	-16.6966	-8.65259
Cebpb+Ctcf+Gata4+Nr3c1+Onecut1_	0.328182	1.33677	2	175536	-8.64681	0.0719962	43.9695	2.45866e-09	1.18038e-08	-1.24769	-0.769482
Cebpb+Ctcf+E2f4+Hdac3+Nr1d1+Nr3c1_Brd4	0.739545	15.156	2	12032	-8.24053	1.04587	173.909	2.45959e-09	1.1768e-08	-17.9833	-10.8496
Ctcf+Nr1d1+Tead4_Brd4	3.7812	15.156	126	12032	-6.00047	11.6644	173.909	2.54221e-09	1.21219e-08	-15.0936	-7.65594
Arntl+Cebpb+Foxa1+Nr1d1+Nr3c1+Onecut1_Myod1+Myog	0.698637	6.45355	6	3344	-6.01738	0.650752	53.1284	2.87373e-09	1.36562e-08	-7.63267	-3.87715
Ctcf_Brd4+Smc3	1.67097	9.26039	10547	986	-5.94496	25.8131	39.3019	3.74313e-09	1.77276e-08	-10.0944	-5.08446
_Cebpb+Myod1+Myog+Tcf3	1.33677	0.154886	175536	8	8.1324	43.9695	0.284353	3.87001e-09	1.82668e-08	0.88531	1.47846
Arntl+Cebpb+Clock+Ctcf+Nr1d1+Srf_	0.100364	1.33677	5	175536	-9.02827	0.196736	43.9695	4.22823e-09	1.98907e-08	-1.51939	-0.953426
Nr1d1_Brd4	4.76416	15.156	834	12032	-5.87377	22.6727	173.909	4.39612e-09	2.06113e-08	-13.8598	-6.92384
Arntl+Clock+Ctcf+Foxa1_Brd4+Smc3	1.53991	9.26039	29	986	-5.92178	1.96524	39.3019	4.48679e-09	2.09662e-08	-10.2791	-5.16184
Cebpb+Nr1d1_Ctcf+Smc3	3.84028	0.810077	579	672	5.93035	11.7028	4.06131	4.75575e-09	2.21493e-08	2.02699	4.03341
Cebpb+Nr1d1_Tcf3	3.84028	0.806529	579	468	5.91521	11.7028	3.52151	5.17195e-09	2.40079e-08	2.0268	4.04069
Arntl+Ctcf+Nr1d1_Brd4	4.11393	15.156	193	12032	-5.85161	14.2161	173.909	5.66081e-09	2.61904e-08	-14.7427	-7.34137
Arntl+Cebpb+Clock+Ctcf+Nfe2l2+Nr1d1+Tead4_Brd4	3.05174	15.156	12	12032	-6.31073	3.73932	173.909	6.1002e-09	2.81305e-08	-15.9057	-8.30282
Arntl+Cebpb+Clock+Ctcf+Nr1d1_Tcf3	9.93459	0.806529	398	468	5.88406	30.7779	3.52151	8.38517e-09	3.85406e-08	6.07843	12.1777
Cebpb_Ctcf+E2f4+Smc3	4.29536	0.32	3296	3	5.93269	36.8823	0.32996	8.65537e-09	3.96525e-08	2.65641	5.29431
Ctcf+Gata4_Brd4+Smc3	1.53696	9.26039	79	986	-5.78804	4.11162	39.3019	9.44608e-09	4.3134e-08	-10.3418	-5.10502
Cebpb+Ctcf+E2f4_Myog	0.687196	4.98059	83	1746	-5.75864	1.39541	30.4888	9.92692e-09	4.51825e-08	-5.75563	-2.83116
Cebpb_E2f4+Srf	4.29536	0.35495	3296	9	5.79973	36.8823	0.663322	1.06842e-08	4.8472e-08	2.60613	5.27469
Clock+E2f4+Foxa1+Tcf3_Myod1+Myog	0.607403	6.45355	7	3344	-5.89266	0.99062	53.1284	1.09787e-08	4.96474e-08	-7.79915	-3.89314
Clock+Ctcf+Nr3c1+Tead4_Brd4	3.80007	15.156	26	12032	-5.91311	5.52604	173.909	1.12545e-08	5.07308e-08	-15.1387	-7.57313
Ctcf+E2f4+Foxa1_Brd4+Smc3	1.28376	9.26039	78	986	-5.75391	5.26395	39.3019	1.19735e-08	5.37986e-08	-10.6974	-5.25585
Ctcf+Nr1d1+Nr3c1+Onecut1+Tead4_Brd4	1.20424	15.156	6	12032	-7.08774	2.85768	173.909	1.33028e-08	5.95807e-08	-17.9287	-9.97481
Cebpb+Clock+Ctcf_Tcf3	10.0042	0.806529	449	468	5.7418	33.7676	3.52151	1.70928e-08	7.63113e-08	6.04973	12.3457
Arntl+Cebpb+Clock+Ctcf+Nfe2l2+Nr1d1+Nr3c1_Brd4	3.20476	15.156	38	12032	-5.84323	7.96528	173.909	1.73298e-08	7.71242e-08	-15.9811	-7.92134
Cebpb+Ctcf+Foxa1+Hdac3+Nfe2l2+Nr1d1+Tead4_Myod1+Myog	0.389091	6.45355	2	3344	-6.23162	0.453834	53.1284	1.83197e-08	8.12713e-08	-8.00009	-4.12882
Cebpb+Ctcf+Nr3c1+Onecut1_Brd4+Smc3	1.48891	9.26039	25	986	-5.68271	2.75531	39.3019	2.148e-08	9.49909e-08	-10.4578	-5.08521
Nr1d1_Ctcf+Myod1+Smc3	4.76416	0.294727	834	5	5.65379	22.6727	0.206807	2.16419e-08	9.54058e-08	2.91776	6.02111
Cebpb+E2f4+Foxa1_Myog	0.53275	4.98059	40	1746	-5.63343	1.9077	30.4888	2.27473e-08	9.99643e-08	-5.99713	-2.89856
Cebpb+Ctcf+Nr1d1+Onecut1_Brd4+Smc3	1.80357	9.26039	26	986	-5.64442	2.15567	39.3019	2.2941e-08	1.00501e-07	-10.05	-4.86364
Cebpb+Ctcf+E2f4+Nr1d1+Nr3c1+Tead4_Brd4	1.31591	15.156	4	12032	-7.28615	2.09232	173.909	2.51398e-08	1.0979e-07	-17.7066	-9.97353
Ctcf+Smc3_Myog	0.810077	4.98059	672	1746	-5.58837	4.06131	30.4888	2.62356e-08	1.1422e-07	-5.63414	-2.70689
Arntl+Ctcf+E2f4_Brd4	1.66772	15.156	8	12032	-6.6511	3.5766	173.909	2.97523e-08	1.29129e-07	-17.5698	-9.40673
Cebpb+Clock+Ctcf+Foxa1+Nr1d1_Brd4	4.07795	15.156	12	12032	-5.89173	3.50155	173.909	3.04777e-08	1.3187e-07	-14.7976	-7.3584
_Myod1+Myog	1.33677	6.45355	175536	3344	-5.53335	43.9695	53.1284	3.37727e-08	1.45676e-07	-6.92983	-3.30373
Clock+Gata4+Nr1d1_Brd4	2.97679	15.156	17	12032	-5.96931	5.29488	173.909	3.51601e-08	1.51195e-07	-16.2263	-8.13209
Ctcf_Cebpb+Myod1+Myog+Tcf3	1.67097	0.154886	10547	8	5.60041	25.8131	0.284353	4.26116e-08	1.82678e-07	0.983704	2.04846
Arntl+Clock+Nr1d1_Brd4	5.39484	15.156	529	12032	-5.46082	18.9863	173.909	4.89611e-08	2.09259e-07	-13.2651	-6.25715
Arntl+Cebpb+Clock+Ctcf+Nr1d1_	9.93459	1.33677	398	175536	5.56017	30.7779	43.9695	4.93044e-08	2.10086e-07	5.5579	11.6377
Arntl+Foxa1_Myog	0.602727	4.98059	20	1746	-5.5126	1.40206	30.4888	5.28135e-08	2.24356e-07	-5.93757	-2.81816
Arntl+Cebpb+Gata4_Clock	0	15.5663	2	1936	-5.45507	0	125.556	5.52378e-08	2.33946e-07	-21.1626	-9.96994
Arntl+Brd4+Cebpb+E2f4+Foxa1+Nr3c1_Clock	0.0025	15.5663	4	1936	-5.45419	0.00291051	125.556	5.55069e-08	2.34377e-07	-21.1601	-9.96744
Arntl+Srf+Tead4_Clock	0.00386362	15.5663	4	1936	-5.45371	0.00772725	125.556	5.56553e-08	2.34298e-07	-21.1588	-9.96607
Clock_Brd4+Cebpb+Nr3c1+Pax7	15.5663	0.0163637	1936	2	5.44925	125.556	0.0231417	5.70486e-08	2.39445e-07	9.95348	21.1464
Cebpb+Ctcf+Nr1d1+Tead4_Brd4	4.51273	15.156	117	12032	-5.46547	12.2307	173.909	5.85168e-08	2.44874e-07	-14.4647	-6.82179
Arntl+Ctcf+E2f4+Nr1d1+Tead4_Clock	0.040303	15.5663	3	1936	-5.44079	0.037365	125.556	5.97806e-08	2.49418e-07	-21.1225	-9.92947
Foxa1+Onecut1+Tead4_Myog	0.266818	4.98059	2	1746	-6.06734	0.377338	30.4888	6.04359e-08	2.51404e-07	-6.26341	-3.16414
Arntl+Gata4+Nr1d1_Clock	0.109848	15.5663	6	1936	-5.4149	0.173684	125.556	6.89508e-08	2.85976e-07	-21.0545	-9.85837
Clock_Ctcf+Myod1+Myog+Tcf3	15.5663	0.11	1936	5	5.4125	125.556	0.245967	6.98617e-08	2.88899e-07	9.85579	21.0568
Arntl+Clock+Nr1d1_Ctcf+Smc3	5.39484	0.810077	529	672	5.45657	18.9863	4.06131	7.2671e-08	2.99632e-07	2.93442	6.23511
Cebpb+Nr1d1+Tead4_Brd4	4.95059	15.156	193	12032	-5.39784	14.3089	173.909	7.54546e-08	3.10197e-07	-13.9132	-6.49755
Arntl+Ctcf+E2f4+Foxa1+Gata4_Clock	0.194091	15.5663	4	1936	-5.38034	0.285167	125.556	8.33568e-08	3.41681e-07	-20.9755	-9.76887
Arntl+Cebpb+Ctcf+E2f4+Foxa1+Nr1d1_Clock	0.218312	15.5663	7	1936	-5.37247	0.359791	125.556	8.70059e-08	3.556e-07	-20.9507	-9.74528
Cebpb+Clock+Ctcf_	10.0042	1.33677	449	175536	5.42719	33.7676	43.9695	9.3561e-08	3.81279e-07	5.5289	11.806
Nr1d1_E2f4+Srf	4.76416	0.35495	834	9	5.40588	22.6727	0.663322	9.39735e-08	3.8185e-07	2.8073	6.01113
Nfe2l2+Nr1d1_Brd4	3.56223	15.156	20	12032	-5.66957	5.77579	173.909	1.01937e-07	4.13011e-07	-15.6429	-7.54462
Arntl+Clock+Ctcf+E2f4_Brd4+Smc3	1.69355	9.26039	30	986	-5.40147	3.44634	39.3019	1.03485e-07	4.18077e-07	-10.3194	-4.81433
Cebpb+Clock+Ctcf_Brd4+Nr1d1	10.0042	1.10229	449	21	5.38972	33.7676	1.98917	1.1293e-07	4.54923e-07	5.65621	12.1476
Cebpb+Clock+Ctcf+Gata4+Nr1d1+Nr3c1+Tead4_Brd4	2.53545	15.156	8	12032	-6.24123	3.54999	173.909	1.1515e-07	4.62534e-07	-16.6883	-8.55275
Arntl+Clock+Nr1d1+Tead4_Brd4	3.62954	15.156	77	12032	-5.38716	12.6075	173.909	1.27557e-07	5.10909e-07	-15.7338	-7.31912
Ctcf+Nr1d1_Brd4+Smc3	2.44782	9.26039	508	986	-5.31369	6.26056	39.3019	1.30456e-07	5.21029e-07	-9.32822	-4.29692
Arntl+Clock+Gata4+Nr1d1+Nr3c1+Tcf3_Brd4	1.48939	15.156	6	12032	-6.71631	3.12431	173.909	1.31389e-07	5.23266e-07	-17.8096	-9.52354
Cebpb_Ctcf+Smc3	4.29536	0.810077	3296	672	5.27071	36.8823	4.06131	1.43801e-07	5.71077e-07	2.18882	4.78175
Cebpb_Tcf3	4.29536	0.806529	3296	468	5.26434	36.8823	3.52151	1.48865e-07	5.89516e-07	2.18947	4.78819
Arntl+Foxa1+Nr1d1_Clock	0.461477	15.5663	8	1936	-5.27043	0.753485	125.556	1.51342e-07	5.97636e-07	-20.7255	-9.48411
Clock+Ctcf_Nr3c1	10.627	2.42114	966	1495	5.27847	45.5003	20.2244	1.54189e-07	6.07171e-07	5.15587	11.2558
Arntl+Cebpb+Clock+Foxa1_Brd4	2.06	15.156	9	12032	-6.23785	4.12866	173.909	1.60773e-07	6.31322e-07	-17.3291	-8.86284
Arntl+Ctcf+E2f4+Nr1d1_Myog	0.756923	4.98059	26	1746	-5.2949	1.64366	30.4888	1.6085e-07	6.2986e-07	-5.78989	-2.65745
Cebpb+Nr1d1+Onecut1+Tead4_Brd4	2.8505	15.156	9	12032	-6.05028	3.82186	173.909	1.61498e-07	6.30637e-07	-16.3869	-8.22401
Clock+Ctcf_E2f4	10.627	2.57196	966	555	5.25327	45.5003	10.7435	1.7813e-07	6.93652e-07	5.04655	11.0635
Cebpb+Ctcf+Foxa1+Nr1d1+Smc3+Tead4_Brd4	1.58833	15.156	6	12032	-6.64499	3.1514	173.909	1.78434e-07	6.92909e-07	-17.7282	-9.40705
Nr1d1_Ctcf+Tcf3	4.76416	0.374242	834	15	5.28393	22.6727	1.05264	1.8102e-07	7.01012e-07	2.75806	6.02178
Cebpb+Ctcf+Smc3_Clock	0.581533	15.5663	35	1936	-5.23619	1.28253	125.556	1.81561e-07	7.01167e-07	-20.5972	-9.37231
Arntl+Ctcf+Nr1d1+Nr3c1_Brd4+Smc3	2.22209	9.26039	43	986	-5.25748	3.11462	39.3019	1.84017e-07	7.08701e-07	-9.66581	-4.41079
Cebpb+Gata4+Nr3c1_Brd4	2.27901	15.156	11	12032	-6.04423	4.71985	173.909	1.84781e-07	7.09693e-07	-17.1558	-8.59817
Cebpb+Clock_Ctcf+Smc3	16.2141	0.810077	731	672	5.26215	79.0325	4.06131	1.87063e-07	7.16496e-07	9.65708	21.1509
Arntl+Ctcf+Tead4_Myod1+Myog	1.24321	6.45355	49	3344	-5.23165	2.69096	53.1284	1.92226e-07	7.34263e-07	-7.16392	-3.25675
Arntl+Brd4+Cebpb+Ctcf+E2f4+Nr1d1_Clock	0.500546	15.5663	5	1936	-5.22733	0.905074	125.556	1.93434e-07	7.3687e-07	-20.7186	-9.41285
Arntl+Cebpb+Ctcf+E2f4+Nr1d1+Srf+Tead4_Clock	0.441364	15.5663	2	1936	-5.23811	0.624182	125.556	1.99284e-07	7.57099e-07	-20.7914	-9.45845
Brd4+Nr1d1_Myod1+Myog	1.10229	6.45355	21	3344	-5.26635	1.98917	53.1284	2.01794e-07	7.64564e-07	-7.34732	-3.35518
Cebpb+Clock+E2f4+Foxa1+Tead4_	0.164	1.33677	5	175536	-8.11913	0.22193	43.9695	2.02856e-07	7.66515e-07	-1.4763	-0.869234
Arntl+Foxa1_Clock	0.602727	15.5663	20	1936	-5.21248	1.40206	125.556	2.06014e-07	7.76356e-07	-20.5935	-9.33357
Cebpb+Clock+Ctcf+E2f4+Nr3c1+Tead4_Brd4	1.88156	15.156	7	12032	-6.40192	3.53558	173.909	2.36459e-07	8.88696e-07	-17.485	-9.06388
Clock+Ctcf+E2f4_Brd4	3.34458	15.156	27	12032	-5.47092	7.61437	173.909	2.42196e-07	9.07825e-07	-16.0852	-7.53761
Arntl+Ctcf_Brd4+Smc3	2.32582	9.26039	290	986	-5.19076	7.95438	39.3019	2.45798e-07	9.18871e-07	-9.55562	-4.31352
Arntl+Cebpb+E2f4+Nr3c1+Srf+Tead4_Clock	0.689091	15.5663	9	1936	-5.16919	1.1243	125.556	2.60262e-07	9.70354e-07	-20.5217	-9.23266
Clock+E2f4+Tead4_Brd4	2.51835	15.156	11	12032	-5.93793	4.70907	173.909	2.66055e-07	9.89319e-07	-16.9115	-8.36372
Clock_Tcf3	15.5663	0.806529	1936	468	5.16403	125.556	3.52151	2.66346e-07	9.87781e-07	9.15433	20.3652
Clock_Ctcf+Smc3	15.5663	0.810077	1936	672	5.16341	125.556	4.06131	2.67236e-07	9.88466e-07	9.15145	20.361
Clock+Ctcf_Brd4+E2f4+Smc3	10.627	2.12141	966	46	5.19991	45.5003	4.94892	2.67781e-07	9.87877e-07	5.29362	11.7175
Cebpb+Ctcf+Nfe2l2+Nr1d1_Brd4	3.53934	15.156	33	12032	-5.38132	8.41593	173.909	2.78168e-07	1.0235e-06	-15.8819	-7.35133
Arntl+Ctcf+Nr3c1_Brd4	3.99658	15.156	45	12032	-5.28534	9.35378	173.909	2.91232e-07	1.06876e-06	-15.3195	-6.99925
Clock_Brd4+Nr3c1+Tcf3	15.5663	0.71144	1936	12	5.14733	125.556	1.49355	2.92225e-07	1.06961e-06	9.19482	20.5149
Cebpb+Foxa1+Hdac3+Nr1d1+Nr3c1_Myod1+Myog	1.16459	6.45355	22	3344	-5.18917	2.06987	53.1284	3.00474e-07	1.09694e-06	-7.29115	-3.28677
Clock+E2f4+Foxa1+Nr3c1+Tcf3_Ctcf+Smc3	0.00121212	0.810077	3	672	-5.16276	0.00209945	4.06131	3.21017e-07	1.16889e-06	-1.11649	-0.501237
Clock_Brd4+Cebpb+Nr3c1+Tcf3	15.5663	0.633637	1936	2	5.15477	125.556	0.705823	3.27151e-07	1.18814e-06	9.24549	20.6198
Ctcf+Foxa1_Myod1+Myog	1.31842	6.45355	243	3344	-5.11069	6.34166	53.1284	3.40287e-07	1.23265e-06	-7.10523	-3.16503
Nr3c1+Tead4_Brd4	3.96915	15.156	43	12032	-5.26594	9.272	173.909	3.40347e-07	1.22969e-06	-15.3743	-6.99932
Arntl+Foxa1+Tead4_Clock	0.861135	15.5663	8	1936	-5.1069	1.09035	125.556	3.61432e-07	1.30252e-06	-20.3525	-9.05778
E2f4+Foxa1+Nr1d1_Myod1+Myog	1.06744	6.45355	113	3344	-5.10818	5.49989	53.1284	3.6853e-07	1.32469e-06	-7.45443	-3.31778
Cebpb_Ctcf+Myod1+Myog	4.29536	0.827792	3296	56	5.09291	36.8823	1.68766	3.82931e-07	1.37294e-06	2.13236	4.80278
Arntl+Ctcf+Gata4+Tead4_Clock	0.817726	15.5663	4	1936	-5.10088	0.932399	125.556	3.8452e-07	1.37512e-06	-20.4205	-9.07665
Ctcf+E2f4+Nr1d1+Onecut1_Myod1+Myog	1.08825	6.45355	13	3344	-5.20369	1.68726	53.1284	3.88502e-07	1.38582e-06	-7.39528	-3.33531
Clock+Ctcf_Brd4+E2f4+Myod1+Myog+Smc3	10.627	1.48336	966	10	5.36264	45.5003	2.7642	3.97842e-07	1.41554e-06	5.76812	12.5191
Cebpb+Clock_Brd4+Nr1d1	16.2141	1.10229	731	21	5.11366	79.0325	1.98917	4.01632e-07	1.4254e-06	9.31037	20.9132
Arntl+Ctcf+Onecut1_Clock	0.939849	15.5663	18	1936	-5.07247	1.75866	125.556	4.30523e-07	1.52408e-06	-20.2815	-8.97132
Cebpb+Clock+Ctcf+E2f4+Hdac3_	0.188636	1.33677	6	175536	-7.57933	0.267579	43.9695	4.41471e-07	1.5589e-06	-1.46578	-0.830483
Cebpb+Clock_	16.2141	1.33677	731	175536	5.08625	79.0325	43.9695	4.64504e-07	1.63611e-06	9.1349	20.6197
Cebpb+Clock+Ctcf+Nr3c1+Onecut1_Brd4	3.3663	15.156	27	12032	-5.34152	7.97903	173.909	4.97523e-07	1.74802e-06	-16.1635	-7.41589
Arntl+Clock+Ctcf+E2f4+Nr1d1+Tead4_Brd4	3.255	15.156	22	12032	-5.41332	7.14356	173.909	4.99052e-07	1.74901e-06	-16.268	-7.534
Cebpb+Clock+Foxa1+Nr1d1+Nr3c1+Tead4_Brd4	3.62438	15.156	11	12032	-5.6087	4.34155	173.909	5.30726e-07	1.85538e-06	-15.6432	-7.41999
Cebpb+Clock+Ctcf+Foxa1_Brd4	4.11491	15.156	33	12032	-5.21814	8.04932	173.909	5.3461e-07	1.86431e-06	-15.2187	-6.86346
Ctcf_Myod1+Myog	1.67097	6.45355	10547	3344	-5.02107	25.8131	53.1284	5.37104e-07	1.86836e-06	-6.65004	-2.91512
Cebpb+Ctcf+E2f4+Tead4_Brd4+Myod1	0.244752	10.9752	22	409	-5.08065	0.329294	42.6894	5.73143e-07	1.98879e-06	-14.8822	-6.57866
Clock_Brd4+Nr1d1	15.5663	1.10229	1936	21	5.01113	125.556	1.98917	5.90599e-07	2.0443e-06	8.80325	20.1247
Arntl+Cebpb+Clock+E2f4+Nr1d1+Nr3c1_Brd4	3.01245	15.156	23	12032	-5.39171	7.67183	173.909	5.99711e-07	2.07072e-06	-16.6207	-7.66641
Ctcf+E2f4+Nr1d1+Onecut1_Clock	1.08825	15.5663	13	1936	-5.00682	1.68726	125.556	6.06626e-07	2.08946e-06	-20.1493	-8.80672
Arntl+Cebpb+Ctcf+Nr1d1+Tead4_Brd4	3.98907	15.156	52	12032	-5.12674	10.7703	173.909	6.26046e-07	2.15106e-06	-15.4587	-6.87513
Cebpb+Nr1d1_	3.84028	1.33677	579	175536	5.03169	11.7028	43.9695	6.34252e-07	2.17393e-06	1.52646	3.48055
Arntl+Clock+Foxa1+Nfe2l2+Nr1d1+Nr3c1+Tead4_Brd4	2.18061	15.156	6	12032	-6.28492	3.23907	173.909	6.60431e-07	2.25814e-06	-17.1936	-8.75716
Ctcf+Smc3_Hdac3+Myod1+Myog+Tcf3	0.810077	0.0209091	672	3	5.01643	4.06131	0.0247132	6.75826e-07	2.30515e-06	0.480272	1.09806
Cebpb+Clock+Nr1d1_Tcf3	10.9841	0.806529	288	468	5.07874	33.8958	3.52151	6.79993e-07	2.31374e-06	6.23346	14.1216
_Clock	1.33677	15.5663	175536	1936	-4.98324	43.9695	125.556	6.80781e-07	2.30523e-06	-19.8296	-8.62939
Clock_	15.5663	1.33677	1936	175536	4.98324	125.556	43.9695	6.80781e-07	2.31081e-06	8.62939	19.8296
Arntl+Gata4_Clock	1.03886	15.5663	8	1936	-4.97219	1.77496	125.556	7.51007e-07	2.53689e-06	-20.2593	-8.79555
Cebpb+E2f4+Foxa1+Nr1d1+Tead4_Brd4	1.99079	15.156	8	12032	-6.08957	4.15716	173.909	7.64748e-07	2.5771e-06	-17.565	-8.76541
Arntl+Cebpb+Clock+Ctcf+Nr1d1_Myod1+Smc3	9.93459	1.71749	398	101	5.00837	30.7779	5.61097	7.75067e-07	2.60561e-06	4.99323	11.441
Clock+Ctcf_Brd4+Nr3c1	10.627	2.52629	966	49	4.97998	45.5003	4.96383	8.02209e-07	2.69041e-06	4.90698	11.2944
Arntl+Cebpb+Clock+Ctcf+Gata4+Nr1d1_Brd4	3.07396	15.156	17	12032	-5.4451	6.40045	173.909	8.02223e-07	2.68403e-06	-16.5113	-7.65275
Foxa1_Myod1+Myog	1.40346	6.45355	870	3344	-4.93921	13.2343	53.1284	8.14853e-07	2.7198e-06	-7.05463	-3.04555
Arntl+Tead4_Brd4	3.1053	15.156	46	12032	-5.13965	11.7154	173.909	8.32293e-07	2.77141e-06	-16.6829	-7.41845
_Myog	1.33677	4.98059	175536	1746	-4.94303	43.9695	30.4888	8.39875e-07	2.79003e-06	-5.0896	-2.19805
Cebpb+Clock_Ctcf	16.2141	1.67097	731	10547	4.9569	79.0325	25.8131	8.88415e-07	2.9443e-06	8.78334	20.3029
Arntl+Cebpb+Hdac3+Nr1d1+Nr3c1+Tead4_Myod1+Myog	0.793273	6.45355	10	3344	-5.20948	1.8343	53.1284	9.0348e-07	2.98716e-06	-7.81376	-3.50679
_Ctcf+Myod1+Myog+Tcf3	1.33677	0.11	175536	5	8.06914	43.9695	0.245967	9.33547e-07	3.07931e-06	0.901937	1.5516
Nr1d1_Ctcf+Smc3	4.76416	0.810077	834	672	4.93908	22.6727	4.06131	9.3573e-07	3.07927e-06	2.38288	5.52529
Nr1d1_Tcf3	4.76416	0.806529	834	468	4.936	22.6727	3.52151	9.49457e-07	3.11712e-06	2.38405	5.53122
Ctcf+E2f4+Nr1d1+Tead4_Brd4	2.56783	15.156	18	12032	-5.45061	7.12472	173.909	9.66165e-07	3.16456e-06	-17.2067	-7.96964
Arntl+Cebpb+Clock+Ctcf+Nr1d1+Smc3+Tead4_Brd4	1.96055	15.156	5	12032	-6.43965	2.90268	173.909	9.96627e-07	3.25673e-06	-17.4172	-8.97366
Foxa1_Clock	1.40346	15.5663	870	1936	-4.903	13.2343	125.556	1.01881e-06	3.32148e-06	-19.8278	-8.49789
Arntl+Cebpb+Clock+Nfe2l2+Nr1d1+Onecut1+Tead4_Myod1+Myog	0.93091	6.45355	5	3344	-5.29599	1.10304	53.1284	1.04494e-06	3.39875e-06	-7.59838	-3.4469
Clock+E2f4+Nr1d1+Tead4_Brd4	3.02232	15.156	31	12032	-5.17869	9.60494	173.909	1.12959e-06	3.66559e-06	-16.781	-7.48629
Cebpb+E2f4+Foxa1+Nr1d1_Myod1+Myog	1.43191	6.45355	69	3344	-4.88074	3.84699	53.1284	1.19218e-06	3.85977e-06	-7.04012	-3.00315
Ctcf_Clock	1.67097	15.5663	10547	1936	-4.85071	25.8131	125.556	1.32696e-06	4.27638e-06	-19.5133	-8.27736
Clock_Ctcf	15.5663	1.67097	1936	10547	4.85071	125.556	25.8131	1.32696e-06	4.28623e-06	8.27736	19.5133
Clock+Ctcf_Myog+Smc3	10.627	2.86537	966	188	4.86036	45.5003	8.74744	1.33365e-06	4.28808e-06	4.62841	10.8948
Cebpb+Ctcf+Smc3_Brd4+Myod1	0.581533	10.9752	35	409	-4.89815	1.28253	42.6894	1.3876e-06	4.45132e-06	-14.5647	-6.22257
E2f4+Gata4+Nr1d1+Tead4_Myod1+Myog	0.628312	6.45355	7	3344	-5.30668	1.58943	53.1284	1.38949e-06	4.44721e-06	-8.01675	-3.63372
Arntl+Clock+Nr1d1_	5.39484	1.33677	529	175536	4.87669	18.9863	43.9695	1.41751e-06	4.52656e-06	2.42349	5.69266
Arntl+Nr1d1+Nr3c1_Clock	1.59116	15.5663	36	1936	-4.83623	2.73305	125.556	1.42614e-06	4.54378e-06	-19.6423	-8.30798
Arntl+Cebpb+Clock+Gata4+Hdac3+Nr1d1+Nr3c1_	0.100455	1.33677	2	175536	-9.78077	0.0996377	43.9695	1.4799e-06	4.70435e-06	-1.51664	-0.955995
Cebpb+Ctcf+E2f4_Brd4+Myod1	0.687196	10.9752	83	409	-4.86107	1.39541	42.6894	1.66278e-06	5.27376e-06	-14.4483	-6.12771
Cebpb+Ctcf+E2f4+Foxa1+Nr1d1+Tead4_Brd4	2.31307	15.156	16	12032	-5.43158	7.0167	173.909	1.69288e-06	5.35708e-06	-17.5934	-8.09245
Arntl+Cebpb+Clock+Nr1d1+Tead4_Brd4	5.39688	15.156	113	12032	-4.82336	13.3622	173.909	1.71687e-06	5.42078e-06	-13.7312	-5.78696
Ctcf+Tead4_Brd4	5.03853	15.156	419	12032	-4.77856	28.7239	173.909	1.89085e-06	5.95668e-06	-14.2696	-5.96524
Arntl+Nr3c1_Cebpb+Clock	1.90955	16.2141	43	731	-4.80127	3.77665	79.0325	1.89557e-06	5.95814e-06	-20.1531	-8.45594
Hdac3_Clock	1.64401	15.5663	75	1936	-4.77729	5.12502	125.556	1.90544e-06	5.97577e-06	-19.6376	-8.20697
Arntl+Cebpb+Clock+Foxa1+Nfe2l2_Brd4	2.64398	15.156	8	12032	-5.78201	4.16559	173.909	1.91315e-06	5.98656e-06	-16.9166	-8.10735
Clock+Srf_Brd4	3.36591	15.156	40	12032	-4.98832	11.0862	173.909	1.93249e-06	6.03362e-06	-16.4665	-7.11363
Ctcf+Gata4_Myod1+Myog	1.53696	6.45355	79	3344	-4.77974	4.11162	53.1284	1.94023e-06	6.04433e-06	-6.93441	-2.89876
Cebpb+E2f4+Nr1d1+Nr3c1_Brd4	3.1519	15.156	21	12032	-5.18573	7.72915	173.909	1.9518e-06	6.06689e-06	-16.6199	-7.38829
Cebpb+Ctcf+Nfe2l2+Tead4_Brd4	3.08394	15.156	9	12032	-5.60164	4.37912	173.909	2.00774e-06	6.22696e-06	-16.4349	-7.70919
Brd4_Myod1+Myog	15.156	6.45355	12032	3344	4.74915	173.909	53.1284	2.06126e-06	6.37883e-06	5.11067	12.2942
Ctcf+Nr1d1+Smc3_Myog	0.422272	4.98059	4	1746	-5.40703	0.844545	30.4888	2.10582e-06	6.50236e-06	-6.25435	-2.86229
Ctcf+E2f4+Gata4+Nr1d1+Onecut1_Brd4+Myod1	0.66117	10.9752	7	409	-4.81137	0.9887	42.6894	2.11565e-06	6.51836e-06	-14.5281	-6.09995
Cebpb+Foxa1+Nfe2l2+Nr1d1_Brd4	2.71435	15.156	9	12032	-5.66855	4.55339	173.909	2.12069e-06	6.51958e-06	-16.8976	-7.98564
Cebpb+Gata4+Tead4_Brd4	4.18367	15.156	26	12032	-5.0047	7.72118	173.909	2.14949e-06	6.59364e-06	-15.3173	-6.6273
Arntl+Cebpb+Foxa1_Clock	1.42857	15.5663	14	1936	-4.75762	3.10274	125.556	2.21848e-06	6.79041e-06	-19.9683	-8.3071
Cebpb+Clock+Nr1d1_	10.9841	1.33677	288	175536	4.82345	33.8958	43.9695	2.28769e-06	6.98701e-06	5.7107	13.5839
Arntl+Cebpb+Clock+Ctcf+Hdac3_Brd4	2.48695	15.156	17	12032	-5.30469	7.36429	173.909	2.44721e-06	7.45795e-06	-17.4634	-7.87462
Arntl+Cebpb+Hdac3+Nr1d1_Clock	1.4825	15.5663	12	1936	-4.73947	2.87259	125.556	2.44992e-06	7.45002e-06	-19.915	-8.25258
Cebpb+Ctcf+E2f4+Nr1d1+Tead4_Clock	1.59587	15.5663	33	1936	-4.72284	4.47696	125.556	2.52008e-06	7.64679e-06	-19.7723	-8.16853
Arntl+Nr1d1+Nr3c1_Myod1+Myog	1.59116	6.45355	36	3344	-4.74165	2.73305	53.1284	2.52775e-06	7.65349e-06	-6.87544	-2.84934
Cebpb_Fosl1	4.29536	0.588637	3296	14	4.87889	36.8823	1.51758	2.60828e-06	7.8803e-06	2.20602	5.20743
Cebpb+E2f4+Nfe2l2_Brd4	1.53152	15.156	6	12032	-6.23116	3.6882	173.909	2.72601e-06	8.21828e-06	-18.1564	-9.09256
Arntl+Cebpb+Ctcf+Nfe2l2+Nr1d1+Tead4_Brd4	1.20485	15.156	3	12032	-7.06978	2.03502	173.909	2.74081e-06	8.24517e-06	-18.1364	-9.76582
Arntl+Cebpb+Clock+Ctcf+E2f4+Nr1d1_Brd4	4.50937	15.156	48	12032	-4.81509	10.6777	173.909	2.91477e-06	8.74973e-06	-15.0069	-6.28633
Arntl+Cebpb+Clock+Foxa1+Nr3c1+Tead4_Brd4	2.33697	15.156	6	12032	-6.00147	3.50605	173.909	2.9794e-06	8.92462e-06	-17.2201	-8.41791
Brd4+Cebpb+E2f4+Nr1d1+Srf+Tead4_Myod1+Myog	0.562425	6.45355	3	3344	-5.58075	0.900391	53.1284	3.07474e-06	9.19057e-06	-8.03683	-3.74541
Arntl+Cebpb+Nr1d1+Tead4_Brd4	4.71093	15.156	89	12032	-4.73337	14.4798	173.909	3.14092e-06	9.36841e-06	-14.7841	-6.10594
Cebpb+Clock+Foxa1+Onecut1+Tead4_Brd4	1.68788	15.156	6	12032	-6.15264	3.69706	173.909	3.34438e-06	9.95408e-06	-18.0065	-8.92972
Arntl+Cebpb+Ctcf+Nr1d1+Onecut1_Brd4	2.10273	15.156	5	12032	-6.19752	3.10035	173.909	3.56622e-06	1.05919e-05	-17.4298	-8.67675
Arntl+Cebpb+Gata4+Hdac3+Nr1d1+Nr3c1+Onecut1_Clock	0.939545	15.5663	2	1936	-4.87375	1.31458	125.556	3.94621e-06	1.16957e-05	-20.5782	-8.67531
Cebpb+Clock_Nr3c1	16.2141	2.42114	731	1495	4.64478	79.0325	20.2244	3.99696e-06	1.18211e-05	7.96363	19.6222
Arntl+Nr1d1+Tead4_Clock	1.98323	15.5663	89	1936	-4.61904	6.70274	125.556	4.09902e-06	1.20974e-05	-19.3501	-7.81599
Arntl+Ctcf+Nr1d1+Nr3c1_Clock	2.22209	15.5663	43	1936	-4.61289	3.11462	125.556	4.22594e-06	1.24458e-05	-19.0175	-7.67092
Arntl+Cebpb+Ctcf+E2f4+Foxa1+Nr1d1+Nr3c1_Clock	1.51818	15.5663	6	1936	-4.65812	2.39064	125.556	4.40729e-06	1.29527e-05	-19.9777	-8.11846
Arntl+Cebpb+Ctcf+Nr1d1_Brd4	5.1689	15.156	225	12032	-4.61069	22.138	173.909	4.5253e-06	1.32717e-05	-14.2376	-5.73658
Brd4+Cebpb+Ctcf+Tead4_Nr3c1	0.0163637	2.42114	2	1495	-4.59524	0.0231417	20.2244	4.68626e-06	1.3715e-05	-3.4313	-1.37826
Cebpb+Clock_E2f4	16.2141	2.57196	731	555	4.61118	79.0325	10.7435	4.69132e-06	1.37013e-05	7.83441	19.4498
Ctcf+Onecut1_Brd4+Smc3	2.68078	9.26039	109	986	-4.60523	7.19314	39.3019	4.70614e-06	1.3716e-05	-9.3836	-3.77563
Ctcf_Smc3+Tcf3	1.67097	0.290644	10547	24	4.66415	25.8131	0.76534	4.72369e-06	1.37386e-05	0.79787	1.96277
Ctcf+Nr3c1_Brd4+Smc3	2.75437	9.26039	452	986	-4.59252	14.1079	39.3019	4.77871e-06	1.38698e-05	-9.28505	-3.72699
Arntl+Ctcf_Clock	2.32582	15.5663	290	1936	-4.57907	7.95438	125.556	4.95353e-06	1.43475e-05	-18.9111	-7.5698
Ctcf+Nr1d1_Clock	2.44782	15.5663	508	1936	-4.57563	6.26056	125.556	5.04354e-06	1.45781e-05	-18.7412	-7.49573
Arntl+Cebpb+Ctcf+Nr1d1+Nr3c1_Clock	2.1494	15.5663	41	1936	-4.57376	4.35403	125.556	5.10473e-06	1.47246e-05	-19.17	-7.66371
Cebpb+Ctcf+Nr3c1+Onecut1_Myod1+Myog	1.48891	6.45355	25	3344	-4.63407	2.75531	53.1284	5.19828e-06	1.49636e-05	-7.07227	-2.85701
Cebpb_	4.29536	1.33677	3296	175536	4.54509	36.8823	43.9695	5.67838e-06	1.63122e-05	1.68232	4.23486
_Cebpb	1.33677	4.29536	175536	3296	-4.54509	43.9695	36.8823	5.67838e-06	1.62788e-05	-4.23486	-1.68232
Arntl+Clock+Gata4+Nr1d1_Brd4	5.01957	15.156	21	12032	-4.78524	6.43747	173.909	5.71613e-06	1.63536e-05	-14.3374	-5.93539
Arntl+Cebpb+Clock+Gata4+Nr1d1+Tead4_Brd4	2.1803	15.156	6	12032	-5.92353	3.70251	173.909	5.7809e-06	1.65052e-05	-17.5181	-8.4333
Cebpb+Nfe2l2+Nr3c1_Brd4+Myod1	1.09388	10.9752	11	409	-4.58716	1.42479	42.6894	5.96473e-06	1.69954e-05	-14.1157	-5.64691
Nr3c1_Clock	2.42114	15.5663	1495	1936	-4.53111	20.2244	125.556	6.20286e-06	1.76024e-05	-18.8345	-7.45577
Clock_Nr3c1	15.5663	2.42114	1936	1495	4.53111	125.556	20.2244	6.20286e-06	1.76381e-05	7.45577	18.8345
Arntl+Cebpb+Clock+Ctcf+Nr1d1_Brd4+E2f4+Smc3	9.93459	2.12141	398	46	4.57818	30.7779	4.94892	6.21816e-06	1.76102e-05	4.45844	11.1679
_Brd4+Myod1	1.33677	10.9752	175536	409	-4.56049	43.9695	42.6894	6.74877e-06	1.90744e-05	-13.793	-5.48385
Arntl+Ctcf+Tead4_Myog	1.24321	4.98059	49	1746	-4.53165	2.69096	30.4888	6.80951e-06	1.92073e-05	-5.35644	-2.11833
E2f4_Clock	2.57196	15.5663	555	1936	-4.49669	10.7435	125.556	7.29142e-06	2.04842e-05	-18.6615	-7.32712
Clock_E2f4	15.5663	2.57196	1936	555	4.49669	125.556	10.7435	7.29142e-06	2.05253e-05	7.32712	18.6615
Cebpb+Gata4_Myod1+Myog	1.06936	6.45355	20	3344	-4.65045	3.15075	53.1284	7.74047e-06	2.17022e-05	-7.67371	-3.09466
Clock+Ctcf+Nr3c1_Brd4	5.92466	15.156	144	12032	-4.49053	15.7029	173.909	8.08586e-06	2.26253e-05	-13.2662	-5.19641
Arntl+Cebpb+Clock+Tcf3_Brd4+Myod1	1.03714	10.9752	7	409	-4.52984	1.58197	42.6894	8.25046e-06	2.30399e-05	-14.2538	-5.6223
Brd4+Ctcf+Nr1d1+Nr3c1_Myod1+Myog	1.23828	6.45355	9	3344	-4.74129	1.81455	53.1284	8.29968e-06	2.31313e-05	-7.40178	-3.02875
Cebpb+Ctcf+Nr1d1_Brd4+Nr3c1+Smc3	4.12964	0	424	2	4.50333	18.8826	0	8.66367e-06	2.40978e-05	2.32716	5.93212
Cebpb+Clock+Ctcf_Brd4+E2f4+Smc3	10.0042	2.12141	449	46	4.49752	33.7676	4.94892	8.73289e-06	2.42423e-05	4.43844	11.3272
Cebpb+Ctcf+Foxa1+Nr3c1_Brd4	4.17295	15.156	21	12032	-4.78021	7.62047	173.909	8.87324e-06	2.45832e-05	-15.5624	-6.40369
Arntl+Ctcf+Nr1d1+Nr3c1+Tead4_Brd4+Smc3	1.86264	9.26039	11	986	-4.75224	3.06981	39.3019	9.10458e-06	2.51744e-05	-10.4973	-4.29823
Cebpb+Ctcf_Brd4	5.40068	15.156	1337	12032	-4.43222	55.8226	173.909	9.52189e-06	2.62764e-05	-14.0702	-5.4404
Clock+Ctcf+Onecut1+Tead4_Brd4	3.54311	15.156	14	12032	-4.98305	6.39094	173.909	9.72575e-06	2.67862e-05	-16.3066	-6.9191
Clock_Brd4+Nr3c1	15.5663	2.52629	1936	49	4.43487	125.556	4.96383	9.74235e-06	2.67793e-05	7.27335	18.8066
Cebpb+Ctcf+Onecut1_Myod1+Myog	1.82854	6.45355	73	3344	-4.44193	4.18605	53.1284	9.76735e-06	2.67955e-05	-6.66788	-2.58213
Clock+E2f4+Nr3c1+Tead4_Brd4+Myod1	1.16	10.9752	2	409	-4.52159	0.716104	42.6894	1.06648e-05	2.92004e-05	-14.0965	-5.53393
Cebpb+Foxa1+Hdac3+Nr1d1+Nr3c1_Myog	1.16459	4.98059	22	1746	-4.47507	2.06987	30.4888	1.12933e-05	3.08609e-05	-5.49488	-2.13713
Arntl+Cebpb+Nr1d1_Clock	2.85755	15.5663	209	1936	-4.40124	6.38614	125.556	1.1325e-05	3.08874e-05	-18.3716	-7.04588
Hdac3_Myod1+Myog	1.64401	6.45355	75	3344	-4.40095	5.12502	53.1284	1.23139e-05	3.35194e-05	-6.95486	-2.6642
Ctcf+Foxa1_Myog	1.31842	4.98059	243	1746	-4.38373	6.34166	30.4888	1.23531e-05	3.35608e-05	-5.30066	-2.02369
Arntl+Cebpb+Clock+Nr1d1+Nr3c1_Ctcf+Smc3	11.4089	0.810077	340	672	4.43175	44.0036	4.06131	1.2606e-05	3.41817e-05	5.89479	15.3029
Cebpb+Clock+Foxa1+Nr1d1+Tead4_Brd4	3.98468	15.156	20	12032	-4.73471	7.8145	173.909	1.2837e-05	3.47409e-05	-15.8861	-6.45646
Arntl+Cebpb+Clock+Ctcf+Nr1d1+Nr3c1_	8.27235	1.33677	311	175536	4.42118	27.6027	43.9695	1.35586e-05	3.6623e-05	3.84901	10.0222
E2f4+Foxa1+Nr1d1_Myog	1.06744	4.98059	113	1746	-4.3748	5.49989	30.4888	1.37669e-05	3.71142e-05	-5.66895	-2.15735
Cebpb+Clock+Nr1d1_Myog+Srf+Tcf3	10.9841	0.979999	288	6	4.538	33.8958	2.28546	1.41386e-05	3.80431e-05	5.63699	14.3712
Cebpb+Nr1d1+Onecut1_Brd4	4.13768	15.156	36	12032	-4.54845	10.9892	173.909	1.43217e-05	3.84618e-05	-15.8205	-6.21608
Ctcf_Brd4+Myod1	1.67097	10.9752	10547	409	-4.37688	25.8131	42.6894	1.52145e-05	4.07814e-05	-13.4827	-5.12575
Clock+Ctcf+E2f4+Foxa1+Nr1d1_Myog	1.08595	4.98059	22	1746	-4.43029	2.29979	30.4888	1.53132e-05	4.09677e-05	-5.62787	-2.16141
Brd4+Cebpb+Ctcf+Nr1d1_Myod1+Myog	1.63294	6.45355	26	3344	-4.40269	3.03711	53.1284	1.53419e-05	4.09664e-05	-6.97614	-2.66508
Cebpb+Ctcf+Nr1d1_Kdm1a+Smc3	4.12964	0.12	424	16	4.36443	18.8826	0.222819	1.60141e-05	4.26798e-05	2.20387	5.81541
Arntl+Clock+E2f4+Nr1d1+Tead4_Brd4	3.95392	15.156	16	12032	-4.76875	6.93326	173.909	1.61272e-05	4.28999e-05	-15.919	-6.48513
Nr1d1_	4.76416	1.33677	834	175536	4.32711	22.6727	43.9695	1.68756e-05	4.48055e-05	1.87278	4.98201
Arntl+Clock+Nr1d1_Ctcf	5.39484	1.67097	529	10547	4.31549	18.9863	25.8131	1.84882e-05	4.89942e-05	2.02935	5.4184
Arntl+Cebpb+Ctcf+Nr1d1+Srf+Tead4_Clock	2.0048	15.5663	14	1936	-4.33516	4.79641	125.556	1.84987e-05	4.89296e-05	-19.7115	-7.41141
Arntl+Cebpb+Clock+Nfe2l2_Brd4	3.32597	15.156	21	12032	-4.69069	8.98805	173.909	1.86183e-05	4.91532e-05	-16.885	-6.77501
Ctcf_Myog	1.67097	4.98059	10547	1746	-4.28856	25.8131	30.4888	1.87683e-05	4.94561e-05	-4.82304	-1.79622
Arntl+Cebpb+Nr1d1_Tcf3	2.85755	0.806529	209	468	4.35667	6.38614	3.52151	1.88702e-05	4.96312e-05	1.1241	2.97794
Nfe2l2_Clock	3.08031	15.5663	134	1936	-4.28599	6.79008	125.556	1.90363e-05	4.99745e-05	-18.1991	-6.77281
Clock+E2f4+Nr3c1_Brd4	3.2158	15.156	8	12032	-5.21011	4.6805	173.909	1.98973e-05	5.21371e-05	-16.6533	-7.22711
Gata4_Clock	2.56397	15.5663	170	1936	-4.27479	13.7293	125.556	2.00048e-05	5.2321e-05	-18.9673	-7.03733
Cebpb+Clock+Ctcf+Nfe2l2+Nr1d1+Nr3c1_Brd4	4.57332	15.156	14	12032	-4.6911	6.00466	173.909	2.09151e-05	5.45998e-05	-15.1122	-6.05312
Arntl+E2f4+Hdac3+Nr1d1_Brd4	2.79041	15.156	11	12032	-5.0474	6.19444	173.909	2.11059e-05	5.49956e-05	-17.3718	-7.35933
Cebpb+E2f4_Myod1+Myog	1.91562	6.45355	101	3344	-4.24872	5.47407	53.1284	2.31772e-05	6.02809e-05	-6.63344	-2.44242
Cebpb+Clock+E2f4+Foxa1+Nr1d1+Tead4_Brd4	2.48	15.156	12	12032	-5.00385	6.84427	173.909	2.36003e-05	6.12675e-05	-17.8516	-7.50033
Clock+E2f4+Nr1d1+Onecut1_Brd4	2.60758	15.156	12	12032	-4.98116	6.78165	173.909	2.42706e-05	6.28913e-05	-17.6922	-7.40463
Arntl+Cebpb+E2f4+Foxa1+Nr3c1_Clock	2.06421	15.5663	11	1936	-4.28542	4.43011	125.556	2.51249e-05	6.49848e-05	-19.7042	-7.29996
Cebpb+Clock+E2f4+Nfe2l2+Nr1d1+Nr3c1_Brd4	2.64552	15.156	15	12032	-4.82328	7.95044	173.909	2.62562e-05	6.77857e-05	-17.7726	-7.24836
Clock+Ctcf+Nr3c1_Myod1+Myog+Smc3+Srf+Tcf3	5.92466	0.191212	144	3	4.33958	15.7029	0.315574	2.66482e-05	6.86714e-05	3.12211	8.34478
Arntl+Cebpb+Clock+Ctcf+Nr1d1_Myog+Smc3	9.93459	2.86537	398	188	4.23443	30.7779	8.74744	2.71625e-05	6.98681e-05	3.78939	10.3491
Tead4_Clock	3.21354	15.5663	860	1936	-4.18317	22.2812	125.556	2.98785e-05	7.67138e-05	-18.1436	-6.56185
Ctcf+Hdac3_	0.342606	1.33677	15	175536	-5.00524	0.653122	43.9695	3.01929e-05	7.73791e-05	-1.40175	-0.58658
_Ctcf+Hdac3	1.33677	0.342606	175536	15	5.00524	43.9695	0.653122	3.01929e-05	7.72379e-05	0.58658	1.40175
Arntl+Cebpb+Clock+Nr1d1+Nr3c1_Kdm1a+Myod1	11.4089	1.03409	340	8	4.22916	44.0036	1.60733	3.04726e-05	7.78115e-05	5.54888	15.2008
Foxa1_Myog	1.40346	4.98059	870	1746	-4.17611	13.2343	30.4888	3.06392e-05	7.80946e-05	-5.25677	-1.8975
Ctcf+Nr1d1_Myod1+Myog	2.44782	6.45355	508	3344	-4.17345	6.26056	53.1284	3.06787e-05	7.80534e-05	-5.88753	-2.12393
Tead4_Myf5+Myod1+Tcf3	3.21354	0.0316161	860	9	4.18728	22.2812	0.0408452	3.11427e-05	7.90905e-05	1.69044	4.67341
Cebpb+Ctcf+Nr3c1_Brd4	4.10036	15.156	206	12032	-4.20277	30.1275	173.909	3.12057e-05	7.91072e-05	-16.2238	-5.88739
Arntl+Brd4+Ctcf+Nr1d1+Tead4_Myod1+Myog	1.28446	6.45355	11	3344	-4.44848	2.35954	53.1284	3.15251e-05	7.97724e-05	-7.48626	-2.85191
Clock+Ctcf+Srf_Brd4	2.54147	15.156	8	12032	-5.22852	5.14364	173.909	3.17501e-05	8.01972e-05	-17.6223	-7.6067
Arntl+Cebpb+Clock+Nr1d1+Nr3c1_	11.4089	1.33677	340	175536	4.21651	44.0036	43.9695	3.18387e-05	8.02761e-05	5.37359	14.7707
Arntl+Clock+Ctcf+Nr1d1+Tead4_Brd4	5.66211	15.156	63	12032	-4.23519	12.5784	173.909	3.22468e-05	8.11592e-05	-13.9091	-5.07866
Arntl+Nr3c1_Myod1+Myog	1.90955	6.45355	43	3344	-4.19057	3.77665	53.1284	3.30343e-05	8.29922e-05	-6.67454	-2.41345
Hdac3+Nr3c1_Myod1+Myog	1.23	6.45355	15	3344	-4.38002	2.94493	53.1284	3.40442e-05	8.53764e-05	-7.59515	-2.85194
Ctcf+Hdac3+Nr3c1_	0.0822725	1.33677	2	175536	-9.40746	0.116351	43.9695	3.4935e-05	8.7454e-05	-1.57073	-0.93826
Cebpb+Clock+Ctcf+Hdac3+Nr1d1_Brd4	1.89485	15.156	3	12032	-6.4168	2.29605	173.909	3.57478e-05	8.93291e-05	-17.772	-8.75028
Arntl+Brd4+Cebpb+Ctcf+Nr1d1_Clock	1.9826	15.5663	14	1936	-4.20746	5.65021	125.556	3.60178e-05	8.98438e-05	-19.9421	-7.22523
Cebpb+Clock+Ctcf_Myog+Smc3	10.0042	2.86537	449	188	4.15884	33.7676	8.74744	3.6931e-05	9.19579e-05	3.76729	10.5104
Clock+Nr1d1_	7.81524	1.33677	337	175536	4.18058	28.3826	43.9695	3.70512e-05	9.20936e-05	3.43032	9.52662
Cebpb+Nfe2l2+Nr3c1+Tead4_Brd4+E2f4	0.0356818	5.58042	4	151	-4.23893	0.0398853	16.0717	3.90775e-05	9.69582e-05	-8.12931	-2.96016
Arntl+Cebpb+Clock_Brd4	6.59943	15.156	204	12032	-4.09802	19.4055	173.909	4.4736e-05	0.000110802	-12.6534	-4.45969
Cebpb+Srf_Myod1+Myog	1.41364	6.45355	16	3344	-4.27412	2.95662	53.1284	4.52026e-05	0.00011176	-7.3805	-2.69932
Arntl+Clock_Ctcf+Myod1+Myog	12.8771	0.827792	304	56	4.13501	50.6547	1.68766	4.587e-05	0.000113211	6.31542	17.7833
Clock+E2f4_Brd4	4.90486	15.156	71	12032	-4.16508	15.8623	173.909	4.59355e-05	0.000113173	-15.1038	-5.39845
Cebpb+Ctcf+E2f4+Nr1d1+Nr3c1+Onecut1_	0.346591	1.33677	4	175536	-6.5034	0.220617	43.9695	4.62255e-05	0.000113688	-1.32571	-0.654647
Arntl+Cebpb+Clock+Hdac3+Nr1d1_Brd4	5.27086	15.156	37	12032	-4.22167	10.4812	173.909	4.68272e-05	0.000114966	-14.5202	-5.25004
Gata4_Brd4+Smc3	2.56397	9.26039	170	986	-4.09404	13.7293	39.3019	4.71081e-05	0.000115453	-9.90754	-3.4853
E2f4+Foxa1+Nr3c1_Myod1+Myog	1.29752	6.45355	11	3344	-4.36487	2.46253	53.1284	4.76864e-05	0.000116666	-7.51613	-2.79593
Ctcf+Nr1d1+Nr3c1_Clock	3.20159	15.5663	31	1936	-4.07792	5.70795	125.556	4.84645e-05	0.000118364	-18.3136	-6.41581
Arntl+Clock+Nfe2l2+Nr1d1_Brd4	3.69026	15.156	21	12032	-4.43563	9.35578	173.909	4.86537e-05	0.000118619	-16.6543	-6.27718
Tead4_Myod1+Myog+Pax3+Pax7+Tcf3	3.21354	0.100909	860	2	4.07717	22.2812	0.105424	5.00789e-05	0.000121882	1.6141	4.61117
Nfe2l2_Ctcf+Tcf3	3.08031	0.374242	134	15	4.18584	6.79008	1.05264	5.0621e-05	0.000122988	1.42765	3.98449
Arntl+Cebpb+Ctcf_Brd4	4.57631	15.156	115	12032	-4.11049	21.7429	173.909	5.12239e-05	0.000124237	-15.645	-5.51429
Cebpb+Ctcf+Nfe2l2+Nr1d1+Nr3c1_Brd4	4.39529	15.156	16	12032	-4.4623	7.26804	173.909	5.12303e-05	0.000124038	-15.6133	-5.90807
Cebpb+Nr1d1_Clock	3.84028	15.5663	579	1936	-4.05086	11.7028	125.556	5.29362e-05	0.000127947	-17.4029	-6.04915
Cebpb+Ctcf+Nfe2l2_Myog	1.58536	4.98059	69	1746	-4.05931	3.39637	30.4888	5.37398e-05	0.000129666	-5.03688	-1.75358
Arntl+Cebpb+Clock+Ctcf+Foxa1+Nr1d1+Nr3c1_Brd4	6.00542	15.156	22	12032	-4.21616	6.95192	173.909	5.60967e-05	0.00013512	-13.4585	-4.84263
Gata4+Tead4_Myod1+Myog	1.41043	6.45355	15	3344	-4.23797	2.92911	53.1284	5.69802e-05	0.000137013	-7.40912	-2.67712
Cebpb+Nr1d1_Brd4+Smc3	3.84028	9.26039	579	986	-4.03643	11.7028	39.3019	5.75518e-05	0.000138151	-8.05449	-2.78574
Arntl+Cebpb+Clock+Gata4+Nfe2l2+Nr1d1_Brd4	2.64894	15.156	6	12032	-5.31167	4.26425	173.909	6.05277e-05	0.000145046	-17.481	-7.53306
Arntl+Cebpb+Clock+Nr1d1+Nr3c1_Ctcf	11.4089	1.67097	340	10547	4.0581	44.0036	25.8131	6.11806e-05	0.00014636	5.01827	14.4576
Cebpb+Nr1d1+Onecut1+Tead4_Clock	2.8505	15.5663	9	1936	-4.06904	3.82186	125.556	6.2505e-05	0.000149274	-18.8691	-6.56249
Arntl+Ctcf_Myod1+Myog	2.32582	6.45355	290	3344	-4.00492	7.95438	53.1284	6.35497e-05	0.000151511	-6.14861	-2.10684
Cebpb+Clock+Ctcf+Foxa1+Nr1d1+Nr3c1+Tead4_Brd4	1.39773	15.156	2	12032	-7.06757	1.59742	173.909	6.50331e-05	0.000154784	-18.1757	-9.34076
Arntl+Cebpb+Clock+Nfe2l2+Nr1d1_Brd4	4.23718	15.156	30	12032	-4.23158	11.1504	173.909	6.51085e-05	0.000154701	-16.0593	-5.7783
Arntl+Hdac3+Nr1d1+Tead4_Clock	2.63028	15.5663	13	1936	-4.05576	5.1377	125.556	6.52032e-05	0.000154664	-19.2151	-6.65687
Cebpb+Foxa1+Hdac3+Onecut1_Myod1+Myog+Tcf3	0	6.3793	2	626	-4.01552	0	39.7483	6.65245e-05	0.000157531	-9.49907	-3.25954
Arntl+Cebpb+E2f4+Foxa1+Nr1d1_	0.373676	1.33677	23	175536	-4.47835	0.900225	43.9695	6.69937e-05	0.000158375	-1.39849	-0.5277
Clock+E2f4+Foxa1_Ctcf	0.386411	1.67097	19	10547	-4.10716	0.811303	25.8131	6.71789e-05	0.000158545	-1.9028	-0.666314
Arntl+Clock+Ctcf+Tead4_Brd4+Smc3	2.85038	9.26039	41	986	-4.05015	6.20227	39.3019	6.78857e-05	0.000159944	-9.5267	-3.29332
Foxa1+Tead4_Myod1+Myog	1.48326	6.45355	46	3344	-4.05663	5.49783	53.1284	6.82306e-05	0.000160487	-7.3844	-2.55617
Arntl+Cebpb+Gata4+Nr3c1+Tead4_Myod1+Myog+Tcf3	0.0336364	6.3793	3	626	-3.99405	0.0336364	39.7483	7.2681e-05	0.000170668	-9.46566	-3.22568
Ctcf+Nr1d1_Brd4+Myod1	2.44782	10.9752	508	409	-4.00525	6.26056	42.6894	7.32062e-05	0.000171614	-12.7122	-4.34251
Brd4+Cebpb+Hdac3+Nr1d1+Nr3c1+Tead4_	0.217121	1.33677	6	175536	-6.11187	0.367796	43.9695	7.38146e-05	0.000172752	-1.52251	-0.716792
Ctcf+Gata4_Myog	1.53696	4.98059	79	1746	-3.98597	4.11162	30.4888	7.38337e-05	0.000172508	-5.13968	-1.74758
Cebpb+Clock+Gata4+Nr3c1+Onecut1+Tead4_	0.277532	1.33677	7	175536	-5.69583	0.40619	43.9695	7.52585e-05	0.000175545	-1.46126	-0.657218
Ctcf+Foxa1+Gata4+Tead4_Myod1+Myog+Tcf3	0.0472728	6.3793	2	626	-3.984	0.0668538	39.7483	7.57373e-05	0.000176368	-9.45317	-3.2109
Cebpb+Nr1d1_Ctcf	3.84028	1.67097	579	10547	3.96248	11.7028	25.8131	7.98877e-05	0.000185725	1.09489	3.24372
Nr1d1+Onecut1+Tead4_Brd4	3.08454	15.156	16	12032	-4.45034	8.80351	173.909	8.49934e-05	0.000197267	-17.5804	-6.56251
Foxa1+Nr1d1+Tead4_Brd4	3.14756	15.156	16	12032	-4.43901	8.76764	173.909	8.7058e-05	0.000201725	-17.5015	-6.51538
_Arntl+Clock	1.33677	12.8771	175536	304	-3.96967	43.9695	50.6547	8.98894e-05	0.000207599	-17.2611	-5.8197
Arntl+Clock_	12.8771	1.33677	304	175536	3.96967	50.6547	43.9695	8.98894e-05	0.000207942	5.8197	17.2611
Cebpb+Hdac3+Nr3c1+Onecut1_Myod1+Myog	1.30256	6.45355	16	3344	-4.14136	3.35365	53.1284	9.25258e-05	0.000213337	-7.63034	-2.67164
Ctcf+Foxa1_Cebpb	1.31842	4.29536	243	3296	-3.91495	6.34166	36.8823	9.34086e-05	0.000215019	-4.4682	-1.48569
Arntl+Cebpb+Clock+Ctcf+Nr1d1+Nr3c1_Myod1+Smc3	8.27235	1.71749	311	101	3.94444	27.6027	5.61097	9.54659e-05	0.000219394	3.28725	9.82248
Arntl+Nr1d1+Nr3c1_Myog	1.59116	4.98059	36	1746	-3.94044	2.73305	30.4888	9.62425e-05	0.000220817	-5.08053	-1.69833
Cebpb+E2f4+Nr1d1+Tead4_Myod1+Myog	1.55688	6.45355	54	3344	-3.96119	6.07753	53.1284	9.65237e-05	0.0002211	-7.3309	-2.46243
Nr3c1_Brd4+Myod1	2.42114	10.9752	1495	409	-3.93345	20.2244	42.6894	9.66766e-05	0.000221089	-12.8276	-4.28046
E2f4+Foxa1+Nr1d1_Cebpb	1.06744	4.29536	113	3296	-3.91327	5.49989	36.8823	0.000100361	0.000229141	-4.84755	-1.60829
Clock+E2f4+Foxa1_	0.386411	1.33677	19	175536	-4.44771	0.811303	43.9695	0.000102265	0.00023311	-1.386	-0.514717
E2f4+Tead4_Myog	1.34577	4.98059	35	1746	-3.95276	3.31092	30.4888	0.000102285	0.000232775	-5.44649	-1.82316
Arntl+Cebpb+Clock+Ctcf+E2f4+Foxa1+Nr1d1+Nr3c1_	0.263333	1.33677	12	175536	-4.90761	0.664788	43.9695	0.000104198	0.000236745	-1.53197	-0.6149
Cebpb+Ctcf+Foxa1_Brd4	4.34164	15.156	83	12032	-3.95234	20.3166	173.909	0.000109932	0.000249369	-16.2124	-5.4163
Arntl+Hdac3_	0.200455	1.33677	2	175536	-8.41396	0.120208	43.9695	0.000111135	0.00025169	-1.46215	-0.810483
Cebpb+Ctcf+Foxa1+Nr3c1+Tead4_Myod1+Myog+Tcf3	0.194091	6.3793	18	626	-3.88882	0.325375	39.7483	0.00011147	0.000252042	-9.30858	-3.06185
Arntl+Foxa1+Hdac3+Nr1d1_Brd4+E2f4	0.359848	5.58042	6	151	-3.95893	0.412201	16.0717	0.000114775	0.000259098	-7.82565	-2.6155
Onecut1+Tead4_Brd4+Myod1	2.1153	10.9752	30	409	-3.89398	4.65137	42.6894	0.000115424	0.000260143	-13.3328	-4.38698
Arntl+Brd4+Ctcf+Nr1d1+Nr3c1_	0.194318	1.33677	4	175536	-6.84589	0.259504	43.9695	0.000116515	0.00026218	-1.52558	-0.759321
Cebpb_Clock	4.29536	15.5663	3296	1936	-3.85335	36.8823	125.556	0.000119955	0.000269488	-17.007	-5.53484
Arntl+Clock+E2f4+Nr1d1+Nr3c1_Myod1+Myog	1.98989	6.45355	17	3344	-3.95294	2.70684	53.1284	0.000122959	0.000275796	-6.69649	-2.23082
Clock+Ctcf_Kdm1a+Myod1+Myog+Smc3	10.627	2.38374	966	9	4.23366	45.5003	3.85117	0.000123344	0.000276216	4.3132	12.1733
Cebpb+Ctcf+Nr3c1+Tead4_Brd4	3.95272	15.156	62	12032	-3.95833	18.461	173.909	0.000123823	0.000276846	-16.8029	-5.60361
Nr1d1+Nr3c1_Clock	4.1076	15.5663	106	1936	-3.84471	8.85629	125.556	0.000124472	0.000277855	-17.3037	-5.61371
Arntl+Nr1d1_Brd4	5.18837	15.156	343	12032	-3.84274	38.0209	173.909	0.00013059	0.000291049	-15.0587	-4.87655
Arntl+Nr1d1+Tead4_Myod1+Myog	1.98323	6.45355	89	3344	-3.84903	6.70274	53.1284	0.000131638	0.000292918	-6.75137	-2.18927
Cebpb+Clock+Tead4_	11.9704	1.33677	163	175536	3.91555	34.6464	43.9695	0.00013249	0.000294347	5.27092	15.9963
Arntl+Cebpb+Foxa1_Myod1+Myog	1.42857	6.45355	14	3344	-4.06016	3.10274	53.1284	0.00013582	0.000301269	-7.49733	-2.55262
Clock+Ctcf+E2f4+Nr1d1_Brd4+Myod1	2.15072	10.9752	19	409	-3.85763	3.84253	42.6894	0.000137454	0.000304411	-13.3243	-4.32463
Nr3c1_Myod1+Myog	2.42114	6.45355	1495	3344	-3.81421	20.2244	53.1284	0.000138354	0.000305921	-6.10502	-1.95979
Cebpb+Ctcf+Nr1d1_Clock	4.12964	15.5663	424	1936	-3.81568	18.8826	125.556	0.000139475	0.000307913	-17.3144	-5.55893
Cebpb+Clock+Ctcf+E2f4+Gata4+Nr1d1+Tead4_Brd4+Myod1+Myog	0.183939	22.3943	3	1509	-3.81389	0.168823	226.189	0.000142312	0.000313684	-33.6335	-10.7873
Arntl+Cebpb+Clock+Nr1d1+Nr3c1_Myod1+Myog+Pax7	11.4089	1.31685	340	13	3.86604	44.0036	3.81463	0.000143649	0.000316134	4.94887	15.2352
Ctcf_Cebpb	1.67097	4.29536	10547	3296	-3.80432	25.8131	36.8823	0.00014415	0.000316242	-3.97685	-1.27194
Cebpb_Ctcf	4.29536	1.67097	3296	10547	3.80432	36.8823	25.8131	0.00014415	0.000316737	1.27194	3.97685
Clock+Ctcf+Nr1d1+Nr3c1+Tead4_Brd4+Smc3	2.51843	9.26039	18	986	-3.98687	4.82439	39.3019	0.000145691	0.000319123	-10.1065	-3.37738
Arntl+Clock_Ctcf	12.8771	1.67097	304	10547	3.84287	50.6547	25.8131	0.000147745	0.000323118	5.46816	16.9442
Arntl+Clock+Ctcf+Nr1d1_Tcf3	7.14968	0.806529	475	468	3.82334	35.9839	3.52151	0.000148878	0.000325089	3.08329	9.60301
Arntl+Cebpb+Clock_	6.59943	1.33677	204	175536	3.86191	19.4055	43.9695	0.000150732	0.000328624	2.57597	7.94934
Arntl+Clock+Ctcf+E2f4+Foxa1+Nr1d1_Brd4+Myod1+Myog	0.270909	22.3943	2	1509	-3.79538	0.383123	226.189	0.00015327	0.000333639	-33.5573	-10.6895
Cebpb+Nr1d1+Nr3c1+Onecut1+Tead4_Myod1+Myog	1.40286	6.45355	7	3344	-4.22712	2.02107	53.1284	0.00015596	0.00033897	-7.47444	-2.62694
E2f4_Myod1+Myog	2.57196	6.45355	555	3344	-3.78434	10.7435	53.1284	0.000156495	0.000339604	-5.89255	-1.87061
Cebpb+Foxa1+Hdac3+Nr1d1+Nr3c1+Onecut1+Tead4_	0.165152	1.33677	3	175536	-7.53838	0.198558	43.9695	0.000158639	0.000343725	-1.54182	-0.801411
Foxa1+Srf_	0.497172	1.33677	9	175536	-4.70288	0.433275	43.9695	0.000161631	0.000349668	-1.2137	-0.465498
Arntl+Ctcf+Nr1d1_Clock	4.11393	15.5663	193	1936	-3.77781	14.2161	125.556	0.000162588	0.000351197	-17.3973	-5.50736
Arntl+Clock+Nr1d1+Nr3c1_Brd4	6.76543	15.156	158	12032	-3.79175	19.404	173.909	0.000163449	0.000352513	-12.7357	-4.0454
Cebpb+Clock+Ctcf+Smc3_Brd4	3.17744	15.156	16	12032	-4.25737	9.29747	173.909	0.000167458	0.000360604	-17.7083	-6.24879
Arntl+Clock+Ctcf+E2f4+Nfe2l2+Nr1d1_Brd4	2.69182	15.156	9	12032	-4.64847	6.48718	173.909	0.000177203	0.000381005	-18.0781	-6.85021
Clock+Ctcf+E2f4+Foxa1_Brd4+Myod1+Myog	0.506761	22.3943	16	1509	-3.75656	0.836134	226.189	0.000178806	0.000383862	-33.3164	-10.4587
Cebpb+Clock+Nr1d1+Nr3c1_Brd4+Ctcf+Myog	27.5357	0.532273	197	6	3.81513	99.1881	0.971269	0.000182069	0.00039027	13.0451	40.9617
Ctcf_Myod1+Myog+Smc3+Srf+Tcf3	1.67097	0.191212	10547	3	4.76667	25.8131	0.315574	0.000183408	0.00039254	0.824328	2.13518
Nr1d1_Ctcf	4.76416	1.67097	834	10547	3.75231	22.6727	25.8131	0.000185175	0.000395718	1.47558	4.71082
Cebpb+Gata4+Nr1d1+Nr3c1_Brd4	2.31531	15.156	6	12032	-5.07162	4.8353	173.909	0.000189322	0.000403963	-18.2888	-7.39256
Cebpb+Ctcf+Nfe2l2+Nr1d1_Clock	3.53934	15.5663	33	1936	-3.74946	8.41593	125.556	0.000194552	0.000414493	-18.3267	-5.72723
Ctcf+Nr1d1_	2.44782	1.33677	508	175536	3.74176	6.26056	43.9695	0.000198596	0.000422465	0.528006	1.69409
Arntl+Cebpb+Ctcf+Nr1d1+Nr3c1_Myod1+Myog	2.1494	6.45355	41	3344	-3.76563	4.35403	53.1284	0.000199065	0.000422823	-6.55327	-2.05503
Cebpb+Clock_Myog	16.2141	4.98059	731	1746	3.72857	79.0325	30.4888	0.000205769	0.000436399	5.31977	17.1472
Cebpb+Clock+Nr1d1+Nr3c1_Ctcf+Smc3	27.5357	0.810077	197	672	3.78089	99.1881	4.06131	0.000207335	0.000439058	12.7854	40.6658
Cebpb+Gata4+Nr1d1_Brd4	4.58828	15.156	9	12032	-4.35463	5.5118	173.909	0.000208686	0.000441252	-15.5726	-5.56281
Cebpb+Clock+Ctcf+Gata4+Nr1d1_Brd4+Myod1+Myog	0.702364	22.3943	15	1509	-3.71506	1.68313	226.189	0.000210514	0.000444446	-33.1452	-10.2387
Cebpb+Clock+Foxa1+Nr1d1+Onecut1+Tead4_Brd4	3.13773	15.156	10	12032	-4.45793	6.89517	173.909	0.000216778	0.000456983	-17.6243	-6.41223
Cebpb+Clock+E2f4+Nr1d1+Nr3c1+Tead4_Brd4	3.5548	15.156	11	12032	-4.35108	7.10977	173.909	0.000217581	0.000457987	-17.105	-6.09736
Cebpb+Clock+Hdac3+Tead4_Brd4+Myod1+Myog	0.750545	22.3943	5	1509	-3.70637	0.991909	226.189	0.00021786	0.000457886	-33.0984	-10.1891
Clock+Ctcf+E2f4+Foxa1+Nr3c1+Tead4_Brd4+Myod1+Myog	0.764091	22.3943	2	1509	-3.70607	0.565043	226.189	0.000218291	0.000458106	-33.0788	-10.1816
Arntl+Ctcf+Foxa1+Nr1d1_Brd4+Myod1+Myog	0.809395	22.3943	9	1509	-3.69774	1.23728	226.189	0.000225281	0.000472068	-33.035	-10.1348
Foxa1_Cebpb	1.40346	4.29536	870	3296	-3.69053	13.2343	36.8823	0.000226893	0.000474736	-4.42822	-1.35559
Cebpb+Ctcf+E2f4+Foxa1+Nr1d1_Brd4+Myod1+Myog	0.786817	22.3943	24	1509	-3.69386	2.74169	226.189	0.000228658	0.000477716	-33.0815	-10.1335
Cebpb+Gata4_Myog	1.06936	4.98059	20	1746	-3.85618	3.15075	30.4888	0.000230609	0.000481075	-5.92947	-1.89299
Arntl+Clock+Ctcf+Foxa1+Nr1d1_Brd4	3.88423	15.156	20	12032	-4.02979	10.3055	173.909	0.000234603	0.000488681	-16.9197	-5.62384
Cebpb+Clock+E2f4+Foxa1_Brd4+Myod1+Myog	0.959093	22.3943	2	1509	-3.67966	0.245561	226.189	0.000241755	0.000502831	-32.8618	-10.0086
Ctcf+Nr1d1+Nr3c1_Brd4+Smc3	3.20159	9.26039	31	986	-3.74488	5.70795	39.3019	0.000244993	0.000508811	-9.25198	-2.86563
Cebpb+Clock+Ctcf+Foxa1+Tead4_Brd4	5.08727	15.156	29	12032	-3.85089	11.1964	173.909	0.000257651	0.000534308	-15.2835	-4.85393
Nfe2l2_Tcf3	3.08031	0.806529	134	468	3.73522	6.79008	3.52151	0.000263617	0.000545872	1.07122	3.47634
Nr1d1_Clock	4.76416	15.5663	834	1936	-3.64989	22.6727	125.556	0.000268441	0.000555041	-16.606	-4.99828
Arntl+Clock+Ctcf_Kmt2c	9.00666	0	237	2	3.69853	37.4894	0	0.000269782	0.000556994	4.20915	13.8042
Cebpb+Clock+Nr1d1+Nr3c1_	27.5357	1.33677	197	175536	3.70688	99.1881	43.9695	0.000272981	0.000562769	12.2605	40.1372
Ctcf+E2f4+Nr1d1+Onecut1_Brd4+Myod1+Myog	1.08825	22.3943	13	1509	-3.64736	1.68726	226.189	0.000273898	0.00056383	-32.7643	-9.84779
E2f4_Ctcf+Smc3	2.57196	0.810077	555	672	3.65388	10.7435	4.06131	0.000278058	0.000571555	0.815127	2.70865
Nr1d1+Nr3c1+Tead4_Brd4+Myod1+Myog	1.14763	22.3943	53	1509	-3.6404	2.90212	226.189	0.000281333	0.000577439	-32.6949	-9.79851
Cebpb+Clock+Ctcf+Gata4+Nr3c1_Brd4+Myod1+Myog	1.13409	22.3943	2	1509	-3.63774	0.710318	226.189	0.000284944	0.000583996	-32.7248	-9.79567
Cebpb+Clock+Nr3c1_	105.544	1.33677	280	175536	3.67469	474.52	43.9695	0.000285495	0.000584272	48.3844	160.031
Cebpb+Clock+Tead4_Myod1+Smc3	11.9704	1.71749	163	101	3.70067	34.6464	5.61097	0.00028758	0.00058768	4.78502	15.7208
Arntl+Clock+Tcf3_Brd4	4.01136	15.156	6	12032	-4.63572	4.42667	173.909	0.000290249	0.000592271	-16.2502	-6.03906
Cebpb+Ctcf+Foxa1+Tead4_Brd4+Smc3	3.24305	9.26039	34	986	-3.69244	6.08531	39.3019	0.000292821	0.000596651	-9.23258	-2.8021
Cebpb+Clock+Nr3c1_Ctcf	105.544	1.67097	280	10547	3.66279	474.52	25.8131	0.000298449	0.000607236	48.0484	159.698
Clock+Ctcf+E2f4+Nr1d1+Tead4_Brd4	4.76124	15.156	8	12032	-4.29955	5.1624	173.909	0.000302189	0.000613955	-15.4148	-5.37469
Arntl+Clock+Hdac3+Nr1d1+Nr3c1_Brd4	3.69841	15.156	4	12032	-5.06922	3.22176	173.909	0.000304135	0.000617013	-16.3999	-6.51526
_Brd4+Myod1+Myog	1.33677	22.3943	175536	1509	-3.61585	43.9695	226.189	0.000309215	0.000626413	-32.4809	-9.63418
Clock+E2f4+Foxa1+Nr1d1_Brd4+Myod1+Myog	1.17348	22.3943	23	1509	-3.61438	3.61141	226.189	0.000310824	0.000628764	-32.7373	-9.70433
Ctcf+Foxa1_Brd4+Myod1+Myog	1.31842	22.3943	243	1509	-3.61079	6.34166	226.189	0.000315172	0.000636641	-32.5252	-9.62662
Arntl+Ctcf+Gata4+Nr3c1_Myod1+Myog	1.67354	6.45355	9	3344	-3.91614	2.41078	53.1284	0.000321417	0.000648321	-7.24257	-2.31746
Cebpb+Gata4+Nr3c1+Tead4_Brd4+Myod1+Myog	1.22818	22.3943	7	1509	-3.60239	2.08036	226.189	0.000326011	0.000656643	-32.6917	-9.64053
Clock_Myog	15.5663	4.98059	1936	1746	3.59403	125.556	30.4888	0.000332807	0.000669369	4.8097	16.3617
Foxa1_Brd4+Myod1+Myog	1.40346	22.3943	870	1509	-3.59433	13.2343	226.189	0.000335575	0.00067397	-32.4461	-9.53559
Cebpb+Ctcf+Foxa1+Nr1d1+Tead4_Myod1+Myog+Tcf3	0.485999	6.3793	5	626	-3.60001	0.883201	39.7483	0.000354313	0.000710587	-9.11064	-2.67597
Cebpb+Clock+Ctcf+Foxa1+Nr1d1+Onecut1+Tead4_Brd4+Myod1+Myog	1.43136	22.3943	6	1509	-3.58024	1.50781	226.189	0.000354329	0.000709602	-32.4483	-9.47765
Cebpb+Ctcf+Nr1d1+Srf_Brd4+Smc3	1.82036	9.26039	10	986	-4.01802	4.31519	39.3019	0.000358158	0.000716248	-11.22	-3.66008
Arntl+Clock+Ctcf+Foxa1_Brd4+Myod1+Myog	1.53991	22.3943	29	1509	-3.57454	1.96524	226.189	0.000361831	0.000722562	-32.2983	-9.41055
Cebpb+Ctcf+Nr1d1+Nr3c1_Brd4	6.23105	15.156	115	12032	-3.58692	20.5646	173.909	0.000386611	0.000770949	-13.8201	-4.02975
Ctcf_Brd4+Myod1+Myog	1.67097	22.3943	10547	1509	-3.55573	25.8131	226.189	0.000388534	0.000773683	-32.1555	-9.29123
Arntl+Cebpb+Ctcf+E2f4+Nr1d1+Nr3c1_	0.320519	1.33677	7	175536	-4.9902	0.461752	43.9695	0.00039525	0.00078594	-1.46387	-0.568628
Cebpb+Ctcf+Nr1d1_Tcf3	4.12964	0.806529	424	468	3.56804	18.8826	3.52151	0.000398312	0.000790908	1.49276	5.15346
Cebpb+Ctcf_Kdm1a+Myf5+Myod1+Nr3c1+Pax3+Pax7+Tcf3	5.40068	0.00227273	1337	2	3.53607	55.8226	0.00321412	0.000420007	0.000832806	2.40348	8.39334
Hdac3_Myog	1.64401	4.98059	75	1746	-3.55155	5.12502	30.4888	0.000425501	0.000842507	-5.18313	-1.49003
Arntl+Cebpb+Nr1d1_Myod1+Myog	2.85755	6.45355	209	3344	-3.52749	6.38614	53.1284	0.000426445	0.000843185	-5.59492	-1.59708
Foxa1+Gata4+Nr3c1+Tead4_	0.136364	1.33677	2	175536	-8.46168	0.134993	43.9695	0.000426775	0.00084265	-1.56782	-0.832988
Cebpb_Brd4+Smc3	4.29536	9.26039	3296	986	-3.52913	36.8823	39.3019	0.000429185	0.000846216	-7.72461	-2.20544
Ctcf+Srf_Brd4+Myod1+Myog	1.46101	22.3943	18	1509	-3.52954	4.78344	226.189	0.000429356	0.000845365	-32.5674	-9.29922
Clock+Ctcf+Nfe2l2+Nr1d1+Nr3c1_Brd4+Myod1+Myog	1.32727	22.3943	4	1509	-3.53143	2.59527	226.189	0.000438858	0.000862861	-32.7785	-9.35562
Cebpb+Ctcf_E2f4+Myod1+Myog+Smc3	5.40068	0.0229545	1337	4	3.52244	55.8226	0.0215817	0.000441996	0.000867814	2.38273	8.37273
Arntl+Cebpb+Clock_Ctcf	6.59943	1.67097	204	10547	3.56692	19.4055	25.8131	0.000444353	0.000871221	2.20517	7.65175
Cebpb+Ctcf+Onecut1_Brd4+Myod1+Myog	1.82854	22.3943	73	1509	-3.51954	4.18605	226.189	0.000444976	0.000871224	-32.0275	-9.10401
Arntl+Ctcf+Nr3c1+Tead4_Brd4+Clock	0.306818	10.1144	2	552	-3.5263	0.198633	65.2614	0.000456464	0.00089247	-15.2707	-4.34439
Cebpb+Foxa1+Onecut1+Tead4_Brd4	2.64091	15.156	8	12032	-4.45399	6.56148	173.909	0.000459409	0.000896978	-18.5019	-6.52823
Cebpb+Clock+Nr3c1_Myog	105.544	4.98059	280	1746	3.54505	474.52	30.4888	0.000460053	0.000896986	44.7228	156.405
Clock+Tead4_Tcf3	11.1491	0.806529	134	468	3.58882	33.3071	3.52151	0.000464868	0.000905114	4.64266	16.0426
Cebpb+Clock+Ctcf+Gata4+Nr1d1+Nr3c1_Brd4+Myod1+Myog	1.75564	22.3943	10	1509	-3.50371	2.81777	226.189	0.000472807	0.000919295	-32.1936	-9.0838
Cebpb+Nr1d1+Tead4_Clock	4.95059	15.5663	193	1936	-3.49921	14.3089	125.556	0.000476307	0.000924819	-16.5651	-4.66626
Arntl+Nr3c1_Brd4+Myod1+Myog	1.90955	22.3943	43	1509	-3.50098	3.77665	226.189	0.000476839	0.00092457	-31.9619	-9.00765
Arntl+Clock+Ctcf+Nr1d1_Brd4	7.14968	15.156	475	12032	-3.49769	35.9839	173.909	0.000481423	0.00093217	-12.4959	-3.51669
Arntl+Clock+Ctcf+Nr1d1_	7.14968	1.33677	475	175536	3.51364	35.9839	43.9695	0.000484049	0.000935962	2.56214	9.06368
Arntl+Clock+Ctcf+Gata4_Brd4	2.76748	15.156	9	12032	-4.31707	7.17573	173.909	0.000493259	0.000952456	-18.4549	-6.32213
Arntl+Cebpb+Clock+Hdac3+Nr3c1_Brd4	2.56864	15.156	6	12032	-4.72415	5.24541	173.909	0.000495434	0.000955341	-18.3937	-6.78101
Arntl+Cebpb+Clock+Ctcf+Foxa1+Nfe2l2+Nr1d1+Nr3c1_Myod1+Myog	0.888865	6.45355	4	3344	-4.45785	1.69014	53.1284	0.000517824	0.000997144	-8.23734	-2.89203
Ctcf+Smc3_Myod1+Myog+Tcf3	0.810077	6.3793	672	626	-3.48869	4.06131	39.7483	0.000518839	0.000997728	-8.70401	-2.43445
E2f4+Nr1d1_Myod1+Myog	2.50601	6.45355	130	3344	-3.47916	7.59126	53.1284	0.00052572	0.00100957	-6.17419	-1.72089
Arntl+Cebpb+Foxa1+Nr1d1+Nr3c1_Brd4+Clock	0.402613	10.1144	8	552	-3.48755	0.557188	65.2614	0.000526054	0.00100883	-15.1816	-4.24194
Arntl+Ctcf+E2f4+Foxa1+Nr1d1_Brd4	3.91795	15.156	8	12032	-4.25516	5.97422	173.909	0.000527413	0.00101006	-16.8075	-5.66857
Cebpb+Nr1d1+Nr3c1+Tead4_Brd4	5.69963	15.156	59	12032	-3.54533	16.4754	173.909	0.000535371	0.0010239	-14.7302	-4.18251
Hdac3+Nfe2l2+Nr1d1_Brd4	4.64409	15.156	2	12032	-5.37505	1.61927	173.909	0.000541124	0.00103349	-14.9752	-6.04854
Arntl+Clock+Ctcf+Nr1d1+Onecut1_Tcf3	0.17039	0.806529	7	468	-3.53801	0.202025	3.52151	0.000541172	0.00103218	-0.991493	-0.280785
Ctcf+Nr1d1+Nr3c1+Tead4_Brd4+Myod1+Myog	1.92781	22.3943	27	1509	-3.46528	5.14022	226.189	0.000544393	0.00103691	-32.0516	-8.88141
Cebpb+Clock+Nr3c1_Myod1+Myog	105.544	6.45355	280	3344	3.49245	474.52	53.1284	0.00055613	0.00105783	43.2392	154.942
Ctcf+Foxa1+Nr3c1_Myod1+Myog+Tcf3	0.759131	6.3793	23	626	-3.46913	1.52206	39.7483	0.000556827	0.00105772	-8.80137	-2.43897
Cebpb+Clock+Foxa1+Onecut1_Myod1+Myog	1.31718	6.45355	10	3344	-3.83367	3.08381	53.1284	0.000557549	0.00105766	-7.86546	-2.40727
Cebpb+Ctcf+E2f4+Nr1d1_Brd4+Myod1+Myog	2.1317	22.3943	39	1509	-3.45872	4.03193	226.189	0.000557584	0.00105629	-31.754	-8.77127
Arntl+Clock+E2f4_	0.495124	1.33677	33	175536	-3.67723	1.16845	43.9695	0.000564999	0.0010689	-1.30107	-0.382216
Arntl+Ctcf+Nr1d1+Nr3c1_Brd4+Myod1+Myog	2.22209	22.3943	43	1509	-3.45292	3.11462	226.189	0.000569711	0.00107636	-31.6316	-8.71287
Clock+Ctcf_Myog	10.627	4.98059	966	1746	3.45196	45.5003	30.4888	0.000572487	0.00108015	2.43779	8.85499
Ctcf+Nr1d1_Brd4+Kdm1a+Myod1+Myog+Smc3+Tcf3	2.44782	0.223182	508	2	6.24334	6.26056	0.315627	0.000584741	0.00110179	1.36778	3.0815
Tead4_Brd4+Myod1	3.21354	10.9752	860	409	-3.45973	22.2812	42.6894	0.000585455	0.00110165	-12.169	-3.35428
Arntl+Clock+Nr1d1+Nr3c1_	6.76543	1.33677	158	175536	3.50855	19.404	43.9695	0.000586586	0.0011023	2.37274	8.48459
Cebpb+Tead4_Brd4	6.78068	15.156	439	12032	-3.44519	38.6123	173.909	0.000588833	0.00110504	-13.1444	-3.60616
Cebpb+Ctcf+E2f4_	0.687196	1.33677	83	175536	-3.49852	1.39541	43.9695	0.000591693	0.00110892	-1.01599	-0.283161
Arntl_Brd4	6.10108	15.156	580	12032	-3.44321	50.5292	173.909	0.000591716	0.00110749	-14.2136	-3.89618
Cebpb+Nr1d1+Tead4_	4.95059	1.33677	193	175536	3.49057	14.3089	43.9695	0.000595369	0.00111284	1.57204	5.6556
Arntl+Ctcf_Brd4+Myod1+Myog	2.32582	22.3943	290	1509	-3.43554	7.95438	226.189	0.000607223	0.00113348	-31.5266	-8.6104
Arntl+Clock_Brd4+Nr3c1	12.8771	2.52629	304	49	3.46121	50.6547	4.96383	0.000607876	0.00113319	4.46812	16.2336
Cebpb+Clock+Srf_	0.453818	1.33677	5	175536	-4.99218	0.31834	43.9695	0.000628928	0.00117088	-1.2797	-0.486207
Clock+Ctcf+Nr3c1_	5.92466	1.33677	144	175536	3.4948	15.7029	43.9695	0.000629796	0.00117094	1.99322	7.18256
Ctcf+Nr1d1_Brd4+Myod1+Myog	2.44782	22.3943	508	1509	-3.42173	6.26056	226.189	0.000638792	0.00118609	-31.381	-8.51203
_Ctcf+Myod1	1.33677	0.262273	175536	4	5.93363	43.9695	0.295149	0.000645348	0.00119668	0.643752	1.50524
Clock+Nr3c1+Tead4_Brd4+Myod1+Myog	2.29882	22.3943	30	1509	-3.41726	4.50656	226.189	0.000649044	0.00120195	-31.6303	-8.56069
Nr3c1_Brd4+Myod1+Myog	2.42114	22.3943	1495	1509	-3.41645	20.2244	226.189	0.00065103	0.00120403	-31.4405	-8.50581
Arntl+Cebpb+Gata4+Nr1d1_Brd4	4.8203	15.156	6	12032	-4.265	4.48937	173.909	0.000652103	0.00120443	-15.4928	-5.1786
Cebpb+Ctcf+Nr1d1+Nr3c1+Tead4_Brd4	5.15856	15.156	24	12032	-3.62958	11.0343	173.909	0.000653501	0.00120542	-15.5261	-4.46876
Cebpb+Clock+Nfe2l2+Nr1d1_Brd4	5.53432	15.156	32	12032	-3.56144	12.3743	173.909	0.000658157	0.00121242	-15.0072	-4.23616
Arntl+Cebpb+Clock+Foxa1_Brd4+Myod1	2.06	10.9752	9	409	-3.53797	4.12866	42.6894	0.000670278	0.00123312	-13.9288	-3.90157
Cebpb+Ctcf+Foxa1+Hdac3+Nr1d1+Smc3_Brd4	1.9675	15.156	4	12032	-5.25703	3.88847	173.909	0.000676785	0.00124346	-18.9356	-7.44133
Cebpb+Clock+Nr3c1_Myod1	105.544	7.78156	280	1234	3.42894	474.52	103.647	0.000695401	0.00127599	41.6438	153.882
Arntl+Nfe2l2+Nr1d1+Onecut1_Brd4+Clock	0.515454	10.1144	4	552	-3.41163	0.895669	65.2614	0.000696416	0.00127619	-15.1264	-4.07143
Cebpb+Hdac3+Nr1d1+Tead4_Brd4+Clock	0.510909	10.1144	5	552	-3.41041	1.0338	65.2614	0.000698463	0.00127827	-15.1353	-4.07162
E2f4_Brd4+Myod1+Myog	2.57196	22.3943	555	1509	-3.39391	10.7435	226.189	0.00070667	0.0012916	-31.2787	-8.36597
E2f4+Nr1d1_Brd4+Myod1+Myog	2.50601	22.3943	130	1509	-3.39352	7.59126	226.189	0.000707465	0.00129137	-31.384	-8.39259
Cebpb+Clock+Ctcf+Gata4+Nr1d1+Nr3c1+Tead4_Brd4+Smc3	2.53545	9.26039	8	986	-3.79397	3.54999	39.3019	0.00073931	0.00134774	-10.3579	-3.092
Clock+Foxa1+Nr3c1+Tead4_	0.256136	1.33677	4	175536	-5.88983	0.300992	43.9695	0.000741418	0.00134983	-1.51948	-0.641786
Clock+E2f4+Nfe2l2_Brd4	2.71591	15.156	4	12032	-5.05	3.77072	173.909	0.000754679	0.00137219	-18.0378	-6.84236
Cebpb+Nfe2l2+Nr3c1+Onecut1_Brd4	2.59142	15.156	7	12032	-4.41095	6.26113	173.909	0.000757639	0.00137579	-18.7386	-6.39051
Cebpb+Clock+Nr3c1_Brd4+Myog+Tcf3	105.544	8.7613	280	113	3.40171	474.52	24.4732	0.000766332	0.00138977	40.7797	152.786
Nr1d1+Onecut1+Tead4_Clock	3.08454	15.5663	16	1936	-3.4636	8.80351	125.556	0.000771353	0.00139707	-19.6268	-5.33669
Ctcf+Nr1d1+Onecut1_Brd4	4.69891	15.156	41	12032	-3.49477	16.2488	173.909	0.000788943	0.00142709	-16.415	-4.49917
Cebpb+Clock+Tead4_E2f4	11.9704	2.57196	163	555	3.41542	34.6464	10.7435	0.000795286	0.00143671	3.96668	14.8302
Cebpb+Foxa1+Nr1d1+Nr3c1+Tead4_Brd4+Myod1+Myog	2.30983	22.3943	16	1509	-3.3619	5.34587	226.189	0.000796454	0.00143696	-31.8044	-8.36452
Brd4+Nr3c1_Myod1+Myog	2.52629	6.45355	49	3344	-3.38389	4.96383	53.1284	0.000800475	0.00144236	-6.21029	-1.64422
Arntl+Cebpb+Clock+Ctcf+Nfe2l2+Tead4_Brd4+Myod1+Myog	1.91646	22.3943	10	1509	-3.36537	5.58706	226.189	0.000803685	0.00144629	-32.4235	-8.53225
Arntl+Cebpb+Clock+Ctcf+Tead4_Brd4	6.61117	15.156	54	12032	-3.42186	14.1769	173.909	0.000803698	0.00144446	-13.4793	-3.61032
Ctcf+Nr1d1+Tead4_Brd4+Smc3	3.7812	9.26039	126	986	-3.36813	11.6644	39.3019	0.000805882	0.00144653	-8.67414	-2.28425
E2f4+Nr1d1+Nr3c1+Tead4_Brd4	3.55136	15.156	8	12032	-4.1543	6.50503	173.909	0.000822319	0.00147414	-17.5507	-5.65851
Ctcf+Nr3c1_Brd4+Myod1+Myog	2.75437	22.3943	452	1509	-3.35128	14.1079	226.189	0.000823769	0.00147486	-31.1352	-8.14472
Arntl+Cebpb+Clock+Ctcf+Foxa1+Hdac3+Nr1d1+Nr3c1+Tead4_Myod1+Myog	1.96636	6.45355	9	3344	-3.62108	2.49467	53.1284	0.000828643	0.00148169	-6.99303	-1.98133
Clock+Ctcf+Tead4_	7.91974	1.33677	132	175536	3.42115	22.0744	43.9695	0.000830768	0.0014836	2.77666	10.3893
Arntl+Cebpb+Nr1d1+Tead4_Clock	4.71093	15.5663	89	1936	-3.35027	14.4798	125.556	0.000833932	0.00148736	-17.2127	-4.498
Cebpb+Clock+Nr3c1_Arntl+Brd4+Myod1+Myog	105.544	9.28589	280	19	3.3765	474.52	12.7456	0.000836407	0.00148987	40.1443	152.372
Arntl+Cebpb+Nr1d1_Brd4+Myod1+Myog	2.85755	22.3943	209	1509	-3.34564	6.38614	226.189	0.000840865	0.00149591	-30.991	-8.08253
Ctcf+Tead4_Smc3+Tcf3	5.03853	0.290644	419	24	3.36271	28.7239	0.76534	0.000841341	0.00149486	1.97271	7.52307
Clock+Foxa1+Tead4_Myod1+Myog	1.18891	6.45355	5	3344	-4.0754	2.03062	53.1284	0.000845352	0.00150009	-7.99828	-2.53099
Cebpb+Ctcf+E2f4+Foxa1_Brd4+Myod1+Myog	2.48139	22.3943	38	1509	-3.33938	7.9274	226.189	0.000860075	0.00152429	-31.6097	-8.21619
Clock+Tead4_	11.1491	1.33677	134	175536	3.40801	33.3071	43.9695	0.000865641	0.00153221	4.11754	15.5072
Arntl+Clock+Ctcf+Nr3c1_Brd4	6.41727	15.156	39	12032	-3.4294	12.458	173.909	0.000876988	0.00155034	-13.7936	-3.68384
Cebpb+Ctcf_Smc3+Tcf3	5.40068	0.290644	1337	24	3.3298	55.8226	0.76534	0.000892441	0.00157567	2.09951	8.12056
Cebpb+Clock+Ctcf+Gata4+Nr1d1+Nr3c1+Tead4_Brd4+Myod1	2.53545	10.9752	8	409	-3.43664	3.54999	42.6894	0.000892543	0.00157387	-13.3185	-3.561
Arntl+Clock+Nr3c1+Tead4_Brd4+Myod1+Myog	2.1953	22.3943	6	1509	-3.33408	4.09824	226.189	0.000910567	0.00160364	-32.098	-8.29998
Cebpb+Clock_Brd4+E2f4	16.2141	5.58042	731	151	3.32054	79.0325	16.0717	0.000935386	0.00164528	4.34845	16.9189
Clock+Nr1d1_Brd4	7.81524	15.156	337	12032	-3.31483	28.3826	173.909	0.000940941	0.00165297	-11.685	-2.99653
Ctcf+Tead4_Clock	5.03853	15.5663	419	1936	-3.31071	28.7239	125.556	0.00094469	0.00165748	-16.7635	-4.29203
Arntl+Cebpb+Nr1d1_	2.85755	1.33677	209	175536	3.34948	6.38614	43.9695	0.000944731	0.00165548	0.626224	2.41533
Cebpb+Ctcf+Nr1d1_Brd4+Smc3	4.12964	9.26039	424	986	-3.30673	18.8826	39.3019	0.000967991	0.00169412	-8.1745	-2.087
Clock+Nr3c1+Tead4_Myod1+Myog	2.29882	6.45355	30	3344	-3.36876	4.50656	53.1284	0.000968254	0.00169247	-6.59239	-1.71706
Arntl+Ctcf+Foxa1+Nr1d1_Brd4+Clock	0.809395	10.1144	9	552	-3.31354	1.23728	65.2614	0.000981046	0.0017127	-14.8209	-3.78908
Cebpb+Clock+Nr3c1_Brd4+Myod1	105.544	10.9752	280	409	3.32563	474.52	42.6894	0.000999027	0.00174192	38.5946	150.544
Cebpb+Clock+Ctcf+Nr1d1_	10.096	1.33677	190	175536	3.33802	36.1414	43.9695	0.0010156	0.00176862	3.58309	13.9353
Clock+Nr1d1_Nr3c1	7.81524	2.42114	337	1495	3.30483	28.3826	20.2244	0.00103263	0.00179604	2.18574	8.60244
Cebpb+Ctcf+E2f4_Myog+Smc3	0.687196	2.86537	83	188	-3.31988	1.39541	8.74744	0.00106371	0.0018478	-3.47165	-0.8847
Ctcf+Onecut1_Myod1+Myog	2.68078	6.45355	109	3344	-3.2853	7.19314	53.1284	0.00106569	0.00184895	-6.02716	-1.51838
Cebpb+Nr1d1_Brd4+Myod1	3.84028	10.9752	579	409	-3.29381	11.7028	42.6894	0.00106612	0.00184741	-11.3919	-2.87791
Arntl+Clock+Onecut1_Myod1+Myog	1.59557	6.45355	8	3344	-3.6745	2.68894	53.1284	0.00107967	0.00186858	-7.57488	-2.14108
Arntl+Nr3c1_Myog	1.90955	4.98059	43	1746	-3.30373	3.77665	30.4888	0.00108378	0.00187338	-4.90121	-1.24087
Arntl+Cebpb+Hdac3+Nr1d1+Nr3c1+Tead4_Brd4+Clock	0.793273	10.1144	10	552	-3.28481	1.8343	65.2614	0.00108698	0.0018766	-14.8953	-3.74689
Clock+Tcf3_Brd4+Myod1	3.48354	10.9752	38	409	-3.2892	5.27399	42.6894	0.00108808	0.0018762	-11.9685	-3.01483
Clock_Brd4+Kdm1a+Myod1+Myog	15.5663	4.11623	1936	20	3.31835	125.556	8.67574	0.0010938	0.00188374	4.64182	18.2583
Clock+Ctcf_Kdm1a	10.627	3.30439	966	47	3.33066	45.5003	11.2451	0.00110056	0.00189305	2.97704	11.6682
Cebpb+Nr3c1+Tead4_Brd4+Myod1+Myog	3.23003	22.3943	108	1509	-3.2678	7.26823	226.189	0.00110764	0.0019029	-30.6677	-7.66091
Brd4+Cebpb+Nr1d1_Clock	4.68449	15.5663	31	1936	-3.28486	9.36867	125.556	0.00111036	0.00190524	-17.3943	-4.36927
Tead4_Brd4+Myod1+Myog	3.21354	22.3943	860	1509	-3.26643	22.2812	226.189	0.0011128	0.00190709	-30.6988	-7.66273
Ctcf+Nr3c1_Myod1+Myog	2.75437	6.45355	452	3344	-3.264	14.1079	53.1284	0.00111292	0.00190497	-5.9215	-1.47685
Arntl+Clock+Ctcf+Nr1d1+Nr3c1+Smc3_Brd4+Myod1+Myog	2.92073	22.3943	5	1509	-3.26745	2.84239	226.189	0.00112668	0.00192616	-31.1706	-7.77657
E2f4+Hdac3+Nr1d1+Nr3c1+Tead4_Brd4+Myod1+Myog	2.09606	22.3943	3	1509	-3.30696	3.36359	226.189	0.00113831	0.00194368	-32.4099	-8.18662
Clock+Gata4+Nr1d1_Brd4+Myod1+Myog	2.97679	22.3943	17	1509	-3.25652	5.29488	226.189	0.00115577	0.00197108	-31.1146	-7.72047
Arntl+Cebpb+Clock+Ctcf+Nr3c1_	10.0029	1.33677	48	175536	3.45994	17.3379	43.9695	0.00115689	0.0019706	3.6278	13.7045
Ctcf+Nr1d1_Myog	2.44782	4.98059	508	1746	-3.24408	6.26056	30.4888	0.00119651	0.00203562	-4.06386	-1.00169
Clock+Ctcf+Srf_Brd4+Myod1+Myog	2.54147	22.3943	8	1509	-3.2545	5.14364	226.189	0.00120027	0.00203953	-31.8332	-7.8725
Clock+Nfe2l2+Nr3c1+Onecut1+Tead4_Brd4+Myod1+Myog	2.76894	22.3943	12	1509	-3.24818	5.58675	226.189	0.00120141	0.00203901	-31.4822	-7.76853
Arntl+Clock+Hdac3+Nr1d1_Brd4	5.42145	15.156	32	12032	-3.38952	13.5463	173.909	0.00120226	0.00203797	-15.4717	-3.99733
Clock+E2f4+Foxa1+Tead4_Brd4	2.20182	15.156	4	12032	-4.99771	4.10117	173.909	0.00120273	0.0020363	-18.9781	-6.93019
Arntl+Cebpb+Ctcf+Nr1d1_Clock	5.1689	15.5663	225	1936	-3.23642	22.138	125.556	0.00123098	0.00208163	-16.698	-4.0968
Clock+Nr1d1_E2f4	7.81524	2.57196	337	555	3.25275	28.3826	10.7435	0.00124117	0.00209634	2.0742	8.41235
Cebpb+Clock+E2f4+Nr3c1+Tcf3_Arntl+Brd4	0.0113636	16.6416	2	163	-3.28696	0.0160706	64.5947	0.00124182	0.00209491	-26.6213	-6.63927
Arntl+Cebpb+Srf_Brd4+Myod1+Myog	2.96491	22.3943	5	1509	-3.23822	3.23735	226.189	0.00125984	0.00212275	-31.2097	-7.6491
Cebpb+Clock+Ctcf+E2f4+Foxa1+Nr1d1+Tead4_Brd4	3.52065	15.156	21	12032	-3.51416	13.3202	173.909	0.00128138	0.00215645	-18.3665	-4.90414
Arntl+Nfe2l2+Nr3c1+Tead4_Brd4+Clock	1.02962	10.1144	12	552	-3.23507	1.42967	65.2614	0.00128761	0.00216433	-14.6006	-3.56888
Nr1d1+Tead4_Brd4+Myod1+Myog	3.39564	22.3943	205	1509	-3.21947	13.7302	226.189	0.0013103	0.00219984	-30.5736	-7.42374
Arntl+Cebpb+Clock+Ctcf+Nfe2l2+Nr1d1+Nr3c1_Brd4+Myod1+Myog	3.20476	22.3943	38	1509	-3.21736	7.96528	226.189	0.00132119	0.00221547	-30.8889	-7.49021
Cebpb+Tead4_Tcf3	6.78068	0.806529	439	468	3.2292	38.6123	3.52151	0.00133329	0.00223309	2.33825	9.61006
Cebpb+Clock+Ctcf_Brd4+Myod1+Myog+Pax7	10.0042	2.63018	449	15	3.35995	33.7676	5.84439	0.00135653	0.00226929	2.98446	11.7636
Arntl+E2f4+Nr1d1_Brd4	5.50622	15.156	43	12032	-3.31174	16.031	173.909	0.00136433	0.00227963	-15.4435	-3.85605
Arntl+Cebpb+Foxa1+Nr1d1+Nr3c1_	0.402613	1.33677	8	175536	-4.18517	0.557188	43.9695	0.00137527	0.00229518	-1.42265	-0.445658
Cebpb_Kdm1a+Myod1+Myog+Tcf3	4.29536	1.21909	3296	7	3.53729	36.8823	1.55089	0.00138221	0.00230401	1.29758	4.85496
Cebpb+Ctcf+Foxa1+Nr1d1+Nr3c1_Brd4	5.47909	15.156	10	12032	-3.64957	6.72075	173.909	0.00142827	0.00237797	-15.1787	-4.17505
Cebpb+Ctcf+Hdac3+Nr1d1_Brd4+Smc3	1.98644	9.26039	11	986	-3.56878	5.33528	39.3019	0.00144287	0.00239942	-11.4661	-3.08177
Cebpb+Foxa1+Hdac3+Nr1d1+Nr3c1+Onecut1_	0.33375	1.33677	8	175536	-4.22748	0.601859	43.9695	0.00147094	0.00244319	-1.52629	-0.479745
Nr1d1+Nr3c1+Tead4_Brd4+Clock	1.14763	10.1144	53	552	-3.19536	2.90212	65.2614	0.0014736	0.00244471	-14.4784	-3.45506
Cebpb+Clock_Myod1+Myog	16.2141	6.45355	731	3344	3.18544	79.0325	53.1284	0.00149626	0.00247938	3.74671	15.7743
_Brd4+E2f4	1.33677	5.58042	175536	151	-3.23423	43.9695	16.0717	0.00149655	0.00247694	-6.83597	-1.65132
Cebpb+Clock+Hdac3+Nr1d1+Nr3c1+Onecut1_	14.9105	1.33677	32	175536	3.48086	22.0511	43.9695	0.00150646	0.00249039	5.62104	21.5264
Arntl+Ctcf+Nr1d1_Brd4+Smc3	4.11393	9.26039	193	986	-3.18332	14.2161	39.3019	0.00151005	0.00249338	-8.31974	-1.97318
Cebpb+Nr1d1_Brd4+Myod1+Myog	3.84028	22.3943	579	1509	-3.17542	11.7028	226.189	0.00152602	0.0025168	-30.0152	-7.09287
Arntl+Clock+Ctcf+Hdac3_	0.317532	1.33677	7	175536	-4.39409	0.547293	43.9695	0.00152904	0.00251881	-1.53989	-0.498587
Clock+Hdac3+Nr3c1_Brd4	1.63818	15.156	2	12032	-6.32226	2.02876	173.909	0.00153141	0.00251976	-19.0361	-7.99946
Cebpb+Clock+Gata4+Nr1d1_	0.18	1.33677	2	175536	-7.77521	0.149136	43.9695	0.00153454	0.00252194	-1.57142	-0.742116
E2f4+Foxa1+Nr1d1_Myod1+Myog+Tcf3	1.06744	6.3793	113	626	-3.17925	5.49989	39.7483	0.00153982	0.00252765	-8.59207	-2.03166
Arntl+Clock+E2f4+Foxa1+Nr1d1+Nr3c1+Tcf3_Brd4+Myod1+Myog	2.5597	22.3943	3	1509	-3.21888	3.49237	226.189	0.00155882	0.00255586	-32.0041	-7.66518
E2f4+Foxa1+Hdac3+Nr1d1+Tead4_Brd4+Myod1+Myog+Tcf3	0.0466667	19.3799	6	296	-3.19107	0.0726355	104.234	0.00157033	0.00257172	-31.2567	-7.40978
_Myod1+Myog+Tcf3	1.33677	6.3793	175536	626	-3.16717	43.9695	39.7483	0.00161361	0.00263952	-8.16904	-1.91603
Cebpb+Clock+Nr3c1_Brd4	105.544	15.156	280	12032	3.18243	474.52	173.909	0.00162446	0.00265416	34.4799	146.297
_Brd4+Pax7	1.33677	15.6585	175536	64	-3.28943	43.9695	34.8207	0.00164511	0.00268478	-23.022	-5.62142
Foxa1+Tead4_Myog	1.48326	4.98059	46	1746	-3.20669	5.49783	30.4888	0.00165222	0.00269324	-5.65293	-1.34173
_Brd4+Myog+Tcf3	1.33677	8.7613	175536	113	-3.22157	43.9695	24.4732	0.00166771	0.00271533	-11.9907	-2.8584
Clock+Ctcf+E2f4+Foxa1_	0.506761	1.33677	16	175536	-3.54858	0.836134	43.9695	0.00167073	0.00271711	-1.31328	-0.346737
_Brd4+Clock	1.33677	10.1144	175536	552	-3.15776	43.9695	65.2614	0.00167667	0.00272045	-14.2377	-3.31754
Brd4+Clock_	10.1144	1.33677	552	175536	3.15776	65.2614	43.9695	0.00167667	0.00272361	3.31754	14.2377
Arntl+Cebpb+Clock+Nr1d1+Tead4_	5.39688	1.33677	113	175536	3.21877	13.3622	43.9695	0.00167851	0.00272029	1.56121	6.55901
Gata4+Nr3c1+Tead4_Brd4+Ctcf+Smc3	0.00727275	12.5269	2	106	-3.22031	0.0102852	40.0263	0.00170472	0.00275958	-20.2282	-4.81102
Cebpb+Ctcf+E2f4+Foxa1+Nr1d1+Nr3c1_Brd4+Smc3	1.47818	9.26039	4	986	-4.21241	2.71771	39.3019	0.0017064	0.00275911	-11.8862	-3.67821
Cebpb+Clock+Ctcf+Nr1d1+Tcf3_Myog	1.66628	4.98059	11	1746	-3.32436	2.25327	30.4888	0.00174542	0.00281894	-5.3211	-1.30753
Arntl+Cebpb+Ctcf_Clock	4.57631	15.5663	115	1936	-3.13953	21.7429	125.556	0.00175261	0.0028273	-17.861	-4.11898
Cebpb+Clock+Ctcf+E2f4_Brd4	4.01945	15.156	10	12032	-3.69759	8.09783	173.909	0.00175438	0.00282691	-17.4848	-4.7883
Arntl+Clock+Nr1d1+Tead4_Brd4+Myod1+Myog	3.62954	22.3943	77	1509	-3.12883	12.6075	226.189	0.00178708	0.00287629	-30.5284	-7.00113
Arntl+Ctcf+Foxa1_Brd4	4.99636	15.156	9	12032	-3.6686	6.81178	173.909	0.00179869	0.00289166	-15.9849	-4.33437
Nr1d1+Nr3c1_	4.1076	1.33677	106	175536	3.19744	8.85629	43.9695	0.00181866	0.00292042	1.05315	4.48851
Foxa1+Gata4_Arntl+Brd4	0.601488	16.6416	11	163	-3.16724	0.741643	64.5947	0.00183822	0.00294844	-26.0406	-6.0397
Arntl+Cebpb+Clock+Ctcf+Nfe2l2+Nr1d1+Nr3c1_Brd4+Myod1	3.20476	10.9752	38	409	-3.13964	7.96528	42.6894	0.00185857	0.00297767	-12.6407	-2.90016
Arntl+Clock+Ctcf_	9.00666	1.33677	237	175536	3.14667	37.4894	43.9695	0.00186305	0.00298145	2.86802	12.4718
Cebpb+Clock+Nr3c1_Brd4+Pax7	105.544	15.6585	280	64	3.13299	474.52	34.8207	0.00190639	0.00304732	33.4199	146.352
Arntl+Clock+Ctcf+Nr1d1_Myod1+Smc3	7.14968	1.71749	475	101	3.11676	35.9839	5.61097	0.00192327	0.0030708	2.0087	8.85568
Nr1d1+Nr3c1_Brd4+Myod1+Myog	4.1076	22.3943	106	1509	-3.10685	8.85629	226.189	0.00192492	0.00306994	-29.8319	-6.74157
E2f4+Nr3c1_Brd4+Smc3	3.30532	9.26039	33	986	-3.18344	7.98623	39.3019	0.0019264	0.00306881	-9.66518	-2.24497
Brd4+Ctcf+E2f4+Nr1d1_Myod1+Myog+Smc3	0.104545	4.75454	3	346	-3.12285	0.162389	27.6425	0.00194179	0.00308983	-7.57865	-1.72134
Cebpb+Ctcf+Nr1d1_Brd4+Myod1+Myog	4.12964	22.3943	424	1509	-3.09859	18.8826	226.189	0.00197868	0.00314494	-29.8265	-6.70281
Tead4_Ctcf+Smc3	3.21354	0.810077	860	672	3.09818	22.2812	4.06131	0.0020055	0.00318397	0.881014	3.92592
Nr1d1+Onecut1+Tead4_Brd4+Myod1+Myog	3.08454	22.3943	16	1509	-3.10207	8.80351	226.189	0.00200557	0.00318048	-31.5331	-7.08647
Arntl+Ctcf+Nr1d1_Brd4+Myod1+Myog	4.11393	22.3943	193	1509	-3.0921	14.2161	226.189	0.002022	0.00320291	-29.8765	-6.68432
Cebpb_Brd4+Myod1+Myog	4.29536	22.3943	3296	1509	-3.08958	36.8823	226.189	0.00204017	0.00322804	-29.5896	-6.60835
Arntl+Cebpb+Clock+Ctcf+Nr1d1+Nr3c1_Brd4	8.27235	15.156	311	12032	-3.08974	27.6027	173.909	0.00204794	0.00323669	-11.2545	-2.51275
Arntl+E2f4+Foxa1+Nr1d1_Brd4+Ctcf+Smc3	0.27	12.5269	17	106	-3.15186	0.37766	40.0263	0.00211411	0.00333749	-19.9675	-4.54627
Nr3c1+Tead4_Brd4+Myod1+Myog	3.96915	22.3943	43	1509	-3.07498	9.272	226.189	0.00214307	0.00337941	-30.1786	-6.67168
Arntl+Nfe2l2+Nr1d1+Nr3c1_Clock	3.26273	15.5663	5	1936	-3.38813	5.022	125.556	0.00216141	0.00340451	-19.752	-4.85506
Arntl+Ctcf_Myog	2.32582	4.98059	290	1746	-3.06429	7.95438	30.4888	0.00221573	0.00348615	-4.354	-0.955547
Cebpb+Clock+Nr3c1_Arntl+Brd4	105.544	16.6416	280	163	3.08628	474.52	64.5947	0.00221824	0.00348618	32.213	145.592
Clock+Ctcf+E2f4+Nr1d1+Nr3c1_Brd4+Smc3	1.54218	9.26039	5	986	-3.93039	3.38352	39.3019	0.00222525	0.00349328	-12.0253	-3.41114
Clock+Foxa1_	7.56083	1.33677	105	175536	3.13546	20.3123	43.9695	0.00222788	0.0034935	2.28788	10.1602
Cebpb+Ctcf+E2f4_Brd4+Myod1+Myog+Tcf3	0.687196	19.3799	83	296	-3.0844	1.39541	104.234	0.00223264	0.00349706	-30.6197	-6.76564
Arntl+Clock+Ctcf+Nfe2l2+Nr1d1+Nr3c1_Brd4	4.41697	15.156	9	12032	-3.63662	7.47393	173.909	0.00226252	0.0035399	-17.0059	-4.47213
Foxa1_Myod1+Pax7	1.40346	0.0285454	870	10	3.06194	13.2343	0.0559961	0.00226658	0.00354229	0.4936	2.25622
Arntl+Cebpb+Clock_Ctcf+Myod1+Myog+Smc3	6.59943	1.88407	204	19	3.09408	19.4055	3.00922	0.00228328	0.00356443	1.70855	7.72217
Clock+Ctcf+Tead4_Myod1+Smc3	7.91974	1.71749	132	101	3.09987	22.0744	5.61097	0.00230595	0.0035958	2.24939	10.1551
Arntl+Cebpb+Hdac3+Nr1d1+Nr3c1+Onecut1_Brd4	4.76464	15.156	10	12032	-3.54207	7.80569	173.909	0.00233588	0.00363843	-16.5559	-4.22679
Clock+E2f4+Foxa1_Brd4+Ctcf+Smc3	0.386411	12.5269	19	106	-3.11922	0.811303	40.0263	0.00233838	0.00363829	-19.8575	-4.42347
Ctcf+Nr3c1_E2f4+Kdm1a	2.75437	0.561688	452	7	3.07903	14.1079	0.683817	0.00234214	0.0036401	0.789174	3.5962
Cebpb+Ctcf+Foxa1+Nr3c1+Tead4_Myod1+Myog+Smc3	0.194091	4.75454	18	346	-3.06472	0.325375	27.6425	0.00234949	0.00364747	-7.48718	-1.63372
Nr1d1_Brd4+Smc3	4.76416	9.26039	834	986	-3.04318	22.6727	39.3019	0.00237868	0.00368871	-7.3942	-1.59825
Arntl+Brd4+Cebpb+Nr1d1+Nr3c1_Clock+Ctcf	3.27741	10.627	7	966	-3.44437	4.10725	45.5003	0.00239246	0.00370597	-11.7831	-2.91606
Clock_Myod1+Myog	15.5663	6.45355	1936	3344	3.03981	125.556	53.1284	0.00239348	0.00370346	3.23412	14.9913
Arntl+Clock+Nr1d1_Nr3c1	5.39484	2.42114	529	1495	3.0429	18.9863	20.2244	0.00240548	0.00371793	1.05594	4.89146
Arntl+Cebpb+Gata4+Nr1d1_Clock	4.8203	15.5663	6	1936	-3.16857	4.48937	125.556	0.00244954	0.00378186	-17.5353	-3.95666
Arntl+Clock+E2f4+Nr1d1+Tead4_Brd4+Myod1+Myog	3.95392	22.3943	16	1509	-3.03533	6.93326	226.189	0.00246496	0.00380149	-30.3621	-6.51868
Cebpb+Gata4+Tead4_Brd4+Myod1+Myog	4.18367	22.3943	26	1509	-3.02683	7.72118	226.189	0.00251824	0.00387938	-30.0132	-6.40809
Cebpb+Clock+Ctcf+E2f4+Foxa1_Brd4+Myod1+Myog	3.46346	22.3943	15	1509	-3.03277	8.71163	226.189	0.00253036	0.00389378	-31.1905	-6.67126
Cebpb+Clock+E2f4+Gata4_Brd4+Ctcf+Smc3	0.495682	12.5269	4	106	-3.09105	0.377281	40.0263	0.00255139	0.00392183	-19.7485	-4.31396
Arntl+Nr1d1+Nr3c1_Brd4+Clock	1.59116	10.1144	36	552	-3.02798	2.73305	65.2614	0.00257239	0.00394977	-14.0518	-2.99462
Ctcf_Brd4+Clock	1.67097	10.1144	10547	552	-3.02733	25.8131	65.2614	0.00258077	0.00395831	-13.9217	-2.9651
Cebpb_Brd4+Myod1	4.29536	10.9752	3296	409	-3.02741	36.8823	42.6894	0.00259744	0.00397952	-11.0152	-2.34448
Cebpb+Ctcf+Nr1d1_	4.12964	1.33677	424	175536	3.02584	18.8826	43.9695	0.00262678	0.00402008	0.978756	4.60698
Arntl+Clock+Nr1d1+Onecut1+Tead4_Myod1+Myog	2.24432	6.45355	20	3344	-3.12577	4.40297	53.1284	0.00263316	0.00402544	-6.89769	-1.52077
Clock+Ctcf+Nr1d1_Brd4+Nr3c1+Tcf3	11.6085	0.71144	240	12	3.03717	55.1805	1.49355	0.00264637	0.00404124	3.82998	17.9641
Foxa1_Myod1+Myog+Tcf3	1.40346	6.3793	870	626	-3.01419	13.2343	39.7483	0.00266646	0.00406749	-8.21678	-1.73492
E2f4+Nr3c1_Brd4+Myod1	3.30532	10.9752	33	409	-3.03453	7.98623	42.6894	0.00266682	0.00406361	-12.6482	-2.69158
Arntl+Clock+Onecut1+Tead4_Brd4	1.53909	15.156	2	12032	-6.18729	2.1586	173.909	0.00267618	0.00407345	-19.5521	-7.68172
Nr1d1+Nr3c1_Brd4+Myod1	4.1076	10.9752	106	409	-3.0129	8.85629	42.6894	0.00271854	0.00413344	-11.3459	-2.38924
Nr1d1_Brd4+Myod1+Myog	4.76416	22.3943	834	1509	-3.00066	22.6727	226.189	0.00273662	0.00415642	-29.1547	-6.1056
Cebpb+Ctcf_Tcf3	5.40068	0.806529	1337	468	2.99231	55.8226	3.52151	0.00281842	0.00427602	1.58231	7.606
E2f4+Nr1d1+Nr3c1+Tead4_Brd4+Myod1+Myog	3.55136	22.3943	8	1509	-3.00982	6.50503	226.189	0.00281996	0.00427373	-31.1595	-6.52645
Cebpb+Ctcf+Smc3_	0.581533	1.33677	35	175536	-3.13567	1.28253	43.9695	0.00282441	0.00427585	-1.23859	-0.271886
_Cebpb+Ctcf+Smc3	1.33677	0.581533	175536	35	3.13567	43.9695	1.28253	0.00282441	0.00427124	0.271886	1.23859
Cebpb+E2f4+Nr1d1_Brd4+Clock	1.6799	10.1144	82	552	-2.99886	3.99641	65.2614	0.00282674	0.00427017	-13.9586	-2.91037
Arntl+Clock+Nr1d1_E2f4	5.39484	2.57196	529	555	2.99324	18.9863	10.7435	0.00284252	0.00428939	0.971757	4.674
Foxa1_Brd4+E2f4	1.40346	5.58042	870	151	-3.02083	13.2343	16.0717	0.00287374	0.00433183	-6.90471	-1.44922
Cebpb+E2f4+Foxa1+Tead4_Brd4	3.71787	15.156	9	12032	-3.59333	8.28064	173.909	0.00289273	0.00435576	-18.2586	-4.61765
Ctcf+Tead4_Tcf3	5.03853	0.806529	419	468	2.99576	28.7239	3.52151	0.00289619	0.00435631	1.4554	7.0086
E2f4+Foxa1+Nfe2l2+Tead4_	0.313864	1.33677	8	175536	-3.91091	0.677616	43.9695	0.00294006	0.00441755	-1.60612	-0.439689
Arntl+Cebpb+Clock+Ctcf+Foxa1+Nr3c1_Myod1+Myog+Smc3	0.240909	4.75454	2	346	-2.99816	0.340697	27.6425	0.00294865	0.00442571	-7.47652	-1.55075
Cebpb+Nfe2l2_Myod1+Myog	3.02127	6.45355	117	3344	-2.9795	7.51685	53.1284	0.00297545	0.00446115	-5.69353	-1.17101
Clock+Foxa1_Brd4	7.56083	15.156	105	12032	-2.99219	20.3123	173.909	0.00301789	0.00451995	-12.5919	-2.59843
Arntl+Ctcf+E2f4+Foxa1+Nr1d1_Brd4+Myod1+Myog	3.91795	22.3943	8	1509	-2.98294	5.97422	226.189	0.00302619	0.00452754	-30.6525	-6.30024
Arntl+Cebpb+Clock+Ctcf+E2f4+Nr1d1_Brd4+Myod1+Myog	4.50937	22.3943	48	1509	-2.96932	10.6777	226.189	0.00303225	0.00453178	-29.6999	-6.07001
Arntl+Clock+Nr1d1+Nr3c1_Kdm1a+Myod1+Myog	6.76543	1.5897	158	15	3.01272	19.404	2.91985	0.00304951	0.00455272	1.78065	8.57082
Cebpb+Ctcf+Nr1d1_Brd4+Myod1	4.12964	10.9752	424	409	-2.97446	18.8826	42.6894	0.0030621	0.00456666	-11.3661	-2.32499
Arntl+Cebpb+Clock+Ctcf+Hdac3+Nr1d1+Nr3c1+Onecut1_Brd4	5.20046	15.156	14	12032	-3.28084	9.68083	173.909	0.00308951	0.00460264	-16.2103	-3.70071
Cebpb+Clock+Foxa1+Gata4+Hdac3+Nr1d1+Nr3c1_	0.338546	1.33677	5	175536	-4.511	0.435626	43.9695	0.00313055	0.00465882	-1.52698	-0.469471
_Brd4+Myod1+Myog+Tcf3	1.33677	19.3799	175536	296	-2.97772	43.9695	104.234	0.00314482	0.0046751	-29.9682	-6.11806
Arntl+Cebpb+Clock+Ctcf+Hdac3+Nr1d1+Tead4_	0.538409	1.33677	8	175536	-3.68276	0.536515	43.9695	0.00315775	0.00468935	-1.27095	-0.325773
Cebpb+Ctcf+Nr3c1_Brd4+Myod1+Myog	4.10036	22.3943	206	1509	-2.95562	30.1275	226.189	0.00316301	0.00469218	-30.4338	-6.1541
Arntl+Nr1d1_Clock	5.18837	15.5663	343	1936	-2.95222	38.0209	125.556	0.00319648	0.00473683	-17.2725	-3.48336
Nr3c1_Ctcf+Smc3	2.42114	0.810077	1495	672	2.95055	20.2244	4.06131	0.00321446	0.00475844	0.540137	2.682
Arntl+Clock+Ctcf+Foxa1+Nr1d1_Brd4+Myod1+Myog	3.88423	22.3943	20	1509	-2.95587	10.3055	226.189	0.00322504	0.00476907	-30.8054	-6.21478
Arntl+Cebpb+Clock+Foxa1+Nr1d1+Tead4_Brd4	5.04171	15.156	24	12032	-3.13387	13.7717	173.909	0.00322762	0.00476785	-16.6373	-3.59119
Arntl+Brd4+Cebpb+Ctcf_Myod1+Myog+Tcf3	0.975818	6.3793	5	626	-3.03016	1.81119	39.7483	0.00322963	0.0047658	-8.94854	-1.85844
Cebpb+Clock+E2f4+Nfe2l2_Brd4+Myod1+Myog	4.0789	22.3943	19	1509	-2.95363	9.29592	226.189	0.00323585	0.00476995	-30.4882	-6.14264
Cebpb+Clock+Ctcf+Nfe2l2+Nr1d1+Nr3c1_Brd4+Myod1+Myog	4.57332	22.3943	14	1509	-2.95057	6.00466	226.189	0.00324253	0.00477479	-29.6726	-5.96941
Cebpb+Ctcf+Nfe2l2+Nr1d1+Nr3c1_Brd4+Myod1+Myog	4.39529	22.3943	16	1509	-2.95083	7.26804	226.189	0.00324877	0.00477895	-29.9697	-6.02835
Clock+Nr1d1_Myog+Smc3	7.81524	2.86537	337	188	2.95947	28.3826	8.74744	0.00324912	0.00477446	1.66262	8.2371
Cebpb+E2f4+Nr1d1+Tead4_Brd4+Clock	1.55688	10.1144	54	552	-2.95267	6.07753	65.2614	0.00327291	0.00480437	-14.2493	-2.86566
E2f4+Tead4_Brd4+Myod1+Myog+Tcf3	1.34577	19.3799	35	296	-2.96406	3.31092	104.234	0.00327958	0.00480913	-30.0074	-6.06086
Arntl+Cebpb+Clock+Nfe2l2+Nr1d1_Brd4+Myod1+Myog	4.23718	22.3943	30	1509	-2.94359	11.1504	226.189	0.00331439	0.0048551	-30.2606	-6.05367
Cebpb+Tead4_	6.78068	1.33677	439	175536	2.94927	38.6123	43.9695	0.00335469	0.00490901	1.81616	9.07167
Cebpb+Ctcf+Nr3c1+Tead4_Brd4+Myod1+Myog	3.95272	22.3943	62	1509	-2.93795	18.461	226.189	0.0033653	0.0049194	-30.7564	-6.12676
Arntl+Cebpb+Clock+Ctcf+Gata4+Nr1d1_Brd4+Smc3	3.07396	9.26039	17	986	-3.10241	6.40045	39.3019	0.00337548	0.00492913	-10.2071	-2.16572
Clock+Ctcf+Hdac3_Brd4+Myod1+Myog	2.71182	22.3943	2	1509	-3.10978	3.50854	226.189	0.00337744	0.00492686	-32.4597	-6.90526
Foxa1+Nr3c1_Brd4	4.84064	15.156	48	12032	-3.01902	20.9694	173.909	0.00344711	0.00502327	-17.12	-3.51068
Cebpb+Clock+Nr1d1+Nr3c1_Myod1+Myog	27.5357	6.45355	197	3344	2.95834	99.1881	53.1284	0.00346081	0.00503801	7.03086	35.1334
Ctcf_Myod1+Myog+Tcf3	1.67097	6.3793	10547	626	-2.9273	25.8131	39.7483	0.00353744	0.00514421	-7.86661	-1.55007
Brd4+Ctcf+Foxa1+Nr1d1+Tead4_Myod1+Myog+Smc3	0.327454	4.75454	5	346	-2.9367	0.566387	27.6425	0.00354294	0.00514687	-7.39228	-1.4619
Arntl+Ctcf+Nr1d1_Brd4+Myod1	4.11393	10.9752	193	409	-2.9249	14.2161	42.6894	0.00358606	0.00520411	-11.469	-2.25354
Ctcf_Arntl+Brd4	1.67097	16.6416	10547	163	-2.95531	25.8131	64.5947	0.00358748	0.00520079	-24.9736	-4.96774
Arntl+Cebpb+Clock+Ctcf+Hdac3_Brd4+Smc3	2.48695	9.26039	17	986	-3.10567	7.36429	39.3019	0.00372433	0.00539361	-11.1992	-2.34772
Cebpb+Ctcf+Nfe2l2+Tead4_Brd4+Smc3	3.08394	9.26039	9	986	-3.21215	4.37912	39.3019	0.00373154	0.00539848	-10.1451	-2.20775
Ctcf_Brd4+Myod1+Myog+Tcf3	1.67097	19.3799	10547	296	-2.92049	25.8131	104.234	0.00376351	0.00543911	-29.6423	-5.77553
Arntl+Cebpb+Ctcf+Hdac3+Nr1d1+Tead4_Clock	4.49966	15.5663	8	1936	-3.04746	6.35267	125.556	0.00376643	0.00543773	-18.3705	-3.76272
Arntl+Clock+Gata4+Nr1d1_Brd4+Myod1+Myog	5.01957	22.3943	21	1509	-2.90073	6.43747	226.189	0.00378354	0.0054568	-29.1251	-5.6244
Cebpb+Ctcf+Nfe2l2+Nr1d1_Brd4+Smc3	3.53934	9.26039	33	986	-2.96907	8.41593	39.3019	0.00378872	0.00545866	-9.54685	-1.89525
Cebpb+Clock+Ctcf+Nr3c1+Tead4_Myod1+Myog	2.50196	6.45355	38	3344	-2.9474	6.01904	53.1284	0.00379785	0.0054662	-6.60393	-1.29924
Ctcf+Tead4_Brd4+Myod1+Myog	5.03853	22.3943	419	1509	-2.89773	28.7239	226.189	0.00380779	0.00547488	-29.1034	-5.60818
Ctcf_Brd4+E2f4	1.67097	5.58042	10547	151	-2.93539	25.8131	16.0717	0.00381808	0.00548405	-6.53953	-1.27937
Arntl+Cebpb+Clock+Ctcf+Nr1d1_Myog	9.93459	4.98059	398	1746	2.90284	30.7779	30.4888	0.00383666	0.0055051	1.60222	8.30578
_Ctcf+Tcf3	1.33677	0.374242	175536	15	3.30369	43.9695	1.05264	0.00384091	0.00550557	0.351577	1.57348
Cebpb+Clock+Nr1d1+Nr3c1_Myod1+Myog+Tcf3	27.5357	6.3793	197	626	2.92085	99.1881	39.7483	0.00386112	0.00552888	6.87995	35.4328
Arntl+Cebpb+Foxa1+Hdac3+Nr1d1+Nr3c1_Myog	1.06318	4.98059	6	1746	-3.43913	2.14254	30.4888	0.00386117	0.00552331	-6.35474	-1.48008
Cebpb+Ctcf+E2f4+Nr1d1_Myog	2.1317	4.98059	39	1746	-2.92409	4.03193	30.4888	0.00387409	0.00553615	-4.77067	-0.927108
Cebpb+Clock+Ctcf_Kdm1a	10.0042	3.30439	449	47	2.92964	33.7676	11.2451	0.00389229	0.00555649	2.18324	11.2164
Clock+Ctcf+Tead4_Brd4	7.91974	15.156	132	12032	-2.90493	22.0744	173.909	0.00389509	0.00555483	-12.1347	-2.33783
Arntl+Clock+Nr1d1_Brd4+Myod1+Myog	5.39484	22.3943	529	1509	-2.8906	18.9863	226.189	0.00389808	0.00555344	-28.5348	-5.4641
Arntl+Cebpb+Ctcf_Brd4+Myod1+Myog	4.57631	22.3943	115	1509	-2.88989	21.7429	226.189	0.00390617	0.00555932	-29.9117	-5.72435
Ctcf_Tcf3	1.67097	0.806529	10547	468	2.88669	25.8131	3.52151	0.0039127	0.00556297	0.277348	1.45153
Clock+Foxa1_Ctcf	7.56083	1.67097	105	10547	2.94766	20.3123	25.8131	0.00392874	0.00558011	1.92892	9.8508
Arntl+Nr3c1_Brd4+Clock	1.90955	10.1144	43	552	-2.89229	3.77665	65.2614	0.00396668	0.0056283	-13.7763	-2.63328
Cebpb+Clock+Hdac3+Nr1d1+Nr3c1_	68.2924	1.33677	60	175536	2.99696	173.052	43.9695	0.00398473	0.00564818	22.2511	111.66
Nfe2l2_	3.08031	1.33677	134	175536	2.92596	6.79008	43.9695	0.00400106	0.00566561	0.56556	2.92153
_Nfe2l2	1.33677	3.08031	175536	134	-2.92596	43.9695	6.79008	0.00400106	0.00565989	-2.92153	-0.56556
Ctcf+Gata4_Brd4+E2f4	1.53696	5.58042	79	151	-2.91463	4.11162	16.0717	0.00400244	0.00565614	-6.78048	-1.30643
Cebpb+Nfe2l2+Nr1d1_Brd4	5.53052	15.156	104	12032	-2.91642	29.5201	173.909	0.0040076	0.00565773	-16.1395	-3.11141
Cebpb+Clock+Ctcf+E2f4+Nr1d1+Nr3c1+Tead4_Brd4+Myod1+Myog	3.14985	22.3943	6	1509	-2.93214	7.41858	226.189	0.00412895	0.00582318	-32.2576	-6.23139
Arntl+Clock+Ctcf_E2f4+Myog	9.00666	1.50834	237	24	2.89382	37.4894	4.33739	0.00413312	0.0058232	2.39568	12.601
Arntl+Cebpb+Ctcf+Nr1d1_Brd4+Myod1+Myog	5.1689	22.3943	225	1509	-2.86762	22.138	226.189	0.00418788	0.00589442	-29.0072	-5.44359
Cebpb+Clock+Ctcf+Nfe2l2+Nr3c1_Brd4+Myod1+Myog	3.71545	22.3943	5	1509	-2.91374	5.99661	226.189	0.00424158	0.00596402	-31.368	-5.98978
Cebpb+Clock+Ctcf_Myog	10.0042	4.98059	449	1746	2.86624	33.7676	30.4888	0.00428859	0.00602407	1.58199	8.46527
Clock+Ctcf+Nr1d1_	11.6085	1.33677	240	175536	2.88253	55.1805	43.9695	0.00430361	0.00603913	3.25202	17.2914
Cebpb+Clock+Nr3c1_Brd4+Myod1+Myog	105.544	22.3943	280	1509	2.87223	474.52	226.189	0.00436353	0.00611709	26.1822	140.118
Arntl+Cebpb+Clock+Nr1d1+Tead4_Brd4+Myod1+Myog	5.39688	22.3943	113	1509	-2.85342	13.3622	226.189	0.00438068	0.00613499	-28.6815	-5.31337
Cebpb+E2f4_Brd4+Myod1+Myog+Tcf3	1.91562	19.3799	101	296	-2.87104	5.47407	104.234	0.00438268	0.00613167	-29.4349	-5.49366
Nr3c1_Myog	2.42114	4.98059	1495	1746	-2.85089	20.2244	30.4888	0.00438889	0.00613423	-4.31975	-0.799153
Arntl+Cebpb+Clock+E2f4+Nfe2l2+Nr1d1_Brd4	2.24242	15.156	3	12032	-4.92689	3.61503	173.909	0.00443412	0.00619127	-19.6618	-6.16529
Arntl+Cebpb+Ctcf+Foxa1+Nr1d1+Nr3c1+Tead4_Brd4+E2f4	1.52023	5.58042	4	151	-2.9105	0.970488	16.0717	0.00445128	0.00620906	-6.82796	-1.29242
Clock+Ctcf_Brd4+Myod1+Smc3	10.627	4.5111	966	51	2.87925	45.5003	10.9912	0.00448664	0.00625215	1.92353	10.3082
Cebpb+E2f4_Brd4+Myog+Tcf3	1.91562	8.7613	101	113	-2.8936	5.47407	24.4732	0.00449797	0.00626171	-11.5281	-2.16327
Cebpb+E2f4+Nr1d1+Nr3c1_Brd4+Myod1	3.1519	10.9752	21	409	-2.89544	7.72915	42.6894	0.00451535	0.00627968	-13.1741	-2.47252
Cebpb+E2f4+Nr3c1_Brd4	4.00509	15.156	10	12032	-3.33579	9.30627	173.909	0.00452157	0.0062821	-18.2767	-4.02511
Ctcf+Nr3c1_Tcf3	2.75437	0.806529	452	468	2.85084	14.1079	3.52151	0.00453872	0.00629968	0.605478	3.29021
Cebpb+Clock+E2f4+Foxa1+Nr3c1+Tead4_Brd4+Ctcf+Smc3	1.15763	12.5269	5	106	-2.89655	1.20889	40.0263	0.0045678	0.00633377	-19.1495	-3.58904
Cebpb+Ctcf+Foxa1+Tead4_Brd4+Pax7+Tcf3	3.24305	0.0667272	34	5	3.04139	6.08531	0.0880543	0.00458287	0.0063484	1.05177	5.30087
Foxa1+Nr1d1+Onecut1+Tead4_Brd4	1.75409	15.156	2	12032	-5.91667	2.28781	173.909	0.00463127	0.00640911	-19.7933	-7.01049
Arntl+Nr1d1+Tead4_Brd4+Myod1+Myog+Tcf3	1.98323	19.3799	89	296	-2.85192	6.70274	104.234	0.00464435	0.00642087	-29.4004	-5.39295
Cebpb+Nfe2l2+Tead4_Brd4+Ctcf	0.86	21.5632	17	175	-2.86421	1.58233	95.4859	0.0046923	0.00648076	-34.969	-6.43741
Arntl+Cebpb+Clock+Foxa1+Nr1d1+Nr3c1_	27.353	1.33677	38	175536	3.00922	53.2905	43.9695	0.00469358	0.00647615	8.49898	43.5335
Arntl+Nr1d1+Tead4_Brd4+Clock	1.98323	10.1144	89	552	-2.83598	6.70274	65.2614	0.00472034	0.00650667	-13.7618	-2.50046
Cebpb+Ctcf_Brd4+Myod1+Myog	5.40068	22.3943	1337	1509	-2.82307	55.8226	226.189	0.00481152	0.00662585	-28.8001	-5.18719
_Brd4+Ctcf+Smc3	1.33677	12.5269	175536	106	-2.87729	43.9695	40.0263	0.00485813	0.00668347	-18.9014	-3.47886
Arntl+Cebpb+Clock+Ctcf+Foxa1+Nr1d1+Nr3c1_	6.00542	1.33677	22	175536	3.14204	6.95192	43.9695	0.00488051	0.00670767	1.5805	7.7568
E2f4+Foxa1+Nr1d1+Tead4_	0.634909	1.33677	45	175536	-2.91147	1.45585	43.9695	0.00488138	0.0067023	-1.18304	-0.220685
Clock_Myod1+Myog+Tcf3	15.5663	6.3793	1936	626	2.81294	125.556	39.7483	0.00494654	0.00678511	2.78276	15.5912
Clock+E2f4+Foxa1+Nr1d1_Brd4+Ctcf+Smc3	1.17348	12.5269	23	106	-2.86706	3.61141	40.0263	0.00494902	0.00678188	-19.1994	-3.50748
Clock+Ctcf_Myod1+Myog+Smc3	10.627	4.75454	966	346	2.81512	45.5003	27.6425	0.00497145	0.00680597	1.77894	9.96594
Cebpb+Clock+Hdac3+Nr1d1+Nr3c1_Nfe2l2	68.2924	3.08031	60	134	2.91795	173.052	6.79008	0.00497677	0.0068066	20.4939	109.93
Clock+Foxa1_Hdac3	7.56083	1.64401	105	75	2.86012	20.3123	5.12502	0.00498321	0.00680877	1.82156	10.0121
Cebpb+Clock+Nr1d1_Myog	10.9841	4.98059	288	1746	2.82326	33.8958	30.4888	0.00501246	0.00684207	1.82198	10.185
Cebpb+Ctcf+Nr1d1+Tead4_Brd4+Smc3	4.51273	9.26039	117	986	-2.81468	12.2307	39.3019	0.00507989	0.00692736	-8.06185	-1.43347
Arntl+Cebpb+Clock+Tcf3_Brd4+Ctcf	1.03714	21.5632	7	175	-2.834	1.58197	95.4859	0.00513383	0.00699412	-34.8198	-6.23227
Cebpb+Ctcf+Foxa1+Nr1d1_Brd4	5.86613	15.156	31	12032	-2.91767	15.3736	173.909	0.00516235	0.00702614	-15.6761	-2.90364
E2f4_Myog	2.57196	4.98059	555	1746	-2.79928	10.7435	30.4888	0.00516473	0.00702256	-4.09596	-0.721292
Cebpb+Ctcf+Tead4_Brd4	6.42121	15.156	219	12032	-2.8105	39.558	173.909	0.00519106	0.00705153	-14.8447	-2.62479
Ctcf+Nfe2l2_Brd4	5.064	15.156	44	12032	-2.88608	20.6738	173.909	0.00522073	0.00708497	-17.0695	-3.1145
Nr3c1_Ctcf+Myod1+Myog	2.42114	0.827792	1495	56	2.79726	20.2244	1.68766	0.00524499	0.00711101	0.475686	2.71102
Arntl+Ctcf+Nr1d1+Nr3c1_Brd4+Clock	2.22209	10.1144	43	552	-2.80064	3.11462	65.2614	0.00527107	0.00713946	-13.4271	-2.35743
Cebpb+Clock+Nr3c1_E2f4+Myod1+Myog+Srf+Tcf3	105.544	16.2212	280	7	2.84057	474.52	35.9514	0.00527714	0.00714077	27.0748	151.571
Ctcf+Smc3_	0.810077	1.33677	672	175536	-2.79308	4.06131	43.9695	0.00529155	0.00715337	-0.896602	-0.156783
_Ctcf+Smc3	1.33677	0.810077	175536	672	2.79308	43.9695	4.06131	0.00529155	0.00714647	0.156783	0.896602
Cebpb+Clock+Ctcf+Nr1d1+Nr3c1_	17.106	1.33677	166	175536	2.82608	71.879	43.9695	0.00529418	0.00714315	4.75209	26.7863
Hdac3_Myod1+Myog+Tcf3	1.64401	6.3793	75	626	-2.79318	5.12502	39.7483	0.00536244	0.00722829	-8.06381	-1.40678
Arntl+Nr1d1_Brd4+Myod1+Myog	5.18837	22.3943	343	1509	-2.78682	38.0209	226.189	0.00537916	0.00724386	-29.3151	-5.09683
Onecut1+Tcf3_Brd4	4.08071	15.156	9	12032	-3.3118	8.83339	173.909	0.00545997	0.00734563	-18.2828	-3.86771
Ctcf+Foxa1+Onecut1_	0.611039	1.33677	14	175536	-3.10695	0.78081	43.9695	0.00546403	0.00734404	-1.21235	-0.239107
_Ctcf+Nr3c1+Smc3	1.33677	0.124546	175536	2	7.44307	43.9695	0.176134	0.00547706	0.00735451	0.686229	1.73822
Cebpb+Clock+Ctcf+Tead4_	9.46212	1.33677	85	175536	2.85077	26.26	43.9695	0.00548312	0.00735559	2.45758	13.7931
Arntl+Cebpb+Ctcf+Nr1d1+Nr3c1_Brd4+Clock	2.1494	10.1144	41	552	-2.78521	4.35403	65.2614	0.00552109	0.00739945	-13.5815	-2.34847
Nr1d1+Onecut1_Brd4	4.82353	15.156	27	12032	-2.93017	16.3663	173.909	0.0055237	0.00739588	-17.4547	-3.21023
Gata4_Myod1+Myog	2.56397	6.45355	170	3344	-2.78333	13.7293	53.1284	0.00558024	0.00746445	-6.63505	-1.1441
Arntl+Clock+Ctcf+Nr1d1+Tead4_Brd4+Myod1+Myog	5.66211	22.3943	63	1509	-2.77274	12.5784	226.189	0.00562584	0.00751827	-28.569	-4.8954
Cebpb+Clock+Nr1d1+Nr3c1+Onecut1+Tcf3+Tead4_Brd4	1.84773	15.156	2	12032	-5.80671	2.34053	173.909	0.00565331	0.0075478	-19.8978	-6.71867
_Brd4+Ctcf	1.33677	21.5632	175536	175	-2.8019	43.9695	95.4859	0.00565577	0.00753672	-34.4741	-5.97875
Brd4+Ctcf_	21.5632	1.33677	175	175536	2.8019	95.4859	43.9695	0.00565577	0.00754389	5.97875	34.4741
Ctcf+Nr1d1_Arntl+Brd4	2.44782	16.6416	508	163	-2.80119	6.26056	64.5947	0.00570805	0.00759917	-24.1994	-4.18824
Arntl+Cebpb+Clock+E2f4+Foxa1+Nr1d1+Nr3c1_Brd4+Ctcf	1.29436	21.5632	5	175	-2.79603	1.49984	95.4859	0.00574702	0.00764379	-34.575	-5.96263
Cebpb+Clock+Ctcf+Nr1d1_Brd4+Nr3c1	10.096	2.52629	190	49	2.7869	36.1414	4.96383	0.00580189	0.00770946	2.21569	12.9237
Clock+E2f4+Nr3c1_Brd4+Myod1	3.2158	10.9752	8	409	-2.89294	4.6805	42.6894	0.00580349	0.00770427	-13.1577	-2.36112
Arntl+Ctcf_Brd4+Clock	2.32582	10.1144	290	552	-2.76512	7.95438	65.2614	0.00587075	0.00778619	-13.3207	-2.25638
Cebpb+Clock+Foxa1+Gata4_Arntl+Brd4	2.17554	16.6416	21	163	-2.78864	5.24942	64.5947	0.00587786	0.00778825	-24.7041	-4.22808
Foxa1_Brd4+Ctcf	1.40346	21.5632	870	175	-2.78758	13.2343	95.4859	0.00589615	0.00780511	-34.4327	-5.88679
E2f4+Nr1d1_Brd4+Myod1+Myog+Tcf3	2.50601	19.3799	130	296	-2.7685	7.59126	104.234	0.00597941	0.00790786	-28.8678	-4.87995
Nr1d1_Brd4+Myod1	4.76416	10.9752	834	409	-2.75785	22.6727	42.6894	0.00602154	0.00795608	-10.6353	-1.78672
Cebpb+Ctcf+Nr1d1+Tead4_	4.51273	1.33677	117	175536	2.79675	12.2307	43.9695	0.00602895	0.00795837	0.927182	5.42474
Arntl+Clock+E2f4+Foxa1+Tead4_Brd4	3.03401	15.156	5	12032	-3.84087	6.10204	173.909	0.00610566	0.00805204	-19.552	-4.69192
Arntl+Gata4+Nr1d1+Nr3c1_Brd4	5.955	15.156	10	12032	-3.10855	7.904	173.909	0.00615753	0.00811282	-15.4271	-2.97483
Nr1d1+Tead4_Clock+Kdm1a	3.39564	0.490606	205	3	2.81608	13.7302	0.658568	0.00616109	0.00810988	0.851127	4.95894
Cebpb+Tead4_Ctcf	6.78068	1.67097	439	10547	2.74727	38.6123	25.8131	0.00624823	0.00821688	1.4546	8.76484
_Tcf3	1.33677	0.806529	175536	468	2.73772	43.9695	3.52151	0.00630401	0.00828245	0.150144	0.910337
Cebpb+Clock+Hdac3+Nr1d1+Nr3c1_Myog	68.2924	4.98059	60	1746	2.83239	173.052	30.4888	0.00630782	0.0082797	18.5859	108.038
Arntl+Ctcf+Nfe2l2+Nr1d1+Nr3c1_	0.792728	1.33677	2	175536	-4.01989	0.120851	43.9695	0.0063107	0.00827573	-0.871522	-0.216562
Cebpb+Clock+Foxa1+Gata4+Hdac3+Nr1d1+Nr3c1+Tead4_	10.4745	1.33677	3	175536	11.6355	1.34804	43.9695	0.00640092	0.0083862	5.87081	12.4047
Arntl+Cebpb+Clock+Ctcf+Foxa1+Nr1d1+Nr3c1_Brd4+Myod1+Myog	6.00542	22.3943	22	1509	-2.72766	6.95192	226.189	0.00646353	0.00846032	-28.176	-4.60176
Cebpb+E2f4+Nr1d1+Tead4_Brd4+Ctcf	1.55688	21.5632	54	175	-2.75369	6.07753	95.4859	0.00650267	0.00850361	-34.3432	-5.66941
Foxa1+Nr1d1+Nr3c1_Brd4+Ctcf	1.59924	21.5632	12	175	-2.75307	2.41025	95.4859	0.00651959	0.0085178	-34.2745	-5.65341
Cebpb+Ctcf+Foxa1+Nr1d1+Nr3c1_Brd4+Myod1+Myog	5.47909	22.3943	10	1509	-2.72893	6.72075	226.189	0.00658368	0.00859351	-29.0943	-4.73619
Arntl+Cebpb+Clock+Ctcf+Gata4+Nfe2l2+Nr1d1_Brd4	2.8634	15.156	4	12032	-4.12182	5.05196	173.909	0.0066009	0.00860798	-19.6422	-4.94293
Tead4_Myod1+Myog	3.21354	6.45355	860	3344	-2.71765	22.2812	53.1284	0.00660837	0.00860971	-5.57753	-0.902481
Arntl+Ctcf+E2f4+Nr1d1+Nr3c1_	0.325637	1.33677	5	175536	-4.07893	0.502178	43.9695	0.00665521	0.00866269	-1.61925	-0.403017
Ctcf+E2f4+Tead4_Myod1+Myog+Smc3	0.655799	4.75454	29	346	-2.72813	1.18974	27.6425	0.00668333	0.00869122	-7.05338	-1.14411
Nr3c1_Brd4+Clock	2.42114	10.1144	1495	552	-2.72179	20.2244	65.2614	0.00668459	0.0086848	-13.2445	-2.14194
Cebpb+Clock+Ctcf+Nr1d1+Tead4_E2f4+Srf	9.50635	0.35495	55	9	2.81656	24.0404	0.663322	0.00674637	0.00875695	2.63862	15.6642
Cebpb+Clock+Nr3c1_Brd4+Tcf3	105.544	22.3824	280	142	2.71951	474.52	136.362	0.00685618	0.00889125	23.0236	143.3
Arntl+Cebpb+Nr1d1_Brd4+Myod1+Myog+Tcf3	2.85755	19.3799	209	296	-2.71993	6.38614	104.234	0.00691282	0.00895642	-28.4768	-4.5679
Clock+Tcf3+Tead4_E2f4	0.565681	2.57196	4	555	-3.18924	0.866655	10.7435	0.00697236	0.00902523	-3.36285	-0.649713
Cebpb+Clock+Onecut1_Brd4+Nr3c1+Pax7	18.0829	0.0240909	68	2	2.77157	53.7298	0.0340697	0.00721482	0.00933045	5.05337	31.0643
Cebpb+Nr1d1+Nr3c1+Tead4_Brd4+Myod1+Myog	5.69963	22.3943	59	1509	-2.69042	16.4754	226.189	0.00722655	0.00933701	-28.8679	-4.52145
Cebpb+Clock+Ctcf+Nfe2l2+Nr3c1_Brd4	3.71545	15.156	5	12032	-3.67229	5.99661	173.909	0.00740411	0.00955761	-18.7493	-4.13177
Ctcf+Nr1d1_Brd4+Myog+Tcf3	2.44782	8.7613	508	113	-2.72257	6.26056	24.4732	0.00748422	0.00965214	-10.9067	-1.72023
Arntl+Cebpb+Clock+Foxa1+Nr1d1+Tead4_Brd4+Myod1+Myog	5.04171	22.3943	24	1509	-2.68375	13.7717	226.189	0.00752034	0.00968981	-30.056	-4.64926
Foxa1+Tead4_Cebpb	1.48326	4.29536	46	3296	-2.71881	5.49783	36.8823	0.00753501	0.00969979	-4.86021	-0.763994
Arntl+Ctcf+Nr1d1_	4.11393	1.33677	193	175536	2.69977	14.2161	43.9695	0.00754522	0.00970402	0.748489	4.80583
Arntl_Clock	6.10108	15.5663	580	1936	-2.67238	50.5292	125.556	0.00758419	0.00974521	-16.4107	-2.51966
Clock_Arntl	15.5663	6.10108	1936	580	2.67238	125.556	50.5292	0.00758419	0.00973628	2.51966	16.4107
Arntl+Cebpb+Ctcf+Nr1d1+Nr3c1+Onecut1_Brd4	2.81114	15.156	4	12032	-4.05518	5.19753	173.909	0.00758645	0.00973028	-19.9076	-4.78211
Arntl+Clock+Ctcf+Tead4_Myod1+Myog	2.85038	6.45355	41	3344	-2.69892	6.20227	53.1284	0.00779503	0.00998866	-6.24214	-0.964198
Cebpb+Clock+Ctcf+Nr1d1_Myog+Smc3	10.096	2.86537	190	188	2.67952	36.1414	8.74744	0.0079536	0.0101825	1.91123	12.55
Arntl+E2f4+Nr1d1_Clock	5.50622	15.5663	43	1936	-2.67728	16.031	125.556	0.00796826	0.010192	-17.4645	-2.6556
Cebpb+E2f4_Brd4+Ctcf+Smc3	1.91562	12.5269	101	106	-2.70305	5.47407	40.0263	0.00797048	0.0101856	-18.3917	-2.83082
_Cebpb+Ctcf	1.33677	5.40068	175536	1337	-2.65569	43.9695	55.8226	0.008008	0.0102149	-7.06588	-1.06195
Cebpb+Ctcf_	5.40068	1.33677	1337	175536	2.65569	55.8226	43.9695	0.008008	0.0102242	1.06195	7.06588
Ctcf+E2f4+Tead4_	0.655799	1.33677	29	175536	-2.78415	1.18974	43.9695	0.00800869	0.0102065	-1.17455	-0.187392
E2f4+Onecut1_Arntl	0.490546	6.10108	5	580	-2.66078	0.469752	50.5292	0.00801089	0.0102	-9.75193	-1.46914
Arntl+Cebpb+Hdac3+Nr1d1+Tead4_Brd4+Clock	1.58927	10.1144	5	552	-2.71816	3.25651	65.2614	0.00807583	0.0102734	-14.7685	-2.28173
Cebpb+Nr1d1+Tead4_Myod1+Srf	4.95059	1.29939	193	9	2.76052	14.3089	2.48936	0.00820395	0.0104269	0.990362	6.31204
Cebpb+Clock+Nr1d1+Tead4_	15.1024	1.33677	70	175536	2.7168	42.3832	43.9695	0.00832376	0.0105696	3.6577	23.8736
Arntl+Cebpb+Clock_Brd4+Myod1+Myog	6.59943	22.3943	204	1509	-2.64166	19.4055	226.189	0.0083284	0.0105659	-27.5225	-4.06732
Ctcf+E2f4+Foxa1+Nr1d1+Srf_Brd4	3.30424	15.156	3	12032	-4.38997	3.78478	173.909	0.00834025	0.0105713	-18.9468	-4.75667
Nr1d1+Tead4_Tcf3	3.39564	0.806529	205	468	2.66184	13.7302	3.52151	0.00835624	0.0105821	0.671948	4.50627
Arntl+Clock+Ctcf+Nr1d1+Tead4_	5.66211	1.33677	63	175536	2.72342	12.5784	43.9695	0.00836379	0.0105821	1.15112	7.49956
Arntl+Cebpb+Clock+Ctcf+Nfe2l2+Nr1d1+Tead4_Brd4+Myod1+Myog+Tcf3	3.05174	19.3799	12	296	-2.65331	3.73932	104.234	0.00838723	0.0106021	-28.4375	-4.21882
Arntl+Ctcf+Foxa1+Nr1d1_Myog+Smc3	0.809395	2.86537	9	188	-2.7064	1.23728	8.74744	0.00844045	0.0106598	-3.56967	-0.542285
Cebpb+Ctcf+Nr1d1+Nr3c1_Brd4+Myod1+Myog	6.23105	22.3943	115	1509	-2.63658	20.5646	226.189	0.00845547	0.0106692	-28.1877	-4.13885
Brd4+Cebpb+Hdac3+Nr3c1+Tead4_Myod1	0	7.78156	2	1234	-2.63735	0	103.647	0.00846071	0.0106662	-13.5702	-1.99296
Clock+Foxa1_Brd4+Kdm1a+Myod1+Myog+Tcf3	7.56083	1.89661	105	15	2.67686	20.3123	2.86705	0.00848966	0.0106931	1.47397	9.85446
Arntl+Cebpb+Ctcf+Nr1d1+Srf+Tead4_Brd4+Clock	2.0048	10.1144	14	552	-2.65084	4.79641	65.2614	0.00849054	0.0106846	-14.1318	-2.08729
Cebpb+Gata4+Hdac3+Nr1d1+Nr3c1_Clock	4.36978	15.5663	12	1936	-2.75909	9.99497	125.556	0.00849339	0.0106786	-19.3814	-3.01164
E2f4_	2.57196	1.33677	555	175536	2.63956	10.7435	43.9695	0.00851216	0.0106926	0.316209	2.15418
_E2f4	1.33677	2.57196	175536	555	-2.63956	43.9695	10.7435	0.00851216	0.010683	-2.15418	-0.316209
Arntl+Clock+Foxa1+Nr1d1_Brd4+Myod1+Myog	5.33477	22.3943	29	1509	-2.63956	15.1039	226.189	0.00852193	0.0106857	-29.753	-4.36608
Tead4_Brd4+Myod1+Myog+Tcf3	3.21354	19.3799	860	296	-2.64765	22.2812	104.234	0.00852767	0.0106833	-28.1815	-4.15116
Cebpb+Nr3c1+Tead4_	3.23003	1.33677	108	175536	2.67706	7.26823	43.9695	0.00854461	0.010695	0.491981	3.29453
Arntl_Brd4+Myod1+Myog	6.10108	22.3943	580	1509	-2.63252	50.5292	226.189	0.00854609	0.0106873	-28.4318	-4.15464
Arntl+Cebpb+Clock+Ctcf+Tead4_	6.61117	1.33677	54	175536	2.72989	14.1769	43.9695	0.00856657	0.0107034	1.39965	9.14915
Cebpb+Clock+Gata4+Hdac3+Nr1d1+Nr3c1+Onecut1+Tead4_Brd4	3.98909	15.156	3	12032	-4.22922	3.65709	173.909	0.0086642	0.0108157	-18.0001	-4.33372
Arntl+Cebpb+Clock+Ctcf+Nfe2l2+Nr1d1_Brd4	5.69599	15.156	35	12032	-2.7227	18.2906	173.909	0.00869142	0.01084	-16.4253	-2.4947
Arntl+Clock_Myog	12.8771	4.98059	304	1746	2.63617	50.6547	30.4888	0.00876684	0.0109244	2.0047	13.7884
Ctcf+Tead4_	5.03853	1.33677	419	175536	2.63064	28.7239	43.9695	0.00883382	0.0109981	0.935835	6.46769
Ctcf+Foxa1+Nr3c1_Myod1+Myog+Smc3	0.759131	4.75454	23	346	-2.62928	1.52206	27.6425	0.008918	0.011093	-6.98364	-1.00719
Clock+Ctcf+Foxa1+Gata4+Nr3c1+Smc3+Tead4_Myod1	0.0604545	7.78156	2	1234	-2.61686	0.000642831	103.647	0.00898276	0.0111637	-13.5097	-1.93251
Cebpb+Clock+Foxa1+Hdac3+Onecut1_Brd4	3.71712	15.156	6	12032	-3.38562	7.30821	173.909	0.00918423	0.0114039	-19.1936	-3.68417
Arntl+Cebpb+Clock+Ctcf+Nr1d1+Srf_Myod1	0.100364	7.78156	5	1234	-2.60218	0.196736	103.647	0.00937421	0.0116296	-13.4724	-1.89003
Tead4_Arntl+Brd4	3.21354	16.6416	860	163	-2.62463	22.2812	64.5947	0.00946744	0.0117348	-23.5278	-3.32839
Foxa1+Gata4_	0.601488	1.33677	11	175536	-2.97666	0.741643	43.9695	0.00946984	0.0117274	-1.26212	-0.208442
Arntl+Clock+Ctcf+Nr3c1_Brd4+Myod1+Myog	6.41727	22.3943	39	1509	-2.59579	12.458	226.189	0.0095509	0.0118174	-28.0526	-3.9015
Arntl+Clock+Nr1d1+Nr3c1_Brd4+Myod1+Myog	6.76543	22.3943	158	1509	-2.59448	19.404	226.189	0.00955728	0.0118148	-27.4442	-3.8136
Cebpb+Clock+Hdac3+Nr3c1_	62.8356	1.33677	23	175536	2.8367	103.971	43.9695	0.00959932	0.0118564	16.5379	106.46
Cebpb+Nfe2l2+Nr1d1_Brd4+Myod1+Myog	5.53052	22.3943	104	1509	-2.5934	29.5201	226.189	0.00961517	0.0118655	-29.6211	-4.10652
Arntl+Cebpb+Ctcf+Nr1d1_E2f4+Smc3	5.1689	1.14651	225	32	2.60868	22.138	2.52581	0.00963319	0.0118773	0.985664	7.05913
Arntl+Brd4+Clock+Ctcf+Nr1d1+Nr3c1_Myod1+Myog	2.3287	6.45355	16	3344	-2.72684	4.80689	53.1284	0.00965925	0.0118989	-7.1882	-1.06151
Cebpb+Clock+Nr1d1+Nr3c1_Myog+Tcf3	27.5357	6.28173	197	82	2.60017	99.1881	37.1986	0.00982171	0.0120884	5.16221	37.3457
Cebpb+Ctcf+Gata4+Nr1d1_Brd4+Myod1+Myog	5.71728	22.3943	15	1509	-2.59536	10.5253	226.189	0.00982926	0.0120871	-29.313	-4.04111
Clock+Ctcf+Nr1d1+Nr3c1+Tead4_Myod1+Myog	2.51843	6.45355	18	3344	-2.6918	4.82439	53.1284	0.00985566	0.012109	-6.87717	-0.993059
Arntl+Clock+Ctcf_E2f4	9.00666	2.57196	237	555	2.59722	37.4894	10.7435	0.00994931	0.0122133	1.55545	11.3139
Cebpb+Clock+Onecut1_Tcf3	18.0829	0.806529	68	468	2.65068	53.7298	3.52151	0.0100119	0.0122794	4.26725	30.2855
Arntl+Cebpb+Nr1d1_Brd4+Clock	2.85755	10.1144	209	552	-2.58009	6.38614	65.2614	0.0101229	0.0124047	-12.781	-1.73263
Arntl+Ctcf+Srf_Myod1	0.177273	7.78156	2	1234	-2.57533	0.161992	103.647	0.0101301	0.0124027	-13.3972	-1.81133
Ctcf+Nr3c1_Brd4+Clock	2.75437	10.1144	452	552	-2.57714	14.1079	65.2614	0.0101946	0.0124708	-12.9685	-1.75151
Arntl+Cebpb+Ctcf+Nr1d1_	5.1689	1.33677	225	175536	2.58999	22.138	43.9695	0.0102209	0.0124921	0.916588	6.74768
Ctcf+Foxa1+Gata4_Brd4+E2f4	1.76714	5.58042	14	151	-2.60421	2.46353	16.0717	0.0102371	0.0125009	-6.70909	-0.917461
Cebpb+Clock+Hdac3+Nr1d1+Nr3c1_Brd4+Myog+Tcf3	68.2924	8.7613	60	113	2.65063	173.052	24.4732	0.0102488	0.0125043	14.6099	104.452
Arntl+Cebpb+Clock+Nr1d1+Nr3c1_Myog	11.4089	4.98059	340	1746	2.57598	44.0036	30.4888	0.0103496	0.0126163	1.52258	11.334
Cebpb+Clock+Nr1d1+Nr3c1_Myod1	27.5357	7.78156	197	1234	2.57951	99.1881	103.647	0.0104253	0.0126975	4.67672	34.8315
Cebpb+Hdac3+Tead4_Myod1	0.211053	7.78156	19	1234	-2.56525	0.271195	103.647	0.0104275	0.0126892	-13.3604	-1.78063
Arntl+Foxa1_Ctcf	0.602727	1.67097	20	10547	-2.65845	1.40206	25.8131	0.0104472	0.0127021	-1.87485	-0.261628
Clock+Nr1d1+Tead4_	15.1193	1.33677	80	175536	2.62076	47.0282	43.9695	0.0105176	0.0127767	3.31492	24.2501
Cebpb+Ctcf+Foxa1+Nr1d1_Brd4+Myod1+Myog	5.86613	22.3943	31	1509	-2.56479	15.3736	226.189	0.010551	0.0128061	-29.1827	-3.8737
Cebpb+Clock+Foxa1+Gata4+Hdac3+Nr1d1+Nr3c1+Tead4_Brd4	10.4745	15.156	3	12032	-2.6506	1.34804	173.909	0.0105758	0.0128252	-8.22414	-1.13876
Arntl+Cebpb+Clock+Ctcf+E2f4+Nr1d1+Nr3c1+Tead4_Myod1	0.224546	7.78156	4	1234	-2.55872	0.262397	103.647	0.0106242	0.0128727	-13.3513	-1.76271
Cebpb+Tead4_Brd4+Myod1+Myog	6.78068	22.3943	439	1509	-2.55651	38.6123	226.189	0.0106559	0.0129	-27.5921	-3.63512
Clock+Onecut1_	15.704	1.33677	36	175536	2.68962	32.0441	43.9695	0.010882	0.0131623	3.52323	25.2112
Arntl+Cebpb+Clock+Ctcf+Gata4+Nr1d1+Nr3c1+Tead4_Brd4	6.41	15.156	12	12032	-2.80459	9.30229	173.909	0.0109442	0.0132261	-15.2509	-2.24108
Arntl+Cebpb+Clock+Nr1d1+Nr3c1+Tead4_	21.0602	1.33677	120	175536	2.58277	83.6464	43.9695	0.0110117	0.0132962	4.60238	34.8445
Cebpb+Nr1d1_Brd4+Myod1+Myog+Tcf3	3.84028	19.3799	579	296	-2.55671	11.7028	104.234	0.0110608	0.013344	-27.5006	-3.57858
Cebpb+Tead4_Myod1+Myog+Pax7	6.78068	1.31685	439	13	2.57126	38.6123	3.81463	0.0110678	0.013341	1.2664	9.66127
Clock+Ctcf+Foxa1+Nr1d1+Nr3c1_Brd4+Smc3	2.75228	9.26039	6	986	-3.02489	4.28659	39.3019	0.0111253	0.0133988	-11.223	-1.79325
Clock+Ctcf+Onecut1+Tead4_Brd4+Smc3	3.54311	9.26039	14	986	-2.69995	6.39094	39.3019	0.0111931	0.0134689	-10.0384	-1.39618
Arntl+Clock+Onecut1_Myod1+Myog+Tcf3	1.59557	6.3793	8	626	-2.58386	2.68894	39.7483	0.0113345	0.0136273	-8.46044	-1.10703
Arntl+Cebpb+Clock+Ctcf+Nfe2l2+Nr3c1_Myod1+Myog+Smc3	0.921514	4.75454	6	346	-2.53802	0.659209	27.6425	0.0115905	0.0139232	-6.80354	-0.862514
Arntl+Cebpb+Clock+E2f4+Nr1d1_Tcf3	12.3911	0.806529	59	468	2.60169	34.179	3.52151	0.0117468	0.0140989	2.672	20.4971
Arntl+Clock+Ctcf+Nr1d1_Brd4+Myod1+Myog	7.14968	22.3943	475	1509	-2.51882	35.9839	226.189	0.0118646	0.0142281	-27.1152	-3.37404
Arntl+Clock+Nr1d1+Tead4_Brd4+Myod1+Myog+Tcf3	3.62954	19.3799	77	296	-2.52957	12.6075	104.234	0.0118925	0.0142493	-27.9997	-3.50103
Arntl+Nr1d1_Myf5+Myod1+Srf+Tcf3	5.18837	0.00181818	343	3	2.52641	38.0209	0.00314919	0.0119742	0.014335	1.14858	9.22453
Cebpb+Nr1d1_Myod1+Myog	3.84028	6.45355	579	3344	-2.51389	11.7028	53.1284	0.011982	0.0143321	-4.65137	-0.575172
Arntl+Cebpb+Clock+E2f4_Myod1+Myog+Tcf3	1.7687	6.3793	14	626	-2.53663	3.30425	39.7483	0.0119902	0.0143296	-8.1957	-1.0255
Arntl_Tcf3	6.10108	0.806529	580	468	2.51592	50.5292	3.52151	0.0121382	0.0144942	1.16144	9.42767
Cebpb+Ctcf+Nr1d1+Nr3c1_	6.23105	1.33677	115	175536	2.5484	20.5646	43.9695	0.0121438	0.0144885	1.08996	8.69859
Arntl_Ctcf+Smc3	6.10108	0.810077	580	672	2.51479	50.5292	4.06131	0.0121771	0.0145158	1.15879	9.42322
Cebpb+Gata4+Hdac3+Nr1d1+Nr3c1+Tead4_Myod1	0.363636	7.78156	3	1234	-2.50667	0.393995	103.647	0.0123166	0.0146697	-13.2237	-1.61209
Tead4_Brd4+Ctcf	3.21354	21.5632	860	175	-2.52822	22.2812	95.4859	0.0123344	0.0146784	-32.6724	-4.02691
Arntl+Cebpb+Clock+E2f4+Nr1d1_Ctcf+Smc3+Srf	12.3911	0.793999	59	5	2.57997	34.179	1.42348	0.0123455	0.0146792	2.60577	20.5884
Cebpb+Clock+Onecut1_	18.0829	1.33677	68	175536	2.56979	53.7298	43.9695	0.0124052	0.0147377	3.73921	29.7531
Clock+Ctcf+Nr1d1_E2f4	11.6085	2.57196	240	555	2.51646	55.1805	10.7435	0.0124891	0.0148247	1.96368	16.1093
Clock+Nr1d1+Nr3c1_	10.6267	1.33677	81	175536	2.55103	32.7611	43.9695	0.0126436	0.0149955	2.04301	16.5368
Cebpb+Ctcf+Foxa1+Nr3c1_Brd4+Myod1	4.17295	10.9752	21	409	-2.53136	7.62047	42.6894	0.0126445	0.0149838	-12.1223	-1.48222
Cebpb+Ctcf+Tead4_Brd4+Myod1+Myog	6.42121	22.3943	219	1509	-2.49307	39.558	226.189	0.0127593	0.0151072	-28.5396	-3.40662
Cebpb+Nr3c1+Onecut1_Myod1+Pax7	121.711	0.0285454	115	10	2.52971	515.831	0.0559961	0.0127814	0.0151205	26.3939	216.971
Cebpb+Ctcf+E2f4+Foxa1+Gata4+Nr1d1+Nr3c1+Tead4_Brd4	2.60121	15.156	3	12032	-4.28449	4.26833	173.909	0.0128143	0.0151467	-20.692	-4.41757
Arntl+Cebpb+E2f4+Nr1d1_Brd4+Clock	2.70661	10.1144	30	552	-2.49588	5.72711	65.2614	0.0128734	0.0152036	-13.2385	-1.57702
Arntl+Cebpb+Nr1d1_Myog	2.85755	4.98059	209	1746	-2.48905	6.38614	30.4888	0.0129139	0.0152387	-3.79613	-0.449966
Arntl+Cebpb+Ctcf+Tead4_Myod1+Myog	2.78419	6.45355	15	3344	-2.59531	4.1621	53.1284	0.0129768	0.0153	-6.52292	-0.815804
Ctcf+Srf_Myog	1.46101	4.98059	18	1746	-2.62074	4.78344	30.4888	0.0130019	0.0153167	-6.24836	-0.790813
Cebpb_Ctcf+Myod1+Myog+Smc3	4.29536	1.88407	3296	19	2.55695	36.8823	3.00922	0.0130039	0.0153062	0.526447	4.29614
Nr1d1+Nr3c1+Onecut1_Myod1	0.400909	7.78156	2	1234	-2.48689	0.452548	103.647	0.0130369	0.0153322	-13.204	-1.55729
Arntl+Foxa1+Nr1d1_	0.461477	1.33677	8	175536	-3.057	0.753485	43.9695	0.0130694	0.0153575	-1.51941	-0.231173
Nr1d1+Nr3c1_Brd4+Myod1+Myog+Tcf3	4.1076	19.3799	106	296	-2.49578	8.85629	104.234	0.013093	0.0153724	-27.3133	-3.23129
Nr1d1_Nr3c1	4.76416	2.42114	834	1495	2.48364	22.6727	20.2244	0.0131086	0.0153778	0.492599	4.19344
Ctcf+Hdac3+Tead4_	0.313864	1.33677	4	175536	-4.03331	0.461764	43.9695	0.0131529	0.0154169	-1.70428	-0.341535
Cebpb+Ctcf+Nr1d1_Brd4+Myod1+Myog+Tcf3	4.12964	19.3799	424	296	-2.48883	18.8826	104.234	0.0133434	0.0156271	-27.3072	-3.19332
Nr1d1+Tead4_Brd4+Ctcf	3.39564	21.5632	205	175	-2.49504	13.7302	95.4859	0.0134941	0.0157904	-32.5355	-3.7996
Cebpb+Nfe2l2_Brd4+Clock	3.02127	10.1144	117	552	-2.47722	7.51685	65.2614	0.0135104	0.0157963	-12.7162	-1.46994
Ctcf+Nr1d1+Smc3_Myod1	0.422272	7.78156	4	1234	-2.46907	0.844545	103.647	0.013698	0.0160023	-13.2076	-1.51098
Arntl+Cebpb+Clock+Ctcf+Nr1d1_Brd4+Myod1+Smc3	9.93459	4.5111	398	51	2.48877	30.7779	10.9912	0.0137356	0.0160329	1.12318	9.7238
Arntl+Tead4_Brd4+Ctcf	3.1053	21.5632	46	175	-2.48696	11.7154	95.4859	0.0137365	0.0160205	-33.0967	-3.81907
Cebpb+Clock+Tead4_Myog	11.9704	4.98059	163	1746	2.48739	34.6464	30.4888	0.0137478	0.0160205	1.44608	12.5335
Cebpb+Nr3c1+Onecut1_	121.711	1.33677	115	175536	2.5025	515.831	43.9695	0.0137497	0.0160094	25.0855	215.663
Arntl+Cebpb+Tead4_Brd4+Clock	3.03037	10.1144	24	552	-2.46928	3.51429	65.2614	0.0138322	0.016092	-12.7189	-1.44912
Cebpb_Brd4+Myod1+Myog+Tcf3	4.29536	19.3799	3296	296	-2.47594	36.8823	104.234	0.0138371	0.0160844	-27.0736	-3.09547
Arntl+Cebpb+Clock+Foxa1+Nr1d1+Nr3c1_Myog	27.353	4.98059	38	1746	2.57878	53.2905	30.4888	0.0139657	0.0162204	4.80235	39.9425
Cebpb+Nr3c1+Onecut1_Ctcf	121.711	1.67097	115	10547	2.49553	515.831	25.8131	0.0140083	0.0162565	24.7503	215.33
Arntl+Clock+Nr1d1_Brd4+Myod1	5.39484	10.9752	529	409	-2.46207	18.9863	42.6894	0.0141293	0.0163833	-10.0328	-1.12792
Cebpb+Clock+Nr1d1_Brd4+Kdm1a	10.9841	4.72783	288	49	2.46556	33.8958	10.9553	0.0144123	0.0166977	1.25658	11.2559
Tead4_	3.21354	1.33677	860	175536	2.44692	22.2812	43.9695	0.0146005	0.0169016	0.371448	3.3821
_Tead4	1.33677	3.21354	175536	860	-2.44692	43.9695	22.2812	0.0146005	0.0168877	-3.3821	-0.371448
Arntl+Ctcf_Myod1+Myog+Tcf3	2.32582	6.3793	290	626	-2.44789	7.95438	39.7483	0.0146051	0.0168792	-7.30442	-0.802547
Cebpb+E2f4+Foxa1_Myod1	0.53275	7.78156	40	1234	-2.44405	1.9077	103.647	0.0146603	0.016929	-13.0675	-1.43014
Cebpb_E2f4+Myod1	4.29536	1.62545	3296	3	3.01574	36.8823	1.05511	0.0147335	0.0169995	0.66428	4.67554
Cebpb+Clock+Ctcf+Nr1d1+Tead4_	9.50635	1.33677	55	175536	2.5189	24.0404	43.9695	0.0147593	0.0170153	1.66745	14.6717
Ctcf+Nr1d1_Myod1+Myog+Tcf3	2.44782	6.3793	508	626	-2.43774	6.26056	39.7483	0.0150413	0.0173261	-7.09822	-0.764752
Cebpb+E2f4+Foxa1_	0.53275	1.33677	40	175536	-2.51752	1.9077	43.9695	0.015137	0.017422	-1.44581	-0.162225
Arntl+Clock+Ctcf+Nr3c1_	6.41727	1.33677	39	175536	2.54326	12.458	43.9695	0.0151501	0.0174228	1.03723	9.12376
Cebpb+Clock+Foxa1+Nr1d1+Tead4_Brd4+Myod1+Myog+Tcf3	3.98468	19.3799	20	296	-2.44158	7.8145	104.234	0.0151774	0.0174399	-27.8016	-2.98876
Cebpb+Clock+Gata4+Nr3c1_	24.1691	1.33677	32	175536	2.5673	50.3058	43.9695	0.0152945	0.01756	4.69404	40.9705
Arntl+Clock+Ctcf_Myog+Smc3	9.00666	2.86537	237	188	2.43955	37.4894	8.74744	0.0153546	0.0176146	1.18492	11.0977
Arntl+Cebpb+Clock+Foxa1+Nr1d1_	8.21915	1.33677	30	175536	2.57533	14.6262	43.9695	0.0153618	0.0176085	1.41738	12.3474
Clock+Nfe2l2+Nr1d1_Brd4	6.70897	15.156	30	12032	-2.51106	16.2502	173.909	0.0154637	0.0177108	-15.2109	-1.68309
Nr1d1+Nr3c1_Arntl+Brd4	4.1076	16.6416	106	163	-2.4423	8.85629	64.5947	0.0156099	0.0178637	-22.6642	-2.40381
Clock+Nr1d1_Brd4+Myod1+Myog	7.81524	22.3943	337	1509	-2.41996	28.3826	226.189	0.015627	0.0178686	-26.3954	-2.76281
Arntl+Cebpb+Nr3c1_Ctcf+Smc3	12.3136	0.810077	57	672	2.49191	34.8327	4.06131	0.0156857	0.0179211	2.25636	20.7508
Arntl+Cebpb+Clock+Ctcf+Nr1d1_Myod1+Myog+Smc3	9.93459	4.75454	398	346	2.41823	30.7779	27.6425	0.0158361	0.0180782	0.974785	9.38532
Clock+Ctcf_Myod1+Myog	10.627	6.45355	966	3344	2.41468	45.5003	53.1284	0.0158485	0.0180777	0.783626	7.56325
E2f4+Foxa1+Nr1d1+Tead4_Myod1	0.634909	7.78156	45	1234	-2.41564	1.45585	103.647	0.0158508	0.0180656	-12.9508	-1.34247
Nr1d1_E2f4	4.76416	2.57196	834	555	2.4145	22.6727	10.7435	0.0158971	0.0181037	0.410995	3.97341
Arntl+Cebpb+Clock+E2f4+Nr1d1_	12.3911	1.33677	59	175536	2.48358	34.179	43.9695	0.0159155	0.0181099	2.14494	19.9637
Arntl+Nfe2l2_Clock	5.12303	15.5663	3	1936	-2.80993	4.12434	125.556	0.0159263	0.0181075	-18.5528	-2.33371
Arntl+Ctcf+Hdac3+Kmt2c+Smarca4_Gata4	0	2.56397	2	170	-2.43495	0	13.7293	0.0159337	0.0181012	-4.64268	-0.485267
Clock+Hdac3_Brd4+Myod1+Myog	5.59018	22.3943	5	1509	-2.48124	7.73377	226.189	0.0160353	0.0182019	-30.3628	-3.24544
Cebpb+Nr3c1+Onecut1_Pax7	121.711	3.97511	115	222	2.44222	515.831	47.8641	0.0161193	0.0182824	22.2442	213.228
Cebpb+Clock+Gata4+Hdac3+Nr1d1+Nr3c1_	0.226667	1.33677	3	175536	-4.73525	0.363092	43.9695	0.0162388	0.0184031	-1.83918	-0.381023
Arntl+Clock+Ctcf+Gata4_Brd4+Myod1	2.76748	10.9752	9	409	-2.57284	7.17573	42.6894	0.0164046	0.018576	-14.7777	-1.63772
Arntl+Clock+Gata4+Nr1d1_	5.01957	1.33677	21	175536	2.61435	6.43747	43.9695	0.0165087	0.0186787	0.746414	6.61918
Cebpb_Arntl+Brd4	4.29536	16.6416	3296	163	-2.4208	36.8823	64.5947	0.0165562	0.0187174	-22.4151	-2.27746
Clock+Nr3c1+Tead4_Myog	2.29882	4.98059	30	1746	-2.43862	4.50656	30.4888	0.0166719	0.018833	-4.86602	-0.497527
Cebpb+Nr3c1+Onecut1_Myog	121.711	4.98059	115	1746	2.42648	515.831	30.4888	0.0168125	0.0189765	21.4314	212.03
Arntl+Cebpb+Nr1d1+Tead4_Brd4+Myod1	4.71093	10.9752	89	409	-2.40021	14.4798	42.6894	0.0168251	0.0189755	-11.3945	-1.13403
Arntl+Cebpb+E2f4+Nr1d1+Nr3c1_Clock	6.05016	15.5663	27	1936	-2.4245	14.0033	125.556	0.0168858	0.0190287	-17.2907	-1.74152
Clock+Nr3c1_Ctcf+Myod1	20.7859	0.262273	170	4	2.40703	111.155	0.295149	0.0171595	0.0193216	3.69146	37.3557
Clock+E2f4+Tead4_Brd4+Ctcf+Smc3	2.51835	12.5269	11	106	-2.41819	4.70907	40.0263	0.0171863	0.0193362	-18.2079	-1.80923
Clock+Tcf3_	3.48354	1.33677	38	175536	2.49055	5.27399	43.9695	0.017227	0.0193664	0.401994	3.89155
Cebpb+Clock+Ctcf+Nr3c1+Tead4_Brd4+Pax7+Tcf3	2.50196	0.0667272	38	5	2.49202	6.01904	0.0880543	0.017293	0.019425	0.455431	4.41504
Nr1d1_Brd4+Myod1+Myog+Tcf3	4.76416	19.3799	834	296	-2.39244	22.6727	104.234	0.0173418	0.0194643	-26.6371	-2.59434
Arntl+Clock+Tead4_	11.9861	1.33677	24	175536	2.56336	20.3461	43.9695	0.017365	0.0194748	2.05581	19.2429
Arntl+Hdac3+Nr1d1+Tead4_Brd4+Clock	2.63028	10.1144	13	552	-2.3973	5.1377	65.2614	0.0173908	0.0194881	-13.6383	-1.3299
Cebpb+Ctcf+Nr3c1_Brd4+Myod1+Myog+Tcf3	4.10036	19.3799	206	296	-2.38303	30.1275	104.234	0.0176852	0.0198022	-27.8885	-2.67053
Cebpb+Clock+Ctcf+Nfe2l2+Nr1d1+Nr3c1_Brd4+Myod1	4.57332	10.9752	14	409	-2.41432	6.00466	42.6894	0.0178249	0.0199427	-11.671	-1.1327
Arntl+Cebpb+Clock+Ctcf+E2f4+Nr1d1_Brd4+Myod1+Myog+Tcf3	4.50937	19.3799	48	296	-2.37874	10.6777	104.234	0.0179477	0.020064	-27.1688	-2.57227
Nfe2l2_Brd4+Ctcf+Smc3	3.08031	12.5269	134	106	-2.40267	6.79008	40.0263	0.0179531	0.0200541	-17.2385	-1.65471
Cebpb+Nfe2l2_	3.02127	1.33677	117	175536	2.3968	7.51685	43.9695	0.0180648	0.0201628	0.293142	3.07587
Cebpb+Ctcf+Nr3c1+Tead4_Brd4+Myod1+Myog+Tcf3	3.95272	19.3799	62	296	-2.37476	18.461	104.234	0.0180961	0.0201816	-28.2036	-2.65069
Arntl+Ctcf+E2f4+Nr1d1_Myod1	0.756923	7.78156	26	1234	-2.36673	1.64366	103.647	0.0180973	0.0201669	-12.8476	-1.20169
Cebpb+Foxa1+Gata4+Nr1d1+Nr3c1+Tead4_Brd4	1.98318	15.156	2	12032	-5.18812	2.80464	173.909	0.0181778	0.0202405	-21.8134	-4.53221
Arntl+Cebpb+Clock+Ctcf+E2f4+Nr1d1_Brd4+Smc3	4.50937	9.26039	48	986	-2.39297	10.6777	39.3019	0.0181788	0.0202256	-8.67983	-0.822205
Nr3c1_Myod1+Myog+Tcf3	2.42114	6.3793	1495	626	-2.36653	20.2244	39.7483	0.018204	0.0202375	-7.24151	-0.674812
Cebpb+Nr3c1+Onecut1_Myod1+Myog	121.711	6.45355	115	3344	2.3957	515.831	53.1284	0.0182158	0.0202347	19.9523	210.563
Cebpb_Brd4+Ctcf	4.29536	21.5632	3296	175	-2.38289	36.8823	95.4859	0.0182381	0.0202433	-31.5688	-2.96687
Cebpb+Clock+E2f4+Nr1d1+Nr3c1+Tead4_Brd4+Myod1	3.5548	10.9752	11	409	-2.46648	7.10977	42.6894	0.0182794	0.0202732	-13.5112	-1.32959
Arntl+Cebpb+Clock+Ctcf+Nr1d1_Brd4	9.93459	15.156	398	12032	-2.36028	30.7779	173.909	0.018379	0.0203675	-9.56044	-0.882336
Arntl_Clock+Myod1+Myog+Tcf3	6.10108	1.02797	580	13	2.36395	50.5292	1.62605	0.0184131	0.0203892	0.858084	9.28814
Arntl+E2f4_Clock	6.08412	15.5663	17	1936	-2.41265	11.1428	125.556	0.0184283	0.02039	-17.3191	-1.64527
Ctcf+Smc3_Myod1	0.810077	7.78156	672	1234	-2.35947	4.06131	103.647	0.0184552	0.0204036	-12.7682	-1.17476
Arntl+Cebpb+Clock+Gata4+Nfe2l2+Nr1d1+Nr3c1_Brd4	2.24364	15.156	2	12032	-5.10622	2.786	173.909	0.0184553	0.0203876	-21.46	-4.3647
Arntl+Cebpb+Clock+Nr3c1_	10.9951	1.33677	79	175536	2.40401	35.697	43.9695	0.0185857	0.0205155	1.66009	17.6566
Cebpb+Ctcf+Nr3c1_Brd4+Pax7	4.10036	15.6585	206	64	-2.39184	30.1275	34.8207	0.0187514	0.0206821	-21.1526	-1.96365
Clock+Tead4_Kdm1a	11.1491	3.30439	134	47	2.36859	33.3071	11.2451	0.0189225	0.0208545	1.30915	14.3804
_Myog+Smc3	1.33677	2.86537	175536	188	-2.36426	43.9695	8.74744	0.0190377	0.0209649	-2.80363	-0.253571
Ctcf+E2f4+Nr1d1+Onecut1_Myod1+Myog+Smc3	1.08825	4.75454	13	346	-2.35319	1.68726	27.6425	0.0192087	0.0211366	-6.73135	-0.601233
Ctcf+E2f4+Foxa1+Nr1d1_Brd4+Myod1+Myog	6.41212	22.3943	30	1509	-2.35082	19.2219	226.189	0.019276	0.0211941	-29.3525	-2.61189
Arntl+Cebpb+Clock+Ctcf+Nr1d1+Nr3c1_Brd4+Myod1+Myog	8.27235	22.3943	311	1509	-2.34217	27.6027	226.189	0.0192875	0.02119	-25.9479	-2.29602
Cebpb+E2f4+Foxa1+Nfe2l2+Nr1d1+Tead4_Arntl	0.921716	6.10108	9	580	-2.34918	2.03217	50.5292	0.0193062	0.021194	-9.51388	-0.844858
Cebpb+Nr1d1+Tead4_Brd4+Myod1+Myog+Tcf3	4.95059	19.3799	193	296	-2.34798	14.3089	104.234	0.0194998	0.0213898	-26.521	-2.33761
Cebpb+Nr3c1+Onecut1_Myod1	121.711	7.78156	115	1234	2.36408	515.831	103.647	0.0197534	0.021651	18.4695	209.39
Ctcf+Nr1d1+Nr3c1_Brd4+Clock	3.20159	10.1144	31	552	-2.33472	5.70795	65.2614	0.0199301	0.0218276	-12.7292	-1.09634
Arntl+Brd4+Ctcf+Nr1d1_Myod1	0.787143	7.78156	7	1234	-2.32927	1.47656	103.647	0.0200343	0.0219246	-12.8867	-1.10215
Clock+Nr3c1_Ctcf+Smc3	20.7859	0.810077	170	672	2.34274	111.155	4.06131	0.0203066	0.0222052	3.14334	36.8082
Cebpb+Clock+Ctcf+Foxa1+Nr1d1_	4.07795	1.33677	12	175536	2.69737	3.50155	43.9695	0.0204072	0.0222979	0.510226	4.97214
Ctcf+Gata4+Nr3c1_Myod1	0.854659	7.78156	16	1234	-2.31732	1.91692	103.647	0.02065	0.0225456	-12.7914	-1.06242
Arntl+Cebpb+Nr3c1_	12.3136	1.33677	57	175536	2.37858	34.8327	43.9695	0.0208114	0.0227042	1.73234	20.2214
Ctcf+Nr1d1+Tead4_	3.7812	1.33677	126	175536	2.34044	11.6644	43.9695	0.0208127	0.0226879	0.377776	4.51108
Cebpb+Clock+Hdac3+Nr1d1+Nr3c1_Brd4	68.2924	15.156	60	12032	2.37247	173.052	173.909	0.0209151	0.0227818	8.32932	97.9435
Arntl+Cebpb+Ctcf+E2f4+Gata4_Brd4+Myod1+Myog	5.38728	22.3943	3	1509	-2.46313	6.4273	226.189	0.0214046	0.0232969	-31.2645	-2.74961
Cebpb+Clock+Nr1d1+Nr3c1_Brd4+Ctcf+Myod1	27.5357	6.07467	197	7	2.39614	99.1881	14.5584	0.0214788	0.0233595	3.343	39.579
E2f4_Myod1+Myog+Tcf3	2.57196	6.3793	555	626	-2.30354	10.7435	39.7483	0.0215298	0.0233968	-7.05221	-0.562468
Nr1d1_Arntl+Brd4	4.76416	16.6416	834	163	-2.31982	22.6727	64.5947	0.0215403	0.0233901	-21.9845	-1.77045
Nr1d1+Tead4_Myod1+Myog	3.39564	6.45355	205	3344	-2.30257	13.7302	53.1284	0.0215896	0.0234255	-5.66524	-0.450579
Nr1d1_Brd4+Ctcf	4.76416	21.5632	834	175	-2.31372	22.6727	95.4859	0.0218251	0.0236627	-31.1269	-2.47112
Clock+Ctcf+Foxa1+Nr1d1_Brd4	7.76307	15.156	24	12032	-2.37898	13.0937	173.909	0.0219795	0.0238117	-13.6642	-1.12163
Arntl+Cebpb+Clock+Ctcf+Foxa1+Onecut1+Tead4_Brd4+Myod1+Myog	5.79932	22.3943	4	1509	-2.39801	7.47975	226.189	0.0219902	0.0238049	-30.6474	-2.5426
Cebpb+Clock+Ctcf_Brd4	10.0042	15.156	449	12032	-2.29178	33.7676	173.909	0.0220395	0.0238398	-9.56074	-0.742774
Arntl+Cebpb+Gata4+Nr1d1_Brd4+Myod1+Myog+Tcf3	4.8203	19.3799	6	296	-2.30023	4.48937	104.234	0.0223114	0.0241153	-27.0296	-2.08959
_Myod1+Myog+Smc3	1.33677	4.75454	175536	346	-2.29416	43.9695	27.6425	0.0223756	0.0241661	-6.34785	-0.487698
Arntl+Clock+Nr1d1_Brd4+Myod1+Myog+Tcf3	5.39484	19.3799	529	296	-2.28721	18.9863	104.234	0.0228659	0.0246766	-26.0167	-1.95335
Arntl+Cebpb+Clock+Ctcf+Nr1d1_Brd4+Kdm1a+Myod1+Myog	9.93459	4.11623	398	20	2.34743	30.7779	8.67574	0.0229298	0.0247265	0.839128	10.7976
Cebpb+Ctcf+Foxa1+Tead4_Myod1+Myog	3.24305	6.45355	34	3344	-2.30903	6.08531	53.1284	0.0229315	0.0247093	-5.96793	-0.453065
Clock+Nr1d1+Nr3c1+Onecut1_Brd4	3.7809	15.156	5	12032	-3.04342	7.56833	173.909	0.0229535	0.024714	-20.5401	-2.21005
Arntl+Nfe2l2_Brd4	5.12303	15.156	3	12032	-3.50714	4.12434	173.909	0.0231439	0.0248999	-17.8522	-2.21374
Cebpb+Tead4_Nr3c1	6.78068	2.42114	439	1495	2.27574	38.6123	20.2244	0.0232751	0.0250219	0.595997	8.12308
Cebpb+Gata4+Nr1d1+Nr3c1+Onecut1+Tead4_	0.384182	1.33677	5	175536	-3.17109	0.629384	43.9695	0.0235411	0.0252885	-1.71638	-0.188795
Cebpb+Ctcf_Myod1+Smc3	5.40068	1.71749	1337	101	2.26581	55.8226	5.61097	0.0236167	0.0253503	0.494385	6.87201
Cebpb+Clock+Foxa1+Onecut1+Tead4_Myod1+Myog	1.68788	6.45355	6	3344	-2.69711	3.69706	53.1284	0.0236365	0.0253521	-8.73764	-0.793699
_Arntl	1.33677	6.10108	175536	580	-2.26793	43.9695	50.5292	0.0236994	0.0253807	-8.89026	-0.638368
Arntl_	6.10108	1.33677	580	175536	2.26793	50.5292	43.9695	0.0236994	0.0254001	0.638368	8.89026
Nr3c1_Cebpb	2.42114	4.29536	1495	3296	-2.26235	20.2244	36.8823	0.0237218	0.025366	-3.49835	-0.250086
Cebpb_Nr3c1	4.29536	2.42114	3296	1495	2.26235	36.8823	20.2244	0.0237218	0.0253853	0.250086	3.49835
Ctcf+E2f4+Foxa1+Tead4_	0.354545	1.33677	8	175536	-2.7562	0.963264	43.9695	0.0237271	0.0253523	-1.79737	-0.16708
Clock+Nr3c1_	20.7859	1.33677	170	175536	2.28118	111.155	43.9695	0.0237855	0.0253954	2.61817	36.28
Arntl+Brd4_Myog	16.6416	4.98059	163	1746	2.2812	64.5947	30.4888	0.0237861	0.0253766	1.56976	21.7523
Cebpb+Ctcf+Nr3c1+Tead4_Arntl+Brd4	3.95272	16.6416	62	163	-2.27551	18.461	64.5947	0.0238702	0.025447	-23.6807	-1.69713
Ctcf+Nr3c1_Myog	2.75437	4.98059	452	1746	-2.25721	14.1079	30.4888	0.0241298	0.0257042	-4.16074	-0.291695
Cebpb+Foxa1_Brd4+Myod1+Myog	7.62469	22.3943	151	1509	-2.25218	37.0733	226.189	0.0244647	0.0260412	-27.634	-1.90525
Arntl+Cebpb+Clock+Nr1d1+Tead4_Brd4+Myod1+Myog+Tcf3	5.39688	19.3799	113	296	-2.25988	13.3622	104.234	0.024502	0.0260611	-26.1564	-1.8096
Arntl+Cebpb+Nr1d1+Nr3c1_Brd4	6.8285	15.156	117	12032	-2.26628	35.8558	173.909	0.0246582	0.0262074	-15.5795	-1.07543
Clock+Ctcf+Foxa1+Nr1d1_	7.76307	1.33677	24	175536	2.40254	13.0937	43.9695	0.0247204	0.0262535	0.894011	11.9586
Arntl+Brd4+Cebpb+Clock+Ctcf+Nr1d1_	8.68909	1.33677	43	175536	2.32904	20.6891	43.9695	0.02473	0.0262439	0.982065	13.7226
Cebpb+Nr1d1+Tead4_Arntl+Brd4	4.95059	16.6416	193	163	-2.26429	14.3089	64.5947	0.0247802	0.0262773	-21.881	-1.50101
Ctcf+Tead4_Brd4+Smc3	5.03853	9.26039	419	986	-2.24526	28.7239	39.3019	0.0249565	0.0264442	-7.91147	-0.53225
Arntl+Ctcf+Tead4_Smc3+Tcf3	1.24321	0.290644	49	24	2.2956	2.69096	0.76534	0.0251134	0.0265903	0.122993	1.78214
Cebpb+Ctcf+Nr1d1+Nr3c1_Myod1+Smc3	6.23105	1.71749	115	101	2.25985	20.5646	5.61097	0.0254557	0.0269325	0.563025	8.46409
Cebpb+Onecut1_	16.816	1.33677	162	175536	2.25317	87.4307	43.9695	0.0255984	0.027063	1.91237	29.0462
Arntl+Cebpb+Clock+Hdac3+Nr1d1_Brd4+Myod1+Myog+Tcf3	5.27086	19.3799	37	296	-2.23998	10.4812	104.234	0.0257637	0.0272172	-26.5002	-1.71788
E2f4+Nr1d1+Nr3c1+Tead4_Brd4+Myod1	3.55136	10.9752	8	409	-2.37812	6.50503	42.6894	0.0259069	0.0273479	-13.8744	-0.973279
Cebpb+Ctcf_Brd4+Myod1+Myog+Tcf3	5.40068	19.3799	1337	296	-2.23744	55.8226	104.234	0.0259181	0.0273391	-26.2694	-1.689
Arntl+Cebpb+Clock+Srf+Tead4_Brd4+Myod1	2.99817	10.9752	5	409	-2.51689	5.28647	42.6894	0.0259501	0.0273523	-14.8328	-1.12124
Nr1d1+Nr3c1+Tead4_Myod1	1.14763	7.78156	53	1234	-2.22815	2.90212	103.647	0.0260454	0.0274322	-12.475	-0.792897
Ctcf+Foxa1_Myod1+Myog+Smc3	1.31842	4.75454	243	346	-2.23017	6.34166	27.6425	0.0262969	0.0276762	-6.4652	-0.407045
Cebpb+Nr1d1_E2f4+Myog	3.84028	1.50834	579	24	2.3085	11.7028	4.33739	0.0263841	0.0277472	0.288431	4.37545
Arntl+Cebpb+Clock+Nr1d1+Tead4_Brd4+Pax7	5.39688	15.6585	113	64	-2.26502	13.3622	34.8207	0.0264527	0.0277985	-19.2894	-1.23375
Cebpb+Nr1d1_Brd4+Clock	3.84028	10.1144	579	552	-2.22488	11.7028	65.2614	0.0264702	0.027796	-11.8126	-0.735588
Cebpb+Nr1d1+Nr3c1+Tead4_Ctcf+Smc3	5.69963	0.810077	59	672	2.27355	16.4754	4.06131	0.0266722	0.0279871	0.585571	9.19354
Arntl+Cebpb+Clock+E2f4+Foxa1+Nr1d1_Brd4	5.13455	15.156	17	12032	-2.37307	16.1381	173.909	0.026944	0.0282512	-18.7869	-1.25601
Cebpb+Tead4_E2f4	6.78068	2.57196	439	555	2.21692	38.6123	10.7435	0.0270849	0.0283778	0.478645	7.93879
Arntl+Cebpb+Clock+Foxa1+Nr1d1+Nr3c1+Tead4_Brd4+Myod1+Myog	4.56136	22.3943	2	1509	-2.55534	5.44022	226.189	0.027092	0.028364	-33.2288	-2.4371
Clock+Ctcf+Nr1d1+Tead4_	8.80289	1.33677	57	175536	2.26762	24.8451	43.9695	0.0272223	0.0284792	0.870767	14.0615
Arntl+Clock+Nr1d1_Brd4+Ctcf	5.39484	21.5632	529	175	-2.22548	18.9863	95.4859	0.0273007	0.0285398	-30.5049	-1.83185
Cebpb+Clock+Ctcf+Nfe2l2+Tead4_Brd4+Myod1+Myog	8.00884	22.3943	4	1509	-2.24176	5.3941	226.189	0.0273765	0.0285978	-27.13	-1.64098
Arntl+Cebpb+Clock+Foxa1+Hdac3+Nfe2l2+Nr1d1+Nr3c1+Onecut1_Brd4	3.395	15.156	2	12032	-4.54007	2.89721	173.909	0.0279909	0.0292178	-20.8763	-2.6457
Cebpb+Foxa1_Brd4	7.62469	15.156	151	12032	-2.20975	37.0733	173.909	0.0280512	0.0292589	-14.2445	-0.818039
Arntl+Cebpb+Tead4_	3.03037	1.33677	24	175536	2.33605	3.51429	43.9695	0.028173	0.0293641	0.19729	3.18992
Cebpb+Clock+Ctcf+Nr3c1+Onecut1+Tead4_Myod1+Myog	1.065	6.45355	2	3344	-3.86694	1.48171	53.1284	0.0283722	0.0295498	-9.72191	-1.05519
Arntl+Cebpb+Clock+E2f4+Nr1d1+Tead4_	10.42	1.33677	57	175536	2.24894	30.4827	43.9695	0.0284626	0.0296219	0.992608	17.1739
E2f4+Nr1d1+Tead4_Brd4+Myod1+Myog	6.37978	22.3943	33	1509	-2.20415	24.9643	226.189	0.0284883	0.0296267	-30.329	-1.70011
Cebpb+Ctcf+Nr1d1+Nr3c1+Tead4_Brd4+Myod1+Myog+Tcf3	5.15856	19.3799	24	296	-2.20021	11.0343	104.234	0.0285365	0.0296548	-26.9399	-1.50274
Arntl+Cebpb+Clock+Hdac3+Nr1d1_	5.27086	1.33677	37	175536	2.27893	10.4812	43.9695	0.0286577	0.0297587	0.433919	7.43426
Cebpb+Nr1d1_Brd4+Ctcf+Smc3	3.84028	12.5269	579	106	-2.2171	11.7028	40.0263	0.0287052	0.029786	-16.4525	-0.920708
Cebpb_E2f4	4.29536	2.57196	3296	555	2.18752	36.8823	10.7435	0.0287826	0.0298442	0.178643	3.26815
Cebpb+Nr3c1+Onecut1_Brd4	121.711	15.156	115	12032	2.21401	515.831	173.909	0.0288134	0.0298541	11.217	201.893
Cebpb+Clock_Brd4+Smc3	16.2141	9.26039	731	986	2.18682	79.0325	39.3019	0.0289874	0.0300121	0.713788	13.1936
Cebpb+Onecut1_Ctcf	16.816	1.67097	162	10547	2.2033	87.4307	25.8131	0.0289897	0.0299924	1.5709	28.7192
Arntl+Cebpb+Gata4+Hdac3+Nr1d1+Nr3c1+Onecut1_Myod1	0.939545	7.78156	2	1234	-2.21175	1.31458	103.647	0.02899	0.0299706	-12.9706	-0.713463
Arntl+Clock+Ctcf+Nr1d1+Tead4_Brd4+Myod1+Myog+Tcf3	5.66211	19.3799	63	296	-2.19053	12.5784	104.234	0.0291861	0.0301511	-26.0369	-1.39863
_Myod1	1.33677	7.78156	175536	1234	-2.18291	43.9695	103.647	0.0292302	0.0301744	-12.237	-0.652547
Cebpb+Clock+Ctcf_Brd4+Kdm1a+Myog+Srf	10.0042	3.04182	449	6	2.49877	33.7676	5.59863	0.029547	0.030479	0.830659	13.0941
Arntl+Cebpb+Ctcf+Nr1d1_Myod1+Smc3	5.1689	1.71749	225	101	2.18729	22.138	5.61097	0.0295489	0.0304585	0.345274	6.55756
Arntl+Cebpb+Clock+Foxa1+Nr1d1_Brd4	8.21915	15.156	30	12032	-2.23368	14.6262	173.909	0.0297451	0.0306383	-13.1657	-0.707942
Arntl+Cebpb+Ctcf+Smc3_Brd4+Myod1+Myog	5.76774	22.3943	4	1509	-2.30414	8.52428	226.189	0.0299963	0.0308744	-31.5042	-1.74896
Ctcf+Foxa1_Myod1	1.31842	7.78156	243	1234	-2.16998	6.34166	103.647	0.0301921	0.0310531	-12.3063	-0.619983
Clock+Nfe2l2_Brd4	6.96138	15.156	27	12032	-2.24138	17.1181	173.909	0.0307003	0.0315526	-15.587	-0.802154
Cebpb+Clock+Ctcf+Nr1d1+Nr3c1_Brd4+Myod1+Smc3	17.106	4.5111	166	51	2.1763	71.879	10.9912	0.0307835	0.0316149	1.17828	24.0114
Arntl+Cebpb+Nr1d1+Tead4_	4.71093	1.33677	89	175536	2.19324	14.4798	43.9695	0.0309023	0.0317137	0.317234	6.43109
Cebpb+Gata4+Hdac3+Nr1d1+Nr3c1+Tead4_	0.363636	1.33677	3	175536	-3.88453	0.393995	43.9695	0.0313073	0.0321059	-1.77935	-0.166918
Cebpb+Clock+Nfe2l2_	9.60024	1.33677	59	175536	2.20652	28.7548	43.9695	0.0313148	0.03209	0.767234	15.7597
Arntl+Nr1d1_Clock+Ctcf	5.18837	10.627	343	966	-2.15694	38.0209	45.5003	0.0313438	0.0320963	-10.389	-0.488264
Ctcf_Fosl1	1.67097	0.588637	10547	14	2.26828	25.8131	1.51758	0.032244	0.032994	0.0993983	2.06526
Arntl+Brd4+Nr1d1_Myod1+Myog	3.16708	6.45355	24	3344	-2.1918	5.8053	53.1284	0.0323659	0.0330945	-6.28703	-0.285896
Clock+Ctcf+Nr3c1+Tead4_	3.80007	1.33677	26	175536	2.26237	5.52604	43.9695	0.0324466	0.0331529	0.222942	4.70366
Cebpb+Ctcf+Gata4_Myod1	1.40893	7.78156	35	1234	-2.13882	2.4527	103.647	0.0326414	0.0333277	-12.2179	-0.527306
Cebpb+Ctcf_Brd4+Myod1	5.40068	10.9752	1337	409	-2.13986	55.8226	42.6894	0.0326422	0.0333042	-10.6874	-0.461569
Arntl+Cebpb+Clock+Nr1d1+Nr3c1_Brd4+E2f4	11.4089	5.58042	340	151	2.14178	44.0036	16.0717	0.0327183	0.0333576	0.481178	11.1758
Arntl+Tead4_Brd4+Clock	3.1053	10.1144	46	552	-2.14279	11.7154	65.2614	0.0327741	0.0333902	-13.4409	-0.577236
Foxa1_Myod1	1.40346	7.78156	870	1234	-2.13712	13.2343	103.647	0.0327761	0.033368	-12.233	-0.52321
Arntl+Cebpb+Foxa1+Nr1d1+Nr3c1+Tead4_Clock	8.53547	15.5663	3	1936	-2.19867	2.49976	125.556	0.0328113	0.0333796	-13.4623	-0.599372
Arntl+Cebpb+Nr1d1_Myod1+Myog+Tcf3	2.85755	6.3793	209	626	-2.13578	6.38614	39.7483	0.0330376	0.0335854	-6.7591	-0.28441
Cebpb+E2f4+Nr3c1_Arntl+Brd4	4.00509	16.6416	10	163	-2.15895	9.30627	64.5947	0.0333781	0.033907	-24.2567	-1.01638
Arntl+Cebpb+Clock+Ctcf+Foxa1+Nr1d1+Nr3c1+Tead4_Brd4	5.72896	15.156	21	12032	-2.23732	17.8898	173.909	0.0336724	0.0341812	-18.0704	-0.783656
Cebpb+E2f4+Foxa1+Nr1d1_Myod1	1.43191	7.78156	69	1234	-2.12601	3.84699	103.647	0.0336931	0.0341775	-12.2089	-0.49039
Cebpb+Nr1d1+Onecut1+Tead4_Myod1+Myog	2.8505	6.45355	9	3344	-2.29393	3.82186	53.1284	0.0337123	0.0341722	-6.89687	-0.309214
Arntl+Cebpb+Ctcf+Hdac3+Nr1d1+Nr3c1_Brd4+Myog+Smc3	0.662182	15.0694	5	99	-2.15186	0.602308	66.563	0.0338574	0.0342944	-27.6932	-1.12126
Cebpb+Ctcf+Nr3c1+Smc3_Myog	0.980911	4.98059	2	1746	-3.61475	1.17637	30.4888	0.0339303	0.0343435	-7.43979	-0.559571
Nr1d1+Tead4_	3.39564	1.33677	205	175536	2.13424	13.7302	43.9695	0.0339885	0.0343776	0.157104	3.96063
Cebpb+Nr1d1+Nr3c1+Tead4_Brd4+Myod1+Myog+Tcf3	5.69963	19.3799	59	296	-2.12858	16.4754	104.234	0.0339956	0.03436	-26.3211	-1.03943
Arntl+Clock+Ctcf_Brd4+Myod1+Myog	9.00666	22.3943	237	1509	-2.12117	37.4894	226.189	0.0340485	0.0343887	-25.7665	-1.00883
Cebpb+Ctcf+Foxa1+Tead4_E2f4+Myod1+Myog+Pax7+Smc3	3.24305	0.824999	34	2	2.21328	6.08531	0.457047	0.0345207	0.0348404	0.188081	4.64802
Cebpb+Ctcf+Nfe2l2+Nr1d1+Nr3c1_Brd4+Smc3	4.39529	9.26039	16	986	-2.20502	7.26804	39.3019	0.0346424	0.0349382	-9.35663	-0.373579
Cebpb+Ctcf_Arntl+Brd4	5.40068	16.6416	1337	163	-2.12705	55.8226	64.5947	0.0346883	0.0349593	-21.6644	-0.817517
Arntl+Clock+E2f4+Nr3c1_Brd4	2.28909	15.156	2	12032	-4.66331	3.19355	173.909	0.0348232	0.03507	-23.6439	-2.08987
Arntl+Clock+Ctcf_Brd4	9.00666	15.156	237	12032	-2.1162	37.4894	173.909	0.0348455	0.0350673	-11.8591	-0.4395
Arntl+Cebpb+Ctcf+Nr1d1_Brd4+Smc3	5.1689	9.26039	225	986	-2.11431	22.138	39.3019	0.0349058	0.0351027	-7.89205	-0.29092
Clock+Ctcf+Nr1d1_Kdm1a	11.6085	3.30439	240	47	2.11762	55.1805	11.2451	0.0350739	0.0352465	0.585431	16.0227
Cebpb+Clock+Ctcf+Foxa1+Nr1d1+Nr3c1+Onecut1+Tead4_Brd4	6.10726	15.156	4	12032	-2.81989	5.57971	173.909	0.0351431	0.0352908	-17.1804	-0.916986
Arntl+Cebpb+Ctcf+Foxa1+Nr1d1+Nr3c1_Brd4	6.44991	15.156	20	12032	-2.21528	16.0819	173.909	0.03533	0.035453	-16.7683	-0.643784
Ctcf+Nr3c1_	2.75437	1.33677	452	175536	2.11008	14.1079	43.9695	0.0353754	0.0354732	0.0974775	2.73773
_Ctcf+Nr3c1	1.33677	2.75437	175536	452	-2.11008	43.9695	14.1079	0.0353754	0.0354479	-2.73773	-0.0974775
Cebpb+Ctcf+Nr3c1_Brd4+Smc3	4.10036	9.26039	206	986	-2.11138	30.1275	39.3019	0.0354154	0.0354626	-9.96586	-0.354196
Arntl+Nr1d1_Ctcf+Myod1+Myog	5.18837	0.827792	343	56	2.11137	38.0209	1.68766	0.0354491	0.035471	0.298649	8.42251
Ctcf+Nr3c1_Myod1+Myog+Tcf3	2.75437	6.3793	452	626	-2.10546	14.1079	39.7483	0.0355521	0.0355487	-7.00431	-0.245556
Arntl+Clock_Myod1+Myog	12.8771	6.45355	304	3344	2.10814	50.6547	53.1284	0.035698	0.0356691	0.43169	12.4155
Clock+Ctcf+Foxa1+Gata4_	5.86454	1.33677	9	175536	2.51848	5.38427	43.9695	0.0357056	0.0356513	0.386892	8.66865
Clock+Ctcf_Brd4	10.627	15.156	966	12032	-2.09873	45.5003	173.909	0.0359013	0.0358212	-8.75977	-0.298214
Arntl+Foxa1_	0.602727	1.33677	20	175536	-2.22027	1.40206	43.9695	0.0363124	0.0362056	-1.41716	-0.0509237
Arntl+Cebpb+Clock+Nr1d1+Tead4_E2f4	5.39688	2.57196	113	555	2.11259	13.3622	10.7435	0.0363741	0.0362414	0.181713	5.46812
Ctcf_Arntl	1.67097	6.10108	10547	580	-2.09649	25.8131	50.5292	0.0364601	0.0362755	-8.58018	-0.28006
Arntl_Ctcf	6.10108	1.67097	580	10547	2.09649	50.5292	25.8131	0.0364601	0.0363012	0.28006	8.58018
Arntl+Cebpb+Gata4+Nr1d1_Brd4+Myod1	4.8203	10.9752	6	409	-2.20172	4.48937	42.6894	0.0365849	0.0363739	-11.8959	-0.413854
Arntl+Cebpb+Clock+Hdac3+Nr1d1+Nr3c1+Onecut1+Tead4_	10.5366	1.33677	24	175536	2.21909	20.3035	43.9695	0.0366117	0.0363747	0.624264	17.7754
Clock+Ctcf+Nr3c1_Myog+Smc3	5.92466	2.86537	144	188	2.10143	15.7029	8.74744	0.0367954	0.0365313	0.189414	5.92915
Arntl+Cebpb+Clock+Hdac3+Nr1d1+Tead4_Myod1+Myog	2.99574	6.45355	13	3344	-2.19401	4.61702	53.1284	0.0368533	0.0365629	-6.68875	-0.226872
Cebpb+Clock+Hdac3+Nr1d1_	187.078	1.33677	20	175536	2.24162	370.563	43.9695	0.0371203	0.0368017	12.3124	359.17
Arntl+Cebpb+Clock+Ctcf+Nr1d1+Nr3c1+Onecut1_	8.78651	1.33677	25	175536	2.20614	16.8759	43.9695	0.037172	0.0368269	0.481046	14.4184
Cebpb+Ctcf+Tead4_Tcf3	6.42121	0.806529	219	468	2.09657	39.558	3.52151	0.0371766	0.0368056	0.336743	10.8926
Clock+Ctcf+Foxa1+Nr1d1+Tead4_Brd4+Smc3	4.3463	9.26039	14	986	-2.18964	6.97002	39.3019	0.0372654	0.0368675	-9.51644	-0.311743
Arntl+Cebpb+Foxa1+Nr1d1+Nr3c1+Tead4_	8.53547	1.33677	3	175536	4.97474	2.49976	43.9695	0.0373045	0.03688	1.03473	13.3627
Arntl+Cebpb+Clock+Hdac3+Nr1d1_Brd4+Myod1	5.27086	10.9752	37	409	-2.09346	10.4812	42.6894	0.0376513	0.0371967	-11.0796	-0.329105
Clock+Ctcf+Nr1d1_Brd4+Hdac3	11.6085	3.05152	240	6	2.11393	55.1805	4.71066	0.0376862	0.037205	0.499432	16.6145
Nr1d1+Srf_Brd4	3.96855	15.156	5	12032	-2.71944	8.48829	173.909	0.0377505	0.0372422	-21.4712	-0.903705
Arntl+Cebpb+Clock+Gata4+Nr1d1+Tead4_Myod1+Myog	2.1803	6.45355	6	3344	-2.41582	3.70251	53.1284	0.0378491	0.0373132	-8.25041	-0.296075
Arntl+Cebpb+Clock+Ctcf+E2f4+Foxa1+Gata4+Nr1d1+Tead4_Foxk1	0.663885	8.58729	11	39	-2.14761	1.43018	22.8824	0.0380117	0.0374472	-15.3857	-0.46108
Arntl+Cebpb+Clock+Nr1d1+Nr3c1+Tead4_Myog	21.0602	4.98059	120	1746	2.09626	83.6464	30.4888	0.0381391	0.0375463	0.893866	31.2654
Arntl+Cebpb+Clock+Ctcf+Nr1d1+Tead4_	9.52801	1.33677	116	175536	2.09654	42.0647	43.9695	0.0382233	0.0376028	0.452297	15.9302
Arntl+Nr1d1+Nr3c1_Myod1	1.59116	7.78156	36	1234	-2.07351	2.73305	103.647	0.0383269	0.0376783	-12.0474	-0.333381
Arntl+Cebpb+Clock+Ctcf+Nr1d1_Brd4+Myod1+Myog	9.93459	22.3943	398	1509	-2.06847	30.7779	226.189	0.0387474	0.0380649	-24.2743	-0.645154
Cebpb+Foxa1_	7.62469	1.33677	151	175536	2.08292	37.0733	43.9695	0.038952	0.0382391	0.323161	12.2527
Cebpb_Brd4+Ctcf+Smc3	4.29536	12.5269	3296	106	-2.089	36.8823	40.0263	0.0389977	0.0382572	-16.0399	-0.423178
Cebpb+Clock+Hdac3+Nr3c1_Brd4	62.8356	15.156	23	12032	2.19344	103.971	173.909	0.0390165	0.0382488	2.62678	92.7325
Ctcf+Tead4_Brd4+Myog+Smc3+Srf	5.03853	1.73382	419	10	2.08147	28.7239	2.34862	0.0391188	0.0383224	0.167175	6.44225
Cebpb+Clock+Ctcf+Nr1d1_Myod1+Myog+Smc3+Tcf3	10.096	3.58588	190	67	2.07331	36.1414	14.141	0.0391581	0.0383341	0.326249	12.6939
Brd4+Ctcf_Myod1+Myog	21.5632	6.45355	175	3344	2.07656	95.4859	53.1284	0.0392653	0.0384123	0.751674	29.4676
Ctcf_Myod1	1.67097	7.78156	10547	1234	-2.06355	25.8131	103.647	0.0392665	0.0383866	-11.9201	-0.301112
Clock+Tead4_Myog	11.1491	4.98059	134	1746	2.07809	33.3071	30.4888	0.0393978	0.0384881	0.303519	12.0336
Ctcf+Nr1d1+Srf+Tead4_Brd4+Clock	2.46046	10.1144	2	552	-2.31844	2.52309	65.2614	0.0395617	0.0386213	-14.8744	-0.43338
Arntl+Ctcf_	2.32582	1.33677	290	175536	2.06594	7.95438	43.9695	0.0396415	0.0386723	0.0471604	1.93094
Brd4+Cebpb+Clock+Ctcf+Nr1d1+Nr3c1_	4.73975	1.33677	22	175536	2.19216	7.26447	43.9695	0.0396685	0.0386717	0.1765	6.62946
Foxa1+Tead4_Myod1	1.48326	7.78156	46	1234	-2.05837	5.49783	103.647	0.0397643	0.0387382	-12.3014	-0.295217
Arntl+Cebpb+Clock+Ctcf+Foxa1+Hdac3+Nr1d1+Nr3c1_Brd4+Myod1+Myog	8.06079	22.3943	8	1509	-2.08725	10.2972	226.189	0.0398253	0.0387707	-27.985	-0.682005
Clock+Nr1d1+Onecut1+Srf+Tead4_Brd4+Myod1+Myog	5.10205	22.3943	4	1509	-2.23564	10.1829	226.189	0.0400501	0.0389624	-33.6956	-0.888927
Cebpb+Clock+Ctcf_Brd4+Myod1+Myog	10.0042	22.3943	449	1509	-2.0524	33.7676	226.189	0.0402823	0.0391612	-24.2305	-0.54967
Arntl+Cebpb+Clock_Brd4+Myod1+Myog+Tcf3	6.59943	19.3799	204	296	-2.05839	19.4055	104.234	0.0403511	0.0392008	-24.9954	-0.565551
Cebpb+Ctcf+Nfe2l2_Myod1+Myog+Smc3	1.58536	4.75454	69	346	-2.05618	3.39637	27.6425	0.0404333	0.0392535	-6.19951	-0.138849
Nr3c1+Tead4_Brd4+Ctcf+Smc3	3.96915	12.5269	43	106	-2.06866	9.272	40.0263	0.0405754	0.0393642	-16.7426	-0.372874
Arntl+Ctcf+Nr1d1_Myod1+Smc3	4.11393	1.71749	193	101	2.0558	14.2161	5.61097	0.0407414	0.039498	0.101663	4.69122
Cebpb+Clock+Foxa1+Nr3c1_	200.174	1.33677	58	175536	2.09279	723.577	43.9695	0.0408305	0.0395569	8.58189	389.092
Cebpb+Nr3c1+Onecut1_Srf	121.711	19.1322	115	311	2.06502	515.831	218.712	0.0409172	0.0396136	4.29978	200.858
Cebpb+Clock+Ctcf+Foxa1+Nr3c1+Tead4_Brd4	6.2979	15.156	10	12032	-2.27016	11.2746	173.909	0.0409855	0.0396524	-17.2936	-0.422501
Cebpb+Ctcf+Nr1d1_Brd4+Clock	4.12964	10.1144	424	552	-2.04594	18.8826	65.2614	0.0411535	0.0397874	-11.7284	-0.241084
Brd4+Cebpb+Ctcf+Nr1d1_Myod1	1.63294	7.78156	26	1234	-2.0427	3.03711	103.647	0.0412938	0.0398955	-12.054	-0.243261
Ctcf_Myod1+Myog+Smc3	1.67097	4.75454	10547	346	-2.04593	25.8131	27.6425	0.0414795	0.0400473	-6.04741	-0.119738
Clock+Nr3c1+Onecut1_Brd4	4.71818	15.156	6	12032	-2.50486	9.43941	173.909	0.0414883	0.0400283	-20.3394	-0.536188
Hdac3_Myod1	1.64401	7.78156	75	1234	-2.03954	5.12502	103.647	0.0415984	0.0401069	-12.0411	-0.233959
Cebpb_Brd4+Clock	4.29536	10.1144	3296	552	-2.04101	36.8823	65.2614	0.0416784	0.0401564	-11.418	-0.21999
Nr3c1_	2.42114	1.33677	1495	175536	2.03261	20.2244	43.9695	0.0422552	0.0406841	0.0379719	2.13078
_Nr3c1	1.33677	2.42114	175536	1495	-2.03261	43.9695	20.2244	0.0422552	0.0406562	-2.13078	-0.0379719
Cebpb+Clock_Myod1	16.2141	7.78156	731	1234	2.0303	79.0325	103.647	0.0424696	0.0408345	0.286772	16.5783
Cebpb+Clock+Ctcf+Foxa1+Hdac3+Nr1d1+Nr3c1_Brd4+Myod1+Myog	5.80693	22.3943	8	1509	-2.10733	14.9807	226.189	0.0425602	0.0408936	-32.5852	-0.589543
Clock+Nr1d1+Nr3c1+Tead4_	63.8339	1.33677	11	175536	2.31686	89.4651	43.9695	0.0430015	0.0412893	2.39346	122.601
Arntl+Ctcf+Nr1d1_Brd4+Clock	4.11393	10.1144	193	552	-2.02703	14.2161	65.2614	0.0430516	0.0413091	-11.8128	-0.188115
Cebpb+Ctcf+Foxa1+Nr1d1_Brd4+Myod1+Myog+Tcf3	5.86613	19.3799	31	296	-2.0297	15.3736	104.234	0.0432636	0.0414841	-26.6157	-0.41179
Brd4+Cebpb+Clock+Ctcf+Nr1d1+Nr3c1_Kdm1a+Myod1+Myog+Tcf3	4.73975	1.21909	22	7	2.12599	7.26447	1.55089	0.0433145	0.0415045	0.114148	6.92717
Arntl+Clock+Ctcf+Nr1d1+Onecut1_Brd4+Myog	0.17039	38.3267	7	890	-2.023	0.202025	562.681	0.0433725	0.0415317	-75.1741	-1.13845
Arntl+Cebpb+Clock+Ctcf+Nfe2l2+Nr1d1+Nr3c1+Onecut1_Brd4	2.68818	15.156	2	12032	-4.39109	3.33112	173.909	0.0436065	0.0417273	-24.0874	-0.848239
Cebpb+Nr1d1+Nr3c1+Onecut1_Ctcf+Smc3	55.9912	0.810077	52	672	2.06876	192.342	4.06131	0.0436552	0.0417454	1.63191	108.73
Arntl+Cebpb+Clock+Nr1d1+Nr3c1+Tead4_Brd4+E2f4+Srf	21.0602	4.34564	120	15	2.03646	83.6464	11.6577	0.0437074	0.0417668	0.478761	32.9504
Cebpb+Ctcf+E2f4+Tead4_Brd4+Myog	0.244752	38.3267	22	890	-2.01906	0.329294	562.681	0.0437812	0.0418089	-75.0997	-1.06414
Arntl+Clock+Ctcf+E2f4_Myod1	1.69355	7.78156	30	1234	-2.01799	3.44634	103.647	0.0438073	0.0418053	-12.0067	-0.169281
_Ctcf+Myod1+Myog	1.33677	0.827792	175536	56	2.04618	43.9695	1.68766	0.0439669	0.041929	0.0140892	1.00387
Arntl+Cebpb+Clock+Ctcf+Nr1d1+Nr3c1+Onecut1_Brd4+Myod1+Myog	8.78651	22.3943	25	1509	-2.02189	16.8759	226.189	0.043988	0.0419207	-26.847	-0.368601
Arntl+Cebpb+Clock+Onecut1+Tead4_	0.186363	1.33677	2	175536	-5.37872	0.263558	43.9695	0.0442835	0.0421736	-2.21955	-0.0812639
Clock+Gata4+Nr1d1+Nr3c1_Brd4+Myog	0.342909	38.3267	5	890	-2.0136	0.68247	562.681	0.0443522	0.0422103	-75.0061	-0.961414
Cebpb+Clock+Foxa1+Nr3c1_Myog	200.174	4.98059	58	1746	2.05438	723.577	30.4888	0.0445337	0.0423543	4.93305	385.453
Cebpb+Clock+Ctcf+Foxa1+Nr3c1+Onecut1_Myod1+Myog	2.70018	6.45355	5	3344	-2.3375	2.94468	53.1284	0.0446936	0.0424776	-7.39586	-0.110865
Arntl+Cebpb+E2f4+Foxa1+Nr1d1+Nr3c1+Tead4_Brd4+Myog	0.415909	38.3267	6	890	-2.00962	0.89685	562.681	0.0447734	0.0425246	-74.9352	-0.886297
Cebpb+Clock+Ctcf+Nr3c1+Tead4_Myog	2.50196	4.98059	38	1746	-2.03345	6.01904	30.4888	0.0449763	0.0426884	-4.90052	-0.0567472
Cebpb+Nr3c1+Tead4_Ctcf+Gata4	3.23003	1.53696	108	79	2.01909	7.26823	4.11162	0.0450033	0.0426852	0.0381394	3.34799
Arntl+Cebpb+Clock+Nr1d1+Nr3c1+Onecut1_Ctcf+Myod1+Smc3	24.7267	0.294727	54	5	2.05105	87.5319	0.206807	0.0452193	0.042861	0.539712	48.3242
Arntl+Brd4+Cebpb+Clock+Nr1d1+Tead4_Myod1+Myog	2.38364	6.45355	10	3344	-2.17473	5.15582	53.1284	0.045384	0.042988	-8.0451	-0.094722
Arntl+Cebpb+Clock+Ctcf+Tead4_Brd4+Myod1+Myog+Tcf3	6.61117	19.3799	54	296	-2.00822	14.1769	104.234	0.0454139	0.0429873	-25.2753	-0.262109
Clock+Ctcf+E2f4+Foxa1+Srf_Brd4+Myog	0.544364	38.3267	5	890	-2.00288	0.7323	562.681	0.045493	0.0430331	-74.8054	-0.759229
Arntl+Cebpb+Clock+Ctcf+E2f4+Nr1d1_	4.50937	1.33677	48	175536	2.05379	10.6777	43.9695	0.0455305	0.0430396	0.0657109	6.27949
Cebpb+Nr1d1+Nr3c1+Onecut1_	55.9912	1.33677	52	175536	2.04903	192.342	43.9695	0.0456202	0.0430953	1.10568	108.203
Gata4_Myod1+Myog+Tcf3	2.56397	6.3793	170	626	-2.00181	13.7293	39.7483	0.0456628	0.0431065	-7.55691	-0.0737533
Cebpb+Clock_Brd4+Myog+Tcf3	16.2141	8.7613	731	113	2.00296	79.0325	24.4732	0.0456754	0.0430894	0.14378	14.7618
Cebpb+Ctcf+Tead4_Arntl+Tcf3	6.42121	0.951817	219	6	2.00759	39.558	1.28862	0.045906	0.0432778	0.100314	10.8385
Arntl+Onecut1_Brd4+Myog	0.633213	38.3267	15	890	-1.99814	1.3344	562.681	0.0460055	0.0433425	-74.7171	-0.669788
Ctcf+E2f4+Tead4_Brd4+Myog	0.655799	38.3267	29	890	-1.99714	1.18974	562.681	0.0461145	0.0434159	-74.6909	-0.650819
Arntl+E2f4_Brd4+Myod1+Myog+Tcf3	6.08412	19.3799	17	296	-2.00421	11.1428	104.234	0.0461473	0.0434177	-26.3625	-0.229034
Cebpb+Ctcf+Gata4+Nr1d1+Nr3c1_Brd4+Myog	0.643938	38.3267	3	890	-1.99675	1.1114	562.681	0.0461564	0.0433971	-74.7216	-0.643876
Cebpb+Clock+Ctcf+Tead4_Brd4+Myod1+Myog	9.46212	22.3943	85	1509	-1.99508	26.26	226.189	0.0462718	0.0434764	-25.6503	-0.214126
Cebpb+Ctcf+E2f4_Brd4+Myog	0.687196	38.3267	83	890	-1.99555	1.39541	562.681	0.0462882	0.0434627	-74.6582	-0.620734
Cebpb+Clock+Nfe2l2+Nr1d1+Nr3c1+Onecut1_Myod1+Myog+Tcf3	13.1854	6.3793	2	626	2.96127	2.34894	39.7483	0.0463537	0.0434951	0.18545	13.4268
Cebpb+Nr1d1+Nr3c1+Tead4_	5.69963	1.33677	59	175536	2.03162	16.4754	43.9695	0.0467603	0.0438473	0.0646467	8.66108
Clock+Ctcf+E2f4+Foxa1+Nr3c1+Tead4_Brd4+Myog	0.764091	38.3267	2	890	-1.99109	0.565043	562.681	0.0467767	0.0438334	-74.5884	-0.536785
Arntl+Cebpb+Clock+Hdac3+Nr1d1+Nr3c1+Tead4_	150.485	1.33677	16	175536	2.16393	275.698	43.9695	0.0470159	0.0440281	2.23858	296.057
Cebpb+Nr1d1_Nr3c1	3.84028	2.42114	579	1495	1.98692	11.7028	20.2244	0.0470854	0.0440637	0.0182939	2.81997
Ctcf_Brd4+Smc3+Srf	1.67097	22.2452	10547	34	-2.06197	25.8131	58.1624	0.0471469	0.0440918	-40.8735	-0.274929
Arntl+Nr1d1+Tead4_Brd4+Ctcf+Smc3+Srf	1.98323	16.5387	89	14	-2.18729	6.70274	24.7568	0.0471476	0.0440631	-28.8988	-0.212183
Cebpb+Clock+Foxa1+Nr1d1+Tead4_Brd4+Ctcf+Smc3	3.98468	12.5269	20	106	-2.00412	7.8145	40.0263	0.0472405	0.0441205	-16.9787	-0.105714
Cebpb+Ctcf+Onecut1_Arntl	1.82854	6.10108	73	580	-1.98303	4.18605	50.5292	0.0477992	0.0446126	-8.50354	-0.0415436
Ctcf_Brd4+Myog+Smc3	1.67097	15.0694	10547	99	-2.0014	25.8131	66.563	0.0481066	0.0448697	-26.6831	-0.113806
Gata4+Nr1d1_	0.514343	1.33677	9	175536	-2.26267	1.04399	43.9695	0.0484193	0.0451313	-1.63785	-0.00699879
Arntl+Clock+Ctcf+Foxa1+Nr1d1_Brd4+Smc3	3.88423	9.26039	20	986	-2.05013	10.3055	39.3019	0.0486689	0.0453338	-10.719	-0.0333708
Clock+Ctcf+E2f4+Foxa1+Nr1d1_Brd4+Myog	1.08595	38.3267	22	890	-1.9738	2.29979	562.681	0.048713	0.0453447	-74.2707	-0.210755
Cebpb+Clock+Nr1d1+Onecut1_	9.81431	1.33677	28	175536	2.06327	21.7345	43.9695	0.0488098	0.0454047	0.0475311	16.9075
Cebpb+Clock+Nr3c1_Brd4+Myog	105.544	38.3267	280	890	1.97365	474.52	562.681	0.0489248	0.0454814	0.317973	134.117
Nr1d1+Nr3c1+Tead4_Brd4+Myog	1.14763	38.3267	53	890	-1.97076	2.90212	562.681	0.049061	0.0455779	-74.2048	-0.15329
Arntl+Cebpb+Clock+Hdac3+Nr1d1+Nr3c1_Ctcf+Smc3	46.2361	0.810077	88	672	1.99551	213.541	4.06131	0.0491152	0.045598	0.180006	90.672
Arntl+Cebpb+Clock+Nfe2l2+Nr1d1+Nr3c1+Tead4_	14.0003	1.33677	16	175536	2.13917	23.6756	43.9695	0.0492638	0.0457057	0.0464194	25.2807
Cebpb+Clock+Ctcf+Foxa1+Tead4_Brd4+Myod1	5.08727	10.9752	29	409	-1.98726	11.1964	42.6894	0.0494347	0.0458339	-11.761	-0.0148253
Clock+Ctcf_Myod1+Myog+Tcf3	10.627	6.3793	966	626	1.96623	45.5003	39.7483	0.0494622	0.0458291	0.010006	8.48535
Arntl+Cebpb+Clock+Nr1d1_Tcf3	17.8781	0.806529	505	468	1.9689	194.813	3.52151	0.0495111	0.0458441	0.0366415	34.1065
Cebpb+Clock+Onecut1_Myog	18.0829	4.98059	68	1746	1.9984	53.7298	30.4888	0.0496337	0.0459273	0.0215756	26.1831
Arntl+Cebpb+Clock+Ctcf+Nfe2l2+Nr1d1+Nr3c1+Onecut1+Tcf3+Tead4_Myod1+Myog+Srf	14460.8	1276.44	3	36	3.78733	5807.83	5612.04	0.0497412	0.0459964	33.0054	26335.6
Arntl+Nr1d1_Brd4+Myod1	5.18837	10.9752	343	409	-1.96528	38.0209	42.6894	0.0497521	0.0459761	-11.5673	-0.00628401
Arntl+Nr1d1+Onecut1_Brd4+Myog	1.27018	38.3267	15	890	-1.96276	3.2466	562.681	0.0499839	0.0461599	-74.1104	-0.00260705
Clock+Ctcf_Brd4+Myod1+Myog	10.627	22.3943	966	1509	-1.95993	45.5003	226.189	0.0501674	0.0462989	-23.5433	0.00860275
_Brd4+Myog	1.33677	38.3267	175536	890	-1.96114	43.9695	562.681	0.0501744	0.0462749	-74.008	0.0281958
Arntl+Clock_Myod1+Myog+Tcf3	12.8771	6.3793	304	626	1.96236	50.6547	39.7483	0.0502858	0.0463471	-0.00812892	13.0038
Nr0b2_	28.1148	1.33677	10	175536	2.258	37.5006	43.9695	0.0503368	0.0463636	-0.0487089	53.6047
E2f4+Foxa1_Brd4+Myog	1.3171	38.3267	73	890	-1.95928	8.82469	562.681	0.0503905	0.0463826	-74.0822	0.0631197
Arntl+Cebpb+Ctcf_Brd4+Smc3	4.57631	9.26039	115	986	-1.96583	21.7429	39.3019	0.0506119	0.0465559	-9.38075	0.0125926
Foxa1_Brd4+Myog	1.40346	38.3267	870	890	-1.95708	13.2343	562.681	0.0506501	0.0465604	-73.9511	0.104729
Cebpb+Ctcf_Brd4+Smc3	5.40068	9.26039	1337	986	-1.95512	55.8226	39.3019	0.050689	0.0465657	-7.731	0.0115861
Arntl+Cebpb+Ctcf+E2f4+Nr1d1+Nr3c1+Tead4_Brd4	5.1325	15.156	8	12032	-2.2464	11.7969	173.909	0.050781	0.0466196	-20.089	0.0420344
Arntl+Cebpb+Clock+Ctcf+Nr3c1_Brd4+Myod1+Myog	10.0029	22.3943	48	1509	-1.95518	17.3379	226.189	0.0508376	0.046641	-24.828	0.0452365
Cebpb+Clock+Hdac3+Nr1d1+Nr3c1_Brd4+Myod1+Myog	68.2924	22.3943	60	1509	1.98803	173.052	226.189	0.0508799	0.0466493	-0.180751	91.9769
Arntl+Cebpb+Nr3c1+Onecut1+Tead4_	0.359546	1.33677	2	175536	-4.71672	0.25263	43.9695	0.0509245	0.0466597	-1.96498	0.0105301
Arntl+Nr3c1_Myod1	1.90955	7.78156	43	1234	-1.95329	3.77665	103.647	0.0510033	0.0467014	-11.7697	0.0256518
Cebpb+Foxa1_Ctcf	7.62469	1.67097	151	10547	1.96659	37.0733	25.8131	0.0510505	0.0467141	-0.0275308	11.935
Cebpb+Ctcf+Tead4_Brd4+Myod1+Myog+Tcf3	6.42121	19.3799	219	296	-1.95692	39.558	104.234	0.051051	0.0466841	-25.9768	0.0594848
Arntl+Cebpb+Clock+Hdac3+Nr1d1+Nr3c1_	46.2361	1.33677	88	175536	1.9724	213.541	43.9695	0.0517396	0.0472829	-0.346129	90.1447
Cebpb+Clock+Nr1d1+Tead4_Myog	15.1024	4.98059	70	1746	1.97767	42.3832	30.4888	0.0517996	0.0473069	-0.0810774	20.3247
Arntl+Clock+Nfe2l2_	14.2213	1.33677	9	175536	2.28287	16.9291	43.9695	0.0518166	0.0472916	-0.128999	25.8981
Arntl+Cebpb+Clock+Nr1d1+Nr3c1+Onecut1_Kdm1a+Myod1	24.7267	1.03409	54	8	1.98678	87.5319	1.60733	0.0521036	0.0475227	-0.223661	47.6089
Arntl+Clock+Ctcf+Nr1d1_Brd4+Myod1+Myog+Tcf3	7.14968	19.3799	475	296	-1.94767	35.9839	104.234	0.0522793	0.0476519	-24.5817	0.121276
Arntl+Cebpb+Gata4+Nr1d1+Nr3c1+Tead4_Brd4+Clock	3.88424	10.1144	3	552	-1.99523	2.47046	65.2614	0.0522824	0.0476237	-12.5245	0.064272
Ctcf_Brd4+Myog	1.67097	38.3267	10547	890	-1.94328	25.8131	562.681	0.0522976	0.0476066	-73.6765	0.365091
Cebpb+E2f4+Nr1d1_Brd4+Myog	1.6799	38.3267	82	890	-1.94245	3.99641	562.681	0.0523981	0.0476672	-73.6744	0.380834
Cebpb+Clock+Ctcf+Nr1d1+Tcf3_Brd4+Myog	1.66628	38.3267	11	890	-1.94244	2.25327	562.681	0.0523984	0.0476366	-73.7018	0.381021
Cebpb+Nfe2l2_Myog	3.02127	4.98059	117	1746	-1.94447	7.51685	30.4888	0.0524291	0.0476336	-3.9393	0.020661
Brd4+Cebpb+Clock+Ctcf+Nr3c1_	13.1409	1.33677	24	175536	2.04312	28.2992	43.9695	0.0526546	0.0478074	-0.14712	23.7553
Arntl+Cebpb+Ctcf+Nr1d1+Tead4_Brd4+Clock	3.98907	10.1144	52	552	-1.9422	10.7703	65.2614	0.0526967	0.0478147	-12.3222	0.0716271
Cebpb+Clock+Nfe2l2+Nr1d1+Nr3c1_Myog+Tcf3	19.9884	6.28173	33	82	1.97113	32.2309	37.1986	0.0527926	0.0478708	-0.169996	27.5834
Arntl+Cebpb+Clock+E2f4+Gata4+Nr1d1_Brd4	6.74637	15.156	6	12032	-2.29339	8.09903	173.909	0.0528193	0.047864	-16.9512	0.131955
Brd4+Cebpb_Clock	6.6058	15.5663	26	1936	-1.97008	18.0596	125.556	0.0529261	0.0479298	-18.0373	0.116393
Arntl+Cebpb+Clock+Ctcf+Nr1d1_Myod1+Myog	9.93459	6.45355	398	3344	1.93865	30.7779	53.1284	0.0529356	0.0479074	-0.0442144	7.0063
Cebpb+Nfe2l2+Nr0b2+Nr1d1_Brd4	4.76423	15.156	3	12032	-3.00235	5.32906	173.909	0.0529492	0.0478888	-21.022	0.238529
Cebpb+Ctcf_Brd4+E2f4+Smc3	5.40068	2.12141	1337	46	1.93801	55.8226	4.94892	0.0529771	0.0478832	-0.0422242	6.60078
Foxa1+Nr1d1_Myod1+Myog+Tcf3	2.82651	6.3793	56	626	-1.93954	6.82401	39.7483	0.0530044	0.047877	-7.15182	0.0462272
Arntl+Cebpb+Clock+E2f4_Brd4+Myog	1.7687	38.3267	14	890	-1.93615	3.30425	562.681	0.0531648	0.047991	-73.6158	0.499908
Arntl+Cebpb+Clock+Nr1d1+Nr3c1_Myod1+Myog	11.4089	6.45355	340	3344	1.93783	44.0036	53.1284	0.0532754	0.0480599	-0.070251	9.98097
Cebpb+Clock+Foxa1+Nr3c1_Brd4+Ctcf+Smc3	200.174	12.5269	58	106	1.97336	723.577	40.0263	0.0532932	0.048045	-2.75356	378.047
Arntl+Clock+Ctcf+Nr1d1+Nr3c1_	12.2998	1.33677	138	175536	1.94847	66.0849	43.9695	0.0534014	0.0481116	-0.162886	22.089
Cebpb+Clock+Ctcf+Nr1d1+Tead4_Brd4+Myod1+Myog	9.50635	22.3943	55	1509	-1.93389	24.0404	226.189	0.0535274	0.0481941	-25.9722	0.196273
Cebpb+Nr1d1+Tead4_Brd4+Nr3c1	4.95059	2.52629	193	49	1.93869	14.3089	4.96383	0.0538196	0.0484261	-0.0401743	4.88878
Cebpb+E2f4+Foxa1+Gata4+Nr1d1+Nr3c1_Brd4+Kdm1a+Myod1+Myog+Tcf3	0.299545	1.89661	8	15	-2.08108	0.572226	2.86705	0.0538578	0.0484294	-3.22399	0.029866
Cebpb+Clock+Ctcf_Myod1+Myog	10.0042	6.45355	449	3344	1.93028	33.7676	53.1284	0.0539328	0.0484658	-0.0601808	7.16153
Arntl+Cebpb+Clock+Ctcf+Nr1d1+Onecut1_Brd4+Myog	1.91773	38.3267	22	890	-1.92911	3.19491	562.681	0.0540342	0.0485258	-73.4505	0.632587
Arntl+Cebpb+Clock+Hdac3+Nr1d1+Nr3c1+Tead4_Myod1+Myog	150.485	6.45355	16	3344	2.08951	275.698	53.1284	0.0541059	0.0485591	-2.88659	290.949
Tead4_Ctcf	3.21354	1.67097	860	10547	1.92755	22.2812	25.8131	0.0541787	0.0485933	-0.0277378	3.11289
Cebpb_Myod1+Myog	4.29536	6.45355	3296	3344	-1.92511	36.8823	53.1284	0.054263	0.0486378	-4.35589	0.0395193
Cebpb+Clock+Ctcf+Nr1d1_Brd4+Myod1+Myog	10.096	22.3943	190	1509	-1.92588	36.1414	226.189	0.0542923	0.048633	-24.8236	0.226912
Arntl+Clock+Ctcf+Nr1d1+Nr3c1+Tead4_Brd4+Myog	1.96802	38.3267	11	890	-1.92568	2.86678	562.681	0.0544615	0.0487534	-73.4148	0.697534
_Clock+Myod1+Myog+Srf	1.33677	9.84484	175536	9	-2.24951	43.9695	11.3422	0.0545591	0.0488095	-17.2275	0.21132
Brd4+Clock+Ctcf_	4.9276	1.33677	17	175536	2.07149	7.13408	43.9695	0.0547159	0.0489186	-0.081737	7.26339
Ctcf+Nr1d1+Tead4_Myod1+Myog	3.7812	6.45355	126	3344	-1.92664	11.6644	53.1284	0.0547543	0.0489217	-5.39943	0.0547256
Arntl+Cebpb+Clock+Nr1d1+Nr3c1+Onecut1_	24.7267	1.33677	54	175536	1.96355	87.5319	43.9695	0.0548369	0.0489643	-0.502518	47.2824
Cebpb+Ctcf+Foxa1_Myod1+Myog+Smc3+Tead4	4.34164	0.000454545	83	2	1.94669	20.3166	0.000642824	0.0549955	0.0490747	-0.0950541	8.77743
Brd4+Ctcf+Nr3c1+Tead4_Myog	1.61764	4.98059	5	1746	-2.29525	2.8411	30.4888	0.0550088	0.0490553	-6.82047	0.0945576
Arntl+Cebpb+Tead4_Myod1+Myog+Tcf3	3.03037	6.3793	24	626	-1.92124	3.51429	39.7483	0.0553699	0.0493459	-6.77511	0.077255
Cebpb+Clock+Tead4_Myod1+Myog	11.9704	6.45355	163	3344	1.92559	34.6464	53.1284	0.055566	0.0494893	-0.132479	11.1662
Ctcf+Nr1d1_Brd4+Smc3+Srf	2.44782	22.2452	508	34	-1.98397	6.26056	58.1624	0.0556146	0.0495011	-40.0979	0.503131
Clock+Ctcf+E2f4+Nr1d1_Brd4+Myog	2.15072	38.3267	19	890	-1.91592	3.84253	562.681	0.0556938	0.0495402	-73.2337	0.88178
Cebpb+Clock+E2f4+Nr1d1_	11.7009	1.33677	35	175536	1.98077	30.949	43.9695	0.055747	0.0495561	-0.269032	20.9974
Cebpb+Clock+Ctcf+Foxa1+Onecut1+Tead4_Brd4+Myog	2.00848	38.3267	3	890	-1.91519	3.40428	562.681	0.0557989	0.0495707	-73.5377	0.901305
Cebpb+Ctcf+E2f4+Foxa1+Nfe2l2_Brd4+Myod1+Myog	5.86061	22.3943	6	1509	-2.0247	14.0241	226.189	0.0560423	0.0497555	-33.5349	0.467502
Arntl+Cebpb+Clock+E2f4+Hdac3+Nr1d1+Nr3c1_	0.651516	1.33677	6	175536	-2.31649	0.677465	43.9695	0.0561987	0.0498627	-1.39476	0.0242543
Brd4+Cebpb+Nr1d1_	4.68449	1.33677	31	175536	1.98568	9.36867	43.9695	0.0562031	0.0498351	-0.0943003	6.78973
Ctcf+Onecut1_	2.68078	1.33677	109	175536	1.92848	7.19314	43.9695	0.0563027	0.0498918	-0.0367192	2.72473
Cebpb+Ctcf+Foxa1_Brd4+Smc3	4.34164	9.26039	83	986	-1.92344	20.3166	39.3019	0.0564456	0.0499869	-9.9744	0.136909
Cebpb+Clock+Foxa1+Nr3c1_Brd4	200.174	15.156	58	12032	1.94707	723.577	173.909	0.0564564	0.0499648	-5.2614	375.297
Cebpb+Clock+Ctcf+Foxa1_	4.11491	1.33677	33	175536	1.97714	8.04932	43.9695	0.0565979	0.0500585	-0.0827735	5.63905
Cebpb+Nfe2l2_Brd4+E2f4+Myod1+Myog+Srf	3.02127	1.31078	117	7	1.96378	7.51685	1.38932	0.0566755	0.0500955	-0.0510219	3.47201
Gata4+Nr3c1_Myod1+Myog	3.18941	6.45355	37	3344	-1.93609	8.59869	53.1284	0.0567447	0.050125	-6.62445	0.0961754
Cebpb+Clock_Ctcf+Myog	16.2141	6.97499	731	29	1.9356	79.0325	20.3209	0.056916	0.0502448	-0.279175	18.7573
Arntl+Cebpb+Clock+Nr1d1_	17.8781	1.33677	505	175536	1.90795	194.813	43.9695	0.0569658	0.0502571	-0.491862	33.5746
Arntl+Cebpb+Clock+Ctcf+Nr1d1+Nr3c1_Myog	8.27235	4.98059	311	1746	1.90614	27.6027	30.4888	0.0572607	0.0504854	-0.101961	6.68548
Cebpb+Clock+Foxa1+Nr3c1_Brd4+Pax7	200.174	15.6585	58	64	1.94002	723.577	34.8207	0.0573097	0.0504969	-5.92198	374.953
Arntl+Brd4+Cebpb+Clock+Ctcf+Gata4+Nr1d1+Nr3c1_	11.3059	1.33677	15	175536	2.07058	18.6427	43.9695	0.0573471	0.0504981	-0.356347	20.2947
Nr3c1_Brd4+Myog	2.42114	38.3267	1495	890	-1.90295	20.2244	562.681	0.0573698	0.0504863	-72.9372	1.12615
Ctcf+Nr1d1_Brd4+Myog	2.44782	38.3267	508	890	-1.90206	6.26056	562.681	0.0574864	0.0505572	-72.9004	1.14267
Clock+Ctcf+Gata4_	24.7146	1.33677	15	175536	2.06696	43.8024	43.9695	0.0577461	0.0507538	-0.879815	47.6354
Clock_Myod1	15.5663	7.78156	1936	1234	1.89655	125.556	103.647	0.0579838	0.0509308	-0.263559	15.833
E2f4_Brd4+Myog	2.57196	38.3267	555	890	-1.89513	10.7435	562.681	0.0583992	0.0512635	-72.783	1.27358
Clock+Nfe2l2+Nr1d1_Brd4+Ctcf	6.70897	21.5632	30	175	-1.90341	16.2502	95.4859	0.0584021	0.051234	-30.2415	0.533099
Arntl+Cebpb+Clock+Ctcf+Hdac3+Nr1d1+Nr3c1_	9.43347	1.33677	22	175536	2.00025	18.9797	43.9695	0.058553	0.0513343	-0.320558	16.514
Cebpb+Ctcf+Tead4_	6.42121	1.33677	219	175536	1.90062	39.558	43.9695	0.0586666	0.0514017	-0.187924	10.3568
Arntl+Brd4+Cebpb+Clock+Foxa1+Nr1d1+Nr3c1_Myod1+Myog	2.31924	6.45355	18	3344	-1.97499	7.98014	53.1284	0.0589464	0.0516146	-8.43661	0.168009
Cebpb+Clock+Foxa1_	10.9368	1.33677	49	175536	1.9333	34.7518	43.9695	0.0591043	0.0517205	-0.383803	19.5839
Clock+Ctcf+Nfe2l2_Tcf3	7.9026	0.806529	54	468	1.92832	27.0153	3.52151	0.0591584	0.0517356	-0.284241	14.4764
Arntl+Cebpb+Clock+Ctcf+Hdac3_Myod1+Myog	2.48695	6.45355	17	3344	-1.97486	7.36429	53.1284	0.0591709	0.0517143	-8.09853	0.165341
Ctcf+Onecut1_Brd4+Myog	2.68078	38.3267	109	890	-1.88865	7.19314	562.681	0.0592627	0.0517622	-72.688	1.39619
Clock+Ctcf+Onecut1_	16.0867	1.33677	44	175536	1.93547	50.5462	43.9695	0.0595237	0.0519578	-0.618824	30.1187
Arntl+Cebpb+Tead4_Myog	3.03037	4.98059	24	1746	-1.90595	3.51429	30.4888	0.0597154	0.0520927	-3.98189	0.0814505
_Clock+Myog	1.33677	4.95665	175536	29	-1.96171	43.9695	9.921	0.0597426	0.052084	-7.39865	0.158887
Ctcf+Nr3c1_Brd4+Myog	2.75437	38.3267	452	890	-1.88485	14.1079	562.681	0.0597759	0.0520807	-72.6126	1.46801
Arntl+Cebpb+Clock+Nr1d1+Nr3c1+Tead4_Myod1+Myog	21.0602	6.45355	120	3344	1.89922	83.6464	53.1284	0.0598884	0.0521463	-0.617645	29.831
Arntl+Cebpb+Clock+Nr1d1+Onecut1+Tead4_Brd4	7.315	15.156	20	12032	-1.96445	16.3817	173.909	0.0599324	0.0521522	-16.0338	0.351875
Gata4_Myog	2.56397	4.98059	170	1746	-1.88638	13.7293	30.4888	0.0600429	0.052216	-4.93592	0.10268
Arntl+Cebpb+Nr1d1_Brd4+Myog	2.85755	38.3267	209	890	-1.88003	6.38614	562.681	0.060431	0.0525209	-72.4967	1.5585
Arntl+Clock+Ctcf+Hdac3+Nr1d1_Myod1+Myog+Tcf3	2.99091	6.3793	6	626	-1.89681	2.00087	39.7483	0.0606646	0.0526913	-6.93138	0.154592
Arntl+Clock+Nr1d1+Onecut1_Tcf3	21.9088	0.806529	49	468	1.91706	77.0448	3.52151	0.0611903	0.053115	-1.02978	43.2342
Cebpb+Foxa1+Tead4_Brd4	5.86891	15.156	23	12032	-1.94851	21.5564	173.909	0.0615077	0.0533574	-19.0532	0.479073
Ctcf+Onecut1_Cebpb+Smc3	2.68078	0.958461	109	13	1.90588	7.19314	2.10843	0.0617702	0.053552	-0.0877251	3.53235
Arntl+Nr1d1_	5.18837	1.33677	343	175536	1.8737	38.0209	43.9695	0.0618202	0.0535622	-0.191564	7.89477
Clock+Gata4+Nr1d1_Brd4+Myog	2.97679	38.3267	17	890	-1.86989	5.29488	562.681	0.061825	0.0535333	-72.4527	1.75294
Arntl+Cebpb+Srf_Brd4+Myog	2.96491	38.3267	5	890	-1.86935	3.23735	562.681	0.0619014	0.0535664	-72.488	1.76446
Arntl+Cebpb+Clock+Nr1d1+Nr3c1+Tead4_Myod1+Myog+Tcf3	21.0602	6.3793	120	626	1.88233	83.6464	39.7483	0.0620358	0.0536495	-0.749727	30.1116
Cebpb+Ctcf+Onecut1_Myod1+Myog+Smc3	1.82854	4.75454	73	346	-1.86995	4.18605	27.6425	0.0622191	0.0537749	-6.00213	0.150132
Cebpb+Ctcf+Nr1d1+Tead4_Brd4+Clock	4.51273	10.1144	117	552	-1.86781	12.2307	65.2614	0.06223	0.0537512	-11.4904	0.287136
Cebpb+Clock+Nfe2l2_Nr3c1	9.60024	2.42114	59	1495	1.89927	28.7548	20.2244	0.0623164	0.0537927	-0.381137	14.7393
Arntl+Ctcf+Nfe2l2+Nr1d1_Brd4+Smc3+Srf	2.52667	22.2452	3	34	-1.92534	4.02264	58.1624	0.0623482	0.053787	-40.5105	1.07345
Ctcf+Nr1d1_Brd4+Myog+Smc3	2.44782	15.0694	508	99	-1.88506	6.26056	66.563	0.062374	0.0537761	-25.9082	0.665013
Arntl+Cebpb+Foxa1+Nr1d1+Nr3c1+Onecut1_	0.698637	1.33677	6	175536	-2.234	0.650752	43.9695	0.0623986	0.0537643	-1.32014	0.0438786
Clock+E2f4_	4.90486	1.33677	71	175536	1.89245	15.8623	43.9695	0.0625412	0.053854	-0.191883	7.32806
Nr1d1+Nr3c1_Myod1+Myog	4.1076	6.45355	106	3344	-1.86396	8.85629	53.1284	0.0629608	0.0541821	-4.8192	0.127302
Tead4_Brd4+Myog	3.21354	38.3267	860	890	-1.86016	22.2812	562.681	0.0631922	0.0543479	-72.1605	1.93426
Cebpb+Nr3c1+Tead4_Brd4+Myog	3.23003	38.3267	108	890	-1.85951	7.26823	562.681	0.0632835	0.054393	-72.1395	1.94619
Arntl+Clock+Ctcf+Nr1d1+Nr3c1_Myod1+Smc3	12.2998	1.71749	138	101	1.87193	66.0849	5.61097	0.0633065	0.0543794	-0.594469	21.7592
Arntl+Cebpb+Clock+Ctcf+Nfe2l2+Nr1d1+Nr3c1_Brd4+Myog	3.20476	38.3267	38	890	-1.85778	7.96528	562.681	0.0635281	0.0545364	-72.2257	1.98194
Arntl+Ctcf+Nr3c1_	3.99658	1.33677	45	175536	1.90215	9.35378	43.9695	0.0636367	0.0545961	-0.157427	5.47706
Arntl+Cebpb+Clock+E2f4+Nr3c1+Onecut1+Tcf3_Brd4	5.65164	15.156	5	12032	-2.31388	8.47296	173.909	0.0636582	0.0545812	-19.7693	0.760615
Arntl+Cebpb+Ctcf+Hdac3+Nr1d1+Nr3c1_	0.662182	1.33677	5	175536	-2.33354	0.602308	43.9695	0.0639341	0.0547843	-1.40497	0.055795
Cebpb_Brd4+Myog+Tcf3	4.29536	8.7613	3296	113	-1.86844	36.8823	24.4732	0.06395	0.0547644	-9.19463	0.262747
Cebpb+Clock+Nr1d1_Brd4+Myod1+Myog	10.9841	22.3943	288	1509	-1.85358	33.8958	226.189	0.0639664	0.054745	-23.4837	0.663177
Clock+Nr1d1_Brd4+Ctcf	7.81524	21.5632	337	175	-1.86242	28.3826	95.4859	0.0640872	0.054815	-28.3087	0.812758
Cebpb+Clock+Ctcf+Nr1d1+Nr3c1+Tead4_Brd4+Myod1+Myog	8.74636	22.3943	14	1509	-1.87289	16.3942	226.189	0.0640999	0.0547923	-28.1111	0.81523
Nr1d1_Brd4+Clock	4.76416	10.1144	834	552	-1.85351	22.6727	65.2614	0.06427	0.0549043	-11.0184	0.318016
Cebpb+Clock+Nfe2l2+Nr1d1_	5.53432	1.33677	32	175536	1.91669	12.3743	43.9695	0.0644934	0.0550616	-0.268161	8.66326
Arntl+Cebpb+Clock+Nfe2l2+Nr1d1+Nr3c1_Brd4+Myod1+Srf	18.8961	1.11182	32	13	1.91518	52.3536	2.73736	0.0646117	0.055129	-1.14441	36.7131
Arntl+Clock+E2f4+Nr1d1_	8.22371	1.33677	50	175536	1.88972	25.7592	43.9695	0.0647085	0.0551781	-0.436479	14.2104
E2f4+Nr1d1+Tead4_Brd4	6.37978	15.156	33	12032	-1.89718	24.9643	173.909	0.0648478	0.0552632	-18.1178	0.565434
Cebpb+Clock+Ctcf+Hdac3+Nr1d1+Nr3c1_	11.5543	1.33677	13	175536	2.03154	18.1301	43.9695	0.0649317	0.0553011	-0.739645	21.1748
Cebpb+Ctcf_Nr3c1	5.40068	2.42114	1337	1495	1.8463	55.8226	20.2244	0.0650273	0.0553489	-0.185748	6.14483
Clock_Myog+Tcf3	15.5663	6.28173	1936	82	1.85626	125.556	37.1986	0.0650854	0.0553647	-0.586464	19.1556
Cebpb+Clock+Nfe2l2_Brd4+Myod1+Myog	9.60024	22.3943	59	1509	-1.84824	28.7548	226.189	0.0651014	0.0553447	-26.3913	0.803148
Cebpb+Clock+Nr3c1+Tead4_	28.6061	1.33677	51	175536	1.88217	103.464	43.9695	0.065639	0.055768	-1.83112	56.3697
Cebpb+Ctcf+Nr1d1+Nr3c1_E2f4	6.23105	2.57196	115	555	1.85633	20.5646	10.7435	0.0657211	0.0558039	-0.241397	7.55956
Foxa1+Nr1d1+Nr3c1_Brd4+Foxk1	1.59924	10.9705	12	34	-1.89957	2.41025	28.4785	0.0659222	0.0559407	-19.3936	0.651187
Cebpb+Foxa1+Hdac3+Nr1d1+Nr3c1_Brd4+Tcf3	1.16459	22.3824	22	142	-1.8528	2.06987	136.362	0.0659959	0.0559694	-43.8565	1.42098
Clock+Ctcf+Nr3c1_Brd4+Smc3	5.92466	9.26039	144	986	-1.84215	15.7029	39.3019	0.0660864	0.0560123	-6.89402	0.222549
Cebpb+E2f4+Nr1d1_Ctcf+Smc3	1.6799	0.810077	82	672	1.85736	3.99641	4.06131	0.0661314	0.0560165	-0.0590181	1.79866
Clock+Nr3c1_Myog	20.7859	4.98059	170	1746	1.84719	111.155	30.4888	0.0664434	0.0562468	-1.08418	32.6947
Arntl+Cebpb+Clock+Nr1d1_Ctcf+Myod1+Myog+Smc3	17.8781	1.88407	505	19	1.83913	194.813	3.00922	0.0664771	0.0562414	-1.09137	33.0795
Arntl+Cebpb+Clock+Ctcf+Foxa1+Nr1d1_	14.6065	1.33677	25	175536	1.92076	34.539	43.9695	0.0667141	0.0564079	-0.988559	27.5281
Arntl+Cebpb+Clock+Ctcf+Nr1d1+Tead4_Brd4+Myod1+Myog	9.52801	22.3943	116	1509	-1.83509	42.0647	226.189	0.066835	0.056476	-26.6274	0.894745
Arntl+Clock+Nr1d1+Tead4_Brd4+Myog	3.62954	38.3267	77	890	-1.8343	12.6075	562.681	0.0669404	0.056531	-71.8213	2.42708
Brd4+Ctcf_Smc3	21.5632	6.18299	175	3267	1.83814	95.4859	241.898	0.0669916	0.0565402	-1.08315	31.8436
Foxa1+Nr1d1_Myog	2.82651	4.98059	56	1746	-1.84443	6.82401	30.4888	0.0671457	0.0566361	-4.46221	0.154049
Arntl+Cebpb+Clock+Nfe2l2+Nr1d1+Nr3c1_	18.8961	1.33677	32	175536	1.89719	52.3536	43.9695	0.0671504	0.0566061	-1.31711	36.4359
Arntl+Brd4+Clock+Ctcf+Gata4+Nr1d1_	13.2438	1.33677	9	175536	2.11624	16.8767	43.9695	0.0671941	0.0566089	-1.06617	24.8803
Cebpb+Clock+Nfe2l2_E2f4	9.60024	2.57196	59	555	1.86366	28.7548	10.7435	0.0672876	0.0566536	-0.516004	14.5726
Cebpb+Clock+Ctcf+Nr1d1_Brd4+Myod1+Smc3	10.096	4.5111	190	51	1.83694	36.1414	10.9912	0.0674766	0.0567786	-0.404757	11.5745
Arntl+Onecut1_	0.633213	1.33677	15	175536	-1.95341	1.3344	43.9695	0.0677153	0.0569453	-1.46442	0.057309
Arntl+Clock+Nr1d1+Onecut1_	21.9088	1.33677	49	175536	1.86901	77.0448	43.9695	0.0677286	0.0569223	-1.55875	42.7027
Ctcf+Nr1d1+Tead4_Brd4+Myog	3.7812	38.3267	126	890	-1.8288	11.6644	562.681	0.067763	0.0569171	-71.6188	2.52789
Cebpb+Nr1d1_Brd4+Myog	3.84028	38.3267	579	890	-1.82783	11.7028	562.681	0.0679096	0.0570061	-71.5161	2.54337
Foxa1_E2f4	1.40346	2.57196	870	555	-1.8265	13.2343	10.7435	0.0679975	0.0570457	-2.42353	0.0865179
_Brd4+Tcf3	1.33677	22.3824	175536	142	-1.83905	43.9695	136.362	0.0680111	0.057023	-43.669	1.57785
Arntl+Ctcf_Myod1	2.32582	7.78156	290	1234	-1.82633	7.95438	103.647	0.0680309	0.0570055	-11.3162	0.404684
Cebpb+Clock+Foxa1_Ctcf	10.9368	1.67097	49	10547	1.86402	34.7518	25.8131	0.0684092	0.0572883	-0.727466	19.2592
Clock+Ctcf+Nr1d1_Brd4+Myod1+Smc3	11.6085	4.5111	240	51	1.82913	55.1805	10.9912	0.0684115	0.057256	-0.539677	14.7344
Cebpb+E2f4+Nr3c1+Tead4_	0.522597	1.33677	7	175536	-2.14726	0.963994	43.9695	0.0686883	0.0574533	-1.70981	0.0814668
Arntl+Ctcf+Nr3c1+Tcf3_Clock+Smc3	0.512499	2.17132	4	75	-1.87709	0.886846	6.62006	0.0688976	0.0575941	-3.45315	0.135502
Cebpb+Clock+Ctcf+Onecut1_Brd4	7.8563	15.156	50	12032	-1.84663	25.6049	173.909	0.0690531	0.0576897	-15.1845	0.585101
Arntl+Cebpb+Clock+Ctcf+Hdac3+Nr1d1+Nr3c1_Brd4+Myod1+Myog	9.43347	22.3943	22	1509	-1.82786	18.9797	226.189	0.0691651	0.0577488	-26.949	1.0273
Arntl+Clock+Ctcf+E2f4+Foxa1+Gata4+Nr1d1+Nr3c1_Brd4+Myog	3.45182	38.3267	3	890	-1.82015	5.84254	562.681	0.0691948	0.0577392	-72.4985	2.74879
Cebpb+Nr1d1+Nr3c1+Onecut1_Myod1+Myog	55.9912	6.45355	52	3344	1.85612	192.342	53.1284	0.0692051	0.0577134	-4.0394	103.115
Arntl+Clock+E2f4+Nr1d1+Nr3c1+Tead4_Brd4+Myog	3.76932	38.3267	12	890	-1.81852	8.0297	562.681	0.0693175	0.0577728	-71.8528	2.73809
Clock+Ctcf+Nr1d1_Myog	11.6085	4.98059	240	1746	1.82292	55.1805	30.4888	0.0694661	0.0578623	-0.531665	13.7874
Cebpb+Clock+Hdac3+Nr1d1+Nr3c1+Onecut1+Tead4_	144.428	1.33677	9	175536	2.09179	205.217	43.9695	0.0698229	0.0581249	-14.6531	300.835
Arntl+Cebpb+Ctcf+Nr1d1+Tead4_Brd4+Myog	3.98907	38.3267	52	890	-1.81487	10.7703	562.681	0.0698773	0.0581356	-71.4704	2.79522
Ctcf+Nr3c1_Brd4+Myog+Smc3	2.75437	15.0694	452	99	-1.83187	14.1079	66.563	0.0699491	0.0581609	-25.6527	1.02262
Arntl+Cebpb+Nr1d1+Nr3c1_Brd4+Clock+Myog+Srf	6.8285	0.704698	117	6	1.82856	35.8558	1.1678	0.0699565	0.0581326	-0.507137	12.7547
Arntl+Cebpb+Clock+Ctcf+Nr1d1+Nr3c1+Tead4_	13.8188	1.33677	81	175536	1.83617	61.1733	43.9695	0.0700456	0.0581721	-1.04604	26.01
Cebpb+Ctcf+E2f4+Foxa1+Nr1d1+Onecut1_	0.558939	1.33677	6	175536	-2.19821	0.827748	43.9695	0.0701937	0.0582606	-1.64328	0.0876201
Nr3c1+Tead4_	3.96915	1.33677	43	175536	1.8566	9.272	43.9695	0.0703152	0.058327	-0.228039	5.49281
Arntl+Ctcf+Nr1d1_Brd4+Myog	4.11393	38.3267	193	890	-1.81126	14.2161	562.681	0.0704353	0.058392	-71.2844	2.85893
Cebpb+Ctcf+Nr3c1+Onecut1+Tead4_Brd4+Tcf3	1.47985	22.3824	6	142	-1.82277	1.82356	136.362	0.0704399	0.0583613	-43.5713	1.76628
Arntl+Cebpb+Clock+Foxa1+Nr3c1+Tead4_Myod1+Myog+Tcf3	2.33697	6.3793	6	626	-1.89039	3.50605	39.7483	0.0705385	0.0584084	-8.44992	0.365252
Cebpb+Clock+Ctcf+Foxa1+Nr3c1+Onecut1+Tead4_E2f4	1.07398	2.57196	8	555	-1.93409	1.77068	10.7435	0.0706117	0.0584346	-3.13711	0.141131
Arntl+Cebpb+Clock+Ctcf+E2f4+Foxa1+Nr1d1_Brd4	6.0343	15.156	4	12032	-2.37887	6.98267	173.909	0.0706964	0.0584702	-19.4259	1.18257
Cebpb+Ctcf+Nr3c1_Brd4+Myog	4.10036	38.3267	206	890	-1.80351	30.1275	562.681	0.0716381	0.059214	-71.4712	3.01856
Cebpb_Brd4+Myog	4.29536	38.3267	3296	890	-1.80326	36.8823	562.681	0.0716845	0.0592175	-71.0702	3.00757
Ctcf+E2f4+Srf_Brd4+Myod1+Myog	7.63754	22.3943	7	1509	-1.86937	14.1023	226.189	0.0718056	0.0592826	-30.9091	1.39551
Cebpb+Clock+Ctcf+E2f4_Brd4+Myog	4.01945	38.3267	10	890	-1.8024	8.09783	562.681	0.0718196	0.0592593	-71.6642	3.04975
Ctcf+Nr1d1_Myod1	2.44782	7.78156	508	1234	-1.79977	6.26056	103.647	0.0721369	0.0594861	-11.1478	0.480351
Cebpb+Gata4+Tead4_	4.18367	1.33677	26	175536	1.87558	7.72118	43.9695	0.0723264	0.0596072	-0.277719	5.97153
Ctcf_Brd4+Tcf3	1.67097	22.3824	10547	142	-1.80949	25.8131	136.362	0.0725035	0.0597181	-43.3392	1.91639
Tead4_Myod1+Myog+Tcf3	3.21354	6.3793	860	626	-1.79771	22.2812	39.7483	0.072555	0.0597254	-6.62186	0.290334
Cebpb+Clock+Foxa1+Nr1d1+Nr3c1+Onecut1+Tead4_Brd4	2.87273	15.156	2	12032	-3.87537	3.88137	173.909	0.0728397	0.0599246	-27.6825	3.116
Cebpb+Ctcf+Tead4_Brd4+Pax7	6.42121	15.6585	219	64	-1.80843	39.558	34.8207	0.0731574	0.0601507	-19.3552	0.880682
Clock+Ctcf+Foxa1+Nr1d1+Tead4_Brd4+Myog	4.3463	38.3267	14	890	-1.79289	6.97002	562.681	0.0733267	0.0602545	-71.1773	3.21661
Cebpb+Clock+Hdac3+Nr1d1_Brd4+Srf	187.078	27.7158	20	440	1.88545	370.563	349.814	0.0735735	0.0604219	-16.6353	335.36
Cebpb+Clock+Nr1d1+Nr3c1+Onecut1_Ctcf+Smc3	339.739	0.810077	37	672	1.84299	1118.63	4.06131	0.0735766	0.0603891	-34.0407	711.898
Clock+Ctcf+Nfe2l2_E2f4+Smc3	7.9026	1.14651	54	32	1.82433	27.0153	2.52581	0.0735809	0.0603573	-0.666914	14.1791
Cebpb+Ctcf+Foxa1_Smc3+Tcf3	4.34164	0.290644	83	24	1.81212	20.3166	0.76534	0.073592	0.0603311	-0.395473	8.49747
Cebpb+Ctcf+Nr1d1_Myod1+Myog	4.12964	6.45355	424	3344	-1.79027	18.8826	53.1284	0.0736118	0.0603121	-4.87014	0.222326
Cebpb+Ctcf+Nr1d1+Tead4_Brd4+Myog	4.51273	38.3267	117	890	-1.78957	12.2307	562.681	0.0738607	0.0604806	-70.8976	3.26969
Nr3c1_Myod1	2.42114	7.78156	1495	1234	-1.78888	20.2244	103.647	0.0738656	0.0604493	-11.2389	0.518097
Cebpb+Ctcf+Foxa1_Brd4+Myog	4.34164	38.3267	83	890	-1.78939	20.3166	562.681	0.0738835	0.0604287	-71.2591	3.28906
Cebpb+Clock+Nr1d1+Nr3c1+Onecut1_	339.739	1.33677	37	175536	1.84013	1118.63	43.9695	0.0740057	0.0604933	-34.5673	711.371
Ctcf_Brd4+Myod1+Smc3	1.67097	4.5111	10547	51	-1.82123	25.8131	10.9912	0.0742501	0.0606578	-5.96843	0.288157
Nfe2l2+Nr1d1_Myod1+Myog	3.56223	6.45355	20	3344	-1.82423	5.77579	53.1284	0.0750654	0.0612881	-6.08761	0.304968
Arntl+Ctcf+Nr1d1+Nr3c1_	2.22209	1.33677	43	175536	1.82004	3.11462	43.9695	0.0752351	0.0613909	-0.0936969	1.86434
Cebpb+Ctcf+Tead4_Arntl+Brd4	6.42121	16.6416	219	163	-1.7861	39.558	64.5947	0.0752917	0.0614014	-21.4901	1.0493
Cebpb+Gata4+Nr1d1_Brd4+Myog	4.58828	38.3267	9	890	-1.78035	5.5118	562.681	0.0753567	0.0614186	-70.9307	3.4539
Nr1d1_Brd4+Myog	4.76416	38.3267	834	890	-1.77791	22.6727	562.681	0.0757585	0.0617102	-70.6119	3.4869
Arntl+Cebpb+Nr1d1+Tead4_Brd4+Myog	4.71093	38.3267	89	890	-1.7764	14.4798	562.681	0.0760039	0.0618742	-70.755	3.52351
Cebpb+Ctcf_E2f4	5.40068	2.57196	1337	555	1.77536	55.8226	10.7435	0.0760343	0.061863	-0.296569	5.95401
Arntl+Nr1d1+Onecut1_Clock+Myog	1.27018	4.95665	15	29	-1.82135	3.2466	9.921	0.0765235	0.0622249	-7.78544	0.4125
Cebpb+Clock+Nr1d1+Nr3c1+Onecut1_Brd4+E2f4+Srf	339.739	4.34564	37	15	1.82352	1118.63	11.6577	0.0765315	0.0621953	-37.6192	708.405
Arntl+Clock+Ctcf+Nr1d1+Tead4_Brd4+Smc3	5.66211	9.26039	63	986	-1.78186	12.5784	39.3019	0.0766735	0.0622746	-7.58647	0.389903
Arntl+Cebpb+Clock+Ctcf+Nr1d1+Nr3c1_Brd4+Myod1+Myog+Tcf3	8.27235	19.3799	311	296	-1.77511	27.6027	104.234	0.0767902	0.0623333	-23.4164	1.20129
Cebpb+Clock+Nr1d1+Nr3c1+Tead4_	18.1354	1.33677	45	175536	1.80867	62.3009	43.9695	0.0773374	0.0627411	-1.91965	35.517
Clock+Nr3c1_Cebpb+Ctcf	20.7859	5.40068	170	1337	1.7764	111.155	55.8226	0.0773557	0.0627197	-1.7047	32.475
Cebpb+Nr1d1+Tead4_Brd4+Myog	4.95059	38.3267	193	890	-1.76694	14.3089	562.681	0.0775798	0.0628651	-70.4484	3.69631
Clock+Srf+Tead4_Brd4	6.34475	15.156	9	12032	-1.95507	12.6564	173.909	0.0779186	0.0631031	-18.7987	1.17622
Cebpb+Ctcf+Foxa1+Tead4_	3.24305	1.33677	34	175536	1.81743	6.08531	43.9695	0.0780593	0.0631805	-0.226079	4.03864
Cebpb+Clock+Ctcf+Onecut1_	7.8563	1.33677	50	175536	1.79968	25.6049	43.9695	0.0780598	0.0631445	-0.760066	13.7991
Arntl+Cebpb+Clock+Ctcf+E2f4+Foxa1+Gata4+Hdac3+Nr1d1+Nr3c1+Onecut1_Brd4	3.81423	15.156	3	12032	-2.74577	6.60645	173.909	0.0781876	0.0632114	-25.1873	2.50377
Arntl+Cebpb+Clock+Nr1d1_E2f4	17.8781	2.57196	505	555	1.76317	194.813	10.7435	0.078475	0.0634072	-1.74914	32.3615
Arntl+Cebpb+Nr1d1+Onecut1+Tead4_Myod1	2.18486	7.78156	26	1234	-1.75938	6.06255	103.647	0.078936	0.0637429	-11.8419	0.648524
Arntl+Brd4+Cebpb+Hdac3+Nr1d1+Nr3c1+Tead4_Myod1	1.58363	7.78156	2	1234	-1.85087	2.2396	103.647	0.0791663	0.0638921	-13.1876	0.791799
Clock+Tead4_Brd4+E2f4	11.1491	5.58042	134	151	1.76191	33.3071	16.0717	0.0797213	0.064303	-0.666399	11.8038
Clock+Ctcf+Nfe2l2_	7.9026	1.33677	54	175536	1.78525	27.0153	43.9695	0.0799338	0.0644373	-0.810654	13.9423
Arntl+Cebpb+Ctcf+Nr1d1_Brd4+Myog	5.1689	38.3267	225	890	-1.75264	22.138	562.681	0.0800048	0.0644575	-70.2878	3.97231
Cebpb+Clock+Ctcf+Foxa1+Tead4_Brd4+Myog	5.08727	38.3267	29	890	-1.75171	11.1964	562.681	0.0801614	0.0645466	-70.4802	4.00137
Ctcf+Nr1d1+Nr3c1_	3.20159	1.33677	31	175536	1.80956	5.70795	43.9695	0.0801872	0.0645302	-0.238001	3.96763
Cebpb+Clock+Ctcf+Nr3c1_E2f4+Myod1+Myog+Pax7	27.7306	0	180	2	1.75665	211.792	0	0.0806867	0.064895	-3.42006	58.8812
Arntl+Cebpb+Clock+Ctcf+Gata4+Nr1d1+Tead4_Brd4	5.95296	15.156	12	12032	-1.88418	16.0038	173.909	0.0808699	0.065005	-19.6973	1.2913
Arntl+Cebpb+Clock+Nr1d1+Nr3c1_Brd4+Myod1+Myog	11.4089	22.3943	340	1509	-1.74571	44.0036	226.189	0.0810291	0.0650957	-23.3272	1.35642
Arntl+Nr1d1_Brd4+Myog	5.18837	38.3267	343	890	-1.74665	38.0209	562.681	0.0810361	0.065064	-70.3733	4.0967
Clock+Ctcf+Srf_Myod1+Myog	2.54147	6.45355	8	3344	-1.92008	5.14364	53.1284	0.0810747	0.0650578	-8.3951	0.570951
Arntl+Cebpb+Clock+Gata4+Nr1d1_Kdm1a+Myod1	11.6382	1.03409	12	8	1.91633	19.0674	1.60733	0.081107	0.0650464	-1.54433	22.7525
Cebpb+Clock+Ctcf+Nr3c1_Arntl+Brd4+Pax7+Smc3+Tcf3	27.7306	0.0477273	180	2	1.75362	211.792	0.0674966	0.0812067	0.0650892	-3.46793	58.8337
E2f4_Myod1	2.57196	7.78156	555	1234	-1.74493	10.7435	103.647	0.0812345	0.0650742	-11.0667	0.647478
E2f4+Nr1d1_Myod1	2.50601	7.78156	130	1234	-1.74415	7.59126	103.647	0.0813637	0.0651406	-11.2093	0.658172
Arntl+Clock+Nr1d1_Brd4+Myog	5.39484	38.3267	529	890	-1.74435	18.9863	562.681	0.0814431	0.0651668	-69.9846	4.12094
Cebpb+Clock+Onecut1_Myod1+Myog	18.0829	6.45355	68	3344	1.76734	53.7298	53.1284	0.0815487	0.0652141	-1.49534	24.7541
Tead4_Brd4+Nfe2l2+Nr3c1	3.21354	1.27436	860	5	1.84758	22.2812	1.61918	0.0815843	0.0652054	-0.269903	4.14826
Arntl+Cebpb+Clock+Gata4+Nr1d1+Nr3c1_	8.67473	1.33677	20	175536	1.83863	17.8421	43.9695	0.0816325	0.0652068	-1.0145	15.6904
Cebpb+Nr1d1+Tead4_Brd4+Clock	4.95059	10.1144	193	552	-1.74303	14.3089	65.2614	0.0817826	0.0652894	-10.9806	0.653077
Arntl+Cebpb+Clock_Brd4+Myod1	6.59943	10.9752	204	409	-1.74312	19.4055	42.6894	0.0818198	0.065282	-9.30571	0.554189
Arntl+Cebpb+Clock+Nr1d1+Tead4_Brd4+Myog	5.39688	38.3267	113	890	-1.74204	13.3622	562.681	0.0818437	0.0652639	-70.029	4.16942
Arntl+Cebpb+Clock+Nr1d1_Brd4+Ctcf+E2f4	17.8781	2.53182	505	9	1.74234	194.813	4.67204	0.0820583	0.0653978	-1.95832	32.6509
Cebpb+Ctcf_Brd4+Myog	5.40068	38.3267	1337	890	-1.74002	55.8226	562.681	0.0821979	0.0654718	-70.0639	4.21195
Cebpb+Clock+Ctcf+Foxa1+Tead4_	5.08727	1.33677	29	175536	1.8016	11.1964	43.9695	0.0823317	0.0655412	-0.512815	8.01382
Arntl+Cebpb+Ctcf+Nr1d1+Tead4_	3.98907	1.33677	52	175536	1.77144	10.7703	43.9695	0.0824033	0.0655609	-0.352846	5.65745
Nfe2l2_Brd4+E2f4	3.08031	5.58042	134	151	-1.74416	6.79008	16.0717	0.0826151	0.0656922	-5.32607	0.325855
Brd4+Clock+Nr3c1_Myod1	2.29031	7.78156	12	1234	-1.73927	3.89228	103.647	0.082627	0.0656644	-11.6949	0.712386
Ctcf_Myog+Smc3	1.67097	2.86537	10547	188	-1.74188	25.8131	8.74744	0.0827627	0.0657349	-2.54491	0.156095
Cebpb+Clock+Ctcf+Tead4_Brd4	9.46212	15.156	85	12032	-1.74668	26.26	173.909	0.0828253	0.0657474	-12.1371	0.749419
Arntl+Brd4+Clock+Ctcf+Nr1d1_	22.7056	1.33677	29	175536	1.79767	64.0105	43.9695	0.0830201	0.0658648	-2.98028	45.7178
Arntl+Brd4+Cebpb+Clock+Ctcf+Nr1d1+Nr3c1_	4.4081	1.33677	32	175536	1.78997	9.68817	43.9695	0.0831588	0.0659376	-0.427123	6.56978
Cebpb+Foxa1_Brd4+Myod1+Myog+Tcf3	7.62469	19.3799	151	296	-1.73685	37.0733	104.234	0.0831647	0.0659049	-25.0597	1.54934
Cebpb+Ctcf+Foxa1+Nr1d1+Nr3c1_	5.47909	1.33677	10	175536	1.94669	6.72075	43.9695	0.0832521	0.0659369	-0.667709	8.95235
Cebpb+Clock+Nr3c1+Tcf3+Tead4_Brd4	7.07884	15.156	11	12032	-1.87129	13.315	173.909	0.0833608	0.0659857	-17.3764	1.22216
Cebpb+Nfe2l2+Onecut1_Myog+Srf	0.722181	9.99981	5	39	-1.77699	0.957654	32.4951	0.0834715	0.0660361	-19.8424	1.28718
Arntl+Cebpb+Clock+Hdac3+Nr1d1+Nr3c1+Tead4_Brd4+Myod1+Myog	150.485	22.3943	16	1509	1.85182	275.698	226.189	0.0835565	0.066066	-19.161	275.342
Nr3c1_Brd4+Tcf3	2.42114	22.3824	1495	142	-1.74255	20.2244	136.362	0.083584	0.0660505	-42.6065	2.68411
Clock+Tead4_Brd4+Myod1+Myog	11.1491	22.3943	134	1509	-1.7314	33.3071	226.189	0.083602	0.0660275	-23.9859	1.49557
Clock+Ctcf+Onecut1_E2f4	16.0867	2.57196	44	555	1.77039	50.5462	10.7435	0.0837015	0.0660688	-1.87705	28.9065
Ctcf_E2f4	1.67097	2.57196	10547	555	-1.73031	25.8131	10.7435	0.0839041	0.0661915	-1.9229	0.120904
Cebpb+Nr3c1+Tead4_Myog	3.23003	4.98059	108	1746	-1.73201	7.26823	30.4888	0.0839798	0.066214	-3.73705	0.235918
Arntl+Cebpb+Ctcf+Nr3c1_Brd4+Myod1+Myog	9.05955	22.3943	39	1509	-1.7355	31.3073	226.189	0.0841879	0.0663408	-28.4856	1.81609
Arntl+Cebpb+Ctcf+E2f4+Nr1d1+Onecut1+Tead4_Brd4+Clock+Smc3	0.15303	7.93513	3	23	-1.80794	0.180225	20.6371	0.084292	0.0663855	-16.7083	1.14407
Arntl+Clock+Ctcf+Nr1d1+Tead4_Brd4+Myog	5.66211	38.3267	63	890	-1.72576	12.5784	562.681	0.0847326	0.066695	-69.8118	4.48273
Arntl+Cebpb+Clock+Ctcf+Nr1d1+Nr3c1+Tead4_Brd4+Kdm1a+Myod1+Myog+Tcf3	13.8188	1.89661	81	15	1.74371	61.1733	2.86705	0.0849639	0.0668395	-1.67964	25.524
E2f4+Nr1d1_	2.50601	1.33677	130	175536	1.73473	7.59126	43.9695	0.085063	0.06688	-0.163718	2.50219
Arntl+Clock+Hdac3+Nr1d1_Brd4+Myod1	5.42145	10.9752	32	409	-1.73979	13.5463	42.6894	0.0851837	0.0669373	-11.8923	0.784797
Arntl+Cebpb+Clock+Ctcf+Nr3c1_Brd4	10.0029	15.156	48	12032	-1.73944	17.3379	173.909	0.0852929	0.0669856	-11.0366	0.730473
Arntl+Clock+E2f4+Nr1d1_Brd4	8.22371	15.156	50	12032	-1.74486	25.7592	173.909	0.0854412	0.0670645	-14.8575	0.992935
Cebpb+Nr1d1_Brd4+Clock+Myog+Tcf3	3.84028	16.9974	579	6	-2.13213	11.7028	15.0685	0.0854875	0.0670633	-28.961	2.64672
Arntl+E2f4+Foxa1+Nr1d1_Clock+Srf	0.27	3.36591	17	40	-1.76377	0.37766	11.0862	0.0855613	0.0670836	-6.64568	0.453864
Arntl+Cebpb+Clock+Ctcf+Nfe2l2+Nr1d1+Tead4_Brd4+E2f4+Myog	3.05174	46.6075	12	29	-1.78165	3.73932	131.522	0.085615	0.0670882	-93.6241	6.51266
Clock+Ctcf+Nr1d1+Tead4_Brd4	8.80289	15.156	57	12032	-1.73922	24.8451	173.909	0.0856159	0.0670514	-13.6159	0.909724
Arntl+Cebpb+Clock+Ctcf+Gata4+Nr1d1+Nr3c1+Tead4_	6.41	1.33677	12	175536	1.88779	9.30229	43.9695	0.08562	0.0670172	-0.839475	10.9859
Arntl+Cebpb+Clock+Nr3c1+Onecut1_Brd4+Myod1+Myog	6.78137	22.3943	6	1509	-1.82305	15.3834	226.189	0.0856766	0.0670241	-33.662	2.43613
Ctcf+Foxa1+Gata4+Nr1d1_Brd4	5.71047	15.156	4	12032	-2.25389	7.75856	173.909	0.085862	0.0671316	-20.9851	2.09409
Cebpb+Clock+Nr1d1+Nr3c1+Onecut1_Brd4	339.739	15.156	37	12032	1.76492	1118.63	173.909	0.0860593	0.0672484	-48.3984	697.563
Arntl+Brd4+Cebpb+Clock+Nr1d1+Nr3c1+Onecut1_	10.3747	1.33677	5	175536	2.26532	8.91818	43.9695	0.0860799	0.067227	-2.03321	20.1091
Nr3c1_Clock+Myod1+Myog+Srf	2.42114	9.84484	1495	9	-1.94504	20.2244	11.3422	0.0863116	0.0673705	-16.1684	1.32104
Hdac3_Nfe2l2	1.64401	3.08031	75	134	-1.72376	5.12502	6.79008	0.0863841	0.0673895	-3.07992	0.207324
Arntl+Brd4+Cebpb+Clock+Ctcf+Nr1d1+Nr3c1_Kdm1a+Myod1+Myog+Tcf3	4.4081	1.21909	32	7	1.76171	9.68817	1.55089	0.0865804	0.0675051	-0.481764	6.85977
Clock+Ctcf+Nr3c1_Brd4+Myog	5.92466	38.3267	144	890	-1.71381	15.7029	562.681	0.0869097	0.0677242	-69.508	4.70402
Clock+Nr1d1+Nr3c1_Brd4+Myod1+Myog	10.6267	22.3943	81	1509	-1.71367	32.7611	226.189	0.087002	0.0677584	-25.2483	1.713
Cebpb+Clock+Foxa1+Nr1d1_	33.3093	1.33677	17	175536	1.82203	72.3502	43.9695	0.0871957	0.0678716	-5.22691	69.172
Arntl+Brd4+Clock+Ctcf+Nr1d1_Hdac3	22.7056	1.64401	29	75	1.7697	64.0105	5.12502	0.0876138	0.0681592	-3.31148	45.4346
Cebpb+Clock+Gata4_	14.9296	1.33677	28	175536	1.77187	40.5899	43.9695	0.0876989	0.0681876	-2.14744	29.3332
Ctcf+Nr1d1+Nr3c1+Tead4_Brd4+Kdm1a+Myod1+Myog+Smc3	1.92781	0.158182	27	5	1.77184	5.14022	0.307552	0.0877288	0.068173	-0.279817	3.81908
Ctcf+E2f4_Brd4	7.48312	15.156	113	12032	-1.71881	44.3598	173.909	0.0877596	0.0681592	-16.4951	1.14934
Arntl+Cebpb+Clock+Ctcf+Foxa1+Nr1d1+Nr3c1_Brd4+Myog	6.00542	38.3267	22	890	-1.70838	6.95192	562.681	0.0879118	0.0682395	-69.4523	4.80986
Cebpb_Brd4+Ctcf+Smc3+Srf	4.29536	16.5387	3296	14	-1.84176	36.8823	24.7568	0.0880074	0.0682759	-26.5776	2.09093
Cebpb+Ctcf_Brd4+Nr3c1	5.40068	2.52629	1337	49	1.70757	55.8226	4.96383	0.0880761	0.0682914	-0.4295	6.17828
Arntl+Cebpb+Clock+Gata4+Nr1d1_	11.6382	1.33677	12	175536	1.87118	19.0674	43.9695	0.0881185	0.0682866	-1.81459	22.4174
Cebpb+Hdac3+Nfe2l2+Nr1d1+Nr3c1+Onecut1_	695.215	1.33677	5	175536	2.24088	692.388	43.9695	0.0885354	0.0685717	-165.835	1553.59
Arntl+Cebpb+Gata4+Nr3c1_Brd4	5.95143	15.156	7	12032	-1.95128	11.7545	173.909	0.0885999	0.0685838	-20.1761	1.76703
Brd4+Cebpb+Hdac3+Nr1d1+Nr3c1+Tead4_Clock+Myod1	0.217121	14.5513	6	31	-1.75893	0.367796	45.366	0.0887794	0.0686848	-30.9769	2.30856
Cebpb+Clock+Nr1d1+Nr3c1_Brd4	27.5357	15.156	197	12032	1.70931	99.1881	173.909	0.0888292	0.0686854	-1.89531	26.6547
Cebpb+Clock+Ctcf+Nfe2l2+Nr1d1+Nr3c1_Brd4+Smc3+Srf	4.57332	22.2452	14	34	-1.74916	6.00466	58.1624	0.0891116	0.0688658	-38.1891	2.84535
Arntl+Cebpb+Nr1d1+Tead4_Brd4+Clock	4.71093	10.1144	89	552	-1.70264	14.4798	65.2614	0.0891592	0.0688647	-11.6362	0.82935
Arntl_Nr3c1	6.10108	2.42114	580	1495	1.70184	50.5292	20.2244	0.0892618	0.0689059	-0.566027	7.92591
Arntl+Cebpb+Clock+Nr1d1_E2f4+Myod1+Myog	17.8781	2.89887	505	32	1.70207	194.813	8.57499	0.0893317	0.0689219	-2.30931	32.2678
Arntl+Ctcf+Nr1d1_Myod1+Myog	4.11393	6.45355	193	3344	-1.70127	14.2161	53.1284	0.0894071	0.0689422	-5.04041	0.361175
Cebpb+Foxa1+Hdac3+Nr1d1+Nr3c1+Onecut1_Ctcf+Smc3	0.33375	0.810077	8	672	-1.80261	0.601859	4.06131	0.0896395	0.0690834	-1.03487	0.0822147
Arntl+Cebpb+Clock+Ctcf+Foxa1_Brd4+Myog	5.87195	38.3267	29	890	-1.69843	16.5099	562.681	0.0897663	0.0691431	-69.9565	5.04712
Arntl_Brd4+Myog	6.10108	38.3267	580	890	-1.6981	50.5292	562.681	0.0898309	0.0691548	-69.4702	5.01905
Arntl+Nr1d1_Ctcf	5.18837	1.67097	343	10547	1.70066	38.0209	25.8131	0.08989	0.0691623	-0.550291	7.58511
Arntl+Cebpb+Clock+Ctcf+Nfe2l2+Nr1d1+Nr3c1+Tead4_Brd4+Myog	5.0441	38.3267	2	890	-1.7047	7.13343	562.681	0.0899376	0.069161	-71.8022	5.23705
Arntl+Cebpb+Clock+Nr1d1+Nr3c1+Tead4_Myog+Tcf3	21.0602	6.28173	120	82	1.70442	83.6464	37.1986	0.0900653	0.0692212	-2.33328	31.8903
Arntl+Cebpb+Ctcf_Clock+Myod1+Myog+Tcf3	4.57631	1.02797	115	13	1.70833	21.7429	1.62605	0.0901041	0.0692131	-0.563219	7.6599
Cebpb+Clock+Ctcf+Foxa1+Nr1d1_Myod1+Myog	4.07795	6.45355	12	3344	-1.73915	3.50155	53.1284	0.0904142	0.0694133	-5.14429	0.393108
Cebpb+Clock+Nr1d1+Onecut1_E2f4	9.81431	2.57196	28	555	1.75246	21.7345	10.7435	0.0907715	0.0696494	-1.22762	15.7123
Cebpb+Ctcf+Nr1d1+Nr3c1_Brd4+Myog	6.23105	38.3267	115	890	-1.69295	20.5646	562.681	0.0908079	0.0696392	-69.303	5.11175
Arntl+Cebpb+Clock+Nr1d1+Srf_	8.33038	1.33677	12	175536	1.85182	13.0775	43.9695	0.0910168	0.0697613	-1.3171	15.3043
Cebpb+Ctcf+Nr3c1+Tead4_Brd4+Clock	3.95272	10.1144	62	552	-1.69513	18.461	65.2614	0.0911272	0.0698078	-13.3159	0.992587
Cebpb+Foxa1_Nr3c1	7.62469	2.42114	151	1495	1.6994	37.0733	20.2244	0.0911976	0.0698235	-0.84383	11.2509
Arntl+Cebpb+Clock+E2f4+Nr1d1+Tead4_Brd4+Myod1+Myog	10.42	22.3943	57	1509	-1.68994	30.4827	226.189	0.0917199	0.0701851	-25.8987	1.95009
Cebpb+Onecut1_Pax7	16.816	3.97511	162	222	1.69333	87.4307	47.8641	0.0917408	0.0701628	-2.10023	27.7821
Arntl+Srf+Tead4_Clock+Myod1+Myog	0.00386362	11.3944	4	122	-1.69928	0.00772725	74.039	0.0918369	0.070198	-24.6613	1.88017
Arntl+Cebpb+Clock+Foxa1+Hdac3+Nr1d1+Nr3c1+Onecut1_	19.9692	1.33677	13	175536	1.83191	36.6704	43.9695	0.091882	0.0701942	-3.5279	40.7928
Foxa1_Ctcf+Nr3c1	1.40346	2.75437	870	452	-1.68647	13.2343	14.1079	0.0920666	0.0702968	-2.92311	0.221281
Cebpb+Clock+Hdac3+Nr3c1+Tead4_	76.9704	1.33677	4	175536	2.44276	61.9243	43.9695	0.0922707	0.0704144	-22.9011	174.168
Arntl+Cebpb+E2f4+Nr1d1+Nr3c1_	6.05016	1.33677	27	175536	1.74765	14.0033	43.9695	0.0922911	0.0703917	-0.829527	10.2563
Ctcf+Onecut1_Myod1	2.68078	7.78156	109	1234	-1.68348	7.19314	103.647	0.0925166	0.0705252	-11.0447	0.843127
Arntl+Cebpb+Ctcf+Nfe2l2+Nr3c1+Tcf3+Tead4_Clock+Pax7	7512.77	1.17939	4	3	2.43941	6158.53	1.03118	0.0925488	0.0705115	-2288	17311.2
Arntl+Clock+Ctcf+Nr3c1_Brd4+Myog	6.41727	38.3267	39	890	-1.68242	12.458	562.681	0.0928312	0.0706881	-69.1324	5.31363
Nr1d1+Nr3c1_Brd4+E2f4+Myog	4.1076	46.6075	106	29	-1.73908	8.85629	131.522	0.0929791	0.0707624	-92.5536	7.55388
Arntl+Brd4+Clock+Nr1d1+Nr3c1_	5.02041	1.33677	31	175536	1.73427	11.8117	43.9695	0.0930872	0.0708062	-0.65333	8.02061
Cebpb+Foxa1+Nr1d1_	10.7298	1.33677	26	175536	1.74538	27.4359	43.9695	0.0931911	0.0708468	-1.69027	20.4763
Tead4_Myog	3.21354	4.98059	860	1746	-1.67746	22.2812	30.4888	0.0935919	0.0711129	-3.83281	0.298707
Cebpb+Clock+Nr3c1+Onecut1+Tead4_	126.894	1.33677	20	175536	1.76454	318.218	43.9695	0.0937119	0.0711656	-23.3736	274.488
Arntl+Cebpb+Clock_Brd4+Myog	6.59943	38.3267	204	890	-1.6778	19.4055	562.681	0.0937336	0.0711435	-68.8402	5.38569
Arntl+Cebpb+Clock+Foxa1+Nr1d1+Onecut1_	6.39682	1.33677	2	175536	6.34575	1.11787	43.9695	0.093797	0.071153	-4.28538	14.4055
Arntl+Foxa1+Nr1d1_Clock+Myod1	0.461477	14.5513	8	31	-1.72832	0.753485	45.366	0.0941906	0.071413	-30.7376	2.55797
Arntl+Cebpb+Clock+Ctcf+Gata4+Nfe2l2+Nr1d1+Nr3c1_Brd4+Myod1	3.5525	10.9752	4	409	-1.96652	6.25823	42.6894	0.0942261	0.0714013	-16.5392	1.69386
Cebpb+Ctcf+Tead4_Brd4+Myog	6.42121	38.3267	219	890	-1.67486	39.558	562.681	0.0942999	0.0714186	-69.291	5.48008
_Fosl1	1.33677	0.588637	175536	14	1.78574	43.9695	1.51758	0.094644	0.0716405	-0.145893	1.64216
Arntl+Gata4+Nr1d1_Clock+Myod1+Myog	0.109848	11.3944	6	122	-1.68337	0.173684	74.039	0.0948812	0.0717813	-24.556	1.98686
Ctcf+Tead4_E2f4	5.03853	2.57196	419	555	1.67169	28.7239	10.7435	0.0952035	0.0719863	-0.432276	5.36541
Cebpb+Clock+Ctcf+Foxa1+Nr3c1+Tcf3_Smc3	31.8972	6.18299	2	3267	3.15257	9.86096	241.898	0.0952364	0.0719724	-11.775	63.2036
Ctcf+Foxa1+Nr3c1_	0.759131	1.33677	23	175536	-1.72804	1.52206	43.9695	0.0953725	0.0720364	-1.26342	0.108147
Arntl+Cebpb+Clock+Ctcf+Nr1d1_Pax7	9.93459	3.97511	398	222	1.67229	30.7779	47.8641	0.0954302	0.0720412	-1.0513	12.9703
Clock+Gata4_Brd4	7.97711	15.156	22	12032	-1.72405	18.0595	173.909	0.0954469	0.0720149	-15.6987	1.34092
Cebpb+Clock+Hdac3+Nr1d1+Nr3c1+Onecut1+Tead4_Brd4	144.428	15.156	9	12032	1.88927	205.217	173.909	0.0954937	0.0720115	-28.4852	287.028
Arntl+Clock+Nr1d1+Nr3c1_Brd4+Myog	6.76543	38.3267	158	890	-1.66777	19.404	562.681	0.0957086	0.0721348	-68.7019	5.57941
Arntl+E2f4+Nr1d1_	5.50622	1.33677	43	175536	1.70393	16.031	43.9695	0.0957561	0.0721318	-0.768178	9.10707
_Myod1+Myog+Srf+Tcf3	1.33677	33.4066	175536	8	-1.92309	43.9695	47.1664	0.0958892	0.0721932	-71.5021	7.36244
Clock+Nr3c1_Arntl	20.7859	6.10108	170	580	1.6726	111.155	50.5292	0.0960534	0.072278	-2.63334	32.0029
Clock+Onecut1_Myod1+Myog	15.704	6.45355	36	3344	1.70699	32.0441	53.1284	0.0961811	0.0723353	-1.72877	20.2296
Clock+Foxa1_Arntl+Brd4	7.56083	16.6416	105	163	-1.67113	20.3123	64.5947	0.0961996	0.0723105	-19.7934	1.63183
Cebpb+Clock+Ctcf+Nr3c1_	27.7306	1.33677	180	175536	1.67194	211.792	43.9695	0.0962838	0.072335	-4.7575	57.5451
Arntl+Cebpb+Clock+Ctcf+Nr1d1+Nr3c1+Onecut1_Brd4	8.78651	15.156	25	12032	-1.70809	16.8759	173.909	0.0962899	0.0723008	-13.934	1.19511
Cebpb+Tead4_Brd4+Myog	6.78068	38.3267	439	890	-1.66461	38.6123	562.681	0.0963358	0.0722965	-68.7388	5.64687
Clock+Ctcf+Foxa1+Nfe2l2+Tead4_Brd4	5.17121	15.156	6	12032	-1.96233	11.8431	173.909	0.0963373	0.072259	-22.37	2.40047
Clock+Nr3c1_Myod1+Myog	20.7859	6.45355	170	3344	1.67148	111.155	53.1284	0.0964345	0.0722932	-2.59203	31.2566
Brd4+Clock+Nr1d1_	8.32227	1.33677	20	175536	1.74795	17.8662	43.9695	0.0965916	0.0723723	-1.37826	15.3493
Ctcf+Nr3c1_Myod1	2.75437	7.78156	452	1234	-1.66231	14.1079	103.647	0.096683	0.072402	-10.9599	0.905491
Cebpb+Gata4+Nr1d1+Nr3c1_Myod1+Myog	2.31531	6.45355	6	3344	-1.9006	4.8353	53.1284	0.0968537	0.0724911	-9.2309	0.95442
Clock+Nr1d1_Arntl+Brd4	7.81524	16.6416	337	163	-1.66838	28.3826	64.5947	0.0968639	0.0724601	-19.2609	1.6081
Cebpb+Nr1d1+Nr3c1_	22.9794	1.33677	212	175536	1.66699	189.03	43.9695	0.0969997	0.072523	-3.95046	47.2357
Cebpb+Ctcf+Nr1d1+Nr3c1_Brd4+Myod1	6.23105	10.9752	115	409	-1.66352	20.5646	42.6894	0.0969999	0.0724845	-10.3509	0.862568
Cebpb+Nr3c1+Tead4_Brd4+Tcf3	3.23003	22.3824	108	142	-1.67056	7.26823	136.362	0.09701	0.0724534	-41.8156	3.51094
Arntl+Ctcf+E2f4+Nr1d1_	0.756923	1.33677	26	175536	-1.71046	1.64366	43.9695	0.0973102	0.0726389	-1.27163	0.111936
Arntl+Cebpb+Clock+Hdac3+Nr1d1+Nr3c1_Myod1	46.2361	7.78156	88	1234	1.67529	213.541	103.647	0.0973507	0.0726305	-7.14788	84.0569
Gata4+Nr1d1+Nr3c1_	0.791817	1.33677	7	175536	-1.87673	0.716324	43.9695	0.0976803	0.0728376	-1.21546	0.125555
Cebpb+Clock+Ctcf+Srf_Brd4+Smc3	2.56879	9.26039	3	986	-2.35387	4.42096	39.3019	0.0977715	0.0728669	-15.6118	2.22856
Arntl+Cebpb+Clock+Ctcf+E2f4+Nr1d1+Tead4_Myod1	2.30279	7.78156	16	1234	-1.66056	5.90614	103.647	0.0978026	0.0728513	-11.9705	1.01293
Arntl+Clock+Ctcf+Nr1d1+Nr3c1_Myog+Smc3	12.2998	2.86537	138	188	1.6664	66.0849	8.74744	0.0978611	0.0728562	-1.75842	20.6274
Arntl+E2f4_	6.08412	1.33677	17	175536	1.75531	11.1428	43.9695	0.0982738	0.0731246	-0.984682	10.4794
Arntl+Clock+Hdac3+Nr1d1_	5.42145	1.33677	32	175536	1.70411	13.5463	43.9695	0.0983281	0.0731262	-0.803196	8.97256
Arntl+Cebpb+Clock+Ctcf+Foxa1+Nr1d1+Nr3c1_Brd4+Smc3	6.00542	9.26039	22	986	-1.67788	6.95192	39.3019	0.098491	0.0732085	-7.13415	0.62421
Arntl+Cebpb+Clock+Nr1d1+Nr3c1+Onecut1_Brd4+E2f4+Myod1+Myog+Tcf3	24.7267	4.30207	54	7	1.67969	87.5319	6.46704	0.0985239	0.0731942	-3.928	44.7773
Arntl+Cebpb+Ctcf+Hdac3+Nr1d1+Nr3c1_Clock+Myod1	0.662182	14.5513	5	31	-1.70368	0.602308	45.366	0.0987577	0.073329	-30.5371	2.75884
Ctcf_Myod1+Myog+Srf+Tcf3	1.67097	33.4066	10547	8	-1.90287	25.8131	47.1664	0.0987688	0.0732984	-71.1686	7.69734
Arntl+Clock+Ctcf+Hdac3+Nr1d1_	2.99091	1.33677	6	175536	2.00851	2.00087	43.9695	0.099005	0.0734348	-0.442554	3.75083
Arntl+Cebpb+Nr1d1_Myod1	2.85755	7.78156	209	1234	-1.65047	6.38614	103.647	0.0990918	0.0734603	-10.7769	0.928868
Clock+Gata4_	7.97711	1.33677	22	175536	1.72399	18.0595	43.9695	0.0993801	0.0736351	-1.36905	14.6497
Foxa1+Nr3c1_Brd4+Myod1	4.84064	10.9752	48	409	-1.66246	20.9694	42.6894	0.0995185	0.0736987	-13.4545	1.18543
Cebpb+Clock+Ctcf+Nr1d1_Brd4	10.096	15.156	190	12032	-1.65141	36.1414	173.909	0.0995475	0.0736812	-11.0862	0.966162
Cebpb+Clock+Foxa1_E2f4	10.9368	2.57196	49	555	1.67786	34.7518	10.7435	0.0997667	0.0738045	-1.65471	18.3845
Clock+Nfe2l2_	6.96138	1.33677	27	175536	1.70647	17.1181	43.9695	0.099816	0.0738021	-1.14987	12.3991
_Brd4+Ctcf+Myog	1.33677	0.532273	175536	6	1.96136	43.9695	0.971269	0.0998179	0.0737646	-0.21096	1.81995
Arntl+Clock+Nr1d1+Tead4_Myod1+Myog	3.62954	6.45355	77	3344	-1.65593	12.6075	53.1284	0.0998231	0.0737295	-6.19365	0.545637
Cebpb+Gata4+Nfe2l2+Tead4_Brd4	8.51228	15.156	4	12032	-2.01036	5.79917	173.909	0.0999052	0.0737513	-15.1076	1.82024
Arntl+Clock+Ctcf+Nr1d1_Brd4+Myog	7.14968	38.3267	475	890	-1.64668	35.9839	562.681	0.0999721	0.0737619	-68.3353	5.98133
Arntl+Cebpb+Ctcf+Onecut1_Brd4+Myog	6.6918	38.3267	2	890	-1.64748	5.09371	562.681	0.100177	0.073874	-69.3744	6.10464
Arntl+Cebpb+Nr1d1+Nr3c1_Brd4+Myog	6.8285	38.3267	117	890	-1.6448	35.8558	562.681	0.100347	0.0739607	-69.0804	6.08404
Brd4+Cebpb+Clock+Ctcf+Nfe2l2_	178.175	1.33677	5	175536	2.12851	185.774	43.9695	0.100375	0.0739427	-53.8303	407.507
Arntl+Cebpb+Nr1d1+Nr3c1_	6.8285	1.33677	117	175536	1.65586	35.8558	43.9695	0.100447	0.0739562	-1.07694	12.0604
Cebpb+Nr3c1_Ctcf+Smc3	38.9392	0.810077	550	672	1.64475	543.661	4.06131	0.100593	0.0740253	-7.40771	83.666
Arntl_E2f4	6.10108	2.57196	580	555	1.64367	50.5292	10.7435	0.100741	0.0740952	-0.687176	7.74541
Gata4_Tcf3	2.56397	0.806529	170	468	1.64941	13.7293	3.52151	0.100835	0.0741256	-0.345257	3.86014
Cebpb+E2f4_Brd4+Clock+Myod1	1.91562	5.20378	101	30	-1.68647	5.47407	10.2539	0.100849	0.0740967	-7.2503	0.673962
Ctcf+Foxa1+Nr3c1_Clock+Myod1	0.759131	14.5513	23	31	-1.69143	1.52206	45.366	0.101088	0.0742336	-30.4431	2.85872
Gata4_Ctcf+Smc3	2.56397	0.810077	170	672	1.6475	13.7293	4.06131	0.101234	0.0743018	-0.347044	3.85483
Cebpb+Ctcf+Foxa1+Nr1d1+Onecut1_Brd4	5.63424	15.156	3	12032	-2.3965	6.31012	173.909	0.101381	0.0743709	-22.609	3.5655
Clock+Nr1d1+Nr3c1+Tead4_Brd4	63.8339	15.156	11	12032	1.80147	89.4651	173.909	0.101602	0.0744941	-11.4732	108.829
Arntl+Cebpb+Nr1d1+Tead4_Brd4+Kdm1a+Myod1+Myog+Tcf3	4.71093	1.89661	89	15	1.65155	14.4798	2.86705	0.10177	0.0745781	-0.566553	6.1952
Arntl_Brd4+Myod1	6.10108	10.9752	580	409	-1.63769	50.5292	42.6894	0.101815	0.0745721	-10.7148	0.966542
Brd4+Cebpb+Clock+Ctcf+Nfe2l2_Nr3c1	178.175	2.42114	5	1495	2.11542	185.774	20.2244	0.101861	0.0745666	-54.9122	406.42
Nfe2l2+Nr1d1_	3.56223	1.33677	20	175536	1.71749	5.77579	43.9695	0.101934	0.0745814	-0.484206	4.93512
Cebpb+Clock+Nr1d1_Brd4	10.9841	15.156	288	12032	-1.63598	33.8958	173.909	0.10226	0.0747811	-9.17802	0.834211
Arntl+Cebpb+E2f4+Foxa1+Nr1d1_Clock+Myod1+Myog	0.373676	11.3944	23	122	-1.64346	0.900225	74.039	0.102879	0.0751946	-24.2964	2.25497
Clock+E2f4+Foxa1+Tcf3_	0.607403	1.33677	7	175536	-1.87571	0.99062	43.9695	0.102934	0.0751954	-1.64939	0.190655
Cebpb+Ctcf+E2f4+Nfe2l2+Nr1d1+Nr3c1_Brd4+Srf	0.462273	27.7158	4	440	-1.63376	0.799131	349.814	0.103026	0.0752232	-60.039	5.53191
_Brd4+Nr3c1	1.33677	2.52629	175536	49	-1.65939	43.9695	4.96383	0.103282	0.0753707	-2.62925	0.250209
Arntl+Cebpb+Clock+Ctcf+Nr1d1+Nr3c1_Myod1+Myog+Smc3	8.27235	4.75454	311	346	1.6299	27.6027	27.6425	0.103609	0.0755704	-0.720301	7.75592
Arntl+Cebpb+Clock+Hdac3+Nr1d1+Nr3c1+Onecut1_Brd4+Myod1+Myog	9.18102	22.3943	30	1509	-1.63935	30.5256	226.189	0.103674	0.0755781	-29.1664	2.7398
Cebpb+Ctcf+Foxa1+Nr3c1_	4.17295	1.33677	21	175536	1.70215	7.62047	43.9695	0.104099	0.0758485	-0.637756	6.31011
_Myog+Srf	1.33677	9.99981	175536	39	-1.66455	43.9695	32.4951	0.104222	0.0758989	-19.1986	1.87252
Arntl+Cebpb+Clock+Foxa1+Nr1d1+Nr3c1_Brd4+Foxk1	27.353	10.9705	38	34	1.64995	53.2905	28.4785	0.104378	0.0759733	-3.49427	36.2594
Cebpb+Foxa1+Nr1d1_Kdm1a+Myod1+Myog	10.7298	1.5897	26	15	1.68227	27.4359	2.91985	0.104502	0.076024	-2.02855	20.3087
Ctcf+Nr3c1_Brd4+Foxk1	2.75437	10.9705	452	34	-1.66692	14.1079	28.4785	0.104656	0.0760964	-18.2303	1.79818
Cebpb+Clock+Tead4_Brd4+Myod1+Myog	11.9704	22.3943	163	1509	-1.62264	34.6464	226.189	0.10487	0.0762122	-23.0247	2.17682
Clock+Foxa1_Brd4+Myog	7.56083	38.3267	105	890	-1.62224	20.3123	562.681	0.105099	0.076339	-67.9862	6.45451
Cebpb+Nr3c1_	38.9392	1.33677	550	175536	1.62205	543.661	43.9695	0.105366	0.0764936	-7.93383	83.1387
Arntl+Brd4+Cebpb+Clock+Foxa1+Nr1d1+Nr3c1_Myod1+Myog+Tcf3	2.31924	6.3793	18	626	-1.64905	7.98014	39.7483	0.105507	0.0765559	-9.0072	0.887075
Arntl+Cebpb+Clock+E2f4+Nr1d1+Nr3c1+Onecut1_Brd4	7.24001	15.156	4	12032	-2.04107	7.07893	173.909	0.10554	0.0765405	-18.3725	2.54061
Ctcf+E2f4_Brd4+Myod1+Myog+Tcf3	7.48312	19.3799	113	296	-1.61716	44.3598	104.234	0.106627	0.0772888	-26.3589	2.56533
Arntl+Cebpb+Clock+Nr1d1+Nr3c1+Tead4_Myod1	21.0602	7.78156	120	1234	1.62211	83.6464	103.647	0.106788	0.0773659	-2.89045	29.4478
Brd4+Cebpb+Clock_	38.1065	1.33677	10	175536	1.79075	64.9308	43.9695	0.106943	0.077438	-9.67921	83.2187
Arntl_Brd4+Nr3c1	6.10108	2.52629	580	49	1.61412	50.5292	4.96383	0.10701	0.0774466	-0.774428	7.92401
Arntl+Cebpb+E2f4+Nr1d1_Clock+Foxk1	2.70661	0.878606	30	15	1.65376	5.72711	1.38834	0.107066	0.0774473	-0.415525	4.07153
Clock+Nr1d1_Brd4+Myog	7.81524	38.3267	337	890	-1.61228	28.3826	562.681	0.107251	0.0775408	-67.6524	6.62959
Arntl+Cebpb+Clock+Ctcf+Foxa1+Hdac3+Nr1d1+Nr3c1_	8.06079	1.33677	8	175536	1.84618	10.2972	43.9695	0.107297	0.077534	-1.88534	15.3334
Ctcf+Smc3_Brd4+Srf	0.810077	27.7158	672	440	-1.6133	4.06131	349.814	0.107398	0.077567	-59.6833	5.87183
Ctcf+E2f4+Nr3c1_Smc3+Tcf3	1.15444	0.290644	18	24	1.68366	2.07331	0.76534	0.107419	0.0775422	-0.204749	1.93235
Cebpb+Clock+Ctcf_Myod1+Myog+Tcf3	10.0042	6.3793	449	626	1.61093	33.7676	39.7483	0.107497	0.0775584	-0.79051	8.04034
Arntl+Cebpb+Clock+Nr3c1_Brd4+Myod1+Myog	10.9951	22.3943	79	1509	-1.61154	35.697	226.189	0.107579	0.0775778	-25.2905	2.49211
Arntl+Clock+Ctcf+Nr1d1_Cebpb	7.14968	4.29536	475	3296	1.61112	35.9839	36.8823	0.107658	0.0775946	-0.624749	6.33338
Arntl+Clock+Nr1d1+Nr3c1_Brd4+Myod1	6.76543	10.9752	158	409	-1.60979	19.404	42.6894	0.108016	0.0778128	-9.34652	0.927011
Cebpb+Nr3c1_Ctcf	38.9392	1.67097	550	10547	1.60756	543.661	25.8131	0.108507	0.0781262	-8.27022	82.8067
Arntl+Ctcf+Nr1d1_Brd4+Myog+Smc3	4.11393	15.0694	193	99	-1.61881	14.2161	66.563	0.108559	0.0781237	-24.3781	2.46713
Arntl+Cebpb+Ctcf+Foxa1+Tead4_Foxk1	2.25136	8.58729	6	39	-1.63731	3.04866	22.8824	0.108877	0.0783124	-14.1403	1.46848
Clock+Ctcf+Tead4_Brd4+Myog	7.91974	38.3267	132	890	-1.60385	22.0744	562.681	0.109096	0.0784295	-67.615	6.80116
Arntl+Cebpb+Clock+Ctcf+Foxa1+Nr1d1+Nr3c1+Onecut1_	17.742	1.33677	14	175536	1.72002	35.685	43.9695	0.109123	0.078409	-4.19945	37.0099
Arntl+Clock+Ctcf+E2f4+Nr1d1+Nr3c1+Tead4_Brd4+Myog	6.79801	38.3267	5	890	-1.60533	12.2452	562.681	0.109201	0.0784249	-70.1377	7.08043
Clock+E2f4+Nr3c1+Onecut1+Tead4_Brd4+Tcf3	3.19364	22.3824	2	142	-1.61633	4.4702	136.362	0.109535	0.0786242	-42.7752	4.39772
Cebpb+Clock+Nr3c1+Tead4_Myog	28.6061	4.98059	51	1746	1.62864	103.464	30.4888	0.109642	0.0786611	-5.50749	52.7585
Brd4+Cebpb+Clock_Ctcf	38.1065	1.67097	10	10547	1.77436	64.9308	25.8131	0.109739	0.0786902	-10.0145	82.8856
Cebpb+Ctcf+E2f4+Nr1d1+Nr3c1_Brd4+Srf	0.983182	27.7158	24	440	-1.60259	1.83011	349.814	0.109744	0.0786536	-59.5169	6.05164
Arntl+Clock+Nr1d1+Nr3c1+Onecut1_	9.36568	1.33677	12	175536	1.73931	15.9867	43.9695	0.10982	0.078668	-2.12991	18.1877
Foxa1+Nr1d1_	2.82651	1.33677	56	175536	1.62296	6.82401	43.9695	0.110169	0.0788773	-0.348732	3.32821
Cebpb+Foxa1+Nr3c1_	68.1634	1.33677	72	175536	1.61613	350.863	43.9695	0.110501	0.0790749	-15.6224	149.276
Clock+Ctcf+Nfe2l2+Nr1d1_Brd4+Myod1+Myog	9.89753	22.3943	27	1509	-1.60661	26.7983	226.189	0.110549	0.079069	-27.8843	2.89076
Arntl+Cebpb+Clock+Nr1d1+Onecut1_	37.4488	1.33677	29	175536	1.64727	118.054	43.9695	0.110682	0.0791233	-8.79386	81.0179
Brd4+Cebpb+Clock+Ctcf+Nr1d1_	6.68156	1.33677	7	175536	1.86763	7.56653	43.9695	0.110912	0.0792474	-1.65323	12.3428
E2f4+Foxa1+Nr1d1_Brd4+Srf	1.06744	27.7158	113	440	-1.59717	5.49989	349.814	0.110946	0.0792316	-59.4401	6.14336
Cebpb+Foxa1+Tead4_Brd4+E2f4+Myog	5.86891	46.6075	23	29	-1.64049	21.5564	131.522	0.111389	0.0795072	-91.4629	9.98577
Brd4+Ctcf+Nr3c1_	5.20318	1.33677	2	175536	5.29751	1.02144	43.9695	0.11148	0.0795319	-4.5568	12.2896
Cebpb+Ctcf+Foxa1+Nr1d1_	5.86613	1.33677	31	175536	1.63918	15.3736	43.9695	0.111592	0.079571	-1.11313	10.1718
Cebpb+Clock+Foxa1+Nr1d1+Nr3c1+Tead4_	3.62438	1.33677	11	175536	1.74198	4.34155	43.9695	0.111739	0.0796359	-0.633398	5.20862
Cebpb+Foxa1_Brd4+Pax7+Srf	7.62469	2.37545	151	8	1.6016	37.0733	3.62198	0.111806	0.0796425	-1.23827	11.7367
Ctcf+Nr1d1+Onecut1_Brd4+Smc3	4.69891	9.26039	41	986	-1.6121	16.2488	39.3019	0.112046	0.0797731	-10.2182	1.09525
Cebpb+Foxa1+Nr3c1_Ctcf	68.1634	1.67097	72	10547	1.60802	350.863	25.8131	0.112268	0.0798905	-15.9578	148.943
Arntl+Cebpb+Clock+Ctcf+Nr1d1+Nr3c1_Brd4+Myog	8.27235	38.3267	311	890	-1.58799	27.6027	562.681	0.112638	0.0801137	-67.1984	7.08977
Cebpb+Clock+Ctcf+Gata4_	17.8658	1.33677	27	175536	1.64127	52.3271	43.9695	0.112783	0.0801756	-4.17178	37.2298
Cebpb+Clock+Ctcf+Onecut1_Brd4+Myog	7.8563	38.3267	50	890	-1.58654	25.6049	562.681	0.112956	0.0802584	-68.1615	7.22078
Clock+Ctcf+Nr1d1_Brd4+E2f4	11.6085	5.58042	240	151	1.58866	55.1805	16.0717	0.113193	0.0803859	-1.43909	13.4952
Arntl+Cebpb+Ctcf_	4.57631	1.33677	115	175536	1.59564	21.7429	43.9695	0.113323	0.0804374	-0.782132	7.26122
Cebpb+Ctcf+Nfe2l2+Nr1d1+Nr3c1_	4.39529	1.33677	16	175536	1.68047	7.26804	43.9695	0.113429	0.080472	-0.81856	6.93559
Foxa1+Gata4+Nr1d1+Nr3c1_Brd4	7.31516	15.156	6	12032	-1.8198	9.81344	173.909	0.113576	0.0805353	-18.126	2.44439
Ctcf+E2f4+Foxa1_Brd4+Srf	1.28376	27.7158	78	440	-1.58396	5.26395	349.814	0.113922	0.08074	-59.2289	6.36479
Clock+Nr1d1+Tead4_Arntl	15.1193	6.10108	80	580	1.59302	47.0282	50.5292	0.11414	0.0808534	-2.2057	20.2421
Clock+Ctcf+Nr1d1_Brd4+Myod1+Myog	11.6085	22.3943	240	1509	-1.58016	55.1805	226.189	0.114279	0.080911	-24.1748	2.60316
Cebpb+E2f4+Nfe2l2+Nr1d1_Brd4+Myog	7.53083	38.3267	11	890	-1.5807	16.187	562.681	0.114383	0.0809435	-69.0445	7.45284
Arntl+Clock+Ctcf_Myog	9.00666	4.98059	237	1746	1.58371	37.4894	30.4888	0.114388	0.0809062	-0.978119	9.03025
_Brd4+Srf	1.33677	27.7158	175536	440	-1.58176	43.9695	349.814	0.114425	0.080892	-59.1558	6.39774
Cebpb+Clock+Ctcf+Nr1d1+Nr3c1+Tead4_	8.74636	1.33677	14	175536	1.69061	16.3942	43.9695	0.114705	0.0810492	-2.05777	16.8769
Cebpb+Gata4+Nr1d1_	4.58828	1.33677	9	175536	1.76687	5.5118	43.9695	0.11499	0.0812095	-0.987353	7.49037
Cebpb+Ctcf+Nfe2l2+Onecut1_Brd4+Srf	1.35148	27.7158	8	440	-1.57913	2.23674	349.814	0.115023	0.0811919	-59.1769	6.44826
Cebpb+Clock+Ctcf+E2f4+Foxa1+Nr1d1_Arntl	36.143	6.10108	10	580	1.73862	54.2372	50.5292	0.115119	0.0812186	-8.87266	68.9564
Clock+Gata4_Brd4+Myog	7.97711	38.3267	22	890	-1.57659	18.0595	562.681	0.115242	0.0812642	-68.13	7.43086
_Clock+Myod1	1.33677	14.5513	175536	31	-1.62168	43.9695	45.366	0.115332	0.0812872	-29.8561	3.427
Arntl+Cebpb+Clock+Ctcf+Foxa1+Hdac3+Nr1d1+Nr3c1_Brd4+Myog	8.06079	38.3267	8	890	-1.57559	10.2972	562.681	0.11551	0.0813717	-67.9715	7.43973
Arntl+Clock+E2f4+Nr1d1_Brd4+Myod1+Myog+Tcf3	8.22371	19.3799	50	296	-1.5781	25.7592	104.234	0.115575	0.0813765	-25.0669	2.75452
Arntl+Clock+Nr1d1+Tead4_	3.62954	1.33677	77	175536	1.59155	12.6075	43.9695	0.115593	0.0813485	-0.575921	5.16146
Arntl+Cebpb+Clock+Nr1d1+Srf_Brd4	8.33038	15.156	12	12032	-1.66699	13.0775	173.909	0.115954	0.0815615	-15.5419	1.89069
Brd4+Cebpb+Clock_Nr3c1	38.1065	2.42114	10	1495	1.73739	64.9308	20.2244	0.116283	0.0817518	-10.7692	82.14
Arntl+Cebpb+Ctcf+Nr1d1_Brd4+Clock	5.1689	10.1144	225	552	-1.57226	22.138	65.2614	0.116309	0.0817288	-11.1203	1.22938
Cebpb+Nfe2l2_Myod1	3.02127	7.78156	117	1234	-1.5704	7.51685	103.647	0.11656	0.0818643	-10.7068	1.18628
Nr1d1+Nr3c1_E2f4	4.1076	2.57196	106	555	1.57726	8.85629	10.7435	0.116597	0.0818492	-0.386301	3.45757
Cebpb_Brd4+Tcf3	4.29536	22.3824	3296	142	-1.5781	36.8823	136.362	0.11677	0.0819299	-40.7439	4.56991
Ctcf+Smc3_Clock+Myod1+Myog	0.810077	11.3944	672	122	-1.57857	4.06131	74.039	0.117042	0.0820799	-23.8585	2.68985
Cebpb+Nr3c1_Clock+Ctcf+Myod1	38.9392	2.48333	550	3	1.56975	543.661	2.42374	0.117047	0.0820419	-9.16245	82.0742
Cebpb+E2f4+Nfe2l2+Nr1d1+Tead4_Brd4+Srf	1.43227	27.7158	2	440	-1.57038	2.00754	349.814	0.117053	0.0820051	-59.1789	6.61189
Cebpb+Clock+Ctcf+Nr3c1_Myog+Smc3	27.7306	2.86537	180	188	1.57386	211.792	8.74744	0.117281	0.0821239	-6.31017	56.0406
Cebpb+Nr3c1_E2f4	38.9392	2.57196	550	555	1.56848	543.661	10.7435	0.117344	0.0821272	-9.1773	81.9118
Brd4+Clock+Nr1d1+Nr3c1+Onecut1_	21.7341	1.33677	2	175536	5.34964	5.39013	43.9695	0.117376	0.0821085	-27.8764	68.6711
Cebpb+Clock+Ctcf+Tcf3_Brd4+Smc3	36.0014	9.26039	28	986	1.61692	87.261	39.3019	0.117389	0.0820766	-7.17451	60.6565
Arntl+Clock+E2f4+Nr1d1_Brd4+Myog	8.22371	38.3267	50	890	-1.56707	25.7592	562.681	0.117437	0.0820695	-67.8022	7.59628
Arntl+Cebpb+Clock+Ctcf+E2f4+Nr1d1+Tead4_Myog	2.30279	4.98059	16	1746	-1.62589	5.90614	30.4888	0.117477	0.0820566	-6.08316	0.727543
Cebpb+Nr1d1+Nr3c1_E2f4	22.9794	2.57196	212	555	1.57093	189.03	10.7435	0.117693	0.082166	-5.20026	46.0151
Clock+Ctcf+E2f4+Foxa1+Tead4_Brd4+Myog+Smc3	3.28182	15.0694	3	99	-1.59564	5.42765	66.563	0.11783	0.0822209	-26.6819	3.10671
Cebpb+Ctcf+Nfe2l2_Brd4+Srf	1.58536	27.7158	69	440	-1.56641	3.39637	349.814	0.117972	0.0822792	-58.9163	6.65543
Arntl+Clock+Foxa1_Brd4	5.31836	15.156	5	12032	-1.89577	11.0487	173.909	0.118089	0.0823195	-23.2882	3.61299
Cebpb+Ctcf+Hdac3+Nr1d1+Nr3c1+Tead4_	9.41849	1.33677	18	175536	1.64437	20.8468	43.9695	0.118446	0.0825276	-2.28682	18.4503
[truncated: 2,642 more rows]
