# Supplementary material for: DNA hypomethylation characterizes genes encoding tissue-dominant functional proteins in liver and skeletal muscle
Source: Sci Rep. 2023 Nov 5;13:19118. doi: 10.1038/s41598-023-46393-5 (PMC10625943; doi:10.1038/s41598-023-46393-5)
Supplement: Supplementary file 6 — Supplementary Information 6. [file 41598_2023_46393_MOESM6_ESM.xlsx]

## Sheet: README
Supplementary Data 5: Details of enrichment result
		The result of our transcriptomic analysis for all analyzed molecules in the liver.
	Column A to C	KEGG pathway ID, name and class
	Column D to J	Number of genes and properties(p value and q value) in each pathway

## Sheet: DMDEG_expinLiv
KEGG Pathway ID	Pathway Name	Class	In pathway and DMDEGs	In pathway	DMDEGs	total genes	P value	Q value	Gene Name
path:mmu00010	Glycolysis / Gluconeogenesis	Metabolism	12	120	1353	25394	0.0264372	0.114098	Adh1,Adh4,G6pc,Pck1,Aldob,Fbp1,Pklr,Gck,Pck1,Pck1,Adh1,Aldh7a1
path:mmu00020	Citrate cycle (TCA cycle)	Metabolism	4	69	1353	25394	0.504963	1	Pck1,Pcx,Pck1,Pck1
path:mmu00030	Pentose phosphate pathway	Metabolism	7	56	1353	25394	0.0285201	0.120964	Rgn,Aldob,Glyctk,H6pd,Fbp1,Glyctk,Glyctk
path:mmu00040	Pentose and glucuronate interconv.	Metabolism	14	45	1353	25394	4.8857e-08	5.72325e-07	Dhdh,Ugt2b34,Ugt2b1,Ugt2b35,Ugt2a3,Ugt2b5,Ugt1a9,Ugt2b36,Ugt1a5,Ugdh,Ugt2b36,Ugt2b36,Ugt2b36,Xylb
path:mmu00051	Fructose and mannose	Metabolism	5	75	1353	25394	0.370298	1	Aldob,Khk,Tkfc,Fbp1,Pfkfb1
path:mmu00052	Galactose	Metabolism	3	41	1353	25394	0.374467	1	G6pc,Gck,Galt
path:mmu00053	Ascorbate and aldarate	Metabolism	15	44	1353	25394	3.90173e-09	4.79913e-08	Rgn,Ugt2b34,Ugt2b1,Ugt2b35,Ugt2a3,Gulo,Ugt2b5,Ugt1a9,Ugt2b36,Ugt1a5,Ugdh,Ugt2b36,Ugt2b36,Ugt2b36,Aldh7a1
path:mmu00061	Fatty acid biosynth.	Metabolism	2	43	1353	25394	0.675501	1	Oxsm,Acsl5
path:mmu00062	Fatty acid elongation	Metabolism	5	50	1353	25394	0.126147	0.443316	Acot4,Acot3,Acot3,Acot1,Hacd2
path:mmu00071	Fatty acid degrdn.	Metabolism	13	111	1353	25394	0.00617565	0.0353304	Adh1,Acat2,Acaa1b,Adh4,Cyp4a31,Acads,Cyp4a10,Cyp4a32,Cyp4a10,Gcdh,Adh1,Aldh7a1,Acsl5
path:mmu00072	Synthesis and degrdn. of ketone bodies	Metabolism	4	16	1353	25394	0.00872045	0.0466354	Acat2,Bdh1,Hmgcs2,Hmgcl
path:mmu00100	Steroid biosynth.	Metabolism	0	26	1353	25394	1	1
path:mmu00120	Primary bile acid biosynth.	Metabolism	16	34	1353	25394	3.42467e-12	4.61814e-11	Acox2,Cyp7a1,Slc27a5,Akr1d1,Baat,Hsd3b7,Cyp8b1,Acnat2,Acnat1,Hsd3b7,Acnat1,Slc27a5,Scp2,Acox2,Acox2,Amacr
path:mmu00130	Ubiquinone and other terpenoid-quinone biosynth.	Metabolism	6	18	1353	25394	0.000241153	0.00169496	Tat,Hpd,Tat,Hpd,Hpd,Vkorc1
path:mmu00140	Steroid hormone biosynth.	Metabolism	56	97	1353	25394	7.95303e-46	6.52149e-44	Cyp2c29,Cyp2d26,Hsd11b1,Cyp2d22,Cyp2c39,Cyp17a1,Cyp2c23,Cyp2e1,Cyp7a1,Ugt2b34,Ugt2b1,Ugt2b35,Ugt2a3,Hsd17b2,Cyp1a2,Cyp3a11,Akr1d1,Hsd3b5,Cyp2c37,Cyp2c70,Cyp2d40,Ugt2b5,Cyp2c50,Cyp3a25,Cyp2b10,Cyp2d10,Ugt1a9,Cyp2c50,Cyp2d9,Ugt2b36,Ugt1a5,Cyp2c68,Hsd3b3,Hsd3b3,Comt,Cyp2c50,Ugt2b36,Cyp3a25,Ugt2b36,Hsd3b3,Comt,Ugt2b36,Cyp2c40,Hsd11b1,Cyp2c70,Cyp2e1,Cyp2e1,Cyp2e1,Cyp2c23,Cyp2d9,Cyp2d26,Cyp2d9,Cyp2d10,…
path:mmu00190	Oxidative phosphorylation	Metabolism	3	235	1353	25394	0.99975	1	Atp6v0d2,Atp5j,Lhpp
path:mmu00220	Arg biosynth.	Metabolism	9	43	1353	25394	0.000367023	0.00250799	Arg1,Gpt,Cps1,Otc,Nags,Otc,Arg1,Gpt,Gpt
path:mmu00230	Purine	Metabolism	20	207	1353	25394	0.00753765	0.0412058	Xdh,Papss2,Urah,Uox,Pde4d,Urad,Urah,Pklr,Pde4c,Entpd8,Entpd5,Uox,Entpd5,Uox,Uox,Urah,Urah,Urah,Adk,Nt5c2
path:mmu00232	Caffeine	Metabolism	6	11	1353	25394	8.29105e-06	7.8446e-05	Xdh,Uox,Cyp1a2,Uox,Uox,Uox
path:mmu00240	Pyrimidine	Metabolism	11	98	1353	25394	0.0151734	0.0704273	Tymp,Tk1,Upb1,Upp2,Upp2,Entpd8,Entpd5,Entpd5,Upb1,Upp2,Nt5c2
path:mmu00250	Ala, asp and glu	Metabolism	9	63	1353	25394	0.00594574	0.034825	Aspa,Gpt,Cps1,Agxt,Agxt2,Agxt2,Gpt,Gpt,Nit2
path:mmu00260	Gly, ser and thr	Metabolism	24	77	1353	25394	8.04493e-13	1.31937e-11	Pipox,Agxt,Amt,Glyctk,Sdsl,Alas2,Sds,Chdh,Bhmt,Sardh,Agxt2,Agxt2,Glyctk,Alas2,Alas1,Bhmt,Alas1,Sardh,Gnmt,Cbs,Glyctk,Shmt1,Aldh7a1,Gnmt
path:mmu00270	Cys and met	Metabolism	15	105	1353	25394	0.00044608	0.00296583	Tat,Mat1a,Sdsl,Sds,Bhmt,Agxt2,Agxt2,Bhmt,Tat,Cbs,Bcat2,Mat1a,Mat1a,Mpst,Cdo1
path:mmu00280	Val, leu and isoleu degrdn.	Metabolism	11	111	1353	25394	0.0345701	0.141737	Acat2,Acaa1b,Acads,Aox3,Hmgcs2,Agxt2,Agxt2,Hmgcl,Aox3,Aldh7a1,Bcat2
path:mmu00290	Val, leu and isoleu biosynth.	Metabolism	3	8	1353	25394	0.00690415	0.0386005	Sdsl,Sds,Bcat2
path:mmu00310	Lysine degrdn.	Metabolism	7	140	1353	25394	0.622327	1	Acat2,Pipox,Bbox1,Bbox1,Gcdh,Aldh7a1,Aadat
path:mmu00330	Arg and proline	Metabolism	10	80	1353	25394	0.0098757	0.0506129	Arg1,Agmat,Prodh2,Hoga1,Prodh2,Prodh2,Prodh2,Prodh2,Aldh7a1,Arg1
path:mmu00340	His	Metabolism	9	38	1353	25394	0.000134871	0.0010054	Ftcd,Hal,Aspa,Uroc1,Hnmt,Hal,Ftcd,Uroc1,Aldh7a1
path:mmu00350	Tyr	Metabolism	17	39	1353	25394	3.39847e-12	4.61814e-11	Tat,Adh1,Adh4,Hpd,Aox3,Comt,Tat,Comt,Hpd,Hpd,Aox3,Hgd,Hgd,Hgd,Adh1,Ddc,Gstz1
path:mmu00360	Phe	Metabolism	14	25	1353	25394	3.56685e-12	4.61814e-11	Tat,Pah,Keg1,Hpd,Glyat,Gm4952,Glyat,Keg1,Tat,Hpd,Glyat,Hpd,Ddc,Gm4952
path:mmu00380	Trp	Metabolism	26	81	1353	25394	4.09281e-14	7.19166e-13	Haao,Inmt,Acat2,Kynu,Tdo2,Cyp1a2,Acmsd,Kmo,Aox3,Aldh8a1,Kynu,Afmid,Kmo,Kynu,Ido2,Gcdh,Kmo,Afmid,Kmo,Inmt,Aox3,Aldh7a1,Ddc,Aadat,Haao,Haao
path:mmu00400	Phe, tyrosine and tryptophan biosynth.	Metabolism	3	7	1353	25394	0.00449224	0.0276273	Tat,Pah,Tat
path:mmu00410	beta-Ala	Metabolism	4	60	1353	25394	0.397974	1	Acads,Upb1,Upb1,Aldh7a1
path:mmu00430	Taurine and hypotaurine	Metabolism	7	17	1353	25394	1.45501e-05	0.000127833	Csad,Baat,Acnat2,Acnat1,Acnat1,Csad,Cdo1
path:mmu00440	Phosphonate and phosphinate	Metabolism	0	18	1353	25394	1	1
path:mmu00450	Selenocompound	Metabolism	3	35	1353	25394	0.28567	0.889555	Inmt,Papss2,Inmt
path:mmu00471	D-Glutamine and D-glu	Metabolism	0	12	1353	25394	1	1
path:mmu00472	D-Arg and D-ornithine	Metabolism	0	0	1353	25394	1	1
path:mmu00480	Glutathione	Metabolism	31	111	1353	25394	1.14493e-14	2.56048e-13	Gstm3,Gstm7,Gsta3,Gstm4,Nat8f5,Gsta2,Gsta4,Gstt2,Nat8f2,Anpep,Gstm6,Anpep,Mgst1,Mgst1,Gsta3,Gsta3,Mgst1,Gsta2,Gstt1,Gstm1,Oplah,Gstm4,Gstp3,Gsta3,Anpep,Gstt2,Gstt2,Gstt2,Gstt2,Gstp1,Gsto1
path:mmu00500	Starch and sucrose	Metabolism	6	65	1353	25394	0.131747	0.456475	G6pc,Gys2,Treh,Amy1,Gck,Amy1
path:mmu00510	N-Glycan biosynth.	Metabolism	3	78	1353	25394	0.792237	1	Mgat1,St6gal1,Mgat1
path:mmu00511	Other glycan degrdn.	Metabolism	0	30	1353	25394	1	1
path:mmu00512	Mucin type O-glycan biosynth.	Metabolism	0	22	1353	25394	1	1
path:mmu00513	Various types of N-glycan biosynth.	Metabolism	3	61	1353	25394	0.637769	1	Mgat1,B4galnt3,Mgat1
path:mmu00514	Other types of O-glycan biosynth.	Metabolism	1	50	1353	25394	0.935451	1	St6gal1
path:mmu00515	Mannose type O-glycan biosynth.	Metabolism	0	28	1353	25394	1	1
path:mmu00520	Amino sugar and nucleotide sugar	Metabolism	6	90	1353	25394	0.347039	1	Cmah,Gck,Ugdh,Galt,Cyb5r3,Gne
path:mmu00524	Neomycin, kanamycin and gentamicin biosynth.	Metabolism	1	5	1353	25394	0.239503	0.765166	Gck
path:mmu00531	Glycosaminoglycan degrdn.	Metabolism	2	24	1353	25394	0.368341	1	Hyal1,Hyal2
path:mmu00532	Glycosaminoglycan biosynth. - chondroitin sulfate / dermatan sulfate	Metabolism	1	21	1353	25394	0.683446	1	Chst13
path:mmu00533	Glycosaminoglycan biosynth. - keratan sulfate	Metabolism	0	18	1353	25394	1	1
path:mmu00534	Glycosaminoglycan biosynth. - heparan sulfate / heparin	Metabolism	2	28	1353	25394	0.444035	1	Hs6st1,Ndst1
path:mmu00561	Glycerolipid	Metabolism	12	109	1353	25394	0.0133098	0.0668205	Lipc,Glyctk,Tkfc,Glyctk,Lpin2,Glyctk,Agpat3,Aldh7a1,Lipc,Gpam,Gpam,Gpam
path:mmu00562	Inositol phosphate	Metabolism	0	127	1353	25394	1	1
path:mmu00563	Glycosylphosphatidylinositol (GPI)-anchor biosynth.	Metabolism	1	40	1353	25394	0.888287	1	Gpld1
path:mmu00564	Glycerophospholipid	Metabolism	12	179	1353	25394	0.247025	0.779078	Pla1a,Pla2g12b,Lcat,Pemt,Crls1,Etnk2,Lpin2,Pnpla7,Agpat3,Gpam,Gpam,Gpam
path:mmu00565	Ether lipid	Metabolism	6	61	1353	25394	0.105273	0.375323	Pla2g12b,Tmem86b,Pafah2,Tmem86b,Tmem86b,Enpp2
path:mmu00590	Arachidonic acid	Metabolism	25	72	1353	25394	1.5961e-14	3.27201e-13	Tbxas1,Cyp2c29,Pla2g12b,Cyp2c39,Cyp2c23,Cyp2e1,Cyp2j5,Cyp4a31,Cyp2c37,Cyp2c70,Cyp4a10,Cyp2c50,Ephx2,Cyp2b10,Cyp2c50,Cyp4a32,Cyp4a10,Cyp2c68,Cyp2c50,Cyp2c40,Cyp2c70,Cyp2e1,Cyp2e1,Cyp2e1,Cyp2c23
path:mmu00591	Linoleic acid	Metabolism	22	42	1353	25394	1.50586e-17	4.11602e-16	Cyp2c29,Pla2g12b,Cyp2c39,Cyp2c23,Cyp2e1,Cyp2j5,Cyp1a2,Cyp3a11,Cyp2c37,Cyp2c70,Cyp2c50,Cyp3a25,Cyp2c50,Cyp2c68,Cyp2c50,Cyp3a25,Cyp2c40,Cyp2c70,Cyp2e1,Cyp2e1,Cyp2e1,Cyp2c23
path:mmu00592	alpha-Linolenic acid	Metabolism	3	28	1353	25394	0.185419	0.608175	Pla2g12b,Acaa1b,Fads2
path:mmu00600	Sphingolipid	Metabolism	4	67	1353	25394	0.481822	1	Cers2,Cers2,Arsa,Smpd3
path:mmu00601	Glycosphingolipid biosynth. - lacto and neolacto series	Metabolism	1	26	1353	25394	0.759318	1	Gcnt2
path:mmu00603	Glycosphingolipid biosynth. - globo and isoglobo series	Metabolism	0	11	1353	25394	1	1
path:mmu00604	Glycosphingolipid biosynth. - ganglio series	Metabolism	3	26	1353	25394	0.158699	0.532249	St6galnac6,St6galnac6,St3gal5
path:mmu00620	Pyruvate	Metabolism	7	84	1353	25394	0.160107	0.532249	Acat2,Pck1,Pklr,Pcx,Pck1,Pck1,Aldh7a1
path:mmu00630	Glyoxylate and dicarboxylate	Metabolism	11	56	1353	25394	0.000153228	0.00110865	Acat2,Agxt,Hao1,Amt,Glyctk,Afmid,Hoga1,Glyctk,Afmid,Glyctk,Shmt1
path:mmu00640	Propanoate	Metabolism	2	73	1353	25394	0.906469	1	Acat2,Acads
path:mmu00650	Butanoate	Metabolism	11	40	1353	25394	5.20994e-06	5.12658e-05	Acat2,Acads,Acsm1,Acsm3,Acsm5,Bdh1,Hmgcs2,Acsm3,Hmgcl,Acsm5,Acsm5
path:mmu00670	One carbon pool by folate	Metabolism	7	31	1353	25394	0.00102077	0.00643873	Ftcd,Aldh1l1,Amt,Aldh1l1,Ftcd,Mthfs,Shmt1
path:mmu00730	Thiamine	Metabolism	0	16	1353	25394	1	1
path:mmu00740	Riboflavin	Metabolism	1	16	1353	25394	0.58368	1	Blvrb
path:mmu00750	Vitamin B6	Metabolism	2	9	1353	25394	0.0795958	0.292247	Aox3,Aox3
path:mmu00760	Nicotinate and nicotinamide	Metabolism	8	70	1353	25394	0.0322299	0.134382	Qprt,Aspdh,Aox3,Aspdh,Aspdh,Aspdh,Aox3,Nt5c2
path:mmu00770	Pantothenate and CoA biosynth.	Metabolism	6	48	1353	25394	0.0411241	0.16317	Vnn3,Upb1,Vnn1,Pank1,Upb1,Bcat2
path:mmu00780	Biotin	Metabolism	1	7	1353	25394	0.3184	0.961217	Oxsm
path:mmu00785	Lipoic acid	Metabolism	1	7	1353	25394	0.3184	0.961217	Acsm1
path:mmu00790	Folate biosynth.	Metabolism	4	38	1353	25394	0.142221	0.485921	Pah,Pcbd1,Fpgs,Qdpr
path:mmu00830	Retinol	Metabolism	48	100	1353	25394	2.12976e-34	7.48458e-33	Cyp2c29,Adh1,Adh4,Aldh1a7,Cyp2c39,Cyp2c23,Rdh5,Cyp4a31,Ugt2b34,Ugt2b1,Ugt2b35,Ugt2a3,Bco1,Cyp1a2,Cyp3a11,Aox3,Rdh7,Cyp2c37,Cyp2c70,Rdh9,Cyp4a10,Ugt2b5,Cyp2c50,Cyp3a25,Rdh16,Cyp2b10,Ugt1a9,Cyp2c50,Cyp4a32,Aldh1a1,Rdh16f2,Ugt2b36,Cyp4a10,Ugt1a5,Cyp2c68,Cyp2c50,Rdh16,Ugt2b36,Cyp3a25,Ugt2b36,Ugt2b36,Rdh16,Aox3,Cyp2c40,Adh1,Cyp2c70,Retsat,Cyp2c23
path:mmu00860	Porphyrin and chlorophyll	Metabolism	24	81	1353	25394	2.75836e-12	4.24097e-11	Cp,Ugt2b34,Ugt2b1,Ugt2b35,Ugt2a3,Alas2,Ugt2b5,Ugt1a9,Cp,Ugt2b36,Ugt1a5,Cp,Cp,Blvrb,Alas2,Alas1,Cp,Ugt2b36,Alas1,Ugt2b36,Ugt2b36,Fech,Fech,Fech
path:mmu00900	Terpenoid backbone biosynth.	Metabolism	2	32	1353	25394	0.514411	1	Acat2,Hmgcs2
path:mmu00910	Nitrogen	Metabolism	3	18	1353	25394	0.0677291	0.264466	Cps1,Car14,Car5a
path:mmu00920	Sulfur	Metabolism	3	21	1353	25394	0.0982768	0.355531	Papss2,Selenbp2,Mpst
path:mmu00970	Aminoacyl-tRNA biosynth.	Genetic Information Processing	0	95	1353	25394	1	1
path:mmu00980	Metab. of xenobiotics by CYP	Metabolism	54	100	1353	25394	4.24165e-42	2.08689e-40	Cyp2f2,Gstm3,Gstm7,Adh1,Dhdh,Adh4,Hsd11b1,Cyp2e1,Gsta3,Gstm4,Ugt2b34,Ugt2b1,Ugt2b35,Ugt2a3,Cyp1a2,Gsta2,Gsta4,Ephx1,Gstt2,Sult2a8,Ugt2b5,Ugt1a9,Ugt2b36,Ugt1a5,Gstm6,Mgst1,Mgst1,Gsta3,Gsta3,Mgst1,Sult2a8,Gsta2,Ugt2b36,Gstt1,Ugt2b36,Gstm1,Ugt2b36,Hsd11b1,Adh1,Sult2a8,Gstm4,Gstp3,Gsta3,Cyp2e1,Sult2a8,Cyp2e1,Sult2a8,Cyp2e1,Gstt2,Gstt2,Gstt2,Gstt2,Gstp1,Gsto1
path:mmu00982	Drug metab. - CYP	Metabolism	55	100	1353	25394	1.91682e-43	1.17884e-41	Gstm3,Gstm7,Adh1,Adh4,Cyp2e1,Gsta3,Gstm4,Fmo5,Ugt2b34,Ugt2b1,Ugt2b35,Ugt2a3,Cyp1a2,Gsta2,Gsta4,Gstt2,Aox3,Fmo2,Fmo1,Ugt2b5,Ugt1a9,Ugt2b36,Ugt1a5,Gstm6,Fmo5,Fmo5,Fmo2,Fmo4,Mgst1,Mgst1,Gsta3,Gsta3,Mgst1,Gsta2,Ugt2b36,Gstt1,Fmo5,Fmo2,Ugt2b36,Gstm1,Ugt2b36,Aox3,Adh1,Gstm4,Gstp3,Gsta3,Cyp2e1,Cyp2e1,Cyp2e1,Gstt2,Gstt2,Gstt2,Gstt2,Gstp1,Gsto1
path:mmu00983	Drug metab. - other enzymes	Metabolism	59	148	1353	25394	2.47454e-36	1.01456e-34	Gstm3,Gstm7,Tymp,Xdh,Cyp2e1,Tk1,Gsta3,Gstm4,Ugt2b34,Ugt2b1,Ugt2b35,Ugt2a3,Ces1d,Ces1e,Ces1f,Ces1c,Ces2a,Ces2e,Gsta2,Gsta4,Gstt2,Upb1,Ces2g,Upp2,Ugt2b5,Ugt1a9,Ugt2b36,Ugt1a5,Upp2,Gstm6,Ces2e,Mgst1,Mgst1,Gsta3,Gsta3,Mgst1,Gsta2,Ces1d,Ugt2b36,Upb1,Gstt1,Ugt2b36,Gstm1,Ugt2b36,Ces1e,Gstm4,Gstp3,Gsta3,Cyp2e1,Cyp2e1,Cyp2e1,Ces1c,Gstt2,Gstt2,Gstt2,Gstt2,Upp2,Gstp1,Gsto1
path:mmu01040	Biosynth. of unsaturated fatty acids	Metabolism	12	54	1353	25394	2.12667e-05	0.0001804	Acaa1b,Acot4,Acot3,Baat,Acnat2,Acnat1,Acnat1,Acot3,Scp2,Acot1,Hacd2,Fads2
path:mmu01100	Metabolic pathways	Metabolism	326	2520	1353	25394	3.49327e-55	4.29673e-53	Haao,Ftcd,Tat,Tbxas1,Cyp2c29,Inmt,Gstm3,Gstm7,Adh1,Acat2,Pla2g12b,Hyal1,Acaa1b,Dhdh,Adh4,Hal,Hsd11b1,Pipox,G6pc,Arg1,Pah,Pcbd1,Aspa,Acot4,Acot3,Gpld1,Acox2,Gpt,Tymp,Csad,Rgn,Xdh,Keg1,Aldh1a7,Papss2,Cyp2c39,Cyp17a1,Cyp2c23,Cyp2e1,Urah,Tk1,Gsta3,Cps1,Agxt,Kynu,Hao1,Pck1,Gstm4,Tdo2,Uox,Atp6v0d2,Cyp7a1,Aldob,Cyp2j5,Cyp4a31,Khk,Ugt2b34,Ugt2b1,Ugt2b35,Ugt2a3,Hpd,Acads,Nat8f5,Gys2,Slc27a5,Qprt,Hsd17b2,B…
path:mmu01200	Carbon	Metabolism	23	244	1353	25394	0.00590303	0.034825	Acat2,Gpt,Rgn,Cps1,Agxt,Hao1,Aldob,Acads,Amt,Glyctk,Tkfc,Sdsl,Sds,H6pd,Fbp1,Pklr,Gck,Glyctk,Pcx,Glyctk,Shmt1,Gpt,Gpt
path:mmu01210	2-Oxocarboxylic acid	Metabolism	6	42	1353	25394	0.022953	0.100829	Gpt,Nags,Bcat2,Aadat,Gpt,Gpt
path:mmu01212	Fatty acid	Metabolism	8	126	1353	25394	0.357309	1	Acat2,Acaa1b,Acads,Oxsm,Scp2,Acsl5,Hacd2,Fads2
path:mmu01230	Biosynth. of amino acids	Metabolism	21	146	1353	25394	3.2116e-05	0.000254856	Arg1,Pah,Gpt,Cps1,Aldob,Mat1a,Otc,Sdsl,Nags,Sds,Pklr,Pcx,Otc,Cbs,Shmt1,Bcat2,Arg1,Mat1a,Mat1a,Gpt,Gpt
path:mmu02010	ABC transporters	Environmental Information Processing	11	69	1353	25394	0.000996912	0.00643873	Abcc6,Abcc3,Abcc2,Abca6,Abcg8,Abca8a,Abcg5,Abcb11,Abcc2,Abcg8,Abcb11
path:mmu03008	Ribosome biogenesis in eukaryotes	Genetic Information Processing	0	147	1353	25394	1	1
path:mmu03010	Ribosome	Genetic Information Processing	2	329	1353	25394	1	1	Mrpl12,Mrpl15
path:mmu03013	RNA transport	Genetic Information Processing	9	342	1353	25394	0.994996	1	Eif4ebp3,Sumo3,Eef1a1,Eef1a1,Eif1,Eef1a1,Eef1a1,Eef1a1,Eif4e
path:mmu03015	mRNA surveillance pathway	Genetic Information Processing	0	207	1353	25394	1	1
path:mmu03018	RNA degrdn.	Genetic Information Processing	0	142	1353	25394	1	1
path:mmu03020	RNA polymerase	Genetic Information Processing	0	49	1353	25394	1	1
path:mmu03022	Basal transcription factors	Genetic Information Processing	1	86	1353	25394	0.991056	1	Gtf2i
path:mmu03030	DNA replication	Genetic Information Processing	0	50	1353	25394	1	1
path:mmu03040	Spliceosome	Genetic Information Processing	2	322	1353	25394	1	1	Txnl4a,Srsf5
path:mmu03050	Proteasome	Genetic Information Processing	0	103	1353	25394	1	1
path:mmu03060	Protein export	Genetic Information Processing	0	47	1353	25394	1	1
path:mmu03320	PPAR signaling pathway	Organismal Systems	37	161	1353	25394	2.8208e-14	5.33782e-13	Plin2,Apoa2,Acaa1b,Acox2,Fabp2,Pck1,Cyp7a1,Cyp4a31,Slc27a5,Apoa5,Apoc3,Apoa1,Ppara,Cyp4a10,Cyp8b1,Fabp1,Cyp4a32,Hmgcs2,Cyp4a10,Apoa2,Apoa2,Apoa2,Dbi,Plin5,Slc27a5,Apoa5,Apoc3,Scp2,Dbi,Apoa1,Pck1,Slc27a2,Pck1,Acox2,Acox2,Acsl5,Fads2
path:mmu03410	Base excision repair	Genetic Information Processing	0	54	1353	25394	1	1
path:mmu03420	Nucleotide excision repair	Genetic Information Processing	0	72	1353	25394	1	1
path:mmu03430	Mismatch repair	Genetic Information Processing	0	36	1353	25394	1	1
path:mmu03440	Homologous recombination	Genetic Information Processing	0	52	1353	25394	1	1
path:mmu03450	Non-homologous end-joining	Genetic Information Processing	0	19	1353	25394	1	1
path:mmu03460	Fanconi anemia pathway	Genetic Information Processing	0	72	1353	25394	1	1
path:mmu04010	MAPK signaling pathway	Environmental Information Processing	14	456	1353	25394	0.992518	1	Ikbkg,Fgfr4,Egfr,Il1r1,Efna1,Fgf1,Egfr,Rasgrp2,Ikbkg,Fgf1,Igf1,Igf1,Map3k13,Fgf1
path:mmu04012	ErbB signaling pathway	Environmental Information Processing	3	164	1353	25394	0.993497	1	Egfr,Pik3r1,Egfr
path:mmu04014	Ras signaling pathway	Environmental Information Processing	16	328	1353	25394	0.677588	1	Pla1a,Ikbkg,Fgfr4,Pla2g12b,Egfr,Efna1,Pik3r1,Fgf1,Egfr,Rasgrp2,Ikbkg,Fgf1,Igf1,Igf1,Rapgef5,Fgf1
path:mmu04015	Rap1 signaling pathway	Environmental Information Processing	14	337	1353	25394	0.863739	1	Fgfr4,Egfr,Efna1,Pik3r1,Fgf1,Egfr,Rasgrp2,Fgf1,Prkd3,Igf1,Igf1,Rapgef4,Rapgef5,Fgf1
path:mmu04020	Calcium signaling pathway	Environmental Information Processing	3	230	1353	25394	0.999683	1	Egfr,Adra1b,Egfr
path:mmu04022	cGMP-PKG signaling pathway	Environmental Information Processing	11	248	1353	25394	0.77466	1	Kng1,Kng2,Kng1,Adra1b,Kng1,Kng2,Kng2,Gata4,Creb3l3,Adora1,Gtf2i
path:mmu04024	cAMP signaling pathway	Environmental Information Processing	8	256	1353	25394	0.965827	1	Sucnr1,Pik3r1,Ppara,Pde4d,Pde4c,Creb3l3,Rapgef4,Adora1
path:mmu04060	Cytokine-cytokine receptor interaction	Environmental Information Processing	13	156	1353	25394	0.0737514	0.279121	Il17rb,Ccl9,Inhbc,Il1r1,Inhba,Il17rc,Thpo,Gdf15,Il1rn,Il1rn,Prlr,Lifr,Lifr
path:mmu04061	Viral protein interaction with cytokine and cytokine receptor	Environmental Information Processing	1	45	1353	25394	0.91508	1	Ccl9
path:mmu04062	Chemokine signaling pathway	Organismal Systems	5	255	1353	25394	0.99806	1	Ikbkg,Ccl9,Pik3r1,Rasgrp2,Ikbkg
path:mmu04064	NF-kappa B signaling pathway	Environmental Information Processing	6	138	1353	25394	0.75017	1	Ikbkg,Lbp,Il1r1,Ikbkg,Xiap,Cflar
path:mmu04066	HIF-1 signaling pathway	Environmental Information Processing	13	229	1353	25394	0.447719	1	Egfr,Aldob,Trf,1300017J02Rik,Pik3r1,Egfr,Trf,Igf1,Igf1,Pdk1,Trf,Trf,Eif4e
path:mmu04068	FoxO signaling pathway	Environmental Information Processing	12	236	1353	25394	0.607714	1	Sgk2,G6pc,Egfr,Pck1,Pik3r1,Egfr,Sgk2,Igf1,Igf1,Pck1,Pck1,Mdm2
path:mmu04070	Phosphatidylinositol signaling system	Environmental Information Processing	2	174	1353	25394	0.999235	1	Pik3r1,Ip6k2
path:mmu04071	Sphingolipid signaling pathway	Environmental Information Processing	11	204	1353	25394	0.527694	1	Kng1,Pik3r1,Kng2,Kng1,Kng1,Kng2,Kng2,S1pr5,Cers2,Cers2,Adora1
path:mmu04072	Phospholipase D signaling pathway	Environmental Information Processing	8	226	1353	25394	0.919039	1	Egfr,F2,Pik3r1,Agt,Egfr,Cyth1,Rapgef4,Agpat3
path:mmu04080	Neuroactive ligand-receptor interaction	Environmental Information Processing	18	125	1353	25394	0.000113076	0.000869275	Plg,Chrna2,Kng1,C3,Hc,F2,Kng2,Kng1,P2ry4,Agt,Adra1b,Kng1,Kng2,Kng2,S1pr5,Prlr,Adora1,C3
path:mmu04110	Cell cycle	Cellular Processes	2	192	1353	25394	0.99969	1	Cdc14b,Mdm2
path:mmu04114	Oocyte meiosis	Cellular Processes	2	195	1353	25394	0.999733	1	Igf1,Igf1
path:mmu04115	p53 signaling pathway	Cellular Processes	5	113	1353	25394	0.725647	1	Ei24,Cd82,Igf1,Igf1,Mdm2
path:mmu04120	Ubiquitin mediated proteolysis	Genetic Information Processing	5	357	1353	25394	0.999976	1	Cblc,Xiap,Mdm2,Ube2q1,Nedd4l
path:mmu04122	Sulfur relay system	Genetic Information Processing	1	18	1353	25394	0.626889	1	Mpst
path:mmu04130	SNARE interactions in vesicular transport	Genetic Information Processing	1	70	1353	25394	0.978464	1	Vamp8
path:mmu04136	Autophagy - other	Cellular Processes	0	69	1353	25394	1	1
path:mmu04137	Mitophagy - animal	Cellular Processes	0	167	1353	25394	1	1
path:mmu04140	Autophagy - animal	Cellular Processes	4	300	1353	25394	0.999934	1	Pik3r1,Vamp8,Vmp1,Cflar
path:mmu04141	Protein processing in ER	Genetic Information Processing	4	346	1353	25394	0.999992	1	Hsp90b1,Dnaja1,Calr,Ero1lb
path:mmu04142	Lysosome	Cellular Processes	11	206	1353	25394	0.540882	1	Hyal1,Dnase2b,Atp6v0d2,Ctsh,Arsg,Arsg,Ctsh,Ctsh,Dnase2a,Arsa,Hyal2
path:mmu04144	Endocytosis	Cellular Processes	10	492	1353	25394	0.999937	1	Fgfr4,Egfr,Cblc,Arfgap2,Arap1,Egfr,Cyth1,Arap1,Mdm2,Nedd4l
path:mmu04145	Phagosome	Cellular Processes	9	213	1353	25394	0.805986	1	C3,Mbl2,Fcgr2b,Atp6v0d2,Mbl1,C1ra,Calr,C3,Mbl1
path:mmu04146	Peroxisome	Cellular Processes	25	191	1353	25394	3.09296e-05	0.000253623	Pxmp4,Pex11g,Acaa1b,Pipox,Acox2,Xdh,Agxt,Hao1,Nudt19,Baat,Ephx2,Acnat2,Pex26,Acnat1,Acnat1,Pxmp4,Pex11g,Scp2,Slc27a2,Prdx5,Hmgcl,Acox2,Acox2,Acsl5,Amacr
path:mmu04150	mTOR signaling pathway	Environmental Information Processing	7	283	1353	25394	0.994021	1	Pik3r1,Wnt5b,Depdc5,Igf1,Igf1,Lpin2,Eif4e
path:mmu04151	PI3K-Akt signaling pathway	Environmental Information Processing	28	522	1353	25394	0.513283	1	Ikbkg,Fgfr4,Vtn,Sgk2,G6pc,Egfr,Pck1,Efna1,Gys2,Pik3r1,Fgf1,Egfr,Ikbkg,Fgf1,Sgk2,Igf1,Igf1,Prlr,Vtn,Hsp90b1,Pck1,Creb3l3,Vtn,Pck1,Vtn,Mdm2,Eif4e,Fgf1
path:mmu04152	AMPK signaling pathway	Environmental Information Processing	12	245	1353	25394	0.658944	1	G6pc,Pck1,Gys2,Pik3r1,Fbp1,Hnf4a,Pfkfb1,Igf1,Igf1,Pck1,Creb3l3,Pck1
path:mmu04210	Apoptosis	Cellular Processes	9	234	1353	25394	0.881155	1	Ikbkg,Ctsh,Pik3r1,Dab2ip,Ikbkg,Ctsh,Ctsh,Xiap,Cflar
path:mmu04211	Longevity regulating pathway	Organismal Systems	5	190	1353	25394	0.976197	1	Pik3r1,Igf1,Igf1,Creb3l3,Eif4e
path:mmu04213	Longevity regulating pathway - multiple species	Organismal Systems	3	115	1353	25394	0.948339	1	Pik3r1,Igf1,Igf1
path:mmu04215	Apoptosis - multiple species	Cellular Processes	1	61	1353	25394	0.964703	1	Xiap
path:mmu04216	Ferroptosis	Cellular Processes	12	127	1353	25394	0.0386289	0.155782	Cp,Trf,1300017J02Rik,Cp,Cp,Cp,Trf,Cp,Trf,Trf,Ftl1,Acsl5
path:mmu04217	Necroptosis	Cellular Processes	7	222	1353	25394	0.954582	1	Zbp1,Stat6,Zbp1,Ppia,Xiap,Cflar,Ftl1
path:mmu04218	Cellular senescence	Cellular Processes	3	288	1353	25394	0.99998	1	Pik3r1,Gata4,Mdm2
path:mmu04260	Cardiac muscle contraction	Organismal Systems	0	128	1353	25394	1	1
path:mmu04261	Adrenergic signaling in cardiomyocytes	Organismal Systems	4	243	1353	25394	0.999153	1	Agt,Adra1b,Creb3l3,Rapgef4
path:mmu04270	Vascular smooth muscle contraction	Organismal Systems	8	191	1353	25394	0.803672	1	Pla2g12b,Cyp4a31,Cyp4a10,Agt,Adra1b,Cyp4a32,Cyp4a10,Cald1
path:mmu04310	Wnt signaling pathway	Environmental Information Processing	4	230	1353	25394	0.99851	1	Serpinf1,Wnt5b,Serpinf1,Rnf43
path:mmu04330	Notch signaling pathway	Environmental Information Processing	6	88	1353	25394	0.327932	0.971943	Psen2,Psen2,Psen2,Psen2,Psen2,Psen2
path:mmu04340	Hedgehog signaling pathway	Environmental Information Processing	0	80	1353	25394	1	1
path:mmu04350	TGF-beta signaling pathway	Environmental Information Processing	5	125	1353	25394	0.801969	1	Inhbc,Inhba,Grem2,Hamp,Hamp2
path:mmu04360	Axon guidance	Organismal Systems	10	271	1353	25394	0.916844	1	Efna1,Sema4a,Pik3r1,Myl12b,Plxnb2,Ngef,Wnt5b,Pdk1,Sema4g,Robo1
path:mmu04370	VEGF signaling pathway	Environmental Information Processing	1	105	1353	25394	0.996852	1	Pik3r1
path:mmu04371	Apelin signaling pathway	Environmental Information Processing	0	209	1353	25394	1	1
path:mmu04380	Osteoclast differentiation	Organismal Systems	5	187	1353	25394	0.973482	1	Ikbkg,Il1r1,Fcgr2b,Pik3r1,Ikbkg
path:mmu04390	Hippo signaling pathway	Environmental Information Processing	7	228	1353	25394	0.962283	1	Rassf6,Fgf1,Fgf1,Wnt5b,Dlg3,Rassf6,Fgf1
path:mmu04392	Hippo signaling pathway - multiple species	Environmental Information Processing	2	40	1353	25394	0.636394	1	Rassf6,Rassf6
path:mmu04510	Focal adhesion	Cellular Processes	11	361	1353	25394	0.986317	1	Vtn,Egfr,Pik3r1,Myl12b,Egfr,Igf1,Igf1,Vtn,Xiap,Vtn,Vtn
path:mmu04512	ECM-receptor interaction	Environmental Information Processing	6	113	1353	25394	0.562477	1	Vtn,Vtn,Sdc4,Vtn,Vtn,Cd47
path:mmu04514	Cell adhesion molecules	Environmental Information Processing	3	132	1353	25394	0.97425	1	Cldn14,Cldn14,Sdc4
path:mmu04520	Adherens junction	Cellular Processes	3	155	1353	25394	0.990353	1	Egfr,Egfr,Ptpn6
path:mmu04530	Tight junction	Cellular Processes	14	301	1353	25394	0.736719	1	Igsf5,Cttn,Myl12b,Tjp3,Cttn,Igsf5,Gata4,Cd1d1,Cldn14,Cldn14,Dlg3,Rdx,Whamm,Nedd4l
path:mmu04540	Gap junction	Cellular Processes	2	115	1353	25394	0.986374	1	Egfr,Egfr
path:mmu04550	Signaling pathways regulating pluripotency of stem cells	Cellular Processes	9	199	1353	25394	0.738855	1	Fgfr4,Inhbc,Pik3r1,Inhba,Wnt5b,Igf1,Igf1,Lifr,Lifr
path:mmu04610	Complement and coagulation	Organismal Systems	98	158	1353	25394	6.04063e-84	1.486e-81	Plg,Vtn,F12,Cpb2,C9,Serpind1,Kng1,Cfhr1,Serping1,C3,Cfb,C2,Mbl2,Klkb1,F13b,C4bp,Hc,F2,Fga,C8b,F9,F7,F10,F11,Kng2,Kng1,C8g,Cd59a,Serpinf2,Mbl1,Fgb,Fgg,C8a,Masp2,F10,Serpinc1,C8a,Cfh,C1ra,C4b,Serpina1a,Serpina1c,Cfi,Serpina1d,Serpina1e,Serpina1a,F5,Masp1,Kng1,Serpina1b,Kng2,Masp2,C8a,Serpinf2,Serping1,Cfh,Kng2,Cfh,Serpina1a,C9,Serpinf2,F10,Vtn,Serping1,C4bp,Clu,Clu,Serpinf2,Vtn,C8g,C8g,Cd59a,Clu,Vt…
path:mmu04611	Platelet activation	Organismal Systems	11	204	1353	25394	0.527694	1	Tbxas1,F2,Fga,Pik3r1,Myl12b,Fgb,Fgg,Vamp8,Rasgrp2,Fga,Fgg
path:mmu04612	Antigen processing and presentation	Organismal Systems	1	95	1353	25394	0.994546	1	Calr
path:mmu04614	Renin-angiotensin system	Organismal Systems	5	28	1353	25394	0.0150397	0.0704273	Enpep,Anpep,Agt,Anpep,Anpep
path:mmu04620	Toll-like receptor signaling pathway	Organismal Systems	5	143	1353	25394	0.883809	1	Ikbkg,Lbp,Pik3r1,Ikbkg,Ikbke
path:mmu04621	NOD-like receptor signaling pathway	Organismal Systems	6	262	1353	25394	0.995346	1	Ikbkg,Nlrp12,Ikbkg,Card6,Xiap,Ikbke
path:mmu04622	RIG-I-like receptor signaling pathway	Organismal Systems	6	106	1353	25394	0.499424	1	Ikbkg,Tkfc,Rnf125,Isg15,Ikbkg,Ikbke
path:mmu04623	Cytosolic DNA-sensing pathway	Organismal Systems	5	79	1353	25394	0.41308	1	Ikbkg,Zbp1,Zbp1,Ikbkg,Ikbke
path:mmu04625	C-type lectin receptor signaling pathway	Organismal Systems	5	164	1353	25394	0.941026	1	Ikbkg,Pik3r1,Ikbkg,Mdm2,Ikbke
path:mmu04630	JAK-STAT signaling pathway	Environmental Information Processing	11	191	1353	25394	0.439676	1	Egfr,Pik3r1,Aox3,Thpo,Stat6,Egfr,Prlr,Aox3,Ptpn6,Lifr,Lifr
path:mmu04640	Hematopoietic cell lineage	Organismal Systems	8	82	1353	25394	0.0703715	0.27049	Il1r1,Cd59a,Anpep,Thpo,Anpep,Cd1d1,Cd59a,Anpep
path:mmu04650	Natural killer cell mediated cytotoxicity	Organismal Systems	2	135	1353	25394	0.99478	1	Pik3r1,Ptpn6
path:mmu04657	IL-17 signaling pathway	Organismal Systems	7	109	1353	25394	0.361834	1	Ikbkg,Il17rb,Lcn2,Il17rc,Ikbkg,Hsp90b1,Ikbke
path:mmu04658	Th1 and Th2 cell differentiation	Organismal Systems	3	113	1353	25394	0.944039	1	Ikbkg,Stat6,Ikbkg
path:mmu04659	Th17 cell differentiation	Organismal Systems	4	149	1353	25394	0.960136	1	Ikbkg,Il1r1,Stat6,Ikbkg
path:mmu04660	T cell receptor signaling pathway	Organismal Systems	4	163	1353	25394	0.976588	1	Ikbkg,Pik3r1,Ikbkg,Ptpn6
path:mmu04662	B cell receptor signaling pathway	Organismal Systems	5	126	1353	25394	0.807494	1	Ikbkg,Fcgr2b,Pik3r1,Ikbkg,Ptpn6
path:mmu04664	Fc epsilon RI signaling pathway	Organismal Systems	1	102	1353	25394	0.996288	1	Pik3r1
path:mmu04666	Fc gamma R-mediated phagocytosis	Organismal Systems	2	165	1353	25394	0.998802	1	Fcgr2b,Pik3r1
path:mmu04668	TNF signaling pathway	Environmental Information Processing	7	171	1353	25394	0.811489	1	Ikbkg,Pik3r1,Ifi47,Dab2ip,Ikbkg,Creb3l3,Cflar
path:mmu04670	Leukocyte transendothelial migration	Organismal Systems	5	172	1353	25394	0.955066	1	Pik3r1,Myl12b,Cldn14,Cldn14,Rapgef4
path:mmu04672	Intestinal immune network for IgA production	Organismal Systems	1	29	1353	25394	0.795812	1	Pigr
path:mmu04710	Circadian rhythm	Organismal Systems	1	62	1353	25394	0.966588	1	Bhlhe40
path:mmu04713	Circadian entrainment	Organismal Systems	0	114	1353	25394	1	1
path:mmu04714	Thermogenesis	Organismal Systems	4	456	1353	25394	1	1	Klb,Atp5j,Creb3l3,Acsl5
path:mmu04720	Long-term potentiation	Organismal Systems	0	105	1353	25394	1	1
path:mmu04721	Synaptic vesicle cycle	Organismal Systems	4	92	1353	25394	0.729002	1	Atp6v0d2,Slc6a12,Slc6a13,Slc6a13
path:mmu04722	Neurotrophin signaling pathway	Organismal Systems	8	235	1353	25394	0.936927	1	Psen2,Pik3r1,Psen2,Psen2,Psen2,Psen2,Psen2,Irak2
path:mmu04723	Retrograde endocannabinoid signaling	Organismal Systems	0	200	1353	25394	1	1
path:mmu04724	Glutamatergic synapse	Organismal Systems	3	131	1353	25394	0.973153	1	Slc38a3,Slc38a3,Slc38a3
path:mmu04725	Cholinergic synapse	Organismal Systems	2	146	1353	25394	0.996945	1	Pik3r1,Creb3l3
path:mmu04726	Serotonergic synapse	Organismal Systems	25	139	1353	25394	8.1349e-08	9.0963e-07	Cyp2c29,Cyp2d26,Cyp2d22,Cyp2c39,Cyp2c23,Cyp2j5,Cyp2c37,Cyp2c70,Cyp2d40,Cyp2c50,Cyp2d10,Cyp2c50,Cyp2d9,Cyp2c68,Cyp2c50,Cyp2c40,Cyp2c70,Ddc,Cyp2c23,Cyp2d9,Cyp2d26,Cyp2d9,Cyp2d10,Cyp2d22,Cyp2d10
path:mmu04727	GABAergic synapse	Organismal Systems	6	100	1353	25394	0.443035	1	Slc6a12,Slc6a13,Slc6a13,Slc38a3,Slc38a3,Slc38a3
path:mmu04728	Dopaminergic synapse	Organismal Systems	4	200	1353	25394	0.994697	1	Comt,Creb3l3,Comt,Ddc
path:mmu04730	Long-term depression	Organismal Systems	2	79	1353	25394	0.928261	1	Igf1,Igf1
path:mmu04740	Olfactory transduction	Organismal Systems	1	57	1353	25394	0.956038	1	Ncald
path:mmu04742	Taste transduction	Organismal Systems	1	28	1353	25394	0.784307	1	P2ry4
path:mmu04744	Phototransduction	Organismal Systems	0	12	1353	25394	1	1
path:mmu04750	Inflammatory mediator regulation of TRP channels	Organismal Systems	28	170	1353	25394	9.80436e-08	1.04864e-06	Cyp2c29,Kng1,Cyp2c39,Cyp2c23,Il1r1,Cyp2j5,Cyp4a31,Pik3r1,Kng2,Kng1,Cyp2c37,Cyp2c70,Cyp4a10,Cyp2c50,Cyp2c50,Cyp4a32,Kng1,Cyp4a10,Cyp2c68,Kng2,Kng2,Igf1,Igf1,Cyp2c50,Asic5,Cyp2c40,Cyp2c70,Cyp2c23
path:mmu04810	Regulation of actin cytoskeleton	Cellular Processes	16	359	1353	25394	0.80239	1	Fgfr4,Egfr,Kng1,F2,Pik3r1,Myl12b,Kng2,Kng1,Fgf1,Kng1,Kng2,Egfr,Kng2,Fgf1,Rdx,Fgf1
path:mmu04910	Insulin signaling pathway	Organismal Systems	10	274	1353	25394	0.922875	1	G6pc,Pck1,Gys2,Pik3r1,Fbp1,Pklr,Gck,Pck1,Pck1,Eif4e
path:mmu04911	Insulin secretion	Organismal Systems	5	101	1353	25394	0.630225	1	Slc2a2,Gck,Creb3l3,Rapgef4,Slc2a2
path:mmu04912	GnRH signaling pathway	Organismal Systems	2	142	1353	25394	0.996286	1	Egfr,Egfr
path:mmu04913	Ovarian steroidogenesis	Organismal Systems	14	58	1353	25394	1.54888e-06	1.58761e-05	Acot4,Acot3,Cyp17a1,Cyp2j5,Hsd17b2,Hsd3b5,Hsd3b3,Hsd3b3,Acot3,Igf1,Igf1,Hsd3b3,Acot1,Cyp17a1
path:mmu04914	Progesterone-mediated oocyte maturation	Organismal Systems	3	152	1353	25394	0.989011	1	Pik3r1,Igf1,Igf1
path:mmu04915	Estrogen signaling pathway	Organismal Systems	9	171	1353	25394	0.56332	1	Krt23,Egfr,Krt18,Pik3r1,Egfr,Esr1,Hsp90b1,Creb3l3,Fkbp5
path:mmu04916	Melanogenesis	Organismal Systems	2	129	1353	25394	0.993024	1	Wnt5b,Creb3l3
path:mmu04917	Prolactin signaling pathway	Organismal Systems	9	123	1353	25394	0.209528	0.678208	Cyp17a1,Slc2a2,Pik3r1,Esr1,Gck,Prlr,Galt,Slc2a2,Cyp17a1
path:mmu04918	Thyroid hormone synth.	Organismal Systems	8	84	1353	25394	0.0786236	0.292247	Asgr1,Iyd,Alb,Ttr,Asgr1,Asgr2,Hsp90b1,Creb3l3
path:mmu04919	Thyroid hormone signaling pathway	Organismal Systems	5	232	1353	25394	0.995134	1	Pik3r1,Dio1,Esr1,Gata4,Mdm2
path:mmu04920	Adipocytokine signaling pathway	Organismal Systems	8	132	1353	25394	0.406294	1	Ikbkg,G6pc,Pck1,Ppara,Ikbkg,Pck1,Pck1,Acsl5
path:mmu04921	Oxytocin signaling pathway	Organismal Systems	2	221	1353	25394	0.999929	1	Egfr,Egfr
path:mmu04922	Glucagon signaling pathway	Organismal Systems	12	191	1353	25394	0.320406	0.961217	G6pc,Pck1,Slc2a2,Gys2,Ppara,Fbp1,Gck,Pfkfb1,Pck1,Creb3l3,Pck1,Slc2a2
path:mmu04923	Regulation of lipolysis in adipocytes	Organismal Systems	2	82	1353	25394	0.937267	1	Pik3r1,Adora1
path:mmu04924	Renin secretion	Organismal Systems	2	77	1353	25394	0.921593	1	Agt,Adora1
path:mmu04925	Aldosterone synth. and secretion	Organismal Systems	7	136	1353	25394	0.591662	1	Hsd3b5,Agt,Hsd3b3,Hsd3b3,Prkd3,Creb3l3,Hsd3b3
path:mmu04926	Relaxin signaling pathway	Organismal Systems	4	207	1353	25394	0.996038	1	Egfr,Pik3r1,Egfr,Creb3l3
path:mmu04927	Cortisol synth. and secretion	Organismal Systems	10	84	1353	25394	0.0136986	0.0673972	Cyp17a1,Mrap,Hsd3b5,Agt,Hsd3b3,Hsd3b3,Mrap,Creb3l3,Hsd3b3,Cyp17a1
path:mmu04928	Parathyroid hormone synth., secretion and action	Organismal Systems	5	154	1353	25394	0.917991	1	Egfr,Pde4d,Egfr,Pde4c,Creb3l3
path:mmu04960	Aldosterone-regulated sodium reabsorption	Organismal Systems	4	60	1353	25394	0.397974	1	Pik3r1,Igf1,Igf1,Nedd4l
path:mmu04961	Endocrine and other factor-regulated calcium reabsorption	Organismal Systems	1	80	1353	25394	0.987564	1	Esr1
path:mmu04962	Vasopressin-regulated water reabsorption	Organismal Systems	1	70	1353	25394	0.978464	1	Creb3l3
path:mmu04964	Proximal tubule bicarbonate reclamation	Organismal Systems	6	35	1353	25394	0.00972197	0.0506129	Pck1,Pck1,Pck1,Slc38a3,Slc38a3,Slc38a3
path:mmu04966	Collecting duct acid secretion	Organismal Systems	1	26	1353	25394	0.759318	1	Atp6v0d2
path:mmu04970	Salivary secretion	Organismal Systems	3	84	1353	25394	0.831766	1	Adra1b,Amy1,Amy1
path:mmu04971	Gastric acid secretion	Organismal Systems	0	95	1353	25394	1	1
path:mmu04972	Pancreatic secretion	Organismal Systems	4	97	1353	25394	0.766084	1	Pla2g12b,Cpb2,Amy1,Amy1
path:mmu04973	Carbohydrate digestion and absorption	Organismal Systems	8	63	1353	25394	0.0182576	0.0816613	Slc5a1,G6pc,Slc2a2,Pik3r1,Amy1,Amy1,Slc2a2,Slc37a4
path:mmu04974	Protein digestion and absorption	Organismal Systems	3	84	1353	25394	0.831766	1	Cpb2,Col18a1,Col18a1
path:mmu04975	Fat digestion and absorption	Organismal Systems	12	51	1353	25394	1.14138e-05	0.000103992	Acat2,Pla2g12b,Fabp2,Mttp,Apoa4,Apoa1,Apob,Abcg8,Abcg5,Fabp1,Apoa1,Abcg8
path:mmu04976	Bile secretion	Organismal Systems	48	131	1353	25394	7.93176e-28	2.43901e-26	Slc5a1,Abcc3,Slc10a2,Slc22a1,Abcc2,Cyp7a1,Ugt2b34,Ugt2b1,Ugt2b35,Ugt2a3,Slc27a5,Aqp8,Ephx1,Nr0b2,Slco1b2,Baat,Abcg8,Nr1h4,Sult2a8,Abcg5,Ugt2b5,Ugt1a9,Aqp9,Acnat2,Slc22a7,Ugt2b36,Acnat1,Slc10a1,Ugt1a5,Abcb11,Nr1h4,Acnat1,Slc27a5,Sult2a8,Ugt2b36,Abcc2,Ugt2b36,Ugt2b36,Slco1a4,Slco1a4,Sult2a8,Abcg8,Abcb11,Sult2a8,Sult2a8,Slc10a1,Slc10a1,Slc22a1
path:mmu04977	Vitamin digestion and absorption	Organismal Systems	5	29	1353	25394	0.0173953	0.0792454	Slc23a1,Apoa4,Apoa1,Apob,Apoa1
path:mmu04978	Mineral absorption	Organismal Systems	9	72	1353	25394	0.0139957	0.0675088	Slc5a1,Trf,1300017J02Rik,Slc39a4,Trf,Trf,Trf,Ftl1,Slc39a4
path:mmu04979	Cholesterol	Organismal Systems	30	100	1353	25394	3.61652e-15	8.89664e-14	Apoh,Apoc2,Apoa2,Cyp7a1,Angptl3,Apoa4,Apoc3,Apoa1,Lipc,Apob,Lcat,Apoc1,Abcg8,Angptl8,Abcg5,Abcb11,Apoc1,Apoa2,Apoa2,Apoa2,Apoc3,Gm44805,Apoa1,Apoc2,Abcg8,Apoe,Apoe,Abcb11,Apoe,Lipc

## Sheet: DMDEG_expinMyo
KEGG Pathway ID	Pathway Name	Class	In pathway and DMDEGs	In pathway	DMDEGs	total genes	P value	Q value	Gene Name
path:mmu00010	Glycolysis / Gluconeogenesis	Metabolism	10	120	556	25394	0.000314721	0.0387107	Pgam2,Fbp2,Ldhb,Eno3,Hk1,Eno3,Aldoa,Pkm,Pkm,Pkm
path:mmu00020	Citrate cycle (TCA cycle)	Metabolism	0	69	556	25394	1	1
path:mmu00030	Pentose phosphate pathway	Metabolism	2	56	556	25394	0.347766	1	Fbp2,Aldoa
path:mmu00040	Pentose and glucuronate interconv.	Metabolism	0	45	556	25394	1	1
path:mmu00051	Fructose and mannose	Metabolism	3	75	556	25394	0.226381	1	Fbp2,Hk1,Aldoa
path:mmu00052	Galactose	Metabolism	1	41	556	25394	0.596827	1	Hk1
path:mmu00053	Ascorbate and aldarate	Metabolism	0	44	556	25394	1	1
path:mmu00061	Fatty acid biosynth.	Metabolism	0	43	556	25394	1	1
path:mmu00062	Fatty acid elongation	Metabolism	0	50	556	25394	1	1
path:mmu00071	Fatty acid degrdn.	Metabolism	0	111	556	25394	1	1
path:mmu00072	Synthesis and degrdn. of ketone bodies	Metabolism	1	16	556	25394	0.298347	1	Bdh1
path:mmu00100	Steroid biosynth.	Metabolism	0	26	556	25394	1	1
path:mmu00120	Primary bile acid biosynth.	Metabolism	0	34	556	25394	1	1
path:mmu00130	Ubiquinone and other terpenoid-quinone biosynth.	Metabolism	1	18	556	25394	0.328756	1	Nqo1
path:mmu00140	Steroid hormone biosynth.	Metabolism	0	97	556	25394	1	1
path:mmu00190	Oxidative phosphorylation	Metabolism	7	235	556	25394	0.257304	1	Cox8b,Ndufa4l2,Atp6v0e2,Ndufa13,Ndufs2,Ndufc1,Cyc1
path:mmu00220	Arg biosynth.	Metabolism	0	43	556	25394	1	1
path:mmu00230	Purine	Metabolism	13	207	556	25394	0.000682975	0.056004	Ampd3,Pde7b,Ampd1,Pde4b,Ak1,Pde4d,Ampd1,Pkm,Ampd1,Ak1,Pkm,Pkm,Pde4c
path:mmu00232	Caffeine	Metabolism	0	11	556	25394	1	1
path:mmu00240	Pyrimidine	Metabolism	0	98	556	25394	1	1
path:mmu00250	Ala, asp and glu	Metabolism	0	63	556	25394	1	1
path:mmu00260	Gly, ser and thr	Metabolism	2	77	556	25394	0.505057	1	Pgam2,Aoc3
path:mmu00270	Cys and met	Metabolism	2	105	556	25394	0.672839	1	Ldhb,Bcat2
path:mmu00280	Val, leu and isoleu degrdn.	Metabolism	1	111	556	25394	0.914798	1	Bcat2
path:mmu00290	Val, leu and isoleu biosynth.	Metabolism	1	8	556	25394	0.162329	1	Bcat2
path:mmu00310	Lysine degrdn.	Metabolism	0	140	556	25394	1	1
path:mmu00330	Arg and proline	Metabolism	1	80	556	25394	0.830321	1	Carns1
path:mmu00340	His	Metabolism	1	38	556	25394	0.569097	1	Carns1
path:mmu00350	Tyr	Metabolism	1	39	556	25394	0.578545	1	Aoc3
path:mmu00360	Phe	Metabolism	1	25	556	25394	0.425192	1	Aoc3
path:mmu00380	Trp	Metabolism	0	81	556	25394	1	1
path:mmu00400	Phe, tyrosine and tryptophan biosynth.	Metabolism	0	7	556	25394	1	1
path:mmu00410	beta-Ala	Metabolism	2	60	556	25394	0.379366	1	Aoc3,Carns1
path:mmu00430	Taurine and hypotaurine	Metabolism	1	17	556	25394	0.31372	1	Ggt5
path:mmu00440	Phosphonate and phosphinate	Metabolism	0	18	556	25394	1	1
path:mmu00450	Selenocompound	Metabolism	0	35	556	25394	1	1
path:mmu00471	D-Glutamine and D-glu	Metabolism	0	12	556	25394	1	1
path:mmu00472	D-Arg and D-ornithine	Metabolism	0	0	556	25394	1	1
path:mmu00480	Glutathione	Metabolism	1	111	556	25394	0.914798	1	Ggt5
path:mmu00500	Starch and sucrose	Metabolism	2	65	556	25394	0.417922	1	Pygm,Hk1
path:mmu00510	N-Glycan biosynth.	Metabolism	0	78	556	25394	1	1
path:mmu00511	Other glycan degrdn.	Metabolism	0	30	556	25394	1	1
path:mmu00512	Mucin type O-glycan biosynth.	Metabolism	1	22	556	25394	0.385683	1	Galnt15
path:mmu00513	Various types of N-glycan biosynth.	Metabolism	0	61	556	25394	1	1
path:mmu00514	Other types of O-glycan biosynth.	Metabolism	2	50	556	25394	0.299446	1	Mfng,Galnt15
path:mmu00515	Mannose type O-glycan biosynth.	Metabolism	0	28	556	25394	1	1
path:mmu00520	Amino sugar and nucleotide sugar	Metabolism	1	90	556	25394	0.864119	1	Hk1
path:mmu00524	Neomycin, kanamycin and gentamicin biosynth.	Metabolism	1	5	556	25394	0.104793	1	Hk1
path:mmu00531	Glycosaminoglycan degrdn.	Metabolism	0	24	556	25394	1	1
path:mmu00532	Glycosaminoglycan biosynth. - chondroitin sulfate / dermatan sulfate	Metabolism	0	21	556	25394	1	1
path:mmu00533	Glycosaminoglycan biosynth. - keratan sulfate	Metabolism	0	18	556	25394	1	1
path:mmu00534	Glycosaminoglycan biosynth. - heparan sulfate / heparin	Metabolism	0	28	556	25394	1	1
path:mmu00561	Glycerolipid	Metabolism	2	109	556	25394	0.692632	1	Dgkz,Dgkz
path:mmu00562	Inositol phosphate	Metabolism	3	127	556	25394	0.528456	1	Plcd1,Inpp4b,Plcd4
path:mmu00563	Glycosylphosphatidylinositol (GPI)-anchor biosynth.	Metabolism	0	40	556	25394	1	1
path:mmu00564	Glycerophospholipid	Metabolism	3	179	556	25394	0.754079	1	Dgkz,Dgkz,Ptdss2
path:mmu00565	Ether lipid	Metabolism	0	61	556	25394	1	1
path:mmu00590	Arachidonic acid	Metabolism	1	72	556	25394	0.797336	1	Ggt5
path:mmu00591	Linoleic acid	Metabolism	0	42	556	25394	1	1
path:mmu00592	alpha-Linolenic acid	Metabolism	0	28	556	25394	1	1
path:mmu00600	Sphingolipid	Metabolism	1	67	556	25394	0.773545	1	Sgms1
path:mmu00601	Glycosphingolipid biosynth. - lacto and neolacto series	Metabolism	6	26	556	25394	1.70019e-05	0.00418246	B3galt2,Gcnt2,Ggta1,Ggta1,St3gal6,St3gal6
path:mmu00603	Glycosphingolipid biosynth. - globo and isoglobo series	Metabolism	0	11	556	25394	1	1
path:mmu00604	Glycosphingolipid biosynth. - ganglio series	Metabolism	2	26	556	25394	0.110247	1	B3galt4,St6galnac4
path:mmu00620	Pyruvate	Metabolism	4	84	556	25394	0.112628	1	Ldhb,Pkm,Pkm,Pkm
path:mmu00630	Glyoxylate and dicarboxylate	Metabolism	0	56	556	25394	1	1
path:mmu00640	Propanoate	Metabolism	1	73	556	25394	0.801786	1	Ldhb
path:mmu00650	Butanoate	Metabolism	1	40	556	25394	0.587787	1	Bdh1
path:mmu00670	One carbon pool by folate	Metabolism	0	31	556	25394	1	1
path:mmu00730	Thiamine	Metabolism	2	16	556	25394	0.046891	1	Ak1,Ak1
path:mmu00740	Riboflavin	Metabolism	0	16	556	25394	1	1
path:mmu00750	Vitamin B6	Metabolism	0	9	556	25394	1	1
path:mmu00760	Nicotinate and nicotinamide	Metabolism	1	70	556	25394	0.788135	1	Nmrk2
path:mmu00770	Pantothenate and CoA biosynth.	Metabolism	1	48	556	25394	0.654799	1	Bcat2
path:mmu00780	Biotin	Metabolism	0	7	556	25394	1	1
path:mmu00785	Lipoic acid	Metabolism	0	7	556	25394	1	1
path:mmu00790	Folate biosynth.	Metabolism	0	38	556	25394	1	1
path:mmu00830	Retinol	Metabolism	0	100	556	25394	1	1
path:mmu00860	Porphyrin and chlorophyll	Metabolism	0	81	556	25394	1	1
path:mmu00900	Terpenoid backbone biosynth.	Metabolism	0	32	556	25394	1	1
path:mmu00910	Nitrogen	Metabolism	0	18	556	25394	1	1
path:mmu00920	Sulfur	Metabolism	0	21	556	25394	1	1
path:mmu00970	Aminoacyl-tRNA biosynth.	Genetic Information Processing	0	95	556	25394	1	1
path:mmu00980	Metab. of xenobiotics by CYP	Metabolism	0	100	556	25394	1	1
path:mmu00982	Drug metab. - CYP	Metabolism	0	100	556	25394	1	1
path:mmu00983	Drug metab. - other enzymes	Metabolism	0	148	556	25394	1	1
path:mmu01040	Biosynth. of unsaturated fatty acids	Metabolism	0	54	556	25394	1	1
path:mmu01100	Metabolic pathways	Metabolism	49	2520	556	25394	0.830531	1	Nqo1,Nmrk2,Ampd3,Plcd1,Pde7b,Pgam2,Fbp2,Galnt15,Cox8b,Ldhb,Bcat2,Pygm,Ndufa4l2,B3galt2,Atp6v0e2,Gcnt2,Ggt5,Eno3,B3galt4,Ampd1,Hk1,Aoc3,Pde4b,Eno3,Inpp4b,Ndufa13,Dgkz,Ak1,Plcd4,St3gal6,St3gal6,Bdh1,Pde4d,Ndufs2,Ndufc1,Dgkz,Aldoa,Sgms1,Ampd1,Pkm,Ptdss2,Ampd1,St6galnac4,Ak1,Pkm,Pkm,Pde4c,Cyc1,Carns1
path:mmu01200	Carbon	Metabolism	9	244	556	25394	0.0894184	1	Pgam2,Fbp2,Eno3,Hk1,Eno3,Aldoa,Pkm,Pkm,Pkm
path:mmu01210	2-Oxocarboxylic acid	Metabolism	1	42	556	25394	0.605669	1	Bcat2
path:mmu01212	Fatty acid	Metabolism	0	126	556	25394	1	1
path:mmu01230	Biosynth. of amino acids	Metabolism	8	146	556	25394	0.0153017	0.537746	Pgam2,Bcat2,Eno3,Eno3,Aldoa,Pkm,Pkm,Pkm
path:mmu02010	ABC transporters	Environmental Information Processing	1	69	556	25394	0.783379	1	Abca9
path:mmu03008	Ribosome biogenesis in eukaryotes	Genetic Information Processing	0	147	556	25394	1	1
path:mmu03010	Ribosome	Genetic Information Processing	2	329	556	25394	0.99446	1	Rpl3l,Rpl3l
path:mmu03013	RNA transport	Genetic Information Processing	2	342	556	25394	0.995715	1	Eif4g1,Eif4ebp1
path:mmu03015	mRNA surveillance pathway	Genetic Information Processing	1	207	556	25394	0.989963	1	Ppp2r3a
path:mmu03018	RNA degrdn.	Genetic Information Processing	2	142	556	25394	0.820603	1	Eno3,Eno3
path:mmu03020	RNA polymerase	Genetic Information Processing	0	49	556	25394	1	1
path:mmu03022	Basal transcription factors	Genetic Information Processing	0	86	556	25394	1	1
path:mmu03030	DNA replication	Genetic Information Processing	0	50	556	25394	1	1
path:mmu03040	Spliceosome	Genetic Information Processing	1	322	556	25394	0.999234	1	Hspa1l
path:mmu03050	Proteasome	Genetic Information Processing	1	103	556	25394	0.898213	1	Psmb1
path:mmu03060	Protein export	Genetic Information Processing	0	47	556	25394	1	1
path:mmu03320	PPAR signaling pathway	Organismal Systems	2	161	556	25394	0.870447	1	Aqp7,Plin4
path:mmu03410	Base excision repair	Genetic Information Processing	0	54	556	25394	1	1
path:mmu03420	Nucleotide excision repair	Genetic Information Processing	0	72	556	25394	1	1
path:mmu03430	Mismatch repair	Genetic Information Processing	0	36	556	25394	1	1
path:mmu03440	Homologous recombination	Genetic Information Processing	0	52	556	25394	1	1
path:mmu03450	Non-homologous end-joining	Genetic Information Processing	0	19	556	25394	1	1
path:mmu03460	Fanconi anemia pathway	Genetic Information Processing	0	72	556	25394	1	1
path:mmu04010	MAPK signaling pathway	Environmental Information Processing	9	456	556	25394	0.669899	1	Hspa1l,Map3k12,Fgf7,Tek,Cacng7,Grb2,Rac1,Rasgrp3,Mef2c
path:mmu04012	ErbB signaling pathway	Environmental Information Processing	3	164	556	25394	0.699655	1	Grb2,Camk2a,Eif4ebp1
path:mmu04014	Ras signaling pathway	Environmental Information Processing	5	328	556	25394	0.84762	1	Fgf7,Tek,Grb2,Rac1,Rasgrp3
path:mmu04015	Rap1 signaling pathway	Environmental Information Processing	5	337	556	25394	0.863426	1	Fgf7,Tek,Rac1,Rasgrp3,Gnas
path:mmu04020	Calcium signaling pathway	Environmental Information Processing	9	230	556	25394	0.0673811	1	Plcd1,P2rx6,Ptafr,Hrc,Asph,Plcd4,Camk2a,Mylk4,Gnas
path:mmu04022	cGMP-PKG signaling pathway	Environmental Information Processing	4	248	556	25394	0.79476	1	Rgs2,Rgs2,Mylk4,Mef2c
path:mmu04024	cAMP signaling pathway	Environmental Information Processing	6	256	556	25394	0.490647	1	Pde4b,Camk2a,Pde4d,Rac1,Pde4c,Gnas
path:mmu04060	Cytokine-cytokine receptor interaction	Environmental Information Processing	6	156	556	25394	0.128563	1	Mstn,Bmp4,Bmp4,Il33,Il12a,Il1rl2
path:mmu04061	Viral protein interaction with cytokine and cytokine receptor	Environmental Information Processing	0	45	556	25394	1	1
path:mmu04062	Chemokine signaling pathway	Organismal Systems	2	255	556	25394	0.97676	1	Grb2,Rac1
path:mmu04064	NF-kappa B signaling pathway	Environmental Information Processing	1	138	556	25394	0.953273	1	Tlr4
path:mmu04066	HIF-1 signaling pathway	Environmental Information Processing	9	229	556	25394	0.0659524	1	Ldhb,Tlr4,Tek,Eno3,Hk1,Eno3,Camk2a,Aldoa,Eif4ebp1
path:mmu04068	FoxO signaling pathway	Environmental Information Processing	7	236	556	25394	0.26064	1	Slc2a4,Prkag2,Grb2,Sgk1,Slc2a4,Prkag3,Slc2a4
path:mmu04070	Phosphatidylinositol signaling system	Environmental Information Processing	6	174	556	25394	0.183293	1	Plcd1,Ip6k3,Inpp4b,Dgkz,Plcd4,Dgkz
path:mmu04071	Sphingolipid signaling pathway	Environmental Information Processing	3	204	556	25394	0.826874	1	Ppp2r3a,Rac1,Sgms1
path:mmu04072	Phospholipase D signaling pathway	Environmental Information Processing	4	226	556	25394	0.731965	1	Grb2,Dgkz,Dgkz,Gnas
path:mmu04080	Neuroactive ligand-receptor interaction	Environmental Information Processing	4	125	556	25394	0.293236	1	P2rx6,Nmb,Chrnb1,Ptafr
path:mmu04110	Cell cycle	Cellular Processes	3	192	556	25394	0.794576	1	Anapc4,Tfdp1,Cdkn1c
path:mmu04114	Oocyte meiosis	Cellular Processes	3	195	556	25394	0.803091	1	Camk2a,Anapc4,Cpeb1
path:mmu04115	p53 signaling pathway	Cellular Processes	0	113	556	25394	1	1
path:mmu04120	Ubiquitin mediated proteolysis	Genetic Information Processing	4	357	556	25394	0.954808	1	Anapc4,Nedd4l,Nedd4,Nedd4l
path:mmu04122	Sulfur relay system	Genetic Information Processing	0	18	556	25394	1	1
path:mmu04130	SNARE interactions in vesicular transport	Genetic Information Processing	0	70	556	25394	1	1
path:mmu04136	Autophagy - other	Cellular Processes	0	69	556	25394	1	1
path:mmu04137	Mitophagy - animal	Cellular Processes	2	167	556	25394	0.883327	1	Rhot2,Usp15
path:mmu04140	Autophagy - animal	Cellular Processes	1	300	556	25394	0.998746	1	Sh3glb1
path:mmu04141	Protein processing in ER	Genetic Information Processing	6	346	556	25394	0.771647	1	Hspa1l,Casp12,Cryab,Casp12,Cryab,Cryab
path:mmu04142	Lysosome	Cellular Processes	0	206	556	25394	1	1
path:mmu04144	Endocytosis	Cellular Processes	8	492	556	25394	0.846966	1	Hspa1l,Mvb12b,Sh3kbp1,Sh3kbp1,Nedd4l,Sh3glb1,Nedd4,Nedd4l
path:mmu04145	Phagosome	Cellular Processes	5	213	556	25394	0.50052	1	Comp,Tuba8,Atp6v0e2,Tlr4,Rac1
path:mmu04146	Peroxisome	Cellular Processes	0	191	556	25394	1	1
path:mmu04150	mTOR signaling pathway	Environmental Information Processing	3	283	556	25394	0.948929	1	Grb2,Sgk1,Eif4ebp1
path:mmu04151	PI3K-Akt signaling pathway	Environmental Information Processing	12	522	556	25394	0.472891	1	Comp,Pkn3,Tlr4,Fgf7,Lamb2,Ppp2r3a,Tek,Col6a6,Grb2,Sgk1,Rac1,Eif4ebp1
path:mmu04152	AMPK signaling pathway	Environmental Information Processing	9	245	556	25394	0.0911383	1	Slc2a4,Fbp2,Ppp2r3a,Prkag2,Eef2k,Slc2a4,Prkag3,Slc2a4,Eif4ebp1
path:mmu04210	Apoptosis	Cellular Processes	5	234	556	25394	0.583899	1	Casp12,Tuba8,Dab2ip,Dab2ip,Casp12
path:mmu04211	Longevity regulating pathway	Organismal Systems	3	190	556	25394	0.78873	1	Prkag2,Prkag3,Eif4ebp1
path:mmu04213	Longevity regulating pathway - multiple species	Organismal Systems	6	115	556	25394	0.0409912	1	Hspa1l,Cryab,Prkag2,Prkag3,Cryab,Cryab
path:mmu04215	Apoptosis - multiple species	Cellular Processes	0	61	556	25394	1	1
path:mmu04216	Ferroptosis	Cellular Processes	1	127	556	25394	0.940312	1	Prnp
path:mmu04217	Necroptosis	Cellular Processes	4	222	556	25394	0.719127	1	Pygm,Tlr4,Camk2a,Il33
path:mmu04218	Cellular senescence	Cellular Processes	1	288	556	25394	0.998359	1	Eif4ebp1
path:mmu04260	Cardiac muscle contraction	Organismal Systems	6	128	556	25394	0.0627251	1	Cox8b,Hrc,Cacng7,Asph,Tpm2,Cyc1
path:mmu04261	Adrenergic signaling in cardiomyocytes	Organismal Systems	6	243	556	25394	0.44095	1	Ppp2r3a,Cacng7,Camk2a,Tpm2,Scn1b,Gnas
path:mmu04270	Vascular smooth muscle contraction	Organismal Systems	10	191	556	25394	0.00968775	0.397198	Myl6b,Acta2,Ramp2,Arhgef1,Ramp2,Mylk4,Ppp1r12b,Myh14,Acta2,Gnas
path:mmu04310	Wnt signaling pathway	Environmental Information Processing	3	230	556	25394	0.882211	1	Camk2a,Prickle3,Rac1
path:mmu04330	Notch signaling pathway	Environmental Information Processing	2	88	556	25394	0.57713	1	Notch4,Mfng
path:mmu04340	Hedgehog signaling pathway	Environmental Information Processing	3	80	556	25394	0.255592	1	Evc,Csnk1g2,Megf8
path:mmu04350	TGF-beta signaling pathway	Environmental Information Processing	5	125	556	25394	0.140013	1	Fmod,Bmp4,Bmp4,Ltbp1,Tfdp1
path:mmu04360	Axon guidance	Organismal Systems	6	271	556	25394	0.546068	1	Myl12a,Limk2,Ablim1,Camk2a,Rac1,Cfl2
path:mmu04370	VEGF signaling pathway	Environmental Information Processing	1	105	556	25394	0.90264	1	Rac1
path:mmu04371	Apelin signaling pathway	Environmental Information Processing	6	209	556	25394	0.30897	1	Acta2,Prkag2,Mylk4,Prkag3,Mef2c,Acta2
path:mmu04380	Osteoclast differentiation	Organismal Systems	2	187	556	25394	0.918178	1	Grb2,Rac1
path:mmu04390	Hippo signaling pathway	Environmental Information Processing	3	228	556	25394	0.87859	1	Bmp4,Bmp4,Ctnna3
path:mmu04392	Hippo signaling pathway - multiple species	Environmental Information Processing	0	40	556	25394	1	1
path:mmu04510	Focal adhesion	Cellular Processes	9	361	556	25394	0.393789	1	Comp,Myl12a,Mylpf,Lamb2,Col6a6,Grb2,Mylk4,Ppp1r12b,Rac1
path:mmu04512	ECM-receptor interaction	Environmental Information Processing	3	113	556	25394	0.451147	1	Comp,Lamb2,Col6a6
path:mmu04514	Cell adhesion molecules	Environmental Information Processing	1	132	556	25394	0.946597	1	Cd28
path:mmu04520	Adherens junction	Cellular Processes	2	155	556	25394	0.856272	1	Ctnna3,Rac1
path:mmu04530	Tight junction	Cellular Processes	12	301	556	25394	0.034361	1	Myl12a,Myl6b,Tuba8,Prkag2,Synpo,Rac1,Prkag3,Nedd4l,Arhgef2,Myh14,Nedd4,Nedd4l
path:mmu04540	Gap junction	Cellular Processes	3	115	556	25394	0.46253	1	Tuba8,Grb2,Gnas
path:mmu04550	Signaling pathways regulating pluripotency of stem cells	Cellular Processes	3	199	556	25394	0.813981	1	Bmp4,Bmp4,Grb2
path:mmu04610	Complement and coagulation	Organismal Systems	0	158	556	25394	1	1
path:mmu04611	Platelet activation	Organismal Systems	5	204	556	25394	0.462866	1	Myl12a,Col3a1,Arhgef1,Mylk4,Gnas
path:mmu04612	Antigen processing and presentation	Organismal Systems	1	95	556	25394	0.878407	1	Hspa1l
path:mmu04614	Renin-angiotensin system	Organismal Systems	0	28	556	25394	1	1
path:mmu04620	Toll-like receptor signaling pathway	Organismal Systems	3	143	556	25394	0.608864	1	Tlr4,Rac1,Il12a
path:mmu04621	NOD-like receptor signaling pathway	Organismal Systems	8	262	556	25394	0.21788	1	Casp12,Tlr4,Txnip,Casp12,Txnip,Nlrx1,Txnip,Nlrx1
path:mmu04622	RIG-I-like receptor signaling pathway	Organismal Systems	3	106	556	25394	0.410588	1	Nlrx1,Il12a,Nlrx1
path:mmu04623	Cytosolic DNA-sensing pathway	Organismal Systems	1	79	556	25394	0.826511	1	Il33
path:mmu04625	C-type lectin receptor signaling pathway	Organismal Systems	2	164	556	25394	0.877042	1	Lsp1,Il12a
path:mmu04630	JAK-STAT signaling pathway	Environmental Information Processing	3	191	556	25394	0.79167	1	Grb2,Fhl1,Il12a
path:mmu04640	Hematopoietic cell lineage	Organismal Systems	0	82	556	25394	1	1
path:mmu04650	Natural killer cell mediated cytotoxicity	Organismal Systems	2	135	556	25394	0.798268	1	Grb2,Rac1
path:mmu04657	IL-17 signaling pathway	Organismal Systems	1	109	556	25394	0.910924	1	Mmp9
path:mmu04658	Th1 and Th2 cell differentiation	Organismal Systems	1	113	556	25394	0.918505	1	Il12a
path:mmu04659	Th17 cell differentiation	Organismal Systems	1	149	556	25394	0.963423	1	Rorc
path:mmu04660	T cell receptor signaling pathway	Organismal Systems	2	163	556	25394	0.874879	1	Cd28,Grb2
path:mmu04662	B cell receptor signaling pathway	Organismal Systems	3	126	556	25394	0.523132	1	Grb2,Rac1,Rasgrp3
path:mmu04664	Fc epsilon RI signaling pathway	Organismal Systems	2	102	556	25394	0.657324	1	Grb2,Rac1
path:mmu04666	Fc gamma R-mediated phagocytosis	Organismal Systems	4	165	556	25394	0.489322	1	Limk2,Myo10,Rac1,Cfl2
path:mmu04668	TNF signaling pathway	Environmental Information Processing	3	171	556	25394	0.726113	1	Mmp9,Dab2ip,Dab2ip
path:mmu04670	Leukocyte transendothelial migration	Organismal Systems	5	172	556	25394	0.324855	1	Mmp9,Myl12a,Mylpf,Ctnna3,Rac1
path:mmu04672	Intestinal immune network for IgA production	Organismal Systems	1	29	556	25394	0.473953	1	Cd28
path:mmu04710	Circadian rhythm	Organismal Systems	3	62	556	25394	0.154423	1	Prkag2,Prkag3,Rorc
path:mmu04713	Circadian entrainment	Organismal Systems	2	114	556	25394	0.715974	1	Camk2a,Gnas
path:mmu04714	Thermogenesis	Organismal Systems	11	456	556	25394	0.414896	1	Cox8b,Ndufa4l2,Prkag2,Smarce1,Grb2,Ndufa13,Ndufs2,Ndufc1,Prkag3,Cyc1,Gnas
path:mmu04720	Long-term potentiation	Organismal Systems	1	105	556	25394	0.90264	1	Camk2a
path:mmu04721	Synaptic vesicle cycle	Organismal Systems	1	92	556	25394	0.870025	1	Atp6v0e2
path:mmu04722	Neurotrophin signaling pathway	Organismal Systems	4	235	556	25394	0.759232	1	Grb2,Arhgdib,Camk2a,Rac1
path:mmu04723	Retrograde endocannabinoid signaling	Organismal Systems	4	200	556	25394	0.640509	1	Ndufa4l2,Ndufa13,Ndufs2,Ndufc1
path:mmu04724	Glutamatergic synapse	Organismal Systems	1	131	556	25394	0.945395	1	Gnas
path:mmu04725	Cholinergic synapse	Organismal Systems	1	146	556	25394	0.960896	1	Camk2a
path:mmu04726	Serotonergic synapse	Organismal Systems	1	139	556	25394	0.954302	1	Gnas
path:mmu04727	GABAergic synapse	Organismal Systems	0	100	556	25394	1	1
path:mmu04728	Dopaminergic synapse	Organismal Systems	3	200	556	25394	0.816623	1	Ppp2r3a,Camk2a,Gnas
path:mmu04730	Long-term depression	Organismal Systems	1	79	556	25394	0.826511	1	Gnas
path:mmu04740	Olfactory transduction	Organismal Systems	3	57	556	25394	0.12901	1	Rgs2,Camk2a,Rgs2
path:mmu04742	Taste transduction	Organismal Systems	0	28	556	25394	1	1
path:mmu04744	Phototransduction	Organismal Systems	0	12	556	25394	1	1
path:mmu04750	Inflammatory mediator regulation of TRP channels	Organismal Systems	2	170	556	25394	0.889313	1	Camk2a,Gnas
path:mmu04810	Regulation of actin cytoskeleton	Cellular Processes	11	359	556	25394	0.166734	1	Myl12a,Mylpf,Arhgef6,Fgf7,Limk2,Arhgef1,Mylk4,Ppp1r12b,Rac1,Myh14,Cfl2
path:mmu04910	Insulin signaling pathway	Organismal Systems	10	274	556	25394	0.0804692	1	Slc2a4,Fbp2,Pygm,Prkag2,Hk1,Grb2,Slc2a4,Prkag3,Slc2a4,Eif4ebp1
path:mmu04911	Insulin secretion	Organismal Systems	4	101	556	25394	0.180828	1	Camk2a,Kcnj11,Kcnj11,Gnas
path:mmu04912	GnRH signaling pathway	Organismal Systems	3	142	556	25394	0.604114	1	Grb2,Camk2a,Gnas
path:mmu04913	Ovarian steroidogenesis	Organismal Systems	1	58	556	25394	0.723481	1	Gnas
path:mmu04914	Progesterone-mediated oocyte maturation	Organismal Systems	2	152	556	25394	0.848666	1	Anapc4,Cpeb1
path:mmu04915	Estrogen signaling pathway	Organismal Systems	5	171	556	25394	0.320551	1	Hspa1l,Mmp9,Grb2,Fkbp5,Gnas
path:mmu04916	Melanogenesis	Organismal Systems	2	129	556	25394	0.777199	1	Camk2a,Gnas
path:mmu04917	Prolactin signaling pathway	Organismal Systems	1	123	556	25394	0.934757	1	Grb2
path:mmu04918	Thyroid hormone synth.	Organismal Systems	1	84	556	25394	0.844745	1	Gnas
path:mmu04919	Thyroid hormone signaling pathway	Organismal Systems	6	232	556	25394	0.398202	1	Plcd1,Notch4,Bmp4,Med12,Bmp4,Plcd4
path:mmu04920	Adipocytokine signaling pathway	Organismal Systems	5	132	556	25394	0.164146	1	Slc2a4,Prkag2,Slc2a4,Prkag3,Slc2a4
path:mmu04921	Oxytocin signaling pathway	Organismal Systems	12	221	556	25394	0.00363815	0.178997	Myl6b,Rgs2,Prkag2,Cacng7,Eef2k,Camk2a,Rgs2,Mylk4,Ppp1r12b,Prkag3,Mef2c,Gnas
path:mmu04922	Glucagon signaling pathway	Organismal Systems	11	191	556	25394	0.00337895	0.178997	Pgam2,Fbp2,Ldhb,Pygm,Prkag2,Camk2a,Prkag3,Pkm,Pkm,Pkm,Gnas
path:mmu04923	Regulation of lipolysis in adipocytes	Organismal Systems	2	82	556	25394	0.538791	1	Aqp7,Gnas
path:mmu04924	Renin secretion	Organismal Systems	2	77	556	25394	0.505057	1	Aqp1,Gnas
path:mmu04925	Aldosterone synth. and secretion	Organismal Systems	2	136	556	25394	0.801603	1	Camk2a,Gnas
path:mmu04926	Relaxin signaling pathway	Organismal Systems	6	207	556	25394	0.30134	1	Mmp9,Acta2,Col3a1,Grb2,Acta2,Gnas
path:mmu04927	Cortisol synth. and secretion	Organismal Systems	1	84	556	25394	0.844745	1	Gnas
path:mmu04928	Parathyroid hormone synth., secretion and action	Organismal Systems	6	154	556	25394	0.123037	1	Pde4b,Arhgef1,Pde4d,Mef2c,Pde4c,Gnas
path:mmu04960	Aldosterone-regulated sodium reabsorption	Organismal Systems	3	60	556	25394	0.144074	1	Sgk1,Nedd4l,Nedd4l
path:mmu04961	Endocrine and other factor-regulated calcium reabsorption	Organismal Systems	1	80	556	25394	0.830321	1	Gnas
path:mmu04962	Vasopressin-regulated water reabsorption	Organismal Systems	2	70	556	25394	0.455227	1	Arhgdib,Gnas
path:mmu04964	Proximal tubule bicarbonate reclamation	Organismal Systems	1	35	556	25394	0.539463	1	Aqp1
path:mmu04966	Collecting duct acid secretion	Organismal Systems	1	26	556	25394	0.43779	1	Atp6v0e2
path:mmu04970	Salivary secretion	Organismal Systems	2	84	556	25394	0.551834	1	Cst3,Gnas
path:mmu04971	Gastric acid secretion	Organismal Systems	3	95	556	25394	0.345231	1	Camk2a,Mylk4,Gnas
path:mmu04972	Pancreatic secretion	Organismal Systems	2	97	556	25394	0.630169	1	Rac1,Gnas
path:mmu04973	Carbohydrate digestion and absorption	Organismal Systems	1	63	556	25394	0.752521	1	Hk1
path:mmu04974	Protein digestion and absorption	Organismal Systems	5	84	556	25394	0.0372341	1	Col5a2,Col11a2,Col3a1,Col11a1,Col6a6
path:mmu04975	Fat digestion and absorption	Organismal Systems	0	51	556	25394	1	1
path:mmu04976	Bile secretion	Organismal Systems	2	131	556	25394	0.784428	1	Aqp1,Gnas
path:mmu04977	Vitamin digestion and absorption	Organismal Systems	0	29	556	25394	1	1
path:mmu04978	Mineral absorption	Organismal Systems	0	72	556	25394	1	1
path:mmu04979	Cholesterol	Organismal Systems	0	100	556	25394	1	1

## Sheet: DTDEG_expinLiv
KEGG Pathway ID	Pathway Name	Class	In pathway and DTDEGs	In pathway	DTDEGs	total genes	P value	Q value	Gene Name
path:mmu00010	Glycolysis / Gluconeogenesis	Metabolism	14	120	1874	25394	0.0589616	0.193394	Adh4,Aldoc,Pfkl,Pck1,Aldob,Galm,Aldh1b1,Aldh7a1,Fbp1,Aldoc,Pklr,Pck1,Pck1,Aldh7a1
path:mmu00020	Citrate cycle (TCA cycle)	Metabolism	5	69	1874	25394	0.582981	1	Pck1,Pcx,Pck1,Pck1,Suclg2
path:mmu00030	Pentose phosphate pathway	Metabolism	9	56	1874	25394	0.0206336	0.0818687	Aldoc,Pfkl,Aldob,Glyctk,Dera,Fbp1,Aldoc,Glyctk,Glyctk
path:mmu00040	Pentose and glucuronate interconv.	Metabolism	7	45	1874	25394	0.0453655	0.154999	Ugt2a3,Ugt2b5,Ugt1a6a,Ugt1a7c,Ugt1a6a,Ugdh,Ugt2b36
path:mmu00051	Fructose and mannose	Metabolism	9	75	1874	25394	0.100092	0.289679	Aldoc,Pfkl,Pmm2,Aldob,Fbp1,Aldoc,Pmm2,Pmm2,Pfkfb2
path:mmu00052	Galactose	Metabolism	2	41	1874	25394	0.816135	1	Pfkl,Galm
path:mmu00053	Ascorbate and aldarate	Metabolism	10	44	1874	25394	0.00113812	0.00756694	Ugt2a3,Aldh1b1,Aldh7a1,Ugt2b5,Ugt1a6a,Ugt1a7c,Ugt1a6a,Ugdh,Ugt2b36,Aldh7a1
path:mmu00061	Fatty acid biosynth.	Metabolism	1	43	1874	25394	0.963091	1	Acaca
path:mmu00062	Fatty acid elongation	Metabolism	10	50	1874	25394	0.00314623	0.0168255	Acot4,Acot3,Elovl2,Hsd17b12,Hacd3,Acaa2,Them4,Elovl6,Acot3,Elovl6
path:mmu00071	Fatty acid degrdn.	Metabolism	16	111	1874	25394	0.00743154	0.0351569	Gcdh,Adh4,Cpt1a,Acaa2,Aldh1b1,Aldh7a1,Acox1,Cyp4a32,Cyp4a12a,Cyp4a12b,Gcdh,Gcdh,Acat3,Eci2,Aldh7a1,Eci2
path:mmu00072	Synthesis and degrdn. of ketone bodies	Metabolism	1	16	1874	25394	0.706819	1	Acat3
path:mmu00100	Steroid biosynth.	Metabolism	7	26	1874	25394	0.0022223	0.0127136	Cyp51,Sqle,Nsdhl,Dhcr24,Lipa,Sc5d,Sc5d
path:mmu00120	Primary bile acid biosynth.	Metabolism	15	34	1874	25394	4.79686e-09	1.31114e-07	Acox2,Scp2,Slc27a5,Cyp7b1,Akr1d1,Baat,Cyp8b1,Acnat1,Scp2,Acnat1,Acnat2,Slc27a5,Scp2,Slc27a5,Acox2
path:mmu00130	Ubiquinone and other terpenoid-quinone biosynth.	Metabolism	3	18	1874	25394	0.143115	0.385292	Hpd,Hpd,Hpd
path:mmu00140	Steroid hormone biosynth.	Metabolism	21	97	1874	25394	6.47662e-06	7.24204e-05	Cyp2c29,Cyp2d26,Cyp2e1,Hsd17b12,Ugt2a3,Cyp7b1,Akr1d1,Ugt2b5,Cyp2b10,Cyp2d10,Hsd3b3,Ugt1a6a,Ugt1a7c,Ugt1a6a,Ugt2b36,Cyp2e1,Cyp2e1,Cyp2e1,Cyp2d26,Cyp2d10,Cyp2d10
path:mmu00190	Oxidative phosphorylation	Metabolism	3	235	1874	25394	0.999997	1	Tcirg1,Atp6v0a2,Lhpp
path:mmu00220	Arg biosynth.	Metabolism	13	43	1874	25394	8.26649e-06	8.84155e-05	Arg1,Glud1,Gpt,Cps1,Gls2,Otc,Ass1,Otc,Ass1,Gls2,Arg1,Gpt,Gpt
path:mmu00230	Purine	Metabolism	25	207	1874	25394	0.0103304	0.0453798	Gmpr2,Enpp3,Xdh,Nme3,Urah,Pde3b,Enpp1,Ampd2,Pde4d,Gda,Ak4,Enpp1,Urah,Ak4,Ak4,Pklr,Pde4c,Entpd5,Entpd8,Enpp1,Urah,Urah,Urah,Adk,Papss2
path:mmu00232	Caffeine	Metabolism	1	11	1874	25394	0.569777	1	Xdh
path:mmu00240	Pyrimidine	Metabolism	22	98	1874	25394	2.08102e-06	2.84407e-05	Enpp3,Dpys,Nme3,Cmpk1,Cda,Dpyd,Enpp1,Upb1,Dut,Upp2,Upp2,Enpp1,Entpd5,Dpys,Entpd8,Dpyd,Cmpk1,Enpp1,Upb1,Tk2,Tk2,Upp2
path:mmu00250	Ala, asp and glu	Metabolism	17	63	1874	25394	2.03982e-06	2.84407e-05	Glud1,Gpt,Cps1,Agxt,Aldh5a1,Gls2,Abat,Ass1,Agxt2,Agxt2,Abat,Ass1,Aldh4a1,Gls2,Gpt,Gpt,Nit2
path:mmu00260	Gly, ser and thr	Metabolism	32	77	1874	25394	8.09054e-17	4.97568e-15	Pipox,Gldc,Maoa,Agxt,Glyctk,Maob,Sdsl,Aldh7a1,Chdh,Cbs,Alas1,Cbs,Bhmt,Sardh,Agxt2,Agxt2,Alas1,Glyctk,Bhmt,Srr,Alas1,Alas1,Srr,Sardh,Gnmt,Cbs,Glyctk,Aldh7a1,Alas1,Alas1,Alas1,Cbs
path:mmu00270	Cys and met	Metabolism	21	105	1874	25394	2.34197e-05	0.000221586	Adi1,Cdo1,Mat1a,Sdsl,Cbs,Cbs,Bhmt,Agxt2,Agxt2,Bhmt,Gss,Cbs,Bcat2,Mat1a,Mat1a,Mpst,Cdo1,Cdo1,Cdo1,Cdo1,Cbs
path:mmu00280	Val, leu and isoleu degrdn.	Metabolism	18	111	1874	25394	0.00125597	0.00785404	Dbt,Aox1,Mccc1,Aacs,Bckdhb,Pcca,Acaa2,Aldh1b1,Abat,Aldh7a1,Agxt2,Agxt2,Abat,Aox1,Acat3,Aldh7a1,Mccc1,Bcat2
path:mmu00290	Val, leu and isoleu biosynth.	Metabolism	2	8	1874	25394	0.113211	0.320112	Sdsl,Bcat2
path:mmu00310	Lysine degrdn.	Metabolism	12	140	1874	25394	0.33813	0.792191	Gcdh,Pipox,Hykk,Aldh1b1,Bbox1,Colgalt1,Aldh7a1,Dhtkd1,Gcdh,Gcdh,Acat3,Aldh7a1
path:mmu00330	Arg and proline	Metabolism	10	80	1874	25394	0.0693956	0.221705	L3hypdh,Arg1,Maoa,Agmat,Maob,Aldh1b1,Aldh7a1,Aldh4a1,Aldh7a1,Arg1
path:mmu00340	His	Metabolism	10	38	1874	25394	0.000325399	0.0025015	Ftcd,Amdhd1,Maoa,Maob,Aldh1b1,Uroc1,Aldh7a1,Ftcd,Uroc1,Aldh7a1
path:mmu00350	Tyr	Metabolism	13	39	1874	25394	2.42634e-06	2.9844e-05	Aox1,Adh4,Maoa,Hpd,Maob,Hpd,Hpd,Hgd,Aox1,Hgd,Hgd,Ddc,Gstz1
path:mmu00360	Phe	Metabolism	7	25	1874	25394	0.00173316	0.0101514	Pah,Maoa,Hpd,Maob,Hpd,Hpd,Ddc
path:mmu00380	Trp	Metabolism	20	81	1874	25394	1.23009e-06	1.89126e-05	Haao,Aox1,Inmt,Gcdh,Maoa,Cat,Acmsd,Maob,Aldh8a1,Aldh1b1,Aldh7a1,Dhtkd1,Gcdh,Gcdh,Aox1,Acat3,Aldh7a1,Ddc,Haao,Haao
path:mmu00400	Phe, tyrosine and tryptophan biosynth.	Metabolism	1	7	1874	25394	0.415325	0.883617	Pah
path:mmu00410	beta-Ala	Metabolism	12	60	1874	25394	0.00126768	0.00785404	Dpys,Dpyd,Upb1,Aldh1b1,Abat,Aldh7a1,Acox1,Dpys,Abat,Dpyd,Upb1,Aldh7a1
path:mmu00430	Taurine and hypotaurine	Metabolism	10	17	1874	25394	5.62238e-08	1.25737e-06	Cdo1,Baat,Ggt6,Acnat1,Acnat1,Acnat2,Cdo1,Cdo1,Cdo1,Cdo1
path:mmu00440	Phosphonate and phosphinate	Metabolism	5	18	1874	25394	0.00827483	0.0375097	Chpt1,Pcyt2,Pcyt2,Chpt1,Chpt1
path:mmu00450	Selenocompound	Metabolism	8	35	1874	25394	0.00336946	0.0176359	Inmt,Scly,Sephs1,Sepsecs,Sephs1,Scly,Scly,Papss2
path:mmu00471	D-Glutamine and D-glu	Metabolism	3	12	1874	25394	0.0533732	0.17743	Glud1,Gls2,Gls2
path:mmu00472	D-Arg and D-ornithine	Metabolism	0	0	1874	25394	1	1
path:mmu00480	Glutathione	Metabolism	28	111	1874	25394	5.89722e-09	1.45072e-07	Gstt1,Gstt3,Chac2,Oplah,Gsta3,Gstk1,Nat8f5,Gsr,Gstt2,Nat8f2,Prdx6,Prdx6,Ggt6,Chac2,Gsta3,Gsta3,Gsta2,Prdx6,Gstt1,Gss,Prdx6,Gstp3,Gsta3,Prdx6,Gstk1,Gstt2,Gstt2,Gstt2
path:mmu00500	Starch and sucrose	Metabolism	6	65	1874	25394	0.346894	0.803854	Enpp3,Gys2,Enpp1,Pygl,Enpp1,Enpp1
path:mmu00510	N-Glycan biosynth.	Metabolism	7	78	1874	25394	0.352912	0.803854	Man1a,St6gal1,Alg14,Alg5,St6gal1,Alg9,Man1a
path:mmu00511	Other glycan degrdn.	Metabolism	2	30	1874	25394	0.660211	1	Manba,Man2c1
path:mmu00512	Mucin type O-glycan biosynth.	Metabolism	0	22	1874	25394	1	1
path:mmu00513	Various types of N-glycan biosynth.	Metabolism	4	61	1874	25394	0.667998	1	Man1a,Alg14,Alg9,Man1a
path:mmu00514	Other types of O-glycan biosynth.	Metabolism	3	50	1874	25394	0.724104	1	St6gal1,Colgalt1,St6gal1
path:mmu00515	Mannose type O-glycan biosynth.	Metabolism	1	28	1874	25394	0.88325	1	Fktn
path:mmu00520	Amino sugar and nucleotide sugar	Metabolism	9	90	1874	25394	0.218667	0.547625	Pmm2,Cmah,Pgm3,Gne,Pmm2,Ugdh,Pmm2,Gne,Gnpnat1
path:mmu00524	Neomycin, kanamycin and gentamicin biosynth.	Metabolism	0	5	1874	25394	1	1
path:mmu00531	Glycosaminoglycan degrdn.	Metabolism	2	24	1874	25394	0.537534	1	Sgsh,Hyal2
path:mmu00532	Glycosaminoglycan biosynth. - chondroitin sulfate / dermatan sulfate	Metabolism	2	21	1874	25394	0.465671	0.931341	Dse,Chst13
path:mmu00533	Glycosaminoglycan biosynth. - keratan sulfate	Metabolism	0	18	1874	25394	1	1
path:mmu00534	Glycosaminoglycan biosynth. - heparan sulfate / heparin	Metabolism	1	28	1874	25394	0.88325	1	Hs6st1
path:mmu00561	Glycerolipid	Metabolism	18	109	1874	25394	0.00101249	0.00691869	Gk,Agpat2,Glyctk,Aldh1b1,Plpp2,Aldh7a1,Lclat1,Glyctk,Gk,Agpat2,Gk,Lclat1,Gk,Glyctk,Gpat4,Aldh7a1,Gpat4,Lpin1
path:mmu00562	Inositol phosphate	Metabolism	10	127	1874	25394	0.463451	0.931341	Inpp1,Pi4ka,Inpp5f,Ipmk,Plcg1,Synj1,Ipmk,Synj1,Inpp4a,Pi4ka
path:mmu00563	Glycosylphosphatidylinositol (GPI)-anchor biosynth.	Metabolism	1	40	1874	25394	0.953529	1	Pigf
path:mmu00564	Glycerophospholipid	Metabolism	28	179	1874	25394	0.000126905	0.00104062	Pla1a,Pla2g12b,Chpt1,Pcyt2,Agpat2,Gpcpd1,Lcat,Plpp2,Lclat1,Etnppl,Pcyt2,Lpgat1,Lpgat1,Pld3,Chpt1,Etnk2,Lpgat1,Agpat2,Etnk2,Chpt1,Etnk2,Lclat1,Pnpla7,Etnppl,Gpat4,Etnppl,Gpat4,Lpin1
path:mmu00565	Ether lipid	Metabolism	8	61	1874	25394	0.0785553	0.241558	Pla2g12b,Chpt1,Plpp2,Pafah2,Pld3,Chpt1,Chpt1,Enpp2
path:mmu00590	Arachidonic acid	Metabolism	15	72	1874	25394	0.0002065	0.00163868	Cyp2c29,Pla2g12b,Lta4h,Cyp2e1,Cyp2j5,Cyp2j9,Ephx2,Cyp2b10,Cyp4a32,Cyp4a12a,Cyp4a12b,Cyp2e1,Cyp2e1,Cyp2e1,Ephx2
path:mmu00591	Linoleic acid	Metabolism	8	42	1874	25394	0.0106848	0.0461134	Cyp2c29,Pla2g12b,Cyp2e1,Cyp2j5,Cyp2j9,Cyp2e1,Cyp2e1,Cyp2e1
path:mmu00592	alpha-Linolenic acid	Metabolism	2	28	1874	25394	0.622486	1	Pla2g12b,Acox1
path:mmu00600	Sphingolipid	Metabolism	5	67	1874	25394	0.556354	1	Smpd2,Cers6,Plpp2,Sphk2,Smpd3
path:mmu00601	Glycosphingolipid biosynth. - lacto and neolacto series	Metabolism	0	26	1874	25394	1	1
path:mmu00603	Glycosphingolipid biosynth. - globo and isoglobo series	Metabolism	0	11	1874	25394	1	1
path:mmu00604	Glycosphingolipid biosynth. - ganglio series	Metabolism	2	26	1874	25394	0.581598	1	St3gal5,St3gal5
path:mmu00620	Pyruvate	Metabolism	13	84	1874	25394	0.00838631	0.0375097	Acaca,Acot12,Pck1,Aldh1b1,Aldh7a1,Pcx,Ldhd,Pklr,Pck1,Pck1,Acat3,Ldhd,Aldh7a1
path:mmu00630	Glyoxylate and dicarboxylate	Metabolism	8	56	1874	25394	0.0520865	0.175525	Gldc,Agxt,Cat,Glyctk,Pcca,Glyctk,Acat3,Glyctk
path:mmu00640	Propanoate	Metabolism	9	73	1874	25394	0.0879166	0.26375	Dbt,Acaca,Bckdhb,Pcca,Abat,Acox1,Abat,Acat3,Suclg2
path:mmu00650	Butanoate	Metabolism	12	40	1874	25394	2.00417e-05	0.000205427	L2hgdh,Aacs,Aldh5a1,Acsm1,Acsm3,Abat,Acsm5,Acsm3,Abat,Acat3,Acsm5,Acsm5
path:mmu00670	One carbon pool by folate	Metabolism	5	31	1874	25394	0.0745084	0.232014	Ftcd,Aldh1l1,Mthfd1l,Aldh1l1,Ftcd
path:mmu00730	Thiamine	Metabolism	3	16	1874	25394	0.109321	0.312708	Ak4,Ak4,Ak4
path:mmu00740	Riboflavin	Metabolism	6	16	1874	25394	0.000672171	0.00501073	Enpp3,Blvrb,Enpp1,Acp5,Enpp1,Enpp1
path:mmu00750	Vitamin B6	Metabolism	2	9	1874	25394	0.138685	0.379072	Aox1,Aox1
path:mmu00760	Nicotinate and nicotinamide	Metabolism	12	70	1874	25394	0.00487571	0.024478	Aox1,Enpp3,Naprt,Qprt,Nnmt,Enpp1,Enpp1,Sirt3,Nnmt,Enpp1,Aox1,Sirt5
path:mmu00770	Pantothenate and CoA biosynth.	Metabolism	14	48	1874	25394	5.96828e-06	6.99141e-05	Enpp3,Dpys,Pank1,Dpyd,Enpp1,Upb1,Aldh1b1,Enpp1,Dpys,Pank1,Dpyd,Enpp1,Upb1,Bcat2
path:mmu00780	Biotin	Metabolism	2	7	1874	25394	0.0891457	0.264215	Btd,Btd
path:mmu00785	Lipoic acid	Metabolism	1	7	1874	25394	0.415325	0.883617	Acsm1
path:mmu00790	Folate biosynth.	Metabolism	14	38	1874	25394	2.41329e-07	4.56669e-06	Mocs2,Qdpr,Pah,Pcbd1,Pts,Mocos,Ggh,Qdpr,Fpgs,Mocs2,Mocs2,Pts,Pts,Mocos
path:mmu00830	Retinol	Metabolism	23	100	1874	25394	7.81728e-07	1.37361e-05	Aox1,Cyp2c29,Cyp2a5,Adh4,Dhrs4,Ugt2a3,Rdh9,Ugt2b5,Cyp2b10,Cyp4a32,Cyp4a12a,Cyp4a12b,Dhrs3,Ugt1a6a,Ugt1a7c,Ugt1a6a,Dhrs3,Dhrs3,Dhrs3,Ugt2b36,Aox1,Dhrs4,Dhrs4
path:mmu00860	Porphyrin and chlorophyll	Metabolism	17	81	1874	25394	7.25519e-05	0.00061544	Ugt2a3,Blvrb,Ugt2b5,Alas1,Alas1,Ugt1a6a,Ugt1a7c,Ugt1a6a,Alas1,Alas1,Ears2,Ugt2b36,Alas1,Alas1,Alas1,Fech,Fech
path:mmu00900	Terpenoid backbone biosynth.	Metabolism	3	32	1874	25394	0.423849	0.883617	Zmpste24,Acat3,Idi1
path:mmu00910	Nitrogen	Metabolism	4	18	1874	25394	0.039271	0.140009	Glud1,Cps1,Car5a,Car8
path:mmu00920	Sulfur	Metabolism	2	21	1874	25394	0.465671	0.931341	Mpst,Papss2
path:mmu00970	Aminoacyl-tRNA biosynth.	Genetic Information Processing	3	95	1874	25394	0.974822	1	Sepsecs,Ears2,Lars2
path:mmu00980	Metab. of xenobiotics by CYP	Metabolism	30	100	1874	25394	1.5897e-11	5.58667e-10	Gstt1,Gstt3,Adh4,Cyp2e1,Gsta3,Ugt2a3,Gstk1,Ephx1,Gstt2,Ugt2b5,Ugt1a6a,Ugt1a7c,Gsta3,Ugt1a6a,Gsta3,Gsta2,Gstt1,Ugt2b36,Sult2a8,Gstp3,Gsta3,Gstk1,Cyp2e1,Sult2a7,Cyp2e1,Sult2a8,Cyp2e1,Gstt2,Gstt2,Gstt2
path:mmu00982	Drug metab. - CYP	Metabolism	37	100	1874	25394	3.21561e-17	3.9552e-15	Aox1,Gstt1,Gstt3,Adh4,Maoa,Cyp2e1,Gsta3,Fmo5,Ugt2a3,Gstk1,Gstt2,Maob,Fmo2,Ugt2b5,Fmo5,Fmo5,Fmo2,Ugt1a6a,Ugt1a7c,Gsta3,Ugt1a6a,Gsta3,Gsta2,Gstt1,Fmo5,Fmo2,Ugt2b36,Aox1,Gstp3,Gsta3,Gstk1,Cyp2e1,Cyp2e1,Cyp2e1,Gstt2,Gstt2,Gstt2
path:mmu00983	Drug metab. - other enzymes	Metabolism	45	148	1874	25394	8.07966e-17	4.97568e-15	Gstt1,Gstt3,Dpys,Xdh,Nme3,Cyp2e1,Gsta3,Cmpk1,Cda,Ugt2a3,Ces1d,Ces1e,Gstt2,Dpyd,Upb1,Ces2g,Dut,Upp2,Ugt2b5,Upp2,Dpys,Ugt1a6a,Ugt1a7c,Gsta3,Ugt1a6a,Gsta3,Gsta2,Dpyd,Ces1d,Cmpk1,Upb1,Gstt1,Ugt2b36,Ces1e,Gstp3,Gsta3,Cyp2e1,Cyp2e1,Cyp2e1,Tk2,Tk2,Gstt2,Gstt2,Gstt2,Upp2
path:mmu01040	Biosynth. of unsaturated fatty acids	Metabolism	16	54	1874	25394	1.03334e-06	1.69468e-05	Acot4,Acot3,Elovl2,Hsd17b12,Scp2,Hacd3,Baat,Elovl6,Acox1,Acnat1,Scp2,Acnat1,Acnat2,Acot3,Scp2,Elovl6
path:mmu01100	Metabolic pathways	Metabolism	358	2520	1874	25394	2.84799e-36	7.00605e-34	Dbt,Haao,Aox1,Ftcd,Cyp51,Gstt1,Gstt3,Tcirg1,Gmpr2,Cyp2c29,Inmt,Man1a,Gcdh,Sgsh,Cyp2a5,Shpk,Pla2g12b,Hyal2,Adh4,Mocs2,Qdpr,Lta4h,Amdhd1,Aldoc,Pipox,Smpd2,Arg1,Enpp3,Pah,Chpt1,Pcbd1,Pfkl,Chac2,Acaca,Adi1,L2hgdh,Acot4,Acot3,Elovl2,Acot12,Acox2,Glud1,Esd,Dhrs4,Dpys,Sqle,Gpt,Oplah,Naprt,Pmm2,St6gal1,Xdh,Pigf,Nme3,Gldc,Maoa,Gk,Pcyt2,Cyp2e1,Urah,Gsta3,Cps1,Inpp1,Agxt,Scly,Sephs1,Agpat2,Cers6,Cat,Hsd17b1…
path:mmu01200	Carbon	Metabolism	26	244	1874	25394	0.0378506	0.138974	Aldoc,Pfkl,Glud1,Esd,Gpt,Gldc,Cps1,Agxt,Cat,Aldob,Glyctk,Pcca,Sdsl,Pcx,Acox1,Fbp1,Aldoc,Pklr,Glyctk,Acat3,Glyctk,Esd,Esd,Suclg2,Gpt,Gpt
path:mmu01210	2-Oxocarboxylic acid	Metabolism	4	42	1874	25394	0.37581	0.832877	Gpt,Bcat2,Gpt,Gpt
path:mmu01212	Fatty acid	Metabolism	13	126	1874	25394	0.138092	0.379072	Acaca,Elovl2,Cpt1a,Hsd17b12,Scp2,Hacd3,Acaa2,Elovl6,Acox1,Scp2,Scp2,Acat3,Elovl6
path:mmu01230	Biosynth. of amino acids	Metabolism	26	146	1874	25394	2.33926e-05	0.000221586	Aldoc,Arg1,Pah,Pfkl,Gpt,Cps1,Aldob,Mat1a,Otc,Sdsl,Cbs,Pcx,Cbs,Aldoc,Ass1,Pklr,Otc,Ass1,Cbs,Bcat2,Arg1,Mat1a,Mat1a,Gpt,Gpt,Cbs
path:mmu02010	ABC transporters	Environmental Information Processing	11	69	1874	25394	0.0118263	0.0501596	Abcb4,Abcc3,Abcc2,Defb1,Abcg2,Abca3,Abcc2,Abcg2,Tap1,Abcb4,Abcg2
path:mmu03008	Ribosome biogenesis in eukaryotes	Genetic Information Processing	4	147	1874	25394	0.995701	1	Utp14b,Utp18,Nxt2,Sbds
path:mmu03010	Ribosome	Genetic Information Processing	4	329	1874	25394	1	1	Mrpl27,Rps27l,Mrpl27,Rps27l
path:mmu03013	RNA transport	Genetic Information Processing	6	342	1874	25394	0.999999	1	Paip1,Eif4ebp3,Nxt2,Fmr1,Fmr1,Ncbp2
path:mmu03015	mRNA surveillance pathway	Genetic Information Processing	9	207	1874	25394	0.972569	1	Cstf3,Cpsf3,Rngtt,Papola,Nxt2,Ncbp2,Papola,Ppp2r5c,Ppp2r5c
path:mmu03018	RNA degrdn.	Genetic Information Processing	8	142	1874	25394	0.830867	1	C1d,Pfkl,Cnot6,Cnot6l,Skiv2l,Cnot6,Cnot6l,Ddx6
path:mmu03020	RNA polymerase	Genetic Information Processing	1	49	1874	25394	0.976719	1	Polr3a
path:mmu03022	Basal transcription factors	Genetic Information Processing	4	86	1874	25394	0.886941	1	Gtf2h1,Gtf2ird1,Gtf2h1,Gtf2i
path:mmu03030	DNA replication	Genetic Information Processing	3	50	1874	25394	0.724104	1	Rnaseh2a,Rfc5,Dna2
path:mmu03040	Spliceosome	Genetic Information Processing	8	322	1874	25394	0.999968	1	Cdc40,Srsf10,Ncbp2,Txnl4a,Srsf1,Hnrnpu,Gm16286,U2af2
path:mmu03050	Proteasome	Genetic Information Processing	7	103	1874	25394	0.644214	1	Psmb10,Psmd9,Psme2,Psmd13,Psme1,Psme1,Psmb9
path:mmu03060	Protein export	Genetic Information Processing	4	47	1874	25394	0.460496	0.931341	Sec63,Spcs3,Srp72,Immp2l
path:mmu03320	PPAR signaling pathway	Organismal Systems	30	161	1874	25394	2.1992e-06	2.84739e-05	Acox2,Cpt1a,Gk,Pck1,Scp2,Slc27a5,Apoc3,Ppara,Slc27a2,Cyp8b1,Acox1,Rxra,Cyp4a32,Cyp4a12a,Cyp4a12b,Scp2,Ppara,Apoa2,Plin5,Gk,Slc27a5,Apoc3,Scp2,Rxra,Pck1,Gk,Pck1,Slc27a5,Gk,Acox2
path:mmu03410	Base excision repair	Genetic Information Processing	0	54	1874	25394	1	1
path:mmu03420	Nucleotide excision repair	Genetic Information Processing	3	72	1874	25394	0.908294	1	Gtf2h1,Rfc5,Gtf2h1
path:mmu03430	Mismatch repair	Genetic Information Processing	1	36	1874	25394	0.936822	1	Rfc5
path:mmu03440	Homologous recombination	Genetic Information Processing	1	52	1874	25394	0.981511	1	Brca2
path:mmu03450	Non-homologous end-joining	Genetic Information Processing	0	19	1874	25394	1	1
path:mmu03460	Fanconi anemia pathway	Genetic Information Processing	2	72	1874	25394	0.973151	1	Usp1,Brca2
path:mmu04010	MAPK signaling pathway	Environmental Information Processing	33	456	1874	25394	0.573063	1	Gna12,Fgfr4,Egfr,Il1rap,Map4k3,Fas,Il1r1,Efna1,Tgfa,Tnfrsf1a,Ikbkb,Gng12,Sos1,Nf1,Erbb3,Map3k5,Dusp16,Egfr,Map3k1,Atf2,Gng12,Gng12,Il1r1,Fgf1,Igf1,Atf2,Dusp16,Map2k6,Il1rap,Il1rap,Map4k3,Sos1,Fgf1
path:mmu04012	ErbB signaling pathway	Environmental Information Processing	8	164	1874	25394	0.923514	1	Egfr,Tgfa,Sos1,Erbb3,Egfr,Plcg1,Nrg4,Sos1
path:mmu04014	Ras signaling pathway	Environmental Information Processing	22	328	1874	25394	0.710565	1	Pla1a,Fgfr4,Pla2g12b,Egfr,Efna1,Gnb1,Tgfa,Ikbkb,Gng12,Sos1,Nf1,Egfr,Plcg1,Gng12,Gng12,Fgf1,Igf1,Brap,Gnb1,Brap,Sos1,Fgf1
path:mmu04015	Rap1 signaling pathway	Environmental Information Processing	22	337	1874	25394	0.755582	1	Fgfr4,Pfn1,Egfr,Efna1,Prkcz,Lpar2,Pard6b,Magi1,Vav2,F2r,Egfr,Prkci,Plcg1,Fgf1,Itgal,Prkd3,Igf1,Map2k6,Magi1,Sipa1l1,Sipa1l1,Fgf1
path:mmu04020	Calcium signaling pathway	Environmental Information Processing	13	230	1874	25394	0.874297	1	Egfr,Ptk2b,Gna14,Atp2a2,F2r,Sphk2,Itpr2,Erbb3,Egfr,Plcg1,Itpr2,Mylk,Atp2a2
path:mmu04022	cGMP-PKG signaling pathway	Environmental Information Processing	18	248	1874	25394	0.564521	1	Gna12,Kng1,Atp2a2,Pde3b,Kng2,Kng1,Gtf2ird1,Itpr2,Kng1,Kng2,Atf2,Kng2,Kng1,Atf2,Itpr2,Mylk,Gtf2i,Atp2a2
path:mmu04024	cAMP signaling pathway	Environmental Information Processing	12	256	1874	25394	0.969076	1	Ptch1,Atp2a2,Pde3b,Vav2,Ppara,F2r,Acox1,Pde4d,Ppara,Pde4c,Atp2a2,Ptch1
path:mmu04060	Cytokine-cytokine receptor interaction	Environmental Information Processing	32	156	1874	25394	1.05751e-07	2.1679e-06	Bmp7,Il17rb,Il1rap,Ifnar2,Fas,Inhbc,Il1r1,Tnfrsf1b,Cxcl1,Ltbr,Tnfrsf1a,Il13ra1,Lepr,Inhbe,Ghr,Cxcl12,Il22ra1,Gdf15,Ghr,Cxcl12,Cxcl12,Il1r1,Ifnar2,Prlr,Il15ra,Il15ra,Prlr,Il15ra,Ghr,Ghr,Il1rap,Il1rap
path:mmu04061	Viral protein interaction with cytokine and cytokine receptor	Environmental Information Processing	8	45	1874	25394	0.0160534	0.0658191	Tnfrsf1b,Cxcl1,Ltbr,Tnfrsf1a,Cxcl12,Il22ra1,Cxcl12,Cxcl12
path:mmu04062	Chemokine signaling pathway	Organismal Systems	16	255	1874	25394	0.784337	1	Ptk2b,Prkcz,Gnb1,Cxcl1,Ikbkb,Gng12,Vav2,Sos1,Cxcl12,Plcg1,Cxcl12,Cxcl12,Gng12,Gng12,Gnb1,Sos1
path:mmu04064	NF-kappa B signaling pathway	Environmental Information Processing	18	138	1874	25394	0.0130042	0.0542207	Lbp,Il1r1,Vcam1,Cxcl1,Ltbr,Tnfrsf1a,Ikbkb,Tab3,Malt1,Cxcl12,Plcg1,Cxcl12,Cxcl12,Il1r1,Tirap,Tirap,Cflar,Cyld
path:mmu04066	HIF-1 signaling pathway	Environmental Information Processing	17	229	1874	25394	0.526288	1	Aldoc,Egfr,Pfkl,Tfrc,Aldob,Ltbr,Trf,1300017J02Rik,Vhl,Aldoc,Egfr,Plcg1,Trf,Tfrc,Igf1,Trf,Trf
path:mmu04068	FoxO signaling pathway	Environmental Information Processing	17	236	1874	25394	0.577503	1	Gabarap,Egfr,Cat,Pck1,Prkag2,Gabarapl1,Ikbkb,Sos1,Skp2,Egfr,Gabarap,Igf1,Mdm2,Pck1,Pck1,Gabarapl1,Sos1
path:mmu04070	Phosphatidylinositol signaling system	Environmental Information Processing	13	174	1874	25394	0.523177	1	Inpp1,Pi4ka,Inpp5f,Ipmk,Itpr2,Ip6k2,Plcg1,Synj1,Ipmk,Synj1,Itpr2,Inpp4a,Pi4ka
path:mmu04071	Sphingolipid signaling pathway	Environmental Information Processing	16	204	1874	25394	0.437661	0.904744	Gna12,Smpd2,Kng1,Cers6,Prkcz,Tnfrsf1a,Kng2,Kng1,Sphk2,Kng1,Map3k5,Kng2,Kng2,Kng1,Ppp2r5c,Ppp2r5c
path:mmu04072	Phospholipase D signaling pathway	Environmental Information Processing	15	226	1874	25394	0.702434	1	Gna12,Cyth1,Egfr,Ptk2b,Agpat2,Lpar2,F2r,Agt,Plpp2,Sos1,Sphk2,Egfr,Plcg1,Agpat2,Sos1
path:mmu04080	Neuroactive ligand-receptor interaction	Environmental Information Processing	23	125	1874	25394	3.97823e-05	0.000349516	Plg,Thrb,Kng1,Gcgr,Lpar2,Lepr,Kng2,Kng1,Tspo,P2ry4,F2r,Agt,Ghr,Kng1,Kng2,Ghr,Kng2,Prlr,Kng1,Prlr,Ghr,Ghr,Chrnb2
path:mmu04110	Cell cycle	Cellular Processes	7	192	1874	25394	0.989676	1	Stag2,Skp2,Hdac1,Cdc27,Mdm2,Smad2,Ccnd3
path:mmu04114	Oocyte meiosis	Cellular Processes	6	195	1874	25394	0.99678	1	Itpr2,Cdc27,Igf1,Itpr2,Ppp2r5c,Ppp2r5c
path:mmu04115	p53 signaling pathway	Cellular Processes	13	113	1874	25394	0.0731859	0.230817	Bbc3,Perp,Fas,Casp8,Aifm2,Aifm2,Ei24,Cd82,Igf1,Mdm2,Ei24,Ccnd3,Sesn3
path:mmu04120	Ubiquitin mediated proteolysis	Genetic Information Processing	13	357	1874	25394	0.998991	1	Huwe1,Vhl,Skp2,Ube4b,Cdc27,Map3k1,Huwe1,Mdm2,Huwe1,Ubox5,Ube2e2,Nedd4l,Ubr5
path:mmu04122	Sulfur relay system	Genetic Information Processing	4	18	1874	25394	0.039271	0.140009	Mocs2,Mocs2,Mocs2,Mpst
path:mmu04130	SNARE interactions in vesicular transport	Genetic Information Processing	1	70	1874	25394	0.995364	1	Stx2
path:mmu04136	Autophagy - other	Cellular Processes	6	69	1874	25394	0.400726	0.872378	Gabarap,Gabarapl1,Atg2b,Gabarap,Rptor,Gabarapl1
path:mmu04137	Mitophagy - animal	Cellular Processes	6	167	1874	25394	0.986401	1	Gabarap,Gabarapl1,Tax1bp1,Mfn2,Gabarap,Gabarapl1
path:mmu04140	Autophagy - animal	Cellular Processes	13	300	1874	25394	0.988794	1	Lamp2,Gabarap,Ctsl,Gabarapl1,Atg2b,Atg14,Nrbf2,Gabarap,Camkk2,Rptor,Cflar,Gabarapl1,Ctsl
path:mmu04141	Protein processing in ER	Genetic Information Processing	17	346	1874	25394	0.9749	1	Man1a,Sec63,Ssr1,Eif2ak2,Sil1,Sec23b,Lman1,Amfr,Edem1,Map3k5,Ube4b,Sec23b,Sec24a,Herpud1,Edem1,Man1a,Ssr1
path:mmu04142	Lysosome	Cellular Processes	28	206	1874	25394	0.00127708	0.00785404	Tcirg1,Dnase2a,Sgsh,Ctns,Hyal2,Ctsz,Lamp2,Cd164,Ctsl,Cln5,Slc11a1,Manba,Ap1g1,Ctsh,Atp6v0a2,Gnptg,Lipa,Acp5,Ap1g1,Ap1s1,Ctsf,Ctsh,Dnase2a,Ctsh,Slc11a2,Ap1s1,Ctsl,Ctsf
path:mmu04144	Endocytosis	Cellular Processes	32	492	1874	25394	0.796846	1	Fgfr4,Ap2m1,Cyth1,Egfr,Tfrc,Prkcz,Mvb12a,Ldlr,Snx2,Asap3,Pard6b,H2-Q10,H2-Q7,Arap2,Arap1,Ap2m1,Arfgef2,H2-T23,Egfr,Prkci,Tfrc,Arap1,Mdm2,Smad2,H2-Q7,H2-T23,H2-Q10,Rabep1,Mvb12a,Nedd4l,Ap2m1,H2-K1
path:mmu04145	Phagosome	Cellular Processes	22	213	1874	25394	0.069141	0.221705	Tcirg1,Lamp2,Ctsl,Tfrc,Atp6v0a2,Colec12,Mbl1,H2-Q10,H2-Q7,Scarb1,H2-T23,Scarb1,Tfrc,Scarb1,Tap1,H2-Q7,H2-T23,H2-Q10,Ctsl,Mbl1,Colec12,H2-K1
path:mmu04146	Peroxisome	Cellular Processes	44	191	1874	25394	8.37378e-12	3.43325e-10	Pex11g,Pex1,Pipox,Pex13,Acox2,Hacl1,Dhrs4,Mpv17l,Xdh,Agxt,Cat,Pex16,Scp2,Gstk1,Pex5,Baat,Slc27a2,Ephx2,Acox1,Pex5,Acnat1,Pex14,Prdx1,Scp2,Acnat1,Acnat2,Pex11g,Pex19,Scp2,Hacl1,Hacl1,Prdx1,Pex19,Prdx1,Pex16,Eci2,Acox2,Hacl1,Gstk1,Eci2,Ephx2,Dhrs4,Dhrs4,Decr2
path:mmu04150	mTOR signaling pathway	Environmental Information Processing	15	283	1874	25394	0.933697	1	Tnfrsf1a,Ikbkb,Fnip1,Rnf152,Rictor,Sos1,Skp2,Clip1,Wnt5b,Igf1,Rptor,Fnip2,Rnf152,Lpin1,Sos1
path:mmu04151	PI3K-Akt signaling pathway	Environmental Information Processing	50	522	1874	25394	0.0353116	0.131616	Fgfr4,Egfr,Ifnar2,Pck1,Efna1,Gnb1,Tgfa,Gys2,Ikbkb,Lpar2,Gng12,Them4,Magi1,F2r,Pik3ap1,Itga1,Reln,Sos1,Ghr,Rxra,Erbb3,Egfr,Ghr,Atf2,Gng12,Gng12,Fgf1,Ifnar2,Igf1,Prlr,Rptor,Atf2,Rxra,Mdm2,Pck1,Prlr,Pck1,Reln,Reln,Ghr,Ghr,Gnb1,Ccnd3,Fn1,Fn1,Magi1,Ppp2r5c,Ppp2r5c,Sos1,Fgf1
path:mmu04152	AMPK signaling pathway	Environmental Information Processing	20	245	1874	25394	0.352526	0.803854	Pfkl,Acaca,Cpt1a,Pck1,Prkag2,Adipor2,Gys2,Lepr,Fbp1,Hnf4a,Camkk2,Igf1,Rptor,Pck1,Srebf1,Pck1,Pfkfb2,Adipor2,Ppp2r5c,Ppp2r5c
path:mmu04210	Apoptosis	Cellular Processes	19	234	1874	25394	0.366594	0.819837	Bbc3,Ctsz,Ctsl,Fas,Casp7,Casp8,Tnfrsf1a,Ikbkb,Ctsh,Aifm1,Itpr2,Map3k5,Ctsf,Ctsh,Ctsh,Itpr2,Cflar,Ctsl,Ctsf
path:mmu04211	Longevity regulating pathway	Organismal Systems	10	190	1874	25394	0.901332	1	Cat,Prkag2,Adipor2,Camkk2,Atf2,Igf1,Rptor,Atf2,Adipor2,Sesn3
path:mmu04213	Longevity regulating pathway - multiple species	Organismal Systems	5	115	1874	25394	0.9329	1	Cat,Prkag2,Hdac1,Igf1,Rptor
path:mmu04215	Apoptosis - multiple species	Cellular Processes	4	61	1874	25394	0.667998	1	Bbc3,Casp7,Casp8,Tnfrsf1a
path:mmu04216	Ferroptosis	Cellular Processes	13	127	1874	25394	0.144093	0.385292	Slc39a14,Tfrc,Slc40a1,Trf,1300017J02Rik,Trf,Tfrc,Slc11a2,Gss,Slc39a14,Trf,Trf,Slc40a1
path:mmu04217	Necroptosis	Cellular Processes	15	222	1874	25394	0.676254	1	Glud1,Ifnar2,Eif2ak2,Fas,Casp8,Tnfrsf1a,Aifm1,Pygl,H2aj,Spata2l,Ifnar2,Spata2l,Cflar,H2aj,Cyld
path:mmu04218	Cellular senescence	Cellular Processes	13	288	1874	25394	0.982213	1	H2-Q10,H2-Q7,Itpr2,H2-T23,Mdm2,Itpr2,Map2k6,Smad2,H2-Q7,H2-T23,H2-Q10,Ccnd3,H2-K1
path:mmu04260	Cardiac muscle contraction	Organismal Systems	2	128	1874	25394	0.999399	1	Atp2a2,Atp2a2
path:mmu04261	Adrenergic signaling in cardiomyocytes	Organismal Systems	9	243	1874	25394	0.994334	1	Atp2a2,Agt,Atf2,Crem,Atf2,Crem,Atp2a2,Ppp2r5c,Ppp2r5c
path:mmu04270	Vascular smooth muscle contraction	Organismal Systems	11	191	1874	25394	0.841566	1	Gna12,Pla2g12b,Agt,Arhgef12,Itpr2,Cyp4a32,Cyp4a12a,Cyp4a12b,Itpr2,Mylk,Arhgef12
path:mmu04310	Wnt signaling pathway	Environmental Information Processing	7	230	1874	25394	0.998482	1	Lgr5,Gpc4,Daam1,Znrf3,Wnt5b,Ccnd3,Daam1
path:mmu04330	Notch signaling pathway	Environmental Information Processing	3	88	1874	25394	0.962253	1	Kat2b,Hdac1,Psen2
path:mmu04340	Hedgehog signaling pathway	Environmental Information Processing	2	80	1874	25394	0.984109	1	Ptch1,Ptch1
path:mmu04350	TGF-beta signaling pathway	Environmental Information Processing	5	125	1874	25394	0.958221	1	Bmp7,Inhbc,Grem2,Inhbe,Smad2
path:mmu04360	Axon guidance	Organismal Systems	25	271	1874	25394	0.14688	0.388522	Bmp7,Ptch1,Sema4g,Nrp1,Efna1,Sema4a,Epha7,Prkcz,Rhod,Pard6b,Ngef,Plxnb1,Arhgef12,Cxcl12,Plcg1,Cxcl12,Cxcl12,Rhod,Wnt5b,Sema4g,Arhgef12,Sema4g,Ptch1,Sema4g,Sema4g
path:mmu04370	VEGF signaling pathway	Environmental Information Processing	2	105	1874	25394	0.997049	1	Sphk2,Plcg1
path:mmu04371	Apelin signaling pathway	Environmental Information Processing	16	209	1874	25394	0.477003	0.938741	Gabarap,Prkag2,Gnb1,Gabarapl1,Pde3b,Gng12,Sphk2,Itpr2,Gabarap,Gng12,Gng12,Itpr2,Mylk,Gnb1,Smad2,Gabarapl1
path:mmu04380	Osteoclast differentiation	Organismal Systems	11	187	1874	25394	0.821812	1	Ifnar2,Il1r1,Tnfrsf1a,Ikbkb,Acp5,Tec,Tec,Il1r1,Ifnar2,Map2k6,Cyld
path:mmu04390	Hippo signaling pathway	Environmental Information Processing	16	228	1874	25394	0.619873	1	Bbc3,Mob1b,Bmp7,Prkcz,Rassf6,Pard6b,Yap1,Prkci,Mob1b,Fgf1,Wnt5b,Dlg3,Smad2,Ccnd3,Rassf6,Fgf1
path:mmu04392	Hippo signaling pathway - multiple species	Environmental Information Processing	5	40	1874	25394	0.169724	0.43271	Mob1b,Rassf6,Yap1,Mob1b,Rassf6
path:mmu04510	Focal adhesion	Cellular Processes	19	361	1874	25394	0.956252	1	Egfr,Actn1,Parva,Vav2,Itga1,Reln,Sos1,Egfr,Igf1,Mylk,Reln,Reln,Zyx,Ccnd3,Fn1,Fn1,Arhgap5,Arhgap5,Sos1
path:mmu04512	ECM-receptor interaction	Environmental Information Processing	8	113	1874	25394	0.60054	1	Itga1,Reln,Cd47,Reln,Reln,Fn1,Fn1,Cd47
path:mmu04514	Cell adhesion molecules	Environmental Information Processing	18	132	1874	25394	0.00837845	0.0375097	Cdh2,Vcam1,Ncam2,F11r,Ptprf,H2-Q10,Ocln,H2-Q7,Cldn3,H2-T23,Itgal,Cldn14,Cldn14,Ocln,H2-Q7,H2-T23,H2-Q10,H2-K1
path:mmu04520	Adherens junction	Cellular Processes	5	155	1874	25394	0.990967	1	Egfr,Actn1,Ptprf,Egfr,Ptprj
path:mmu04530	Tight junction	Cellular Processes	27	301	1874	25394	0.169818	0.43271	Actn1,Cd1d1,Prkag2,Prkcz,F11r,Tjp3,Pard6b,Rap2c,Magi1,Ocln,Cgnl1,Cldn3,Map3k5,Crb3,Cd1d1,Prkci,Map3k1,Cd1d1,Cldn14,Cldn14,Cd1d1,Dlg3,Ocln,Crb3,Magi1,Nedd4l,Tjp2
path:mmu04540	Gap junction	Cellular Processes	6	115	1874	25394	0.859954	1	Egfr,Sos1,Itpr2,Egfr,Itpr2,Sos1
path:mmu04550	Signaling pathways regulating pluripotency of stem cells	Cellular Processes	7	199	1874	25394	0.992651	1	Fgfr4,Inhbc,Onecut1,Inhbe,Wnt5b,Igf1,Smad2
path:mmu04610	Complement and coagulation	Organismal Systems	35	158	1874	25394	3.34458e-09	1.02846e-07	Plg,Kng1,Pros1,Cfb,F7,F10,Kng2,Kng1,Cd59a,Mbl1,Fgg,Masp2,F2r,F10,Cfh,C4b,Cr1l,Masp1,Kng1,Kng2,Masp2,Cfh,Kng2,Cfh,Kng1,Clu,Cd59a,Cfb,C6,Cr1l,Fgg,Serpinc1,Serpinc1,Mbl1,Masp1
path:mmu04611	Platelet activation	Organismal Systems	10	204	1874	25394	0.939753	1	Prkcz,Fgg,F2r,Arhgef12,Itpr2,Prkci,Itpr2,Mylk,Arhgef12,Fgg
path:mmu04612	Antigen processing and presentation	Organismal Systems	13	95	1874	25394	0.0221954	0.0866677	Ctsl,H2-Q10,H2-Q7,H2-T23,Psme2,Tap1,H2-Q7,H2-T23,Psme1,Psme1,H2-Q10,Ctsl,H2-K1
path:mmu04614	Renin-angiotensin system	Organismal Systems	2	28	1874	25394	0.622486	1	Enpep,Agt
path:mmu04620	Toll-like receptor signaling pathway	Organismal Systems	12	143	1874	25394	0.365225	0.819837	Lbp,Ifnar2,Irf7,Casp8,Ikbkb,Irf7,Tlr5,Ifnar2,Map2k6,Ikbke,Tirap,Tirap
path:mmu04621	NOD-like receptor signaling pathway	Organismal Systems	20	262	1874	25394	0.471143	0.934688	Gabarap,Erbin,Ifnar2,Trip6,Irf7,Casp8,Cxcl1,Gabarapl1,Ikbkb,Tab3,Itpr2,Irf7,Mfn2,Gabarap,Nlrp12,Mavs,Ifnar2,Itpr2,Ikbke,Gabarapl1
path:mmu04622	RIG-I-like receptor signaling pathway	Organismal Systems	12	106	1874	25394	0.0908739	0.266131	Dhx58,Irf7,Casp8,Otud5,Ikbkb,Rnf125,Irf7,Map3k1,Mavs,Ikbke,Cyld,Rnf125
path:mmu04623	Cytosolic DNA-sensing pathway	Organismal Systems	6	79	1874	25394	0.5321	1	Polr3a,Irf7,Ikbkb,Irf7,Mavs,Ikbke
path:mmu04625	C-type lectin receptor signaling pathway	Organismal Systems	11	164	1874	25394	0.672496	1	Casp8,Ikbkb,Malt1,Arhgef12,Itpr2,Bcl3,Mdm2,Itpr2,Ikbke,Arhgef12,Cyld
path:mmu04630	JAK-STAT signaling pathway	Environmental Information Processing	21	191	1874	25394	0.0434883	0.150678	Aox1,Egfr,Ifnar2,Il13ra1,Lepr,Sos1,Ghr,Il22ra1,Egfr,Ghr,Ifnar2,Prlr,Il15ra,Il15ra,Prlr,Il15ra,Aox1,Ghr,Ghr,Ccnd3,Sos1
path:mmu04640	Hematopoietic cell lineage	Organismal Systems	13	82	1874	25394	0.00685017	0.033042	Tfrc,Il1r1,Cd1d1,Cd59a,Itga1,Cr1l,Cd1d1,Il1r1,Tfrc,Cd1d1,Cd1d1,Cd59a,Cr1l
path:mmu04650	Natural killer cell mediated cytotoxicity	Organismal Systems	12	135	1874	25394	0.293983	0.702134	Ptk2b,Ifnar2,Fas,Vav2,Sos1,H2-T23,Plcg1,Ifnar2,Itgal,H2-T23,Sos1,H2-K1
path:mmu04657	IL-17 signaling pathway	Organismal Systems	8	109	1874	25394	0.55903	1	Il17rb,Traf4,Casp8,Cxcl1,Ikbkb,Tab3,Srsf1,Ikbke
path:mmu04658	Th1 and Th2 cell differentiation	Organismal Systems	2	113	1874	25394	0.998297	1	Ikbkb,Plcg1
path:mmu04659	Th17 cell differentiation	Organismal Systems	12	149	1874	25394	0.420118	0.883617	Il1rap,Il1r1,Ikbkb,Rxra,Rara,Plcg1,Il1r1,Ahr,Rxra,Smad2,Il1rap,Il1rap
path:mmu04660	T cell receptor signaling pathway	Organismal Systems	8	163	1874	25394	0.920525	1	Ikbkb,Malt1,Vav2,Sos1,Tec,Tec,Plcg1,Sos1
path:mmu04662	B cell receptor signaling pathway	Organismal Systems	6	126	1874	25394	0.910342	1	Ikbkb,Malt1,Vav2,Pik3ap1,Sos1,Sos1
path:mmu04664	Fc epsilon RI signaling pathway	Organismal Systems	5	102	1874	25394	0.879972	1	Vav2,Sos1,Plcg1,Map2k6,Sos1
path:mmu04666	Fc gamma R-mediated phagocytosis	Organismal Systems	5	165	1874	25394	0.99474	1	Asap3,Vav2,Plpp2,Sphk2,Plcg1
path:mmu04668	TNF signaling pathway	Environmental Information Processing	15	171	1874	25394	0.280786	0.683895	Fas,Casp7,Casp8,Vcam1,Tnfrsf1b,Cxcl1,Tnfrsf1a,Ikbkb,Tab3,Map3k5,Atf2,Bcl3,Atf2,Map2k6,Cflar
path:mmu04670	Leukocyte transendothelial migration	Organismal Systems	17	172	1874	25394	0.133953	0.374459	Actn1,Ptk2b,Vcam1,F11r,Vav2,Ocln,Cxcl12,Cldn3,Plcg1,Cxcl12,Cxcl12,Itgal,Cldn14,Cldn14,Ocln,Arhgap5,Arhgap5
path:mmu04672	Intestinal immune network for IgA production	Organismal Systems	8	29	1874	25394	0.000913005	0.00641712	Pigr,Ltbr,Cxcl12,Cxcl12,Cxcl12,Il15ra,Il15ra,Il15ra
path:mmu04710	Circadian rhythm	Organismal Systems	3	62	1874	25394	0.845548	1	Prkag2,Clock,Bhlhe40
path:mmu04713	Circadian entrainment	Organismal Systems	5	114	1874	25394	0.929728	1	Gnb1,Gng12,Gng12,Gng12,Gnb1
path:mmu04714	Thermogenesis	Organismal Systems	11	456	1874	25394	0.999999	1	Cpt1a,Prkag2,Sos1,Map3k5,Atf2,Rptor,Atf2,Ndufaf2,Smarca2,Smarca2,Sos1
path:mmu04720	Long-term potentiation	Organismal Systems	2	105	1874	25394	0.997049	1	Itpr2,Itpr2
path:mmu04721	Synaptic vesicle cycle	Organismal Systems	9	92	1874	25394	0.237565	0.58441	Tcirg1,Ap2m1,Slc6a9,Atp6v0a2,Slc6a9,Unc13b,Ap2m1,Stx2,Ap2m1
path:mmu04722	Neurotrophin signaling pathway	Organismal Systems	9	235	1874	25394	0.991836	1	Zfp110,Maged1,Ikbkb,Sos1,Map3k5,Map3k1,Plcg1,Psen2,Sos1
path:mmu04723	Retrograde endocannabinoid signaling	Organismal Systems	7	200	1874	25394	0.993003	1	Gnb1,Gng12,Itpr2,Gng12,Gng12,Itpr2,Gnb1
path:mmu04724	Glutamatergic synapse	Organismal Systems	9	131	1874	25394	0.636731	1	Gnb1,Gng12,Gls2,Itpr2,Gng12,Gng12,Itpr2,Gls2,Gnb1
path:mmu04725	Cholinergic synapse	Organismal Systems	8	146	1874	25394	0.852391	1	Gnb1,Gng12,Itpr2,Gng12,Gng12,Itpr2,Gnb1,Chrnb2
path:mmu04726	Serotonergic synapse	Organismal Systems	20	139	1874	25394	0.00305978	0.0168255	Cyp2c29,Cyp2d26,Maoa,Cyp2j5,Gnb1,Maob,Gng12,Cyp2j9,Kcnn2,Cyp2d10,Itpr2,Gng12,Gng12,Itpr2,Gnb1,Kcnn2,Ddc,Cyp2d26,Cyp2d10,Cyp2d10
path:mmu04727	GABAergic synapse	Organismal Systems	13	100	1874	25394	0.0322986	0.124148	Gabarap,Gnb1,Gabarapl1,Gng12,Gls2,Abat,Gabarap,Gng12,Gng12,Abat,Gls2,Gnb1,Gabarapl1
path:mmu04728	Dopaminergic synapse	Organismal Systems	15	200	1874	25394	0.51284	1	Maoa,Gnb1,Maob,Gng12,Itpr2,Atf2,Gng12,Gng12,Atf2,Itpr2,Gnb1,Ddc,Clock,Ppp2r5c,Ppp2r5c
path:mmu04730	Long-term depression	Organismal Systems	4	79	1874	25394	0.843773	1	Gna12,Itpr2,Igf1,Itpr2
path:mmu04740	Olfactory transduction	Organismal Systems	2	57	1874	25394	0.930087	1	Gnb1,Gnb1
path:mmu04742	Taste transduction	Organismal Systems	1	28	1874	25394	0.88325	1	P2ry4
path:mmu04744	Phototransduction	Organismal Systems	2	12	1874	25394	0.220386	0.547625	Gnb1,Gnb1
path:mmu04750	Inflammatory mediator regulation of TRP channels	Organismal Systems	24	170	1874	25394	0.00163438	0.00980627	Cyp2c29,Il1rap,Kng1,Il1r1,Cyp2j5,Kng2,Kng1,Cyp2j9,Itpr2,Cyp4a32,Cyp4a12a,Kng1,Cyp4a12b,Kng2,Plcg1,Il1r1,Kng2,Igf1,Kng1,Itpr2,Asic5,Map2k6,Il1rap,Il1rap
path:mmu04810	Regulation of actin cytoskeleton	Cellular Processes	34	359	1874	25394	0.0807408	0.245213	Gna12,Fgfr4,Pfn1,Egfr,Actn1,Kng1,Lpar2,Kng2,Kng1,Gng12,Vav2,F2r,Itga1,Iqgap2,Sos1,Arhgef12,Cxcl12,Kng1,Kng2,Egfr,Cxcl12,Cxcl12,Gng12,Gng12,Kng2,Fgf1,Itgal,Kng1,Mylk,Arhgef12,Fn1,Fn1,Sos1,Fgf1
path:mmu04910	Insulin signaling pathway	Organismal Systems	23	274	1874	25394	0.290215	0.69993	Acaca,Pck1,Prkag2,Prkcz,Gys2,Pde3b,Ikbkb,Ptprf,Prkar1a,Sos1,Ppp1r3b,Pygl,Fbp1,Pklr,Prkci,Rptor,Pck1,Srebf1,Pck1,Ppp1r3e,Ppp1r3b,Ppp1r3b,Sos1
path:mmu04911	Insulin secretion	Organismal Systems	4	101	1874	25394	0.94593	1	Kcnn2,Atf2,Atf2,Kcnn2
path:mmu04912	GnRH signaling pathway	Organismal Systems	9	142	1874	25394	0.728839	1	Egfr,Ptk2b,Sos1,Itpr2,Egfr,Map3k1,Itpr2,Map2k6,Sos1
path:mmu04913	Ovarian steroidogenesis	Organismal Systems	11	58	1874	25394	0.00309661	0.0168255	Acot4,Acot3,Cyp2j5,Ldlr,Cyp2j9,Scarb1,Hsd3b3,Scarb1,Acot3,Igf1,Scarb1
path:mmu04914	Progesterone-mediated oocyte maturation	Organismal Systems	3	152	1874	25394	0.999271	1	Pde3b,Cdc27,Igf1
path:mmu04915	Estrogen signaling pathway	Organismal Systems	14	171	1874	25394	0.383322	0.841939	Ncoa2,Egfr,Krt18,Tgfa,Sos1,Itpr2,Egfr,Rara,Ncoa3,Atf2,Atf2,Itpr2,Ebag9,Sos1
path:mmu04916	Melanogenesis	Organismal Systems	1	129	1874	25394	0.999951	1	Wnt5b
path:mmu04917	Prolactin signaling pathway	Organismal Systems	4	123	1874	25394	0.983198	1	Sos1,Prlr,Prlr,Sos1
path:mmu04918	Thyroid hormone synth.	Organismal Systems	9	84	1874	25394	0.165891	0.43271	Asgr1,Iyd,Serpina7,Gsr,Itpr2,Asgr2,Atf2,Atf2,Itpr2
path:mmu04919	Thyroid hormone signaling pathway	Organismal Systems	15	232	1874	25394	0.739244	1	Kat2b,Ncoa2,Pfkl,Thrb,Atp2a2,Slc16a2,Rxra,Dio1,Hdac1,Ncoa3,Plcg1,Rxra,Mdm2,Pfkfb2,Atp2a2
path:mmu04920	Adipocytokine signaling pathway	Organismal Systems	16	132	1874	25394	0.034007	0.128703	Cpt1a,Pck1,Tnfrsf1b,Prkag2,Adipor2,Tnfrsf1a,Ikbkb,Lepr,Ppara,Rxra,Ppara,Camkk2,Rxra,Pck1,Pck1,Adipor2
path:mmu04921	Oxytocin signaling pathway	Organismal Systems	7	221	1874	25394	0.997574	1	Egfr,Prkag2,Itpr2,Egfr,Camkk2,Itpr2,Mylk
path:mmu04922	Glucagon signaling pathway	Organismal Systems	18	191	1874	25394	0.170621	0.43271	Pfkl,Acaca,Cpt1a,Gcgr,Pck1,Prkag2,Gys2,Pde3b,Ppara,Pygl,Itpr2,Fbp1,Ppara,Atf2,Atf2,Pck1,Itpr2,Pck1
path:mmu04923	Regulation of lipolysis in adipocytes	Organismal Systems	1	82	1874	25394	0.998158	1	Pde3b
path:mmu04924	Renin secretion	Organismal Systems	4	77	1874	25394	0.829128	1	Pde3b,Agt,Itpr2,Itpr2
path:mmu04925	Aldosterone synth. and secretion	Organismal Systems	11	136	1874	25394	0.421616	0.883617	Ldlr,Agt,Itpr2,Scarb1,Hsd3b3,Scarb1,Atf2,Prkd3,Atf2,Itpr2,Scarb1
path:mmu04926	Relaxin signaling pathway	Organismal Systems	13	207	1874	25394	0.765503	1	Egfr,Prkcz,Gnb1,Gng12,Sos1,Egfr,Atf2,Gng12,Gng12,Atf2,Gnb1,Smad2,Sos1
path:mmu04927	Cortisol synth. and secretion	Organismal Systems	12	84	1874	25394	0.020121	0.0811438	Ldlr,Agt,Itpr2,Scarb1,Hsd3b3,Scarb1,Atf2,Atf2,Itpr2,Scarb1,Pbx1,Pbx1
path:mmu04928	Parathyroid hormone synth., secretion and action	Organismal Systems	11	154	1874	25394	0.589382	1	Gna12,Egfr,Rxra,Itpr2,Pde4d,Egfr,Pde4c,Atf2,Atf2,Rxra,Itpr2
path:mmu04960	Aldosterone-regulated sodium reabsorption	Organismal Systems	2	60	1874	25394	0.942079	1	Igf1,Nedd4l
path:mmu04961	Endocrine and other factor-regulated calcium reabsorption	Organismal Systems	3	80	1874	25394	0.940737	1	Ap2m1,Ap2m1,Ap2m1
path:mmu04962	Vasopressin-regulated water reabsorption	Organismal Systems	0	70	1874	25394	1	1
path:mmu04964	Proximal tubule bicarbonate reclamation	Organismal Systems	6	35	1874	25394	0.0410344	0.144207	Glud1,Pck1,Gls2,Pck1,Pck1,Gls2
path:mmu04966	Collecting duct acid secretion	Organismal Systems	3	26	1874	25394	0.300317	0.710366	Tcirg1,Slc12a7,Atp6v0a2
path:mmu04970	Salivary secretion	Organismal Systems	3	84	1874	25394	0.952624	1	Itpr2,Slc4a2,Itpr2
path:mmu04971	Gastric acid secretion	Organismal Systems	4	95	1874	25394	0.926889	1	Itpr2,Slc4a2,Itpr2,Mylk
path:mmu04972	Pancreatic secretion	Organismal Systems	7	97	1874	25394	0.580407	1	Pla2g12b,Atp2a2,Itpr2,Slc4a2,Rab3d,Itpr2,Atp2a2
path:mmu04973	Carbohydrate digestion and absorption	Organismal Systems	0	63	1874	25394	1	1
path:mmu04974	Protein digestion and absorption	Organismal Systems	4	84	1874	25394	0.875812	1	Slc3a1,Dpp4,Col18a1,Col18a1
path:mmu04975	Fat digestion and absorption	Organismal Systems	10	51	1874	25394	0.00365962	0.0187555	Pla2g12b,Agpat2,Apoa4,Plpp2,Scarb1,Mttp,Scarb1,Agpat2,Scarb1,Acat3
path:mmu04976	Bile secretion	Organismal Systems	42	131	1874	25394	1.01306e-16	4.98426e-15	Abcb4,Abcc3,Slc22a1,Abcc2,Ugt2a3,Slc27a5,Ldlr,Ephx1,Baat,Nr1h4,Kcnn2,Ugt2b5,Rxra,Scarb1,Acnat1,Slc10a1,Nr1h4,Acnat1,Acnat2,Scarb1,Ugt1a6a,Ugt1a7c,Abcg2,Slc4a2,Slc27a5,Ugt1a6a,Rxra,Abcc2,Abcg2,Scarb1,Ugt2b36,Slc27a5,Slco1b2,Kcnn2,Sult2a8,Abcb4,Abcg2,Sult2a7,Sult2a8,Slc10a1,Slc10a1,Slc22a1
path:mmu04977	Vitamin digestion and absorption	Organismal Systems	10	29	1874	25394	2.54366e-05	0.000231755	Slc46a1,Slc23a1,Apoa4,Slc19a2,Scarb1,Btd,Scarb1,Btd,Scarb1,Slc19a2
path:mmu04978	Mineral absorption	Organismal Systems	14	72	1874	25394	0.000695132	0.00502948	Slc46a1,Clcn2,Slc40a1,Trf,1300017J02Rik,Slc30a1,Slc39a4,Trf,Slc11a2,Clcn2,Trf,Trf,Slc40a1,Slc39a4
path:mmu04979	Cholesterol	Organismal Systems	15	100	1874	25394	0.00650347	0.0319971	Apoh,Apoc2,Apoa4,Apoc3,Ldlr,Lcat,Tspo,Pcsk9,Lipa,Angptl8,Scarb1,Apoa2,Scarb1,Apoc3,Scarb1

## Sheet: DTDEG_expinMyo
KEGG Pathway ID	Pathway Name	Class	In pathway and DTDEGs	In pathway	DTDEGs	total genes	P value	Q value	Gene Name
path:mmu00010	Glycolysis / Gluconeogenesis	Metabolism	21	120	2579	25394	0.00924054	0.126287	Hk2,Pgam2,Fbp2,Aldoa,Pdha1,Gpi1,Bpgm,Aldoa,Dld,Aldoa,Aldoa,Gpi1,Aldoa,Ldha,Aldoa,Bpgm,Aldoa,Eno3,Eno3,Gpi1,Gpi1
path:mmu00020	Citrate cycle (TCA cycle)	Metabolism	9	69	2579	25394	0.264449	0.995534	Ogdh,Cs,Sdhb,Pdha1,Ogdh,Ogdh,Idh2,Dld,Ogdh
path:mmu00030	Pentose phosphate pathway	Metabolism	14	56	2579	25394	0.00113965	0.0373484	Fbp2,Aldoa,Gpi1,Rpia,Aldoa,Aldoa,Aldoa,Gpi1,Aldoa,Pgls,Aldoa,Aldoa,Gpi1,Gpi1
path:mmu00040	Pentose and glucuronate interconv.	Metabolism	1	45	2579	25394	0.991963	1	Akr1b3
path:mmu00051	Fructose and mannose	Metabolism	14	75	2579	25394	0.0178057	0.215812	Hk2,Fbp2,Pfkfb3,Aldoa,Pfkfb4,Aldoa,Akr1b3,Aldoa,Aldoa,Aldoa,Aldoa,Aldoa,Pfkfb3,Pfkfb4
path:mmu00052	Galactose	Metabolism	2	41	2579	25394	0.930342	1	Hk2,Akr1b3
path:mmu00053	Ascorbate and aldarate	Metabolism	0	44	2579	25394	1	1
path:mmu00061	Fatty acid biosynth.	Metabolism	1	43	2579	25394	0.990039	1	Acsl1
path:mmu00062	Fatty acid elongation	Metabolism	3	50	2579	25394	0.894825	1	Tecr,Tecr,Tecr
path:mmu00071	Fatty acid degrdn.	Metabolism	1	111	2579	25394	0.999993	1	Acsl1
path:mmu00072	Synthesis and degrdn. of ketone bodies	Metabolism	1	16	2579	25394	0.819865	1	Bdh1
path:mmu00100	Steroid biosynth.	Metabolism	1	26	2579	25394	0.938327	1	Lbr
path:mmu00120	Primary bile acid biosynth.	Metabolism	0	34	2579	25394	1	1
path:mmu00130	Ubiquinone and other terpenoid-quinone biosynth.	Metabolism	2	18	2579	25394	0.558585	1	Coq7,Coq5
path:mmu00140	Steroid hormone biosynth.	Metabolism	0	97	2579	25394	1	1
path:mmu00190	Oxidative phosphorylation	Metabolism	40	235	2579	25394	0.000787966	0.0373484	Ndufb2,Sdhb,Ndufa2,Atp5e,Atp6ap1,Ndufa12,Atp6v1d,Ndufs6,Atp5o,Ndufb8,Atp5b,Cox8b,Atp5c1,Cox6a2,Ndufab1,Cox4i1,Ndufb7,Atp5h,Cox10,Cox17,Ndufv3,Ndufa3,Atp5g1,Cox7a1,Atp5g1,Ndufa3,Ndufa13,Ndufb2,Ndufab1,Atp5b,Uqcrh,Ndufc1,Ndufab1,Ndufa3,Uqcrq,Atp6v0e,Ndufb8,Ndufa12,Ndufc1,Cox7a1
path:mmu00220	Arg biosynth.	Metabolism	5	43	2579	25394	0.446245	1	Gls,Gls,Glul,Glul,Glul
path:mmu00230	Purine	Metabolism	21	207	2579	25394	0.536132	1	Dguok,Pde7b,Adssl1,Rrm2b,Paics,Nme6,Nt5c3b,Nt5c3,Nt5m,Ak1,Pde4d,Gart,Adsl,Adsl,Adsl,Adssl1,Impdh2,Ak1,Nme6,Adssl1,Gart
path:mmu00232	Caffeine	Metabolism	0	11	2579	25394	1	1
path:mmu00240	Pyrimidine	Metabolism	9	98	2579	25394	0.67424	1	Rrm2b,Uck2,Ctps,Nme6,Nt5c3b,Nt5c3,Nt5m,Dhodh,Nme6
path:mmu00250	Ala, asp and glu	Metabolism	12	63	2579	25394	0.0233243	0.249468	Adssl1,Asrgl1,Gls,Gls,Glul,Glul,Glul,Adsl,Adsl,Adsl,Adssl1,Adssl1
path:mmu00260	Gly, ser and thr	Metabolism	5	77	2579	25394	0.902347	1	Pgam2,Bpgm,Phgdh,Dld,Bpgm
path:mmu00270	Cys and met	Metabolism	7	105	2579	25394	0.918417	1	Dnmt3a,Bcat2,Mat2b,Phgdh,Mat2b,Ldha,Enoph1
path:mmu00280	Val, leu and isoleu degrdn.	Metabolism	2	111	2579	25394	0.999909	1	Bcat2,Dld
path:mmu00290	Val, leu and isoleu biosynth.	Metabolism	1	8	2579	25394	0.575517	1	Bcat2
path:mmu00310	Lysine degrdn.	Metabolism	3	140	2579	25394	0.999958	1	Ezh1,Ezh1,Dld
path:mmu00330	Arg and proline	Metabolism	5	80	2579	25394	0.919063	1	Ckmt2,Pycr1,Pycr2,Carns1,Carns1
path:mmu00340	His	Metabolism	2	38	2579	25394	0.909694	1	Carns1,Carns1
path:mmu00350	Tyr	Metabolism	0	39	2579	25394	1	1
path:mmu00360	Phe	Metabolism	0	25	2579	25394	1	1
path:mmu00380	Trp	Metabolism	1	81	2579	25394	0.999832	1	Dld
path:mmu00400	Phe, tyrosine and tryptophan biosynth.	Metabolism	0	7	2579	25394	1	1
path:mmu00410	beta-Ala	Metabolism	3	60	2579	25394	0.950956	1	Mlycd,Carns1,Carns1
path:mmu00430	Taurine and hypotaurine	Metabolism	0	17	2579	25394	1	1
path:mmu00440	Phosphonate and phosphinate	Metabolism	1	18	2579	25394	0.854617	1	Pcyt1a
path:mmu00450	Selenocompound	Metabolism	3	35	2579	25394	0.704324	1	Mars1,Mars2,Txnrd1
path:mmu00471	D-Glutamine and D-glu	Metabolism	3	12	2579	25394	0.114843	0.627809	Dglucy,Gls,Gls
path:mmu00472	D-Arg and D-ornithine	Metabolism	0	0	2579	25394	1	1
path:mmu00480	Glutathione	Metabolism	4	111	2579	25394	0.99721	1	Gstm5,Rrm2b,Gpx3,Idh2
path:mmu00500	Starch and sucrose	Metabolism	12	65	2579	25394	0.0291962	0.276241	Hk2,Pygm,Gpi1,Agl,Pygb,Gpi1,Agl,Agl,Agl,Agl,Gpi1,Gpi1
path:mmu00510	N-Glycan biosynth.	Metabolism	5	78	2579	25394	0.908227	1	Rpn2,Mgat4b,B4galt3,Dolk,Dolpp1
path:mmu00511	Other glycan degrdn.	Metabolism	1	30	2579	25394	0.959836	1	Neu2
path:mmu00512	Mucin type O-glycan biosynth.	Metabolism	1	22	2579	25394	0.905307	1	Galnt18
path:mmu00513	Various types of N-glycan biosynth.	Metabolism	4	61	2579	25394	0.879152	1	Rpn2,St3gal3,Mgat4b,B4galt3
path:mmu00514	Other types of O-glycan biosynth.	Metabolism	5	50	2579	25394	0.583281	1	Mfng,Pofut2,St3gal3,Galnt18,B4galt3
path:mmu00515	Mannose type O-glycan biosynth.	Metabolism	7	28	2579	25394	0.0193002	0.215812	Large1,St3gal3,B4galt3,B3galnt2,Pomgnt1,Large1,B3galnt2
path:mmu00520	Amino sugar and nucleotide sugar	Metabolism	6	90	2579	25394	0.905225	1	Hk2,Uap1,Gpi1,Gpi1,Gpi1,Gpi1
path:mmu00524	Neomycin, kanamycin and gentamicin biosynth.	Metabolism	1	5	2579	25394	0.414634	1	Hk2
path:mmu00531	Glycosaminoglycan degrdn.	Metabolism	3	24	2579	25394	0.446103	1	Ids,Idua,Idua
path:mmu00532	Glycosaminoglycan biosynth. - chondroitin sulfate / dermatan sulfate	Metabolism	1	21	2579	25394	0.894593	1	Csgalnact2
path:mmu00533	Glycosaminoglycan biosynth. - keratan sulfate	Metabolism	2	18	2579	25394	0.558585	1	St3gal3,B4galt3
path:mmu00534	Glycosaminoglycan biosynth. - heparan sulfate / heparin	Metabolism	2	28	2579	25394	0.792514	1	Extl3,Extl1
path:mmu00561	Glycerolipid	Metabolism	7	109	2579	25394	0.934974	1	Lpl,Plpp1,Dgka,Agpat5,Akr1b3,Agpat3,Lpl
path:mmu00562	Inositol phosphate	Metabolism	9	127	2579	25394	0.908146	1	Itpkc,Inpp5k,Plcd1,Mtmr6,Itpkb,Plcd3,Mtmr14,Inpp5e,Pip5k1c
path:mmu00563	Glycosylphosphatidylinositol (GPI)-anchor biosynth.	Metabolism	3	40	2579	25394	0.786635	1	Pigp,Pigp,Pigb
path:mmu00564	Glycerophospholipid	Metabolism	18	179	2579	25394	0.554311	1	Plpp1,Pgs1,Ache,Plaat3,Dgka,Agpat5,Gnpat,Pnpla7,Phospho1,Pcyt1a,Pla2g4e,Agpat3,Pgs1,Plaat3,Plaat3,Phospho1,Pgs1,Gnpat
path:mmu00565	Ether lipid	Metabolism	7	61	2579	25394	0.426595	1	Plpp1,Gdpd1,Pafah1b1,Plaat3,Pla2g4e,Plaat3,Plaat3
path:mmu00590	Arachidonic acid	Metabolism	6	72	2579	25394	0.752138	1	Plaat3,Prxl2b,Gpx3,Pla2g4e,Plaat3,Plaat3
path:mmu00591	Linoleic acid	Metabolism	4	42	2579	25394	0.629156	1	Plaat3,Pla2g4e,Plaat3,Plaat3
path:mmu00592	alpha-Linolenic acid	Metabolism	4	28	2579	25394	0.315613	1	Plaat3,Pla2g4e,Plaat3,Plaat3
path:mmu00600	Sphingolipid	Metabolism	5	67	2579	25394	0.823463	1	Plpp1,Cers5,Neu2,Sgms1,Sgms1
path:mmu00601	Glycosphingolipid biosynth. - lacto and neolacto series	Metabolism	2	26	2579	25394	0.75687	1	St3gal3,B4galt3
path:mmu00603	Glycosphingolipid biosynth. - globo and isoglobo series	Metabolism	0	11	2579	25394	1	1
path:mmu00604	Glycosphingolipid biosynth. - ganglio series	Metabolism	4	26	2579	25394	0.268226	0.995534	B3galt4,St6galnac4,St6galnac4,St6galnac4
path:mmu00620	Pyruvate	Metabolism	4	84	2579	25394	0.976291	1	Pdha1,Acyp2,Dld,Ldha
path:mmu00630	Glyoxylate and dicarboxylate	Metabolism	7	56	2579	25394	0.340637	1	Cs,Pgp,Dld,Glul,Glul,Glul,Pgp
path:mmu00640	Propanoate	Metabolism	3	73	2579	25394	0.982873	1	Mlycd,Dld,Ldha
path:mmu00650	Butanoate	Metabolism	1	40	2579	25394	0.986258	1	Bdh1
path:mmu00670	One carbon pool by folate	Metabolism	2	31	2579	25394	0.837319	1	Gart,Gart
path:mmu00730	Thiamine	Metabolism	2	16	2579	25394	0.493853	1	Ak1,Ak1
path:mmu00740	Riboflavin	Metabolism	0	16	2579	25394	1	1
path:mmu00750	Vitamin B6	Metabolism	0	9	2579	25394	1	1
path:mmu00760	Nicotinate and nicotinamide	Metabolism	1	70	2579	25394	0.999451	1	Nt5m
path:mmu00770	Pantothenate and CoA biosynth.	Metabolism	1	48	2579	25394	0.994175	1	Bcat2
path:mmu00780	Biotin	Metabolism	0	7	2579	25394	1	1
path:mmu00785	Lipoic acid	Metabolism	0	7	2579	25394	1	1
path:mmu00790	Folate biosynth.	Metabolism	1	38	2579	25394	0.982969	1	Akr1b3
path:mmu00830	Retinol	Metabolism	0	100	2579	25394	1	1
path:mmu00860	Porphyrin and chlorophyll	Metabolism	4	81	2579	25394	0.970319	1	Hmox1,Mmab,Eprs,Cox10
path:mmu00900	Terpenoid backbone biosynth.	Metabolism	3	32	2579	25394	0.644297	1	Pdss1,Pdss2,Ggps1
path:mmu00910	Nitrogen	Metabolism	3	18	2579	25394	0.274056	0.995534	Glul,Glul,Glul
path:mmu00920	Sulfur	Metabolism	1	21	2579	25394	0.894593	1	Impad1
path:mmu00970	Aminoacyl-tRNA biosynth.	Genetic Information Processing	20	95	2579	25394	0.00121458	0.0373484	Gars,Cars,Aars2,Nars,Tarsl2,Kars,Mars1,Eprs,Mars2,Vars,Sars,Kars,Sars,Cars,Wars,Wars2,Yars,Sars,Iars,Nars
path:mmu00980	Metab. of xenobiotics by CYP	Metabolism	1	100	2579	25394	0.999978	1	Gstm5
path:mmu00982	Drug metab. - CYP	Metabolism	1	100	2579	25394	0.999978	1	Gstm5
path:mmu00983	Drug metab. - other enzymes	Metabolism	6	148	2579	25394	0.998177	1	Gstm5,Rrm2b,Uck2,Nme6,Impdh2,Nme6
path:mmu01040	Biosynth. of unsaturated fatty acids	Metabolism	3	54	2579	25394	0.92204	1	Tecr,Tecr,Tecr
path:mmu01100	Metabolic pathways	Metabolism	201	2520	2579	25394	0.999963	1	Hk2,Ndufb2,Ogdh,Itpkc,Gstm5,Large1,Lbr,Hmox1,Cs,Inpp5k,Sdhb,Plcd1,Pdhx,Ndufa2,Dguok,Plpp1,Atp5e,Pgs1,Atp6ap1,Tecr,Pde7b,Ndufa12,Pgam2,Dnmt3a,Pafah1b1,Atp6v1d,Adssl1,Fbp2,Ndufs6,Ckmt2,Extl3,Mtmr6,Rrm2b,Atp5o,Cers5,Plaat3,Pycr1,Ndufb8,Dgka,Atp5b,Cox8b,Atp5c1,Trak2,Pycr2,Uck2,Uap1,Pfkfb3,Rpn2,St3gal3,Ctps,Extl1,Prxl2b,Paics,Mmab,Coq7,Aldoa,Cox6a2,Bcat2,Ndufab1,Pdha1,Agpat5,Cox4i1,Nme6,Pygm,Ndufb7,Ma…
path:mmu01200	Carbon	Metabolism	30	244	2579	25394	0.157222	0.758365	Hk2,Ogdh,Cs,Sdhb,Pgam2,Fbp2,Aldoa,Pdha1,Gpi1,Pgp,Phgdh,Rpia,Aldoa,Ogdh,Ogdh,Idh2,Dld,Aldoa,Aldoa,Gpi1,Aldoa,Ogdh,Pgls,Aldoa,Aldoa,Eno3,Eno3,Gpi1,Gpi1,Pgp
path:mmu01210	2-Oxocarboxylic acid	Metabolism	3	42	2579	25394	0.813786	1	Cs,Bcat2,Idh2
path:mmu01212	Fatty acid	Metabolism	4	126	2579	25394	0.999209	1	Tecr,Acsl1,Tecr,Tecr
path:mmu01230	Biosynth. of amino acids	Metabolism	22	146	2579	25394	0.0388247	0.341103	Cs,Pgam2,Pycr1,Pycr2,Aldoa,Bcat2,Mat2b,Phgdh,Rpia,Aldoa,Idh2,Aldoa,Aldoa,Glul,Aldoa,Glul,Mat2b,Aldoa,Aldoa,Glul,Eno3,Eno3
path:mmu02010	ABC transporters	Environmental Information Processing	5	69	2579	25394	0.842476	1	Abcb9,Abcc4,Abcc9,Abca2,Abcc4
path:mmu03008	Ribosome biogenesis in eukaryotes	Genetic Information Processing	12	147	2579	25394	0.825378	1	Nob1,Emg1,Rbm28,Rpp25l,Pwp2,Wdr43,Utp14a,Drosha,Lsg1,Rexo2,Rexo2,Gnl3
path:mmu03010	Ribosome	Genetic Information Processing	38	329	2579	25394	0.223231	0.900244	Rpl13,Mrpl4,Rps5,Mrpl32,Rpl24,Mrps18a,Mrpl30,Mrpl33,Rpl27a,Rpl18a,Rps15,Mrpl35,Rps15,Rpl28,Mrps14,Mrpl18,Rpl30,Rpl29,Rps19,Rps9,Rpl15,Mrpl22,Rps17,Rps17,Rps9,Rpl15,Rpl27a,Rpl14,Rpl31,Mrpl35,Rpl13a,Rpl18a,Rpsa,Rps12,Rps12,Mrpl36,Rps24,Rps24
path:mmu03013	RNA transport	Genetic Information Processing	60	342	2579	25394	1.85755e-05	0.00424727	Eif2b5,Eif2b2,Eif1b,Pnn,Smn1,Rpp21,Alyref,Eif5b,Nup210,Eif3f,Rpp25l,Nupl2,Eif4e2,Gemin7,Eif4g3,Nup188,Nup107,Ddx39b,Gemin6,Fus,Eif2b4,Pabpc4,Pabpc4,Eif4g3,Srrm1,Rnps1,Ddx20,Sumo1,Eif2s2,Elac2,Tardbp,Pabpc4,Eif2b3,Nup88,Nup88,Pom121,Eif2b4,Gemin7,Tpr,Fus,Fus,Srrm1,Srrm1,Eif3i,Sumo3,Acin1,Srrm1,Eif2b2,Rnps1,Casc3,Ube2i,Pabpc4,Tardbp,Tardbp,Eif5b,Eif2b4,Eif4g3,Nup98,Nup133,Rnps1
path:mmu03015	mRNA surveillance pathway	Genetic Information Processing	33	207	2579	25394	0.00610933	0.10735	Smg5,Ppp2r5d,Ppp2r1a,Ppp1cb,Ppp2ca,Pnn,Pabpn1,Alyref,Ddx39b,Fus,Pabpc4,Pabpc4,Srrm1,Rnps1,Ppp2r2a,Tardbp,Pabpc4,Ppp2r5c,Fus,Fus,Srrm1,Srrm1,Acin1,Srrm1,Rnps1,Casc3,Pabpc4,Tardbp,Tardbp,Pcf11,Ppp2r2a,Ppp2r2a,Rnps1
path:mmu03018	RNA degrdn.	Genetic Information Processing	19	142	2579	25394	0.129475	0.663557	Mtrex,Exosc9,Lsm4,Cnot3,Edc4,Cnot4,Lsm8,Patl1,Cnot10,Exosc1,Pabpc4,Pabpc4,Pabpc4,Cnot4,Hspd1,Lsm4,Eno3,Eno3,Pabpc4
path:mmu03020	RNA polymerase	Genetic Information Processing	5	49	2579	25394	0.564783	1	Polr2d,Polr2j,Polr2k,Polr1b,Polr2c
path:mmu03022	Basal transcription factors	Genetic Information Processing	8	86	2579	25394	0.656005	1	Taf12,Gtf2h5,Taf7,Taf8,Tbpl1,Taf12,Tbpl1,Cdk7
path:mmu03030	DNA replication	Genetic Information Processing	7	50	2579	25394	0.241476	0.958116	Rpa1,Rnaseh1,Mcm4,Fen1,Rpa1,Pold2,Rpa1
path:mmu03040	Spliceosome	Genetic Information Processing	38	322	2579	25394	0.185056	0.812926	Cwc15,Hspa1l,Srsf6,Alyref,Lsm4,Sart1,Lsm8,Ddx39b,Snrnp70,Fus,Prpf4,Hspa1a,Isy1,Ddx46,Snrpb,Snrnp40,Eftud2,Hnrnpm,Fus,Ddx5,Slu7,Fus,Lsm4,Acin1,Sf3a2,Sf3a2,Tra2b,U2af1,Srsf1,U2surp,Dhx15,Tra2a,Srsf9,Snrnp70,Cherp,Hspa2,Hnrnpa1,U2af1
path:mmu03050	Proteasome	Genetic Information Processing	22	103	2579	25394	0.000577848	0.0355376	Psmd2,Psmb6,Psmc5,Psmd6,Psmb5,Psmd1,Psmb7,Psma7,Psmc4,Psme4,Psmd7,Adrm1,Psmc3,Psmd4,Psmd4,Adrm1,Psmb7,Psma4,Psma2,Psmd8,Psmd8,Psmb5
path:mmu03060	Protein export	Genetic Information Processing	6	47	2579	25394	0.341921	1	Srp14,Srp68,Immp1l,Sec61a2,Sec61a2,Oxa1l
path:mmu03320	PPAR signaling pathway	Organismal Systems	9	161	2579	25394	0.98618	1	Lpl,Rxrg,Fabp4,Fabp5,Fabp3,Acsl1,Lpl,Fabp4,Sorbs1
path:mmu03410	Base excision repair	Genetic Information Processing	8	54	2579	25394	0.17805	0.796371	Fen1,Poll,Parp1,Xrcc1,Tdg,Pold2,Hmgb1,Parp4
path:mmu03420	Nucleotide excision repair	Genetic Information Processing	9	72	2579	25394	0.307022	1	Rpa1,Rbx1,Ercc4,Gtf2h5,Rpa1,Pold2,Rpa1,Cdk7,Ddb1
path:mmu03430	Mismatch repair	Genetic Information Processing	5	36	2579	25394	0.300425	1	Rpa1,Msh2,Rpa1,Pold2,Rpa1
path:mmu03440	Homologous recombination	Genetic Information Processing	6	52	2579	25394	0.435802	1	Rpa1,Rpa1,Pold2,Mus81,Rpa1,Rad52
path:mmu03450	Non-homologous end-joining	Genetic Information Processing	2	19	2579	25394	0.588659	1	Fen1,Poll
path:mmu03460	Fanconi anemia pathway	Genetic Information Processing	8	72	2579	25394	0.450163	1	Rpa1,Ercc4,Polh,Rpa1,Fance,Mus81,Rpa1,Atrip
path:mmu04010	MAPK signaling pathway	Environmental Information Processing	74	456	2579	25394	3.45307e-05	0.00424727	Pdgfb,Map3k3,Map2k7,Map2k1,Hspb1,Igf1r,Mef2c,Hspa1l,Csf1,Gadd45b,Map2k3,Mknk1,Cacng1,Map3k14,Fos,Gadd45g,Mapk8,Tab1,Map3k12,Dusp1,Cdc42,Map3k6,Flt1,Flt1,Gadd45a,Rras,Map2k4,Ppp3ca,Prkca,Map2k7,Rras2,Ppp3ca,Nfkb2,Ppp3cc,Mapk7,Cdc25b,Fgfr1,Hspa1a,Mapk12,Map3k4,Pla2g4e,Rac1,Flna,Ppp3r1,Map2k2,Mapt,Mapt,Cacnb1,Atf4,Nfkb2,Mapk8,Fgfr1,Fgfr1,Araf,Araf,Gadd45g,Akt2,Map2k3,Fgfr1,Flna,Gadd45a,Lamtor3,Cacng…
path:mmu04012	ErbB signaling pathway	Environmental Information Processing	24	164	2579	25394	0.0431595	0.350951	Map2k7,Cdkn1b,Map2k1,Mapk8,Cdkn1a,Hbegf,Abl1,Pik3r3,Map2k4,Prkca,Map2k7,Map2k2,Camk2d,Stat5a,Mapk8,Cblb,Camk2a,Araf,Araf,Akt2,Egf,Egf,Camk2d,Cblb
path:mmu04014	Ras signaling pathway	Environmental Information Processing	35	328	2579	25394	0.404677	1	Pdgfb,Map2k1,Igf1r,Rassf1,Csf1,Mapk8,Ralbp1,Plaat3,Abl1,Cdc42,Pik3r3,Flt1,Flt1,Rras,Ptpn11,Prkca,Foxo4,Rras2,Fgfr1,Pla2g4e,Rac1,Ptpn11,Map2k2,Mapk8,Fgfr1,Rasa3,Fgfr1,Plaat3,Akt2,Fgfr1,Plaat3,Egf,Egf,Rala,Ksr1
path:mmu04015	Rap1 signaling pathway	Environmental Information Processing	33	337	2579	25394	0.614775	1	Pdgfb,Map2k1,Igf1r,Csf1,Map2k3,Tln1,Cdc42,Pik3r3,Flt1,Flt1,Vasp,Id1,Rras,Prkca,Enah,Fgfr1,Mapk12,Pard6a,Rac1,Map2k2,Enah,Fgfr1,Fgfr1,Akt2,Map2k3,Fgfr1,Egf,Egf,Sipa1l2,Pard6a,Rala,Mapk12,Mapk12
path:mmu04020	Calcium signaling pathway	Environmental Information Processing	38	230	2579	25394	0.00182856	0.0449826	Pdgfb,Itpkc,P2rx5,Plcd1,Mcu,Vdac2,Mylk2,Casq2,Camk1,Ryr1,Atp2a1,Slc25a4,Phka1,Orai1,Cxcr4,Adrb2,Ppp3ca,Prkca,Slc8a3,Itpkb,Ppp3ca,Ppp3cc,Slc8a3,Hrc,Ppp3r1,Asph,Plcd3,Camk2d,Camk2a,Vdac2,Slc25a4,Phkb,Slc8a3,Egf,Egf,Camk2d,Ppp3cc,Mylk4
path:mmu04022	cGMP-PKG signaling pathway	Environmental Information Processing	33	248	2579	25394	0.0652028	0.445553	Map2k1,Mef2c,Ppp1cb,Vdac2,Rgs2,Mylk2,Vasp,Atp2a1,Slc25a4,Irs2,Adrb2,Ppp3ca,Slc8a3,Ppp3ca,Ppp3cc,Slc8a3,Atp1a2,Myh7,Ppp3r1,Map2k2,Atf4,Rgs2,Akt2,Kcnma1,Nfatc2,Vdac2,Slc25a4,Slc8a3,Kcnma1,Mef2c,Nfatc3,Ppp3cc,Mylk4
path:mmu04024	cAMP signaling pathway	Environmental Information Processing	23	256	2579	25394	0.762655	1	Map2k1,Ppp1cb,Fos,Mapk8,Crebbp,Pik3r3,Slc9a1,Atp2a1,Abcc4,Rras,Orai1,Adrb2,Rras2,Atp1a2,Rac1,Map2k2,Camk2d,Mapk8,Camk2a,Pde4d,Akt2,Abcc4,Camk2d
path:mmu04060	Cytokine-cytokine receptor interaction	Environmental Information Processing	11	156	2579	25394	0.928603	1	Acvr1b,Csf1,Ifngr1,Tnfrsf21,Gdf11,Mstn,Inha,Eda2r,Cxcr4,Ackr3,Il11ra1
path:mmu04061	Viral protein interaction with cytokine and cytokine receptor	Environmental Information Processing	3	45	2579	25394	0.848979	1	Csf1,Cxcr4,Ackr3
path:mmu04062	Chemokine signaling pathway	Organismal Systems	7	255	2579	25394	0.999999	1	Map2k1,Jak2,Cdc42,Pik3r3,Cxcr4,Rac1,Akt2
path:mmu04064	NF-kappa B signaling pathway	Environmental Information Processing	13	138	2579	25394	0.654277	1	Gadd45b,Map3k14,Gadd45g,Tab1,Parp1,Bcl10,Eda2r,Gadd45a,Nfkb2,Nfkb2,Gadd45g,Gadd45a,Ube2i
path:mmu04066	HIF-1 signaling pathway	Environmental Information Processing	37	229	2579	25394	0.00307758	0.0630903	Hk2,Cdkn1b,Map2k1,Hmox1,Igf1r,Mknk1,Ifngr1,Rbx1,Crebbp,Cdkn1a,Pfkfb3,Pik3r3,Flt1,Flt1,Aldoa,Pdha1,Serpine1,Eif4e2,Prkca,Serpine1,Aldoa,Map2k2,Camk2d,Camk2a,Aldoa,Aldoa,Akt2,Aldoa,Ldha,Aldoa,Aldoa,Eno3,Eno3,Pfkfb3,Egf,Egf,Camk2d
path:mmu04068	FoxO signaling pathway	Environmental Information Processing	42	236	2579	25394	0.000226505	0.0185734	Cdkn1b,Stk11,Map2k1,Igf1r,Gadd45b,Slc2a4,Sgk1,Gadd45g,Mapk8,Fbxo32,Crebbp,Cdkn1a,Pik3r3,Irs2,Gadd45a,Prmt1,Foxo4,Klf2,Prkag2,Mapk12,Homer1,Map2k2,Stk11,Prmt1,Homer1,Mapk8,Araf,Araf,Gadd45g,Akt2,Sgk1,Slc2a4,Gadd45a,Prkag3,Slc2a4,Egf,Egf,Prmt1,Prmt1,Prmt1,Mapk12,Mapk12
path:mmu04070	Phosphatidylinositol signaling system	Environmental Information Processing	12	174	2579	25394	0.946585	1	Itpkc,Plcd1,Mtmr6,Dgka,Pik3r3,Prkca,Itpkb,Impad1,Plcd3,Mtmr14,Inpp5e,Pip5k1c
path:mmu04071	Sphingolipid signaling pathway	Environmental Information Processing	21	204	2579	25394	0.508045	1	Ppp2r5d,Map2k1,Ppp2r1a,Ppp2ca,Mapk8,Cers5,Pik3r3,Prkca,Mapk12,Ppp2r2a,Rac1,Map2k2,Ppp2r5c,Mapk8,Akt2,Sgms1,Sgms1,Ppp2r2a,Ppp2r2a,Mapk12,Mapk12
path:mmu04072	Phospholipase D signaling pathway	Environmental Information Processing	23	226	2579	25394	0.52839	1	Pdgfb,Map2k1,Plpp1,Dgka,Pik3r3,Agpat5,Rras,Ptpn11,Arf2,Prkca,Rras2,Pla2g4e,Dnm2,Ptpn11,Map2k2,Agpat3,Tsc1,Cyth3,Akt2,Pip5k1c,Egf,Egf,Rala
path:mmu04080	Neuroactive ligand-receptor interaction	Environmental Information Processing	6	125	2579	25394	0.990178	1	P2rx5,Chrna1,Adm,Chrnb1,Adrb2,Thra
path:mmu04110	Cell cycle	Cellular Processes	34	192	2579	25394	0.000930482	0.0373484	Cdkn1b,Gadd45b,Gadd45g,Rb1,Rbx1,Crebbp,Mcm4,Cdkn1a,Cdc23,Smc3,Anapc11,Orc2,Abl1,Cdkn1c,Gadd45a,Ywhag,Cdc25b,Bub3,Cdc26,Anapc5,Anapc11,Gadd45g,Cdk4,Cdk4,Anapc4,Gadd45a,Cdkn1c,Tfdp1,Anapc5,Anapc5,Ywhag,Anapc5,Cdkn1c,Cdk7
path:mmu04114	Oocyte meiosis	Cellular Processes	31	195	2579	25394	0.00800319	0.123049	Ppp2r5d,Map2k1,Igf1r,Ppp2r1a,Ppp1cb,Ppp2ca,Rbx1,Cdc23,Smc3,Anapc11,Ywhag,Ppp3ca,Ppp3ca,Ppp3cc,Cdc26,Anapc5,Mapk12,Anapc11,Ppp3r1,Camk2d,Ppp2r5c,Camk2a,Anapc4,Anapc5,Anapc5,Ywhag,Camk2d,Anapc5,Ppp3cc,Mapk12,Mapk12
path:mmu04115	p53 signaling pathway	Cellular Processes	15	113	2579	25394	0.171009	0.779042	Gadd45b,Ccng1,Ppm1d,Siva1,Gadd45g,Rrm2b,Cdkn1a,Serpine1,Gadd45a,Siah1b,Serpine1,Gadd45g,Cdk4,Cdk4,Gadd45a
path:mmu04120	Ubiquitin mediated proteolysis	Genetic Information Processing	40	357	2579	25394	0.278421	0.995534	Ube2c,Ube2d1,Cdc34,Rbx1,Cdc23,Anapc11,Stub1,Keap1,Siah1b,Ube3b,Herc2,Ube2s,Cdc26,Anapc5,Ube2l3,Anapc11,Pias1,Uba2,Cblb,Ube2d1,Anapc4,Cul5,Cdc34,Ube2f,Ube2i,Ube2g2,Ube2f,Keap1,Anapc5,Anapc5,Anapc5,Ube2s,Cdc34,Cdc34,Cdc34,Cdc34,Cblb,Stub1,Ddb1,Nedd4l
path:mmu04122	Sulfur relay system	Genetic Information Processing	0	18	2579	25394	1	1
path:mmu04130	SNARE interactions in vesicular transport	Genetic Information Processing	6	70	2579	25394	0.727359	1	Vamp3,Stx4a,Vti1b,Use1,Snap23,Vamp5
path:mmu04136	Autophagy - other	Cellular Processes	4	69	2579	25394	0.929567	1	Ulk2,Ppp2ca,Atg9a,Atg9a
path:mmu04137	Mitophagy - animal	Cellular Processes	17	167	2579	25394	0.533737	1	Bcl2l13,Mapk8,Cited2,Atg9a,Mitf,Rras,Tbc1d17,Rras2,Mfn1,Atf4,Bnip3l,Mapk8,Rab7,Tbc1d17,Tbc1d17,Atg9a,Rab7
path:mmu04140	Autophagy - animal	Cellular Processes	35	300	2579	25394	0.216098	0.895348	Stk11,Ulk2,Map2k1,Igf1r,Ppp2ca,Mapk8,Rb1cc1,Pik3r3,Irs2,Atg9a,Rubcn,Rras,Akt1s1,Smcr8,Rras2,Rragd,Rragd,Map2k2,Stk11,Akt1s1,Akt1s1,Mapk8,Mtmr14,Rab7,Tsc1,Hmgb1,Akt2,Rubcn,Akt1s1,Akt1s1,Dapk3,Atg9a,Rab7,Dapk3,Dapk3
path:mmu04141	Protein processing in ER	Genetic Information Processing	29	346	2579	25394	0.885182	1	Map2k7,Hspa1l,Ubqln4,Ube2d1,Sar1a,Mapk8,Rbx1,Capn1,Rpn2,Cryab,Ppp1r15a,Wfs1,Stub1,Map2k7,Hspa1a,Nfe2l2,Sec61a2,Atf4,Mapk8,Ube2d1,Capn1,Wfs1,Ube2g2,Sec61a2,Cryab,Cryab,Hspa2,Sec24c,Stub1
path:mmu04142	Lysosome	Cellular Processes	16	206	2579	25394	0.899216	1	Atp6ap1,Cd63,Abcb9,Ap1s2,Gga1,Cltb,Ap1s2,Ap3s2,Cltb,Ids,Sort1,Clta,Idua,Idua,Sort1,Abca2
path:mmu04144	Endocytosis	Cellular Processes	62	492	2579	25394	0.0442256	0.350951	Igf1r,Hspa1l,Rbsn,Snx3,Rufy1,Rab10,Kif5b,Bin1,Chmp6,Arfgap2,Rab22a,Arfgap1,Cdc42,Rab35,Vps36,Vps4a,Vps26b,Chmp7,Cltb,Cxcr4,Rab11b,Arf2,H2-T22,Snx32,Washc1,Cav3,Git2,Hspa1a,Vps37c,Dnm2,Cltb,Bin1,Rnf41,Pard6a,Hgs,Clta,Arfgap1,Rab22a,Git2,Arpc5l,Rab7,Cblb,Cyth3,Washc1,Vps29,Snx12,Rab11fip3,Arfgap2,Arfgap1,Pip5k1c,Eps15l1,Rab11b,Rab11b,Rab7,Arpc5l,Pard6a,Rnf41,Hspa2,Cblb,Vps28,Bin1,Nedd4l
path:mmu04145	Phagosome	Cellular Processes	19	213	2579	25394	0.757632	1	Tubb6,Atp6ap1,Atp6v1d,Thbs3,Stx12,Vamp3,Tuba8,Dync1li1,H2-T22,Tubb2b,Tuba1a,Rac1,Sec61a2,Hgs,Itgav,Rab7,Atp6v0e,Sec61a2,Rab7
path:mmu04146	Peroxisome	Cellular Processes	9	191	2579	25394	0.997999	1	Crat,Gnpat,Pex11b,Mlycd,Crat,Pex10,Idh2,Acsl1,Gnpat
path:mmu04150	mTOR signaling pathway	Environmental Information Processing	29	283	2579	25394	0.508757	1	Stk11,Ulk2,Map2k1,Igf1r,Castor2,Sgk1,Atp6v1d,Stradb,Pik3r3,Mios,Wnt4,Eif4e2,Akt1s1,Prkca,Rragd,Flcn,Rragd,Map2k2,Stk11,Akt1s1,Akt1s1,Cab39,Tsc1,Fzd7,Akt2,Sgk1,Akt1s1,Akt1s1,Lamtor3
path:mmu04151	PI3K-Akt signaling pathway	Environmental Information Processing	44	522	2579	25394	0.921138	1	Pdgfb,Col1a1,Ppp2r5d,Cdkn1b,Stk11,Map2k1,Igf1r,Ppp2r1a,Csf1,Sgk1,Ppp2ca,Cdkn1a,Jak2,Thbs3,Pik3r3,Flt1,Flt1,Pkn3,Eif4e2,Ywhag,Prkca,Fgfr1,Ppp2r2a,Lama2,Rac1,Map2k2,Stk11,Atf4,Ppp2r5c,Itgav,Tsc1,Fgfr1,Fgfr1,Cdk4,Akt2,Fgfr1,Sgk1,Cdk4,Lamc1,Egf,Ywhag,Egf,Ppp2r2a,Ppp2r2a
path:mmu04152	AMPK signaling pathway	Environmental Information Processing	40	245	2579	25394	0.00177065	0.0449826	Ppp2r5d,Stk11,Igf1r,Ppp2r1a,Slc2a4,Ppp2ca,Rab10,Fbp2,Stradb,Adipor1,Pfkfb3,Pik3r3,Irs2,Tbc1d1,Pfkfb4,Akt1s1,Rab11b,Rab2a,Prkag2,Ppp2r2a,Mlycd,Stk11,Akt1s1,Akt1s1,Ppp2r5c,Adipor1,Cab39,Tsc1,Akt2,Slc2a4,Akt1s1,Akt1s1,Prkag3,Rab11b,Rab11b,Slc2a4,Pfkfb3,Pfkfb4,Ppp2r2a,Ppp2r2a
path:mmu04210	Apoptosis	Cellular Processes	23	234	2579	25394	0.598075	1	Map2k1,Gadd45b,Map3k14,Fos,Gadd45g,Mapk8,Capn1,Parp1,Pik3r3,Tuba8,Gadd45a,Tuba1a,Map2k2,Atf4,Diablo,Mapk8,Diablo,Gadd45g,Dab2ip,Akt2,Gadd45a,Parp4,Capn1
path:mmu04211	Longevity regulating pathway	Organismal Systems	20	190	2579	25394	0.467837	1	Stk11,Igf1r,Rb1cc1,Adipor1,Pik3r3,Appl1,Irs2,Eif4e2,Akt1s1,Prkag2,Stk11,Akt1s1,Akt1s1,Atf4,Adipor1,Tsc1,Akt2,Akt1s1,Akt1s1,Prkag3
path:mmu04213	Longevity regulating pathway - multiple species	Organismal Systems	17	115	2579	25394	0.0732301	0.486881	Igf1r,Hspa1l,Pik3r3,Cryab,Irs2,Akt1s1,Prkag2,Hspa1a,Akt1s1,Akt1s1,Akt2,Akt1s1,Akt1s1,Prkag3,Cryab,Cryab,Hspa2
path:mmu04215	Apoptosis - multiple species	Cellular Processes	4	61	2579	25394	0.879152	1	Mapk8,Diablo,Mapk8,Diablo
path:mmu04216	Ferroptosis	Cellular Processes	8	127	2579	25394	0.95227	1	Hmox1,Vdac2,Map1lc3b,Acsl1,Vdac2,Map1lc3b,Map1lc3b,Map1lc3b
path:mmu04217	Necroptosis	Cellular Processes	29	222	2579	25394	0.0950683	0.57041	Ifngr1,Vdac2,Mapk8,Jak2,Capn1,Chmp6,Parp1,Slc25a4,Vps4a,Pygm,Chmp7,Pygb,Macroh2a1,H2ax,Pla2g4e,Faf1,Camk2d,Stat5a,H2az2,Mapk8,Camk2a,Hmgb1,Glul,Glul,Vdac2,Glul,Slc25a4,Capn1,Camk2d
path:mmu04218	Cellular senescence	Cellular Processes	39	288	2579	25394	0.0387915	0.341103	Map2k1,Ppp1cb,Gadd45b,Map2k3,Mcu,Gadd45g,Vdac2,Rb1,Cdkn1a,Capn1,Pik3r3,Slc25a4,Serpine1,Gadd45a,Rras,Ppp3ca,H2-T22,Rras2,Ppp3ca,Serpine1,Ppp3cc,Mapk12,Ppp3r1,Map2k2,Tsc1,Gadd45g,Cdk4,Akt2,Map2k3,Cdk4,Nfatc2,Gadd45a,Vdac2,Slc25a4,Capn1,Nfatc3,Ppp3cc,Mapk12,Mapk12
path:mmu04260	Cardiac muscle contraction	Organismal Systems	24	128	2579	25394	0.0022701	0.0507677	Cacng1,Cox8b,Casq2,Slc9a1,Atp2a1,Cox6a2,Cox4i1,Slc8a3,Slc8a3,Hrc,Atp1a2,Cox7a1,Myh7,Asph,Myl4,Cacnb1,Tpm3,Tpm3,Uqcrh,Uqcrq,Slc8a3,Cacng6,Cox7a1,Cacnb3
path:mmu04261	Adrenergic signaling in cardiomyocytes	Organismal Systems	33	243	2579	25394	0.0518855	0.39887	Ppp2r5d,Ppp2r1a,Ppp1cb,Ppp2ca,Cacng1,Slc9a1,Atp2a1,Adrb2,Prkca,Slc8a3,Slc8a3,Atp1a2,Mapk12,Ppp2r2a,Myh7,Camk2d,Myl4,Cacnb1,Atf4,Ppp2r5c,Camk2a,Tpm3,Tpm3,Akt2,Slc8a3,Cacng6,Camk2d,Rps6ka5,Ppp2r2a,Ppp2r2a,Mapk12,Mapk12,Cacnb3
path:mmu04270	Vascular smooth muscle contraction	Organismal Systems	14	191	2579	25394	0.927486	1	Map2k1,Ppp1r12c,Ppp1cb,Mylk2,Adm,Ppp1r12b,Prkca,Pla2g4e,Map2k2,Araf,Araf,Kcnma1,Kcnma1,Mylk4
path:mmu04310	Wnt signaling pathway	Environmental Information Processing	23	230	2579	25394	0.56369	1	Cacybp,Mapk8,Rbx1,Cby1,Crebbp,Vangl2,Ryk,Wnt4,Ppp3ca,Prkca,Ppp3ca,Siah1b,Ppp3cc,Rac1,Ppp3r1,Camk2d,Mapk8,Fzd7,Camk2a,Nfatc2,Camk2d,Nfatc3,Ppp3cc
path:mmu04330	Notch signaling pathway	Environmental Information Processing	5	88	2579	25394	0.951904	1	Mfng,Crebbp,Jag1,Numbl,Ncor2
path:mmu04340	Hedgehog signaling pathway	Environmental Information Processing	3	80	2579	25394	0.99049	1	Csnk1d,Csnk1d,Csnk1d
path:mmu04350	TGF-beta signaling pathway	Environmental Information Processing	9	125	2579	25394	0.89858	1	Acvr1b,Ppp2r1a,Ppp2ca,Rbx1,Crebbp,Id1,Nbl1,Smad5,Tfdp1
path:mmu04360	Axon guidance	Organismal Systems	36	271	2579	25394	0.057415	0.428002	Efnb2,Sema4d,Dpysl2,Abl1,Cdc42,Pik3r3,Ryk,Ssh2,Rras,Wnt4,Cxcr4,Ptpn11,Ppp3ca,Prkca,Ppp3ca,Ppp3cc,Enah,Pard6a,Rac1,Ptpn11,Ppp3r1,Camk2d,Sema6c,Sema4d,Enah,Ablim1,Ablim1,Sema4c,Camk2a,Myl12a,Myl12a,Nfatc2,Camk2d,Nfatc3,Pard6a,Ppp3cc
path:mmu04370	VEGF signaling pathway	Environmental Information Processing	18	105	2579	25394	0.018495	0.215812	Map2k1,Hspb1,Cdc42,Pik3r3,Ppp3ca,Prkca,Ppp3ca,Ppp3cc,Mapk12,Pla2g4e,Rac1,Ppp3r1,Map2k2,Akt2,Nfatc2,Ppp3cc,Mapk12,Mapk12
path:mmu04371	Apelin signaling pathway	Environmental Information Processing	27	209	2579	25394	0.114785	0.627809	Map2k1,Mef2c,Hdac5,Jag1,Mylk2,Slc9a1,Ryr1,Serpine1,Rras,Slc8a3,Klf2,Rras2,Prkag2,Serpine1,Slc8a3,Hdac4,Map2k2,Myl4,Hdac5,Hdac5,Nrf1,Hdac5,Akt2,Prkag3,Slc8a3,Mef2c,Mylk4
path:mmu04380	Osteoclast differentiation	Organismal Systems	26	187	2579	25394	0.0615628	0.445425	Map2k7,Map2k1,Csf1,Ifngr1,Map3k14,Fos,Mapk8,Tab1,Pik3r3,Fosl2,Mitf,Ppp3ca,Map2k7,Ppp3ca,Nfkb2,Ppp3cc,Mapk12,Rac1,Ppp3r1,Nfkb2,Mapk8,Akt2,Nfatc2,Ppp3cc,Mapk12,Mapk12
path:mmu04390	Hippo signaling pathway	Environmental Information Processing	21	228	2579	25394	0.714146	1	Ppp2r1a,Rassf1,Ppp1cb,Csnk1d,Ppp2ca,Id1,Serpine1,Wnt4,Ywhag,Frmd6,Dlg1,Serpine1,Ppp2r2a,Pard6a,Fzd7,Csnk1d,Csnk1d,Ywhag,Pard6a,Ppp2r2a,Ppp2r2a
path:mmu04392	Hippo signaling pathway - multiple species	Environmental Information Processing	2	40	2579	25394	0.924013	1	Rassf1,Frmd6
path:mmu04510	Focal adhesion	Cellular Processes	35	361	2579	25394	0.640538	1	Pdgfb,Col1a1,Map2k1,Igf1r,Ppp1r12c,Ppp1cb,Mapk8,Mylk2,Thbs3,Tln1,Cdc42,Pik3r3,Flt1,Flt1,Vasp,Mylpf,Ppp1r12b,Prkca,Cav3,Lama2,Rac1,Flna,Itgav,Mapk8,Myl12a,Akt2,Flna,Myl12a,Lamc1,Pip5k1c,Egf,Egf,Mylpf,Mylpf,Mylk4
path:mmu04512	ECM-receptor interaction	Environmental Information Processing	5	113	2579	25394	0.991866	1	Col1a1,Thbs3,Lama2,Itgav,Lamc1
path:mmu04514	Cell adhesion molecules	Environmental Information Processing	4	132	2579	25394	0.999527	1	H2-T22,Nlgn2,Itgav,Jam2
path:mmu04520	Adherens junction	Cellular Processes	11	155	2579	25394	0.925108	1	Igf1r,Crebbp,Cdc42,Fgfr1,Wasf2,Rac1,Fgfr1,Fgfr1,Fgfr1,Lmo7,Sorbs1
path:mmu04530	Tight junction	Cellular Processes	30	301	2579	25394	0.571875	1	Map2k7,Stk11,Ppp2r1a,Ppp2ca,Mapk8,Cdc42,Tuba8,Vasp,Map2k7,Dlg1,Prkag2,Ppp2r2a,Tuba1a,Pard6a,Rac1,Stk11,Mapk8,Arpc5l,Jam2,Myl12a,Cdk4,Cdk4,Myl12a,Prkag3,Arhgef2,Arpc5l,Pard6a,Ppp2r2a,Ppp2r2a,Nedd4l
path:mmu04540	Gap junction	Cellular Processes	14	115	2579	25394	0.277251	0.995534	Pdgfb,Tubb6,Map2k1,Csnk1d,Tuba8,Prkca,Tubb2b,Mapk7,Tuba1a,Map2k2,Csnk1d,Csnk1d,Egf,Egf
path:mmu04550	Signaling pathways regulating pluripotency of stem cells	Cellular Processes	20	199	2579	25394	0.55448	1	Acvr1b,Map2k1,Igf1r,Jak2,Pik3r3,Id1,Wnt4,Pcgf3,Smad5,Fgfr1,Mapk12,Map2k2,Fzd7,Fgfr1,Fgfr1,Akt2,Fgfr1,Pcgf5,Mapk12,Mapk12
path:mmu04610	Complement and coagulation	Organismal Systems	4	158	2579	25394	0.999952	1	Cd55,Serpine1,Serpine1,Thbd
path:mmu04611	Platelet activation	Organismal Systems	16	204	2579	25394	0.891099	1	Col1a1,Ppp1cb,Mylk2,Tln1,Pik3r3,Vasp,Orai1,Mapk12,Pla2g4e,Snap23,Myl12a,Akt2,Myl12a,Mapk12,Mylk4,Mapk12
path:mmu04612	Antigen processing and presentation	Organismal Systems	6	95	2579	25394	0.929488	1	Hspa1l,Ifi30,Rfxap,H2-T22,Hspa1a,Hspa2
path:mmu04614	Renin-angiotensin system	Organismal Systems	2	28	2579	25394	0.792514	1	Thop1,Lnpep
path:mmu04620	Toll-like receptor signaling pathway	Organismal Systems	18	143	2579	25394	0.200789	0.866565	Tollip,Map2k7,Map2k1,Map2k3,Fos,Mapk8,Tab1,Pik3r3,Map2k4,Map2k7,Mapk12,Rac1,Map2k2,Mapk8,Akt2,Map2k3,Mapk12,Mapk12
path:mmu04621	NOD-like receptor signaling pathway	Organismal Systems	17	262	2579	25394	0.985682	1	Mcu,Vdac2,Mapk8,Tab1,Nek7,Nod2,Sugt1,Mapk12,Mfn1,Mapk8,Vdac2,Nlrx1,Nek7,Nlrx1,Sugt1,Mapk12,Mapk12
path:mmu04622	RIG-I-like receptor signaling pathway	Organismal Systems	8	106	2579	25394	0.855471	1	Mapk8,Pin1,Mapk12,Mapk8,Nlrx1,Nlrx1,Mapk12,Mapk12
path:mmu04623	Cytosolic DNA-sensing pathway	Organismal Systems	3	79	2579	25394	0.989648	1	Polr2k,Trex1,Trex1
path:mmu04625	C-type lectin receptor signaling pathway	Organismal Systems	25	164	2579	25394	0.0257142	0.263571	Map3k14,Mapk8,Bcl10,Pik3r3,Rras,Ptpn11,Ppp3ca,Rras2,Ppp3ca,Nfkb2,Ppp3cc,Mapk12,Ptpn11,Ppp3r1,Nfkb2,Mapk8,Cblb,Akt2,Nfatc2,Nfatc3,Ksr1,Cblb,Ppp3cc,Mapk12,Mapk12
path:mmu04630	JAK-STAT signaling pathway	Environmental Information Processing	17	191	2579	25394	0.751856	1	Pdgfb,Ifngr1,Crebbp,Cdkn1a,Jak2,Pik3r3,Ptpn11,Socs6,Il11ra1,Pias1,Ptpn11,Stat5a,Fhl1,Socs6,Akt2,Egf,Egf
path:mmu04640	Hematopoietic cell lineage	Organismal Systems	3	82	2579	25394	0.99198	1	Csf1,Cd55,Il11ra1
path:mmu04650	Natural killer cell mediated cytotoxicity	Organismal Systems	16	135	2579	25394	0.29502	1	Map2k1,Ifngr1,Pik3r3,Ptpn11,Ppp3ca,Prkca,Ppp3ca,Ppp3cc,Rac1,Ptpn11,Ppp3r1,Map2k2,Araf,Araf,Nfatc2,Ppp3cc
path:mmu04657	IL-17 signaling pathway	Organismal Systems	12	109	2579	25394	0.429424	1	Fos,Mapk8,Mapk7,Anapc5,Mapk12,Mapk8,Srsf1,Anapc5,Anapc5,Anapc5,Mapk12,Mapk12
path:mmu04658	Th1 and Th2 cell differentiation	Organismal Systems	19	113	2579	25394	0.019163	0.215812	Ifngr1,Fos,Mapk8,Jak2,Jag1,Ppp3ca,Maf,Ppp3ca,Ppp3cc,Mapk12,Ppp3r1,Stat5a,Maf,Mapk8,Nfatc2,Nfatc3,Ppp3cc,Mapk12,Mapk12
path:mmu04659	Th17 cell differentiation	Organismal Systems	18	149	2579	25394	0.253036	0.988047	Rxrg,Ifngr1,Fos,Mapk8,Jak2,Rorc,Ppp3ca,Ppp3ca,Ppp3cc,Mapk12,Ppp3r1,Stat5a,Mapk8,Nfatc2,Nfatc3,Ppp3cc,Mapk12,Mapk12
path:mmu04660	T cell receptor signaling pathway	Organismal Systems	27	163	2579	25394	0.00745117	0.122199	Map2k7,Map2k1,Map3k14,Fos,Mapk8,Bcl10,Cdc42,Pik3r3,Ppp3ca,Map2k7,Dlg1,Ppp3ca,Ppp3cc,Mapk12,Ppp3r1,Map2k2,Mapk8,Cblb,Cdk4,Akt2,Cdk4,Nfatc2,Nfatc3,Cblb,Ppp3cc,Mapk12,Mapk12
path:mmu04662	B cell receptor signaling pathway	Organismal Systems	14	126	2579	25394	0.40317	1	Map2k1,Fos,Bcl10,Pik3r3,Ppp3ca,Ppp3ca,Ppp3cc,Rac1,Ppp3r1,Map2k2,Akt2,Nfatc2,Nfatc3,Ppp3cc
path:mmu04664	Fc epsilon RI signaling pathway	Organismal Systems	17	102	2579	25394	0.0277809	0.273364	Map2k7,Map2k1,Map2k3,Mapk8,Pik3r3,Map2k4,Prkca,Map2k7,Mapk12,Pla2g4e,Rac1,Map2k2,Mapk8,Akt2,Map2k3,Mapk12,Mapk12
path:mmu04666	Fc gamma R-mediated phagocytosis	Organismal Systems	22	165	2579	25394	0.112567	0.627809	Map2k1,Plpp1,Bin1,Gsn,Cdc42,Pik3r3,Vasp,Prkca,Wasf2,Pla2g4e,Dnm2,Bin1,Marcks,Rac1,Arpc5l,Myo10,Akt2,Pip5k1c,Gsn,Gsn,Arpc5l,Bin1
path:mmu04668	TNF signaling pathway	Environmental Information Processing	22	171	2579	25394	0.147197	0.738992	Map2k7,Map2k1,Csf1,Map2k3,Map3k14,Fos,Mapk8,Tab1,Jag1,Pik3r3,Map2k4,Nod2,Map2k7,Mapk12,Atf4,Mapk8,Dab2ip,Akt2,Map2k3,Rps6ka5,Mapk12,Mapk12
path:mmu04670	Leukocyte transendothelial migration	Organismal Systems	17	172	2579	25394	0.584504	1	Cdc42,Pik3r3,Vasp,Mylpf,Cxcr4,Ptpn11,Prkca,Mapk12,Rac1,Ptpn11,Jam2,Myl12a,Myl12a,Mylpf,Mylpf,Mapk12,Mapk12
path:mmu04672	Intestinal immune network for IgA production	Organismal Systems	2	29	2579	25394	0.808543	1	Map3k14,Cxcr4
path:mmu04710	Circadian rhythm	Organismal Systems	10	62	2579	25394	0.0940767	0.57041	Csnk1d,Rbx1,Rorc,Bhlhe41,Arntl,Prkag2,Per1,Csnk1d,Csnk1d,Prkag3
path:mmu04713	Circadian entrainment	Organismal Systems	9	114	2579	25394	0.830145	1	Fos,Ryr1,Prkca,Rasd1,Per1,Camk2d,Camk2a,Camk2d,Rps6ka5
path:mmu04714	Thermogenesis	Organismal Systems	58	456	2579	25394	0.0432798	0.350951	Smarcb1,Ndufb2,Sdhb,Ndufa2,Atp5e,Map2k3,Ndufa12,Ndufs6,Atp5o,Cox14,Ndufb8,Atp5b,Cox8b,Atp5c1,Cox6a2,Ndufab1,Cox4i1,Ndufb7,Atp5h,Ndufaf5,Cox10,Cox17,Akt1s1,Ndufv3,Prkag2,Ndufa3,Fgfr1,Mapk12,Atp5g1,Cox7a1,Atp5g1,Akt1s1,Akt1s1,Ndufa3,Ndufa13,Acsl1,Tsc1,Fgfr1,Ndufb2,Fgfr1,Ndufab1,Atp5b,Uqcrh,Ndufc1,Map2k3,Fgfr1,Ndufab1,Ndufa3,Akt1s1,Akt1s1,Uqcrq,Prkag3,Ndufb8,Ndufa12,Ndufc1,Cox7a1,Mapk12,Mapk12
path:mmu04720	Long-term potentiation	Organismal Systems	16	105	2579	25394	0.0646134	0.445553	Map2k1,Ppp1cb,Crebbp,Ppp3ca,Prkca,Ppp3ca,Ppp3cc,Ppp3r1,Map2k2,Camk2d,Atf4,Camk2a,Araf,Araf,Camk2d,Ppp3cc
path:mmu04721	Synaptic vesicle cycle	Organismal Systems	7	92	2579	25394	0.837519	1	Napa,Atp6v1d,Cltb,Dnm2,Cltb,Clta,Atp6v0e
path:mmu04722	Neurotrophin signaling pathway	Organismal Systems	28	235	2579	25394	0.212039	0.895348	Map3k3,Map2k7,Map2k1,Mapk8,Abl1,Cdc42,Pik3r3,Prdm4,Ptpn11,Map2k7,Mapk7,Sh2b3,Mapk12,Rac1,Ptpn11,Sort1,Map2k2,Arhgdia,Camk2d,Atf4,Mapk8,Camk2a,Sort1,Akt2,Camk2d,Rps6ka5,Mapk12,Mapk12
path:mmu04723	Retrograde endocannabinoid signaling	Organismal Systems	25	200	2579	25394	0.161937	0.766089	Ndufb2,Ndufa2,Ndufa12,Ndufs6,Mapk8,Ndufb8,Ndufab1,Ndufb7,Prkca,Ndufv3,Ndufa3,Mapk12,Ndufa3,Ndufa13,Mapk8,Ndufb2,Ndufab1,Ndufc1,Ndufab1,Ndufa3,Ndufb8,Ndufa12,Ndufc1,Mapk12,Mapk12
path:mmu04724	Glutamatergic synapse	Organismal Systems	14	131	2579	25394	0.462161	1	Ppp3ca,Prkca,Ppp3ca,Ppp3cc,Pla2g4e,Homer1,Ppp3r1,Homer1,Gls,Gls,Glul,Glul,Glul,Ppp3cc
path:mmu04725	Cholinergic synapse	Organismal Systems	14	146	2579	25394	0.630305	1	Map2k1,Fos,Ache,Jak2,Kcnq5,Pik3r3,Kcnj2,Prkca,Camk2d,Atf4,Camk2a,Kcnq5,Akt2,Camk2d
path:mmu04726	Serotonergic synapse	Organismal Systems	6	139	2579	25394	0.996425	1	Map2k1,Dusp1,Prkca,Pla2g4e,Araf,Araf
path:mmu04727	GABAergic synapse	Organismal Systems	8	100	2579	25394	0.808441	1	Trak2,Plcl1,Prkca,Gls,Gls,Glul,Glul,Glul
path:mmu04728	Dopaminergic synapse	Organismal Systems	26	200	2579	25394	0.113638	0.627809	Ppp2r5d,Ppp2r1a,Ppp1cb,Ppp2ca,Fos,Mapk8,Kif5b,Arntl,Ppp3ca,Prkca,Ppp3ca,Ppp3cc,Mapk12,Ppp2r2a,Camk2d,Atf4,Ppp2r5c,Mapk8,Camk2a,Akt2,Camk2d,Ppp2r2a,Ppp2r2a,Ppp3cc,Mapk12,Mapk12
path:mmu04730	Long-term depression	Organismal Systems	10	79	2579	25394	0.279235	0.995534	Map2k1,Igf1r,Ppp2r1a,Ppp2ca,Ryr1,Prkca,Pla2g4e,Map2k2,Araf,Araf
path:mmu04740	Olfactory transduction	Organismal Systems	8	57	2579	25394	0.218378	0.895348	Rgs2,Slc8a3,Slc8a3,Camk2d,Camk2a,Rgs2,Slc8a3,Camk2d
path:mmu04742	Taste transduction	Organismal Systems	0	28	2579	25394	1	1
path:mmu04744	Phototransduction	Organismal Systems	0	12	2579	25394	1	1
path:mmu04750	Inflammatory mediator regulation of TRP channels	Organismal Systems	14	170	2579	25394	0.830913	1	Ppp1cb,Map2k3,Mapk8,Pik3r3,Prkca,Mapk12,Pla2g4e,Camk2d,Mapk8,Camk2a,Map2k3,Camk2d,Mapk12,Mapk12
path:mmu04810	Regulation of actin cytoskeleton	Cellular Processes	40	359	2579	25394	0.290785	1	Pdgfb,Map2k1,Ppp1r12c,Ppp1cb,Gsn,Mylk2,Cdc42,Pik3r3,Slc9a1,Mylpf,Ssh2,Rras,Ppp1r12b,Cxcr4,Rras2,Enah,Fgfr1,Wasf2,Rac1,Map2k2,Enah,Itgav,Tmsb4x,Arpc5l,Fgfr1,Fgfr1,Araf,Araf,Myl12a,Fgfr1,Myl12a,Pip5k1c,Egf,Egf,Gsn,Gsn,Arpc5l,Mylpf,Mylpf,Mylk4
path:mmu04910	Insulin signaling pathway	Organismal Systems	34	274	2579	25394	0.128279	0.663557	Hk2,Map2k1,Ppp1cb,Slc2a4,Trip10,Mknk1,Exoc7,Fbp2,Mapk8,Pik3r3,Pygm,Irs2,Phka1,Pygb,Eif4e2,Prkag2,Map2k2,Prkar1a,Mapk8,Tsc1,Cblb,Araf,Araf,Exoc7,Akt2,Slc2a4,Prkag3,Phkb,Slc2a4,Trip10,Trip10,Trip10,Sorbs1,Cblb
path:mmu04911	Insulin secretion	Organismal Systems	10	101	2579	25394	0.582402	1	Trpm4,Prkca,Atp1a2,Camk2d,Atf4,Camk2a,Kcnma1,Kcnma1,Camk2d,Trpm4
path:mmu04912	GnRH signaling pathway	Organismal Systems	24	142	2579	25394	0.00875398	0.126287	Map3k3,Map2k7,Map2k1,Map2k3,Mapk8,Hbegf,Cdc42,Map2k4,Prkca,Map2k7,Mapk7,Mapk12,Map3k4,Pla2g4e,Map2k2,Camk2d,Atf4,Mapk8,Camk2a,Map2k3,Camk2d,Mapk12,Mapk12,Map3k4
path:mmu04913	Ovarian steroidogenesis	Organismal Systems	2	58	2579	25394	0.984919	1	Igf1r,Pla2g4e
path:mmu04914	Progesterone-mediated oocyte maturation	Organismal Systems	21	152	2579	25394	0.0902584	0.569322	Map2k1,Igf1r,Mapk8,Cdc23,Anapc11,Pik3r3,Cdc25b,Cdc26,Anapc5,Mapk12,Anapc11,Mapk8,Araf,Araf,Akt2,Anapc4,Anapc5,Anapc5,Anapc5,Mapk12,Mapk12
path:mmu04915	Estrogen signaling pathway	Organismal Systems	10	171	2579	25394	0.983363	1	Map2k1,Hspa1l,Fos,Hbegf,Pik3r3,Hspa1a,Map2k2,Atf4,Akt2,Hspa2
path:mmu04916	Melanogenesis	Organismal Systems	10	129	2579	25394	0.855276	1	Map2k1,Crebbp,Mitf,Wnt4,Prkca,Map2k2,Camk2d,Fzd7,Camk2a,Camk2d
path:mmu04917	Prolactin signaling pathway	Organismal Systems	14	123	2579	25394	0.367954	1	Map2k1,Fos,Mapk8,Jak2,Pik3r3,Socs6,Mapk12,Map2k2,Stat5a,Mapk8,Socs6,Akt2,Mapk12,Mapk12
path:mmu04918	Thyroid hormone synth.	Organismal Systems	5	84	2579	25394	0.937393	1	Prkca,Ttf2,Gpx3,Atp1a2,Atf4
path:mmu04919	Thyroid hormone signaling pathway	Organismal Systems	17	232	2579	25394	0.944014	1	Map2k1,Plcd1,Rxrg,Med4,Crebbp,Pik3r3,Slc9a1,Atp2a1,Wnt4,Prkca,Atp1a2,Myh7,Plcd3,Map2k2,Itgav,Thra,Akt2
path:mmu04920	Adipocytokine signaling pathway	Organismal Systems	18	132	2579	25394	0.120655	0.645243	Stk11,Rxrg,Slc2a4,Mapk8,Jak2,Adipor1,Irs2,Ptpn11,Prkag2,Ptpn11,Stk11,Acsl1,Mapk8,Adipor1,Akt2,Slc2a4,Prkag3,Slc2a4
path:mmu04921	Oxytocin signaling pathway	Organismal Systems	35	221	2579	25394	0.00540014	0.102187	Map2k1,Mef2c,Ppp1r12c,Ppp1cb,Cacng1,Fos,Cdkn1a,Rgs2,Mylk2,Camk1,Ryr1,Kcnj2,Ppp1r12b,Ppp3ca,Prkca,Ppp3ca,Prkag2,Ppp3cc,Mapk7,Pla2g4e,Ppp3r1,Map2k2,Camk2d,Cacnb1,Camk2a,Rgs2,Nfatc2,Prkag3,Cacng6,Mef2c,Camk2d,Nfatc3,Ppp3cc,Mylk4,Cacnb3
path:mmu04922	Glucagon signaling pathway	Organismal Systems	26	191	2579	25394	0.0753391	0.487721	Pgam2,Fbp2,Crebbp,Pdha1,Pygm,Phka1,Prmt1,Pygb,Ppp3ca,Ppp3ca,Prkag2,Ppp3cc,Ppp3r1,Camk2d,Prmt1,Atf4,Camk2a,Akt2,Ldha,Prkag3,Phkb,Camk2d,Prmt1,Prmt1,Prmt1,Ppp3cc
path:mmu04923	Regulation of lipolysis in adipocytes	Organismal Systems	9	82	2579	25394	0.455545	1	Plaat3,Fabp4,Pik3r3,Irs2,Adrb2,Plaat3,Akt2,Plaat3,Fabp4
path:mmu04924	Renin secretion	Organismal Systems	11	77	2579	25394	0.155035	0.758365	Aqp1,Kcnj2,Orai1,Adrb2,Ppp3ca,Ppp3ca,Ppp3cc,Ppp3r1,Kcnma1,Kcnma1,Ppp3cc
path:mmu04925	Aldosterone synth. and secretion	Organismal Systems	10	136	2579	25394	0.894744	1	Atf1,Camk1,Orai1,Prkca,Atp1a2,Camk2d,Atf4,Nr4a2,Camk2a,Camk2d
path:mmu04926	Relaxin signaling pathway	Organismal Systems	16	207	2579	25394	0.903087	1	Col1a1,Map2k7,Map2k1,Fos,Mapk8,Pik3r3,Map2k4,Prkca,Map2k7,Mapk12,Map2k2,Atf4,Mapk8,Akt2,Mapk12,Mapk12
path:mmu04927	Cortisol synth. and secretion	Organismal Systems	2	84	2579	25394	0.998715	1	Orai1,Atf4
path:mmu04928	Parathyroid hormone synth., secretion and action	Organismal Systems	17	154	2579	25394	0.396184	1	Map2k1,Mef2c,Rxrg,Fos,Cdkn1a,Hbegf,Prkca,Fgfr1,Atf4,Nr4a2,Fgfr1,Pde4d,Fgfr1,Araf,Araf,Fgfr1,Mef2c
path:mmu04960	Aldosterone-regulated sodium reabsorption	Organismal Systems	6	60	2579	25394	0.578742	1	Sgk1,Pik3r3,Prkca,Atp1a2,Sgk1,Nedd4l
path:mmu04961	Endocrine and other factor-regulated calcium reabsorption	Organismal Systems	9	80	2579	25394	0.425692	1	Cltb,Prkca,Slc8a3,Slc8a3,Atp1a2,Dnm2,Cltb,Clta,Slc8a3
path:mmu04962	Vasopressin-regulated water reabsorption	Organismal Systems	10	70	2579	25394	0.169584	0.779042	Dctn4,Stx4a,Dctn6,Dync1li1,Rab11b,Arhgdia,Dctn6,Rab11b,Rab11b,Dctn4
path:mmu04964	Proximal tubule bicarbonate reclamation	Organismal Systems	4	35	2579	25394	0.481502	1	Aqp1,Atp1a2,Gls,Gls
path:mmu04966	Collecting duct acid secretion	Organismal Systems	2	26	2579	25394	0.75687	1	Atp6v1d,Atp6v0e
path:mmu04970	Salivary secretion	Organismal Systems	8	84	2579	25394	0.629362	1	Cst3,Slc9a1,Adrb2,Prkca,Atp1a2,Cst3,Kcnma1,Kcnma1
path:mmu04971	Gastric acid secretion	Organismal Systems	9	95	2579	25394	0.637271	1	Mylk2,Slc9a1,Kcnj2,Prkca,Atp1a2,Camk2d,Camk2a,Camk2d,Mylk4
path:mmu04972	Pancreatic secretion	Organismal Systems	7	97	2579	25394	0.87418	1	Slc9a1,Atp2a1,Prkca,Atp1a2,Rac1,Kcnma1,Kcnma1
path:mmu04973	Carbohydrate digestion and absorption	Organismal Systems	5	63	2579	25394	0.779905	1	Hk2,Pik3r3,Atp1a2,Akt2,Slc37a4
path:mmu04974	Protein digestion and absorption	Organismal Systems	10	84	2579	25394	0.347438	1	Col1a1,Col24a1,Slc8a3,Col12a1,Slc8a3,Atp1a2,Col8a1,Slc1a5,Slc1a5,Slc8a3
path:mmu04975	Fat digestion and absorption	Organismal Systems	1	51	2579	25394	0.995778	1	Plpp1
path:mmu04976	Bile secretion	Organismal Systems	5	131	2579	25394	0.997967	1	Aqp1,Slc9a1,Abcc4,Atp1a2,Abcc4
path:mmu04977	Vitamin digestion and absorption	Organismal Systems	0	29	2579	25394	1	1
path:mmu04978	Mineral absorption	Organismal Systems	6	72	2579	25394	0.752138	1	Hmox1,Slc8a3,Slc8a3,Atp1a2,Slc8a3,Slc26a6
path:mmu04979	Cholesterol	Organismal Systems	8	100	2579	25394	0.808441	1	Lpl,Vdac2,Vapa,Sort1,Osbpl5,Sort1,Vdac2,Lpl

## Sheet: DTDEG_Arntl_expinLiv
KEGG Pathway ID	Pathway Name	Class	In pathway and DTDEGs	In pathway	DTDEGs	total genes	P value	Q value	Gene Name
path:mmu01100	Metabolic pathways	Metabolism	117	2520	588	25394	1.51592e-13	3.72917e-11	Inmt,Sgsh,Mocs2,Qdpr,Amdhd1,Aldoc,Pipox,Pcbd1,Pfkl,Adi1,L2hgdh,Acot4,Acox2,Glud1,Oplah,Pmm2,St6gal1,Pcyt2,Cyp2e1,Cers6,Hsd17b12,Pck1,Mccc1,Aacs,Gys2,Pi4ka,Glyctk,Hacd3,Agmat,Gstt2,Dpyd,Galm,Enpp1,Upb1,Akr1d1,Acaa2,Gls2,Nat8f2,Uroc1,Bbox1,Colgalt1,Prdx6,Rdh9,Sc5d,Car5a,Upp2,Acsm5,Car8,Cbs,Pcx,Acp5,Elovl6,Prdx6,Cyp2b10,Acox1,Cbs,Aldoc,Upp2,Ak4,Ass1,Sardh,Gne,Enpp1,Pcyt2,Ak4,Ak4,Pde4c,Entpd5,Pank1,G…
path:mmu00983	Drug metab. - other enzymes	Metabolism	18	148	588	25394	1.07297e-08	1.31975e-06	Cyp2e1,Ces1e,Gstt2,Dpyd,Upb1,Upp2,Upp2,Gsta2,Dpyd,Upb1,Ces1e,Cyp2e1,Cyp2e1,Cyp2e1,Gstt2,Gstt2,Gstt2,Upp2
path:mmu04610	Complement and coagulation	Organismal Systems	17	158	588	25394	1.68511e-07	1.21964e-05	Kng1,F7,F10,Kng2,Kng1,Cd59a,F10,Cfh,C4b,Kng1,Kng2,Cfh,Kng2,Cfh,Kng1,Clu,Cd59a
path:mmu00260	Gly, ser and thr	Metabolism	12	77	588	25394	1.98316e-07	1.21964e-05	Pipox,Glyctk,Cbs,Cbs,Sardh,Glyctk,Srr,Srr,Sardh,Cbs,Glyctk,Cbs
path:mmu00770	Pantothenate and CoA biosynth.	Metabolism	9	48	588	25394	1.34962e-06	6.64013e-05	Dpyd,Enpp1,Upb1,Enpp1,Pank1,Dpyd,Enpp1,Upb1,Bcat2
path:mmu00790	Folate biosynth.	Metabolism	8	38	588	25394	2.08837e-06	8.56232e-05	Mocs2,Qdpr,Pcbd1,Mocos,Qdpr,Mocs2,Mocs2,Mocos
path:mmu00480	Glutathione	Metabolism	12	111	588	25394	1.0427e-05	0.000366436	Oplah,Gstt2,Nat8f2,Prdx6,Prdx6,Gsta2,Prdx6,Prdx6,Prdx6,Gstt2,Gstt2,Gstt2
path:mmu00240	Pyrimidine	Metabolism	11	98	588	25394	1.69549e-05	0.000521363	Dpyd,Enpp1,Upb1,Upp2,Upp2,Enpp1,Entpd5,Dpyd,Enpp1,Upb1,Upp2
path:mmu00980	Metab. of xenobiotics by CYP	Metabolism	10	100	588	25394	0.000109728	0.00299924	Cyp2e1,Ephx1,Gstt2,Gsta2,Cyp2e1,Cyp2e1,Cyp2e1,Gstt2,Gstt2,Gstt2
path:mmu04964	Proximal tubule bicarbonate reclamation	Organismal Systems	6	35	588	25394	0.000137674	0.00338677	Glud1,Pck1,Gls2,Pck1,Pck1,Gls2
path:mmu00740	Riboflavin	Metabolism	4	16	588	25394	0.000414893	0.00927851	Enpp1,Acp5,Enpp1,Enpp1
path:mmu00982	Drug metab. - CYP	Metabolism	9	100	588	25394	0.000528019	0.0108244	Cyp2e1,Gstt2,Gsta2,Cyp2e1,Cyp2e1,Cyp2e1,Gstt2,Gstt2,Gstt2
path:mmu00062	Fatty acid elongation	Metabolism	6	50	588	25394	0.0010053	0.0190234	Acot4,Hsd17b12,Hacd3,Acaa2,Elovl6,Elovl6
path:mmu03320	PPAR signaling pathway	Organismal Systems	11	161	588	25394	0.00136713	0.0240225	Acox2,Cpt1a,Pck1,Ppara,Slc27a2,Acox1,Ppara,Plin5,Pck1,Pck1,Acox2
path:mmu01040	Biosynth. of unsaturated fatty acids	Metabolism	6	54	588	25394	0.00151155	0.0247894	Acot4,Hsd17b12,Hacd3,Elovl6,Acox1,Elovl6
path:mmu00051	Fructose and mannose	Metabolism	7	75	588	25394	0.00175417	0.0258242	Aldoc,Pfkl,Pmm2,Aldoc,Pmm2,Pmm2,Pfkfb2
path:mmu00030	Pentose phosphate pathway	Metabolism	6	56	588	25394	0.0018278	0.0258242	Aldoc,Pfkl,Glyctk,Aldoc,Glyctk,Glyctk
path:mmu04750	Inflammatory mediator regulation of TRP channels	Organismal Systems	11	170	588	25394	0.00210629	0.0258242	Il1rap,Kng1,Il1r1,Kng2,Kng1,Kng1,Kng2,Kng2,Kng1,Map2k6,Il1rap
path:mmu01230	Biosynth. of amino acids	Metabolism	10	146	588	25394	0.00218469	0.0258242	Aldoc,Pfkl,Cbs,Pcx,Cbs,Aldoc,Ass1,Cbs,Bcat2,Cbs
path:mmu00650	Butanoate	Metabolism	5	40	588	25394	0.00220451	0.0258242	L2hgdh,Aacs,Acsm5,Acsm5,Acsm5
path:mmu04392	Hippo signaling pathway - multiple species	Environmental Information Processing	5	40	588	25394	0.00220451	0.0258242	Mob1b,Rassf6,Yap1,Mob1b,Rassf6
path:mmu00471	D-Glutamine and D-glu	Metabolism	3	12	588	25394	0.00232477	0.0259951	Glud1,Gls2,Gls2
path:mmu04071	Sphingolipid signaling pathway	Environmental Information Processing	12	204	588	25394	0.00298252	0.0319	Kng1,Cers6,Prkcz,Kng2,Kng1,Kng1,Map3k5,Kng2,Kng2,Kng1,Ppp2r5c,Ppp2r5c
path:mmu04920	Adipocytokine signaling pathway	Organismal Systems	9	132	588	25394	0.00368326	0.0377534	Cpt1a,Pck1,Prkag2,Adipor2,Ppara,Ppara,Pck1,Pck1,Adipor2
path:mmu04152	AMPK signaling pathway	Environmental Information Processing	13	245	588	25394	0.00490889	0.0483035	Pfkl,Cpt1a,Pck1,Prkag2,Adipor2,Gys2,Pck1,Srebf1,Pck1,Pfkfb2,Adipor2,Ppp2r5c,Ppp2r5c
path:mmu04922	Glucagon signaling pathway	Organismal Systems	11	191	588	25394	0.0051186	0.0484299	Pfkl,Cpt1a,Pck1,Prkag2,Gys2,Ppara,Ppara,Atf2,Atf2,Pck1,Pck1
path:mmu00730	Thiamine	Metabolism	3	16	588	25394	0.0055238	0.0503279	Ak4,Ak4,Ak4
path:mmu00140	Steroid hormone biosynth.	Metabolism	7	97	588	25394	0.00736334	0.0637756	Cyp2e1,Hsd17b12,Akr1d1,Cyp2b10,Cyp2e1,Cyp2e1,Cyp2e1
path:mmu00910	Nitrogen	Metabolism	3	18	588	25394	0.00777752	0.0637756	Glud1,Car5a,Car8
path:mmu04122	Sulfur relay system	Genetic Information Processing	3	18	588	25394	0.00777752	0.0637756	Mocs2,Mocs2,Mocs2
path:mmu00410	beta-Ala	Metabolism	5	60	588	25394	0.0125579	0.0996529	Dpyd,Upb1,Acox1,Dpyd,Upb1
path:mmu00591	Linoleic acid	Metabolism	4	42	588	25394	0.0158928	0.122176	Cyp2e1,Cyp2e1,Cyp2e1,Cyp2e1
path:mmu00220	Arg biosynth.	Metabolism	4	43	588	25394	0.0172103	0.128295	Glud1,Gls2,Ass1,Gls2
path:mmu04390	Hippo signaling pathway	Environmental Information Processing	11	228	588	25394	0.0177442	0.128385	Bbc3,Mob1b,Bmp7,Prkcz,Rassf6,Pard6b,Yap1,Mob1b,Dlg3,Smad2,Rassf6
path:mmu00010	Glycolysis / Gluconeogenesis	Metabolism	7	120	588	25394	0.0217787	0.149312	Aldoc,Pfkl,Pck1,Galm,Aldoc,Pck1,Pck1
path:mmu00020	Citrate cycle (TCA cycle)	Metabolism	5	69	588	25394	0.0218506	0.149312	Pck1,Pcx,Pck1,Pck1,Suclg2
path:mmu00590	Arachidonic acid	Metabolism	5	72	588	25394	0.02573	0.17107	Cyp2e1,Cyp2b10,Cyp2e1,Cyp2e1,Cyp2e1
path:mmu04080	Neuroactive ligand-receptor interaction	Environmental Information Processing	7	125	588	25394	0.0264994	0.171549	Kng1,Kng2,Kng1,Kng1,Kng2,Kng2,Kng1
path:mmu01212	Fatty acid	Metabolism	7	126	588	25394	0.0275209	0.173593	Cpt1a,Hsd17b12,Hacd3,Acaa2,Elovl6,Acox1,Elovl6
path:mmu04744	Phototransduction	Organismal Systems	2	12	588	25394	0.0302949	0.186314	Gnb1,Gnb1
path:mmu04976	Bile secretion	Organismal Systems	7	131	588	25394	0.0330294	0.198177	Slc22a1,Abcc2,Ldlr,Ephx1,Slc4a2,Abcc2,Slc22a1
path:mmu00270	Cys and met	Metabolism	6	105	588	25394	0.0354012	0.20735	Adi1,Cbs,Cbs,Cbs,Bcat2,Cbs
path:mmu00120	Primary bile acid biosynth.	Metabolism	3	34	588	25394	0.0434813	0.248753	Acox2,Akr1d1,Acox2
path:mmu04910	Insulin signaling pathway	Organismal Systems	11	274	588	25394	0.055346	0.301298	Pck1,Prkag2,Prkcz,Gys2,Ppp1r3b,Pck1,Srebf1,Pck1,Ppp1r3e,Ppp1r3b,Ppp1r3b
path:mmu00340	His	Metabolism	3	38	588	25394	0.0573288	0.301298	Amdhd1,Uroc1,Uroc1
path:mmu00520	Amino sugar and nucleotide sugar	Metabolism	5	90	588	25394	0.0580186	0.301298	Pmm2,Gne,Pmm2,Pmm2,Gne
path:mmu00250	Ala, asp and glu	Metabolism	4	63	588	25394	0.0581663	0.301298	Glud1,Gls2,Ass1,Gls2
path:mmu01200	Carbon	Metabolism	10	244	588	25394	0.0587898	0.301298	Aldoc,Pfkl,Glud1,Glyctk,Pcx,Acox1,Aldoc,Glyctk,Glyctk,Suclg2
path:mmu00500	Starch and sucrose	Metabolism	4	65	588	25394	0.0638223	0.309369	Gys2,Enpp1,Enpp1,Enpp1
path:mmu04022	cGMP-PKG signaling pathway	Environmental Information Processing	10	248	588	25394	0.0641011	0.309369	Kng1,Kng2,Kng1,Kng1,Kng2,Atf2,Kng2,Kng1,Atf2,Gtf2i
path:mmu00440	Phosphonate and phosphinate	Metabolism	2	18	588	25394	0.0641375	0.309369	Pcyt2,Pcyt2
path:mmu04978	Mineral absorption	Organismal Systems	4	72	588	25394	0.0857712	0.405764	Slc46a1,Clcn2,Slc30a1,Clcn2
path:mmu04142	Lysosome	Cellular Processes	8	206	588	25394	0.107132	0.48899	Sgsh,Cd164,Ctsl,Cln5,Acp5,Ctsf,Ctsl,Ctsf
path:mmu00514	Other types of O-glycan biosynth.	Metabolism	3	50	588	25394	0.109202	0.48899	St6gal1,Colgalt1,St6gal1
path:mmu00230	Purine	Metabolism	8	207	588	25394	0.109327	0.48899	Enpp1,Ak4,Enpp1,Ak4,Ak4,Pde4c,Entpd5,Enpp1
path:mmu00280	Val, leu and isoleu degrdn.	Metabolism	5	111	588	25394	0.115611	0.507864	Mccc1,Aacs,Acaa2,Mccc1,Bcat2
path:mmu00100	Steroid biosynth.	Metabolism	2	26	588	25394	0.120929	0.521903	Sc5d,Sc5d
path:mmu00620	Pyruvate	Metabolism	4	84	588	25394	0.130595	0.553905	Pck1,Pcx,Pck1,Pck1
path:mmu00630	Glyoxylate and dicarboxylate	Metabolism	3	56	588	25394	0.140021	0.583816	Glyctk,Glyctk,Glyctk
path:mmu04977	Vitamin digestion and absorption	Organismal Systems	2	29	588	25394	0.144539	0.592612	Slc46a1,Slc23a1
path:mmu04060	Cytokine-cytokine receptor interaction	Environmental Information Processing	6	156	588	25394	0.154696	0.623855	Bmp7,Il1rap,Il1r1,Cxcl1,Inhbe,Il1rap
path:mmu04530	Tight junction	Cellular Processes	10	301	588	25394	0.162804	0.645963	Prkag2,Prkcz,Tjp3,Pard6b,Magi1,Map3k5,Cldn14,Cldn14,Dlg3,Magi1
path:mmu00290	Val, leu and isoleu biosynth.	Metabolism	1	8	588	25394	0.170925	0.667423	Bcat2
path:mmu04728	Dopaminergic synapse	Organismal Systems	7	200	588	25394	0.183196	0.704159	Gnb1,Atf2,Atf2,Gnb1,Ddc,Ppp2r5c,Ppp2r5c
path:mmu04727	GABAergic synapse	Organismal Systems	4	100	588	25394	0.201867	0.752415	Gnb1,Gls2,Gls2,Gnb1
path:mmu04979	Cholesterol	Organismal Systems	4	100	588	25394	0.201867	0.752415	Apoc2,Ldlr,Pcsk9,Angptl8
path:mmu04810	Regulation of actin cytoskeleton	Cellular Processes	11	359	588	25394	0.212884	0.781633	Fgfr4,Pfn1,Kng1,Kng2,Kng1,Vav2,Kng1,Kng2,Kng2,Itgal,Kng1
path:mmu00760	Nicotinate and nicotinamide	Metabolism	3	70	588	25394	0.220724	0.798503	Enpp1,Enpp1,Enpp1
path:mmu00564	Glycerophospholipid	Metabolism	6	179	588	25394	0.235741	0.840469	Pla1a,Pcyt2,Pcyt2,Etnk2,Etnk2,Pnpla7
path:mmu00052	Galactose	Metabolism	2	41	588	25394	0.24536	0.862265	Pfkl,Galm
path:mmu04146	Peroxisome	Cellular Processes	6	191	588	25394	0.282362	0.966556	Pipox,Acox2,Mpv17l,Slc27a2,Acox1,Acox2
path:mmu04961	Endocrine and other factor-regulated calcium reabsorption	Organismal Systems	3	80	588	25394	0.282895	0.966556	Ap2m1,Ap2m1,Ap2m1
path:mmu04640	Hematopoietic cell lineage	Organismal Systems	3	82	588	25394	0.295543	0.982876	Il1r1,Cd59a,Cd59a
path:mmu03060	Protein export	Genetic Information Processing	2	47	588	25394	0.297068	0.982876	Srp72,Immp2l
path:mmu04210	Apoptosis	Cellular Processes	7	234	588	25394	0.299657	0.982876	Bbc3,Ctsl,Aifm1,Map3k5,Ctsf,Ctsl,Ctsf
path:mmu04918	Thyroid hormone synth.	Organismal Systems	3	84	588	25394	0.308224	0.984716	Asgr2,Atf2,Atf2
path:mmu04927	Cortisol synth. and secretion	Organismal Systems	3	84	588	25394	0.308224	0.984716	Ldlr,Atf2,Atf2
path:mmu03022	Basal transcription factors	Genetic Information Processing	3	86	588	25394	0.320924	1	Gtf2h1,Gtf2h1,Gtf2i
path:mmu04151	PI3K-Akt signaling pathway	Environmental Information Processing	14	522	588	25394	0.325474	1	Fgfr4,Pck1,Gnb1,Gys2,Magi1,Pik3ap1,Atf2,Atf2,Pck1,Pck1,Gnb1,Magi1,Ppp2r5c,Ppp2r5c
path:mmu04926	Relaxin signaling pathway	Organismal Systems	6	207	588	25394	0.347186	1	Prkcz,Gnb1,Atf2,Atf2,Gnb1,Smad2
path:mmu04721	Synaptic vesicle cycle	Organismal Systems	3	92	588	25394	0.35899	1	Ap2m1,Ap2m1,Ap2m1
path:mmu04724	Glutamatergic synapse	Organismal Systems	4	131	588	25394	0.360315	1	Gnb1,Gls2,Gls2,Gnb1
path:mmu04668	TNF signaling pathway	Environmental Information Processing	5	171	588	25394	0.363109	1	Cxcl1,Map3k5,Atf2,Atf2,Map2k6
path:mmu04015	Rap1 signaling pathway	Environmental Information Processing	9	337	588	25394	0.379474	1	Fgfr4,Pfn1,Prkcz,Pard6b,Magi1,Vav2,Itgal,Map2k6,Magi1
path:mmu04740	Olfactory transduction	Organismal Systems	2	57	588	25394	0.381624	1	Gnb1,Gnb1
path:mmu00532	Glycosaminoglycan biosynth. - chondroitin sulfate / dermatan sulfate	Metabolism	1	21	588	25394	0.388702	1	Chst13
path:mmu04913	Ovarian steroidogenesis	Organismal Systems	2	58	588	25394	0.389865	1	Acot4,Ldlr
path:mmu00531	Glycosaminoglycan degrdn.	Metabolism	1	24	588	25394	0.430225	1	Sgsh
path:mmu00360	Phe	Metabolism	1	25	588	25394	0.443431	1	Ddc
path:mmu04211	Longevity regulating pathway	Organismal Systems	5	190	588	25394	0.449882	1	Prkag2,Adipor2,Atf2,Atf2,Adipor2
path:mmu04659	Th17 cell differentiation	Organismal Systems	4	149	588	25394	0.453983	1	Il1rap,Il1r1,Smad2,Il1rap
path:mmu04966	Collecting duct acid secretion	Organismal Systems	1	26	588	25394	0.456331	1	Slc12a7
path:mmu00561	Glycerolipid	Metabolism	3	109	588	25394	0.464147	1	Glyctk,Glyctk,Glyctk
path:mmu04144	Endocytosis	Cellular Processes	12	492	588	25394	0.468432	1	Fgfr4,Ap2m1,Cyth1,Prkcz,Ldlr,Snx2,Pard6b,Ap2m1,Arfgef2,Smad2,Rabep1,Ap2m1
path:mmu00071	Fatty acid degrdn.	Metabolism	3	111	588	25394	0.476061	1	Cpt1a,Acaa2,Acox1
path:mmu02010	ABC transporters	Environmental Information Processing	2	69	588	25394	0.476845	1	Abcc2,Abcc2
path:mmu00534	Glycosaminoglycan biosynth. - heparan sulfate / heparin	Metabolism	1	28	588	25394	0.481243	1	Hs6st1
path:mmu00592	alpha-Linolenic acid	Metabolism	1	28	588	25394	0.481243	1	Acox1
path:mmu04614	Renin-angiotensin system	Organismal Systems	1	28	588	25394	0.481243	1	Enpep
path:mmu04115	p53 signaling pathway	Cellular Processes	3	113	588	25394	0.487851	1	Bbc3,Aifm2,Aifm2
path:mmu04672	Intestinal immune network for IgA production	Organismal Systems	1	29	588	25394	0.493268	1	Pigr
path:mmu03420	Nucleotide excision repair	Genetic Information Processing	2	72	588	25394	0.49924	1	Gtf2h1,Gtf2h1
path:mmu00640	Propanoate	Metabolism	2	73	588	25394	0.506567	1	Acox1,Suclg2
path:mmu00670	One carbon pool by folate	Metabolism	1	31	588	25394	0.51649	1	Mthfd1l
path:mmu00900	Terpenoid backbone biosynth.	Metabolism	1	32	588	25394	0.527699	1	Idi1
path:mmu00510	N-Glycan biosynth.	Metabolism	2	78	588	25394	0.542139	1	St6gal1,St6gal1
path:mmu04350	TGF-beta signaling pathway	Environmental Information Processing	3	125	588	25394	0.55567	1	Bmp7,Inhbe,Smad2
path:mmu00330	Arg and proline	Metabolism	2	80	588	25394	0.55586	1	L3hypdh,Agmat
path:mmu00450	Selenocompound	Metabolism	1	35	588	25394	0.559795	1	Inmt
path:mmu00380	Trp	Metabolism	2	81	588	25394	0.562611	1	Inmt,Ddc
path:mmu04670	Leukocyte transendothelial migration	Organismal Systems	4	172	588	25394	0.566046	1	Vav2,Itgal,Cldn14,Cldn14
path:mmu04514	Cell adhesion molecules	Environmental Information Processing	3	132	588	25394	0.592662	1	Itgal,Cldn14,Cldn14
path:mmu00350	Tyr	Metabolism	1	39	588	25394	0.599227	1	Ddc
path:mmu04925	Aldosterone synth. and secretion	Organismal Systems	3	136	588	25394	0.612884	1	Ldlr,Atf2,Atf2
path:mmu01210	2-Oxocarboxylic acid	Metabolism	1	42	588	25394	0.626469	1	Bcat2
path:mmu04726	Serotonergic synapse	Organismal Systems	3	139	588	25394	0.627602	1	Gnb1,Gnb1,Ddc
path:mmu00310	Lysine degrdn.	Metabolism	3	140	588	25394	0.632422	1	Pipox,Bbox1,Colgalt1
path:mmu04612	Antigen processing and presentation	Organismal Systems	2	95	588	25394	0.649332	1	Ctsl,Ctsl
path:mmu04061	Viral protein interaction with cytokine and cytokine receptor	Environmental Information Processing	1	45	588	25394	0.651862	1	Cxcl1
path:mmu00830	Retinol	Metabolism	2	100	588	25394	0.676813	1	Rdh9,Cyp2b10
path:mmu04550	Signaling pathways regulating pluripotency of stem cells	Cellular Processes	4	199	588	25394	0.679661	1	Fgfr4,Onecut1,Inhbe,Smad2
path:mmu04911	Insulin secretion	Organismal Systems	2	101	588	25394	0.682095	1	Atf2,Atf2
path:mmu03020	RNA polymerase	Genetic Information Processing	1	49	588	25394	0.683059	1	Polr3a
path:mmu04664	Fc epsilon RI signaling pathway	Organismal Systems	2	102	588	25394	0.687305	1	Vav2,Map2k6
path:mmu04928	Parathyroid hormone synth., secretion and action	Organismal Systems	3	154	588	25394	0.695313	1	Pde4c,Atf2,Atf2
path:mmu04062	Chemokine signaling pathway	Organismal Systems	5	255	588	25394	0.706367	1	Prkcz,Gnb1,Cxcl1,Vav2,Gnb1
path:mmu03015	mRNA surveillance pathway	Genetic Information Processing	4	207	588	25394	0.709027	1	Papola,Papola,Ppp2r5c,Ppp2r5c
path:mmu04024	cAMP signaling pathway	Environmental Information Processing	5	256	588	25394	0.709579	1	Vav2,Ppara,Acox1,Ppara,Pde4c
path:mmu04371	Apelin signaling pathway	Environmental Information Processing	4	209	588	25394	0.716054	1	Prkag2,Gnb1,Gnb1,Smad2
path:mmu04657	IL-17 signaling pathway	Organismal Systems	2	109	588	25394	0.721835	1	Cxcl1,Srsf1
path:mmu04512	ECM-receptor interaction	Environmental Information Processing	2	113	588	25394	0.740085	1	Cd47,Cd47
path:mmu04713	Circadian entrainment	Organismal Systems	2	114	588	25394	0.744485	1	Gnb1,Gnb1
path:mmu04217	Necroptosis	Cellular Processes	4	222	588	25394	0.758694	1	Glud1,Aifm1,H2aj,H2aj
path:mmu04215	Apoptosis - multiple species	Cellular Processes	1	61	588	25394	0.760878	1	Bbc3
path:mmu04710	Circadian rhythm	Organismal Systems	1	62	588	25394	0.766428	1	Prkag2
path:mmu00600	Sphingolipid	Metabolism	1	67	588	25394	0.792308	1	Cers6
path:mmu04662	B cell receptor signaling pathway	Organismal Systems	2	126	588	25394	0.792469	1	Vav2,Pik3ap1
path:mmu00562	Inositol phosphate	Metabolism	2	127	588	25394	0.796085	1	Pi4ka,Pi4ka
path:mmu04216	Ferroptosis	Cellular Processes	2	127	588	25394	0.796085	1	Slc39a14,Slc39a14
path:mmu04068	FoxO signaling pathway	Environmental Information Processing	4	236	588	25394	0.798889	1	Pck1,Prkag2,Pck1,Pck1
path:mmu04380	Osteoclast differentiation	Organismal Systems	3	187	588	25394	0.810791	1	Il1r1,Acp5,Map2k6
path:mmu04261	Adrenergic signaling in cardiomyocytes	Organismal Systems	4	243	588	25394	0.816867	1	Atf2,Atf2,Ppp2r5c,Ppp2r5c
path:mmu04650	Natural killer cell mediated cytotoxicity	Organismal Systems	2	135	588	25394	0.82306	1	Vav2,Itgal
path:mmu04010	MAPK signaling pathway	Environmental Information Processing	8	456	588	25394	0.831507	1	Fgfr4,Il1rap,Il1r1,Map3k5,Atf2,Atf2,Map2k6,Il1rap
path:mmu04064	NF-kappa B signaling pathway	Environmental Information Processing	2	138	588	25394	0.832321	1	Il1r1,Cxcl1
path:mmu04623	Cytosolic DNA-sensing pathway	Organismal Systems	1	79	588	25394	0.843335	1	Polr3a
path:mmu00860	Porphyrin and chlorophyll	Metabolism	1	81	588	25394	0.850528	1	Ears2
path:mmu04725	Cholinergic synapse	Organismal Systems	2	146	588	25394	0.854916	1	Gnb1,Gnb1
path:mmu04970	Salivary secretion	Organismal Systems	1	84	588	25394	0.860705	1	Slc4a2
path:mmu04974	Protein digestion and absorption	Organismal Systems	1	84	588	25394	0.860705	1	Dpp4
path:mmu04360	Axon guidance	Organismal Systems	4	271	588	25394	0.876006	1	Bmp7,Prkcz,Pard6b,Ngef
path:mmu00970	Aminoacyl-tRNA biosynth.	Genetic Information Processing	1	95	588	25394	0.892448	1	Ears2
path:mmu04971	Gastric acid secretion	Organismal Systems	1	95	588	25394	0.892448	1	Slc4a2
path:mmu04972	Pancreatic secretion	Organismal Systems	1	97	588	25394	0.897389	1	Slc4a2
path:mmu04066	HIF-1 signaling pathway	Environmental Information Processing	3	229	588	25394	0.90234	1	Aldoc,Pfkl,Aldoc
path:mmu04141	Protein processing in ER	Genetic Information Processing	5	346	588	25394	0.905229	1	Ssr1,Sil1,Map3k5,Herpud1,Ssr1
path:mmu04919	Thyroid hormone signaling pathway	Organismal Systems	3	232	588	25394	0.907027	1	Pfkl,Slc16a2,Pfkfb2
path:mmu04915	Estrogen signaling pathway	Organismal Systems	2	171	588	25394	0.908748	1	Atf2,Atf2
path:mmu03050	Proteasome	Genetic Information Processing	1	103	588	25394	0.910895	1	Psmb10
path:mmu04070	Phosphatidylinositol signaling system	Environmental Information Processing	2	174	588	25394	0.913776	1	Pi4ka,Pi4ka
path:mmu04213	Longevity regulating pathway - multiple species	Organismal Systems	1	115	588	25394	0.932814	1	Prkag2
path:mmu03040	Spliceosome	Genetic Information Processing	4	322	588	25394	0.942287	1	Txnl4a,Srsf1,Hnrnpu,Gm16286
path:mmu04114	Oocyte meiosis	Cellular Processes	2	195	588	25394	0.942323	1	Ppp2r5c,Ppp2r5c
path:mmu04014	Ras signaling pathway	Environmental Information Processing	4	328	588	25394	0.947463	1	Pla1a,Fgfr4,Gnb1,Gnb1
path:mmu04723	Retrograde endocannabinoid signaling	Organismal Systems	2	200	588	25394	0.947655	1	Gnb1,Gnb1
path:mmu04145	Phagosome	Cellular Processes	2	213	588	25394	0.959407	1	Ctsl,Ctsl
path:mmu03018	RNA degrdn.	Genetic Information Processing	1	142	588	25394	0.964423	1	Pfkl
path:mmu04912	GnRH signaling pathway	Organismal Systems	1	142	588	25394	0.964423	1	Map2k6
path:mmu04620	Toll-like receptor signaling pathway	Organismal Systems	1	143	588	25394	0.965252	1	Map2k6
path:mmu03008	Ribosome biogenesis in eukaryotes	Genetic Information Processing	1	147	588	25394	0.968377	1	Utp18
path:mmu04140	Autophagy - animal	Cellular Processes	3	300	588	25394	0.971128	1	Ctsl,Atg14,Ctsl
path:mmu04660	T cell receptor signaling pathway	Organismal Systems	1	163	588	25394	0.978313	1	Vav2
path:mmu04012	ErbB signaling pathway	Environmental Information Processing	1	164	588	25394	0.978818	1	Nrg4
path:mmu04666	Fc gamma R-mediated phagocytosis	Organismal Systems	1	165	588	25394	0.979312	1	Vav2
path:mmu04714	Thermogenesis	Organismal Systems	5	456	588	25394	0.981485	1	Cpt1a,Prkag2,Map3k5,Atf2,Atf2
path:mmu04621	NOD-like receptor signaling pathway	Organismal Systems	2	262	588	25394	0.984785	1	Trip6,Cxcl1
path:mmu04110	Cell cycle	Cellular Processes	1	192	588	25394	0.989059	1	Smad2
path:mmu04150	mTOR signaling pathway	Environmental Information Processing	2	283	588	25394	0.9901	1	Fnip1,Fnip2
path:mmu04218	Cellular senescence	Cellular Processes	2	288	588	25394	0.991069	1	Map2k6,Smad2
path:mmu04611	Platelet activation	Organismal Systems	1	204	588	25394	0.991759	1	Prkcz
path:mmu04921	Oxytocin signaling pathway	Organismal Systems	1	221	588	25394	0.994485	1	Prkag2
path:mmu04072	Phospholipase D signaling pathway	Environmental Information Processing	1	226	588	25394	0.9951	1	Cyth1
path:mmu04020	Calcium signaling pathway	Environmental Information Processing	1	230	588	25394	0.995542	1	Gna14
path:mmu04310	Wnt signaling pathway	Environmental Information Processing	1	230	588	25394	0.995542	1	Znrf3
path:mmu00190	Oxidative phosphorylation	Metabolism	1	235	588	25394	0.996039	1	Lhpp
path:mmu04722	Neurotrophin signaling pathway	Organismal Systems	1	235	588	25394	0.996039	1	Map3k5
path:mmu04510	Focal adhesion	Cellular Processes	2	361	588	25394	0.998066	1	Vav2,Zyx
path:mmu04120	Ubiquitin mediated proteolysis	Genetic Information Processing	1	357	588	25394	0.99978	1	Ubr5
path:mmu00072	Synthesis and degrdn. of ketone bodies	Metabolism	0	16	588	25394	1	1
path:mmu03440	Homologous recombination	Genetic Information Processing	0	52	588	25394	1	1
path:mmu04340	Hedgehog signaling pathway	Environmental Information Processing	0	80	588	25394	1	1
path:mmu04625	C-type lectin receptor signaling pathway	Organismal Systems	0	164	588	25394	1	1
path:mmu00430	Taurine and hypotaurine	Metabolism	0	17	588	25394	1	1
path:mmu00400	Phe, tyrosine and tryptophan biosynth.	Metabolism	0	7	588	25394	1	1
path:mmu00780	Biotin	Metabolism	0	7	588	25394	1	1
path:mmu00785	Lipoic acid	Metabolism	0	7	588	25394	1	1
path:mmu04923	Regulation of lipolysis in adipocytes	Organismal Systems	0	82	588	25394	1	1
path:mmu00750	Vitamin B6	Metabolism	0	9	588	25394	1	1
path:mmu04960	Aldosterone-regulated sodium reabsorption	Organismal Systems	0	60	588	25394	1	1
path:mmu00061	Fatty acid biosynth.	Metabolism	0	43	588	25394	1	1
path:mmu03410	Base excision repair	Genetic Information Processing	0	54	588	25394	1	1
path:mmu04130	SNARE interactions in vesicular transport	Genetic Information Processing	0	70	588	25394	1	1
path:mmu04137	Mitophagy - animal	Cellular Processes	0	167	588	25394	1	1
path:mmu04270	Vascular smooth muscle contraction	Organismal Systems	0	191	588	25394	1	1
path:mmu04520	Adherens junction	Cellular Processes	0	155	588	25394	1	1
path:mmu04630	JAK-STAT signaling pathway	Environmental Information Processing	0	191	588	25394	1	1
path:mmu04730	Long-term depression	Organismal Systems	0	79	588	25394	1	1
path:mmu04962	Vasopressin-regulated water reabsorption	Organismal Systems	0	70	588	25394	1	1
path:mmu00511	Other glycan degrdn.	Metabolism	0	30	588	25394	1	1
path:mmu00601	Glycosphingolipid biosynth. - lacto and neolacto series	Metabolism	0	26	588	25394	1	1
path:mmu00604	Glycosphingolipid biosynth. - ganglio series	Metabolism	0	26	588	25394	1	1
path:mmu00472	D-Arg and D-ornithine	Metabolism	0	0	588	25394	1	1
path:mmu04975	Fat digestion and absorption	Organismal Systems	0	51	588	25394	1	1
path:mmu00512	Mucin type O-glycan biosynth.	Metabolism	0	22	588	25394	1	1
path:mmu00513	Various types of N-glycan biosynth.	Metabolism	0	61	588	25394	1	1
path:mmu00524	Neomycin, kanamycin and gentamicin biosynth.	Metabolism	0	5	588	25394	1	1
path:mmu00565	Ether lipid	Metabolism	0	61	588	25394	1	1
path:mmu00920	Sulfur	Metabolism	0	21	588	25394	1	1
path:mmu03460	Fanconi anemia pathway	Genetic Information Processing	0	72	588	25394	1	1
path:mmu04260	Cardiac muscle contraction	Organismal Systems	0	128	588	25394	1	1
path:mmu04330	Notch signaling pathway	Environmental Information Processing	0	88	588	25394	1	1
path:mmu04370	VEGF signaling pathway	Environmental Information Processing	0	105	588	25394	1	1
path:mmu04720	Long-term potentiation	Organismal Systems	0	105	588	25394	1	1
path:mmu04916	Melanogenesis	Organismal Systems	0	129	588	25394	1	1
path:mmu00053	Ascorbate and aldarate	Metabolism	0	44	588	25394	1	1
path:mmu00563	Glycosylphosphatidylinositol (GPI)-anchor biosynth.	Metabolism	0	40	588	25394	1	1
path:mmu04136	Autophagy - other	Cellular Processes	0	69	588	25394	1	1
path:mmu04540	Gap junction	Cellular Processes	0	115	588	25394	1	1
path:mmu04658	Th1 and Th2 cell differentiation	Organismal Systems	0	113	588	25394	1	1
path:mmu04914	Progesterone-mediated oocyte maturation	Organismal Systems	0	152	588	25394	1	1
path:mmu00040	Pentose and glucuronate interconv.	Metabolism	0	45	588	25394	1	1
path:mmu03010	Ribosome	Genetic Information Processing	0	329	588	25394	1	1
path:mmu03013	RNA transport	Genetic Information Processing	0	342	588	25394	1	1
path:mmu03430	Mismatch repair	Genetic Information Processing	0	36	588	25394	1	1
path:mmu03450	Non-homologous end-joining	Genetic Information Processing	0	19	588	25394	1	1
path:mmu04917	Prolactin signaling pathway	Organismal Systems	0	123	588	25394	1	1
path:mmu04973	Carbohydrate digestion and absorption	Organismal Systems	0	63	588	25394	1	1
path:mmu00130	Ubiquinone and other terpenoid-quinone biosynth.	Metabolism	0	18	588	25394	1	1
path:mmu00232	Caffeine	Metabolism	0	11	588	25394	1	1
path:mmu00515	Mannose type O-glycan biosynth.	Metabolism	0	28	588	25394	1	1
path:mmu00533	Glycosaminoglycan biosynth. - keratan sulfate	Metabolism	0	18	588	25394	1	1
path:mmu00603	Glycosphingolipid biosynth. - globo and isoglobo series	Metabolism	0	11	588	25394	1	1
path:mmu04622	RIG-I-like receptor signaling pathway	Organismal Systems	0	106	588	25394	1	1
path:mmu04742	Taste transduction	Organismal Systems	0	28	588	25394	1	1
path:mmu03030	DNA replication	Genetic Information Processing	0	50	588	25394	1	1
path:mmu04924	Renin secretion	Organismal Systems	0	77	588	25394	1	1

## Sheet: DTDEG_Brd4_expinLiv
KEGG Pathway ID	Pathway Name	Class	In pathway and DTDEGs	In pathway	DTDEGs	total genes	P value	Q value	Gene Name
path:mmu00260	Gly, ser and thr	Metabolism	7	77	107	25394	3.64844e-08	8.97516e-06	Alas1,Alas1,Alas1,Sardh,Alas1,Alas1,Alas1
path:mmu00860	Porphyrin and chlorophyll	Metabolism	6	81	107	25394	1.22008e-06	0.000150069	Alas1,Alas1,Alas1,Alas1,Alas1,Alas1
path:mmu01100	Metabolic pathways	Metabolism	25	2520	107	25394	3.77169e-05	0.00309279	Man1a,Lta4h,L2hgdh,Glud1,Sqle,Oplah,Pcyt2,Cat,Aacs,Alg14,Sc5d,Alas1,Ipmk,Pcyt2,Pklr,Alas1,Ipmk,Alas1,Sardh,Sc5d,Alas1,Alas1,Alas1,Man1a,Adk
path:mmu00100	Steroid biosynth.	Metabolism	3	26	107	25394	0.000176213	0.0108371	Sqle,Sc5d,Sc5d
path:mmu04612	Antigen processing and presentation	Organismal Systems	4	95	107	25394	0.00070656	0.0347627	Ctsl,H2-Q10,H2-Q10,Ctsl
path:mmu04146	Peroxisome	Cellular Processes	5	191	107	25394	0.00130655	0.0535686	Cat,Slc27a2,Prdx1,Prdx1,Prdx1
path:mmu00513	Various types of N-glycan biosynth.	Metabolism	3	61	107	25394	0.00219185	0.077028	Man1a,Alg14,Man1a
path:mmu00440	Phosphonate and phosphinate	Metabolism	2	18	107	25394	0.00257513	0.0791852	Pcyt2,Pcyt2
path:mmu00510	N-Glycan biosynth.	Metabolism	3	78	107	25394	0.00439979	0.120261	Man1a,Alg14,Man1a
path:mmu00650	Butanoate	Metabolism	2	40	107	25394	0.0123609	0.260142	L2hgdh,Aacs
path:mmu04392	Hippo signaling pathway - multiple species	Environmental Information Processing	2	40	107	25394	0.0123609	0.260142	Mob1b,Mob1b
path:mmu04145	Phagosome	Cellular Processes	4	213	107	25394	0.0126899	0.260142	Ctsl,H2-Q10,H2-Q10,Ctsl
path:mmu04141	Protein processing in ER	Genetic Information Processing	5	346	107	25394	0.0156779	0.296674	Man1a,Ssr1,Herpud1,Man1a,Ssr1
path:mmu00564	Glycerophospholipid	Metabolism	3	179	107	25394	0.0401286	0.705117	Pcyt2,Gpcpd1,Pcyt2
path:mmu00471	D-Glutamine and D-glu	Metabolism	1	12	107	25394	0.0494181	0.810457	Glud1
path:mmu04142	Lysosome	Cellular Processes	3	206	107	25394	0.0565824	0.869954	Ctsl,Cln5,Ctsl
path:mmu00140	Steroid hormone biosynth.	Metabolism	2	97	107	25394	0.0632549	0.915336	Cyp2d10,Cyp2d10
path:mmu00910	Nitrogen	Metabolism	1	18	107	25394	0.073212	1	Glud1
path:mmu01200	Carbon	Metabolism	3	244	107	25394	0.0842639	1	Glud1,Cat,Pklr
path:mmu00562	Inositol phosphate	Metabolism	2	127	107	25394	0.100359	1	Ipmk,Ipmk
path:mmu04514	Cell adhesion molecules	Environmental Information Processing	2	132	107	25394	0.107024	1	H2-Q10,H2-Q10
path:mmu04726	Serotonergic synapse	Organismal Systems	2	139	107	25394	0.116549	1	Cyp2d10,Cyp2d10
path:mmu04659	Th17 cell differentiation	Organismal Systems	2	149	107	25394	0.130509	1	Il1rap,Il1rap
path:mmu04964	Proximal tubule bicarbonate reclamation	Organismal Systems	1	35	107	25394	0.137471	1	Glud1
path:mmu04060	Cytokine-cytokine receptor interaction	Environmental Information Processing	2	156	107	25394	0.140499	1	Il1rap,Il1rap
path:mmu04750	Inflammatory mediator regulation of TRP channels	Organismal Systems	2	170	107	25394	0.160942	1	Il1rap,Il1rap
path:mmu04670	Leukocyte transendothelial migration	Organismal Systems	2	172	107	25394	0.163907	1	Arhgap5,Arhgap5
path:mmu00220	Arg biosynth.	Metabolism	1	43	107	25394	0.166164	1	Glud1
path:mmu04070	Phosphatidylinositol signaling system	Environmental Information Processing	2	174	107	25394	0.166881	1	Ipmk,Ipmk
path:mmu00062	Fatty acid elongation	Metabolism	1	50	107	25394	0.190492	1	Them4
path:mmu04510	Focal adhesion	Cellular Processes	3	361	107	25394	0.19533	1	Mylk,Arhgap5,Arhgap5
path:mmu00630	Glyoxylate and dicarboxylate	Metabolism	1	56	107	25394	0.210785	1	Cat
path:mmu00230	Purine	Metabolism	2	207	107	25394	0.217069	1	Pklr,Adk
path:mmu00250	Ala, asp and glu	Metabolism	1	63	107	25394	0.233824	1	Glud1
path:mmu04390	Hippo signaling pathway	Environmental Information Processing	2	228	107	25394	0.249681	1	Mob1b,Mob1b
path:mmu04210	Apoptosis	Cellular Processes	2	234	107	25394	0.259039	1	Ctsl,Ctsl
path:mmu00590	Arachidonic acid	Metabolism	1	72	107	25394	0.262468	1	Lta4h
path:mmu04623	Cytosolic DNA-sensing pathway	Organismal Systems	1	79	107	25394	0.284012	1	Mavs
path:mmu00380	Trp	Metabolism	1	81	107	25394	0.290052	1	Cat
path:mmu00620	Pyruvate	Metabolism	1	84	107	25394	0.299017	1	Pklr
path:mmu04971	Gastric acid secretion	Organismal Systems	1	95	107	25394	0.330941	1	Mylk
path:mmu04218	Cellular senescence	Cellular Processes	2	288	107	25394	0.342844	1	H2-Q10,H2-Q10
path:mmu04140	Autophagy - animal	Cellular Processes	2	300	107	25394	0.361149	1	Ctsl,Ctsl
path:mmu04622	RIG-I-like receptor signaling pathway	Organismal Systems	1	106	107	25394	0.361424	1	Mavs
path:mmu00280	Val, leu and isoleu degrdn.	Metabolism	1	111	107	25394	0.374821	1	Aacs
path:mmu00480	Glutathione	Metabolism	1	111	107	25394	0.374821	1	Oplah
path:mmu04213	Longevity regulating pathway - multiple species	Organismal Systems	1	115	107	25394	0.385338	1	Cat
path:mmu00010	Glycolysis / Gluconeogenesis	Metabolism	1	120	107	25394	0.398238	1	Pklr
path:mmu01230	Biosynth. of amino acids	Metabolism	1	146	107	25394	0.461116	1	Pklr
path:mmu03008	Ribosome biogenesis in eukaryotes	Genetic Information Processing	1	147	107	25394	0.4634	1	Utp14b
path:mmu03320	PPAR signaling pathway	Organismal Systems	1	161	107	25394	0.494384	1	Slc27a2
path:mmu04915	Estrogen signaling pathway	Organismal Systems	1	171	107	25394	0.515423	1	Ncoa3
path:mmu04211	Longevity regulating pathway	Organismal Systems	1	190	107	25394	0.553038	1	Cat
path:mmu04270	Vascular smooth muscle contraction	Organismal Systems	1	191	107	25394	0.554935	1	Mylk
path:mmu04010	MAPK signaling pathway	Environmental Information Processing	2	456	107	25394	0.575191	1	Il1rap,Il1rap
path:mmu04611	Platelet activation	Organismal Systems	1	204	107	25394	0.578889	1	Mylk
path:mmu04371	Apelin signaling pathway	Environmental Information Processing	1	209	107	25394	0.587758	1	Mylk
path:mmu04921	Oxytocin signaling pathway	Organismal Systems	1	221	107	25394	0.608295	1	Mylk
path:mmu04217	Necroptosis	Cellular Processes	1	222	107	25394	0.60996	1	Glud1
path:mmu04144	Endocytosis	Cellular Processes	2	492	107	25394	0.616738	1	H2-Q10,H2-Q10
path:mmu04020	Calcium signaling pathway	Environmental Information Processing	1	230	107	25394	0.62303	1	Mylk
path:mmu04919	Thyroid hormone signaling pathway	Organismal Systems	1	232	107	25394	0.626229	1	Ncoa3
path:mmu04068	FoxO signaling pathway	Environmental Information Processing	1	236	107	25394	0.632547	1	Cat
path:mmu04022	cGMP-PKG signaling pathway	Environmental Information Processing	1	248	107	25394	0.650872	1	Mylk
path:mmu04621	NOD-like receptor signaling pathway	Organismal Systems	1	262	107	25394	0.67111	1	Mavs
path:mmu04910	Insulin signaling pathway	Organismal Systems	1	274	107	25394	0.687528	1	Pklr
path:mmu03040	Spliceosome	Genetic Information Processing	1	322	107	25394	0.745468	1	Gm16286
path:mmu04810	Regulation of actin cytoskeleton	Cellular Processes	1	359	107	25394	0.782746	1	Mylk
path:mmu04151	PI3K-Akt signaling pathway	Environmental Information Processing	1	522	107	25394	0.892161	1	Them4
path:mmu00472	D-Arg and D-ornithine	Metabolism	0	0	107	25394	1	1
path:mmu00130	Ubiquinone and other terpenoid-quinone biosynth.	Metabolism	0	18	107	25394	1	1
path:mmu00533	Glycosaminoglycan biosynth. - keratan sulfate	Metabolism	0	18	107	25394	1	1
path:mmu04122	Sulfur relay system	Genetic Information Processing	0	18	107	25394	1	1
path:mmu04744	Phototransduction	Organismal Systems	0	12	107	25394	1	1
path:mmu00072	Synthesis and degrdn. of ketone bodies	Metabolism	0	16	107	25394	1	1
path:mmu00290	Val, leu and isoleu biosynth.	Metabolism	0	8	107	25394	1	1
path:mmu00400	Phe, tyrosine and tryptophan biosynth.	Metabolism	0	7	107	25394	1	1
path:mmu00524	Neomycin, kanamycin and gentamicin biosynth.	Metabolism	0	5	107	25394	1	1
path:mmu00730	Thiamine	Metabolism	0	16	107	25394	1	1
path:mmu00740	Riboflavin	Metabolism	0	16	107	25394	1	1
path:mmu00750	Vitamin B6	Metabolism	0	9	107	25394	1	1
path:mmu00780	Biotin	Metabolism	0	7	107	25394	1	1
path:mmu00785	Lipoic acid	Metabolism	0	7	107	25394	1	1
path:mmu00232	Caffeine	Metabolism	0	11	107	25394	1	1
path:mmu00430	Taurine and hypotaurine	Metabolism	0	17	107	25394	1	1
path:mmu00603	Glycosphingolipid biosynth. - globo and isoglobo series	Metabolism	0	11	107	25394	1	1
path:mmu03450	Non-homologous end-joining	Genetic Information Processing	0	19	107	25394	1	1
path:mmu00340	His	Metabolism	0	38	107	25394	1	1
path:mmu00790	Folate biosynth.	Metabolism	0	38	107	25394	1	1
path:mmu03430	Mismatch repair	Genetic Information Processing	0	36	107	25394	1	1
path:mmu00350	Tyr	Metabolism	0	39	107	25394	1	1
path:mmu00360	Phe	Metabolism	0	25	107	25394	1	1
path:mmu00512	Mucin type O-glycan biosynth.	Metabolism	0	22	107	25394	1	1
path:mmu00532	Glycosaminoglycan biosynth. - chondroitin sulfate / dermatan sulfate	Metabolism	0	21	107	25394	1	1
path:mmu00601	Glycosphingolipid biosynth. - lacto and neolacto series	Metabolism	0	26	107	25394	1	1
path:mmu00604	Glycosphingolipid biosynth. - ganglio series	Metabolism	0	26	107	25394	1	1
path:mmu00900	Terpenoid backbone biosynth.	Metabolism	0	32	107	25394	1	1
path:mmu00920	Sulfur	Metabolism	0	21	107	25394	1	1
path:mmu04966	Collecting duct acid secretion	Organismal Systems	0	26	107	25394	1	1
path:mmu00052	Galactose	Metabolism	0	41	107	25394	1	1
path:mmu00061	Fatty acid biosynth.	Metabolism	0	43	107	25394	1	1
path:mmu00511	Other glycan degrdn.	Metabolism	0	30	107	25394	1	1
path:mmu00514	Other types of O-glycan biosynth.	Metabolism	0	50	107	25394	1	1
path:mmu00515	Mannose type O-glycan biosynth.	Metabolism	0	28	107	25394	1	1
path:mmu00534	Glycosaminoglycan biosynth. - heparan sulfate / heparin	Metabolism	0	28	107	25394	1	1
path:mmu00591	Linoleic acid	Metabolism	0	42	107	25394	1	1
path:mmu00592	alpha-Linolenic acid	Metabolism	0	28	107	25394	1	1
path:mmu00770	Pantothenate and CoA biosynth.	Metabolism	0	48	107	25394	1	1
path:mmu01210	2-Oxocarboxylic acid	Metabolism	0	42	107	25394	1	1
path:mmu03030	DNA replication	Genetic Information Processing	0	50	107	25394	1	1
path:mmu03060	Protein export	Genetic Information Processing	0	47	107	25394	1	1
path:mmu04614	Renin-angiotensin system	Organismal Systems	0	28	107	25394	1	1
path:mmu04742	Taste transduction	Organismal Systems	0	28	107	25394	1	1
path:mmu00040	Pentose and glucuronate interconv.	Metabolism	0	45	107	25394	1	1
path:mmu00053	Ascorbate and aldarate	Metabolism	0	44	107	25394	1	1
path:mmu00120	Primary bile acid biosynth.	Metabolism	0	34	107	25394	1	1
path:mmu00531	Glycosaminoglycan degrdn.	Metabolism	0	24	107	25394	1	1
path:mmu00563	Glycosylphosphatidylinositol (GPI)-anchor biosynth.	Metabolism	0	40	107	25394	1	1
path:mmu00670	One carbon pool by folate	Metabolism	0	31	107	25394	1	1
path:mmu04061	Viral protein interaction with cytokine and cytokine receptor	Environmental Information Processing	0	45	107	25394	1	1
path:mmu04672	Intestinal immune network for IgA production	Organismal Systems	0	29	107	25394	1	1
path:mmu04977	Vitamin digestion and absorption	Organismal Systems	0	29	107	25394	1	1
path:mmu00020	Citrate cycle (TCA cycle)	Metabolism	0	69	107	25394	1	1
path:mmu00450	Selenocompound	Metabolism	0	35	107	25394	1	1
path:mmu01040	Biosynth. of unsaturated fatty acids	Metabolism	0	54	107	25394	1	1
path:mmu02010	ABC transporters	Environmental Information Processing	0	69	107	25394	1	1
path:mmu03020	RNA polymerase	Genetic Information Processing	0	49	107	25394	1	1
path:mmu03410	Base excision repair	Genetic Information Processing	0	54	107	25394	1	1
path:mmu04136	Autophagy - other	Cellular Processes	0	69	107	25394	1	1
path:mmu04913	Ovarian steroidogenesis	Organismal Systems	0	58	107	25394	1	1
path:mmu04975	Fat digestion and absorption	Organismal Systems	0	51	107	25394	1	1
path:mmu00030	Pentose phosphate pathway	Metabolism	0	56	107	25394	1	1
path:mmu03440	Homologous recombination	Genetic Information Processing	0	52	107	25394	1	1
path:mmu04740	Olfactory transduction	Organismal Systems	0	57	107	25394	1	1
path:mmu00410	beta-Ala	Metabolism	0	60	107	25394	1	1
path:mmu00500	Starch and sucrose	Metabolism	0	65	107	25394	1	1
path:mmu00565	Ether lipid	Metabolism	0	61	107	25394	1	1
path:mmu00760	Nicotinate and nicotinamide	Metabolism	0	70	107	25394	1	1
path:mmu04130	SNARE interactions in vesicular transport	Genetic Information Processing	0	70	107	25394	1	1
path:mmu04215	Apoptosis - multiple species	Cellular Processes	0	61	107	25394	1	1
path:mmu04710	Circadian rhythm	Organismal Systems	0	62	107	25394	1	1
path:mmu04924	Renin secretion	Organismal Systems	0	77	107	25394	1	1
path:mmu04960	Aldosterone-regulated sodium reabsorption	Organismal Systems	0	60	107	25394	1	1
path:mmu04962	Vasopressin-regulated water reabsorption	Organismal Systems	0	70	107	25394	1	1
path:mmu00600	Sphingolipid	Metabolism	0	67	107	25394	1	1
path:mmu00640	Propanoate	Metabolism	0	73	107	25394	1	1
path:mmu03420	Nucleotide excision repair	Genetic Information Processing	0	72	107	25394	1	1
path:mmu03460	Fanconi anemia pathway	Genetic Information Processing	0	72	107	25394	1	1
path:mmu04730	Long-term depression	Organismal Systems	0	79	107	25394	1	1
path:mmu04973	Carbohydrate digestion and absorption	Organismal Systems	0	63	107	25394	1	1
path:mmu04978	Mineral absorption	Organismal Systems	0	72	107	25394	1	1
path:mmu00051	Fructose and mannose	Metabolism	0	75	107	25394	1	1
path:mmu00071	Fatty acid degrdn.	Metabolism	0	111	107	25394	1	1
path:mmu00330	Arg and proline	Metabolism	0	80	107	25394	1	1
path:mmu00520	Amino sugar and nucleotide sugar	Metabolism	0	90	107	25394	1	1
path:mmu00970	Aminoacyl-tRNA biosynth.	Genetic Information Processing	0	95	107	25394	1	1
path:mmu04340	Hedgehog signaling pathway	Environmental Information Processing	0	80	107	25394	1	1
path:mmu04640	Hematopoietic cell lineage	Organismal Systems	0	82	107	25394	1	1
path:mmu04721	Synaptic vesicle cycle	Organismal Systems	0	92	107	25394	1	1
path:mmu04918	Thyroid hormone synth.	Organismal Systems	0	84	107	25394	1	1
path:mmu04923	Regulation of lipolysis in adipocytes	Organismal Systems	0	82	107	25394	1	1
path:mmu04927	Cortisol synth. and secretion	Organismal Systems	0	84	107	25394	1	1
path:mmu04961	Endocrine and other factor-regulated calcium reabsorption	Organismal Systems	0	80	107	25394	1	1
path:mmu04970	Salivary secretion	Organismal Systems	0	84	107	25394	1	1
path:mmu04974	Protein digestion and absorption	Organismal Systems	0	84	107	25394	1	1
path:mmu00561	Glycerolipid	Metabolism	0	109	107	25394	1	1
path:mmu04115	p53 signaling pathway	Cellular Processes	0	113	107	25394	1	1
path:mmu04330	Notch signaling pathway	Environmental Information Processing	0	88	107	25394	1	1
path:mmu04512	ECM-receptor interaction	Environmental Information Processing	0	113	107	25394	1	1
path:mmu04540	Gap junction	Cellular Processes	0	115	107	25394	1	1
path:mmu04657	IL-17 signaling pathway	Organismal Systems	0	109	107	25394	1	1
path:mmu04658	Th1 and Th2 cell differentiation	Organismal Systems	0	113	107	25394	1	1
path:mmu04713	Circadian entrainment	Organismal Systems	0	114	107	25394	1	1
path:mmu04972	Pancreatic secretion	Organismal Systems	0	97	107	25394	1	1
path:mmu00240	Pyrimidine	Metabolism	0	98	107	25394	1	1
path:mmu03050	Proteasome	Genetic Information Processing	0	103	107	25394	1	1
path:mmu04064	NF-kappa B signaling pathway	Environmental Information Processing	0	138	107	25394	1	1
path:mmu04664	Fc epsilon RI signaling pathway	Organismal Systems	0	102	107	25394	1	1
path:mmu04714	Thermogenesis	Organismal Systems	0	456	107	25394	1	1
path:mmu04911	Insulin secretion	Organismal Systems	0	101	107	25394	1	1
path:mmu04917	Prolactin signaling pathway	Organismal Systems	0	123	107	25394	1	1
path:mmu04925	Aldosterone synth. and secretion	Organismal Systems	0	136	107	25394	1	1
path:mmu00270	Cys and met	Metabolism	0	105	107	25394	1	1
path:mmu00310	Lysine degrdn.	Metabolism	0	140	107	25394	1	1
path:mmu00830	Retinol	Metabolism	0	100	107	25394	1	1
path:mmu00980	Metab. of xenobiotics by CYP	Metabolism	0	100	107	25394	1	1
path:mmu00982	Drug metab. - CYP	Metabolism	0	100	107	25394	1	1
path:mmu03015	mRNA surveillance pathway	Genetic Information Processing	0	207	107	25394	1	1
path:mmu03022	Basal transcription factors	Genetic Information Processing	0	86	107	25394	1	1
path:mmu04080	Neuroactive ligand-receptor interaction	Environmental Information Processing	0	125	107	25394	1	1
path:mmu04150	mTOR signaling pathway	Environmental Information Processing	0	283	107	25394	1	1
path:mmu04350	TGF-beta signaling pathway	Environmental Information Processing	0	125	107	25394	1	1
path:mmu04370	VEGF signaling pathway	Environmental Information Processing	0	105	107	25394	1	1
path:mmu04720	Long-term potentiation	Organismal Systems	0	105	107	25394	1	1
path:mmu04727	GABAergic synapse	Organismal Systems	0	100	107	25394	1	1
path:mmu04926	Relaxin signaling pathway	Organismal Systems	0	207	107	25394	1	1
path:mmu04979	Cholesterol	Organismal Systems	0	100	107	25394	1	1
path:mmu01212	Fatty acid	Metabolism	0	126	107	25394	1	1
path:mmu03013	RNA transport	Genetic Information Processing	0	342	107	25394	1	1
path:mmu04015	Rap1 signaling pathway	Environmental Information Processing	0	337	107	25394	1	1
path:mmu04062	Chemokine signaling pathway	Organismal Systems	0	255	107	25394	1	1
path:mmu04072	Phospholipase D signaling pathway	Environmental Information Processing	0	226	107	25394	1	1
path:mmu04110	Cell cycle	Cellular Processes	0	192	107	25394	1	1
path:mmu04120	Ubiquitin mediated proteolysis	Genetic Information Processing	0	357	107	25394	1	1
path:mmu04137	Mitophagy - animal	Cellular Processes	0	167	107	25394	1	1
path:mmu04216	Ferroptosis	Cellular Processes	0	127	107	25394	1	1
path:mmu04260	Cardiac muscle contraction	Organismal Systems	0	128	107	25394	1	1
path:mmu04620	Toll-like receptor signaling pathway	Organismal Systems	0	143	107	25394	1	1
path:mmu04650	Natural killer cell mediated cytotoxicity	Organismal Systems	0	135	107	25394	1	1
path:mmu04660	T cell receptor signaling pathway	Organismal Systems	0	163	107	25394	1	1
path:mmu04662	B cell receptor signaling pathway	Organismal Systems	0	126	107	25394	1	1
path:mmu04666	Fc gamma R-mediated phagocytosis	Organismal Systems	0	165	107	25394	1	1
path:mmu04724	Glutamatergic synapse	Organismal Systems	0	131	107	25394	1	1
path:mmu04725	Cholinergic synapse	Organismal Systems	0	146	107	25394	1	1
path:mmu04916	Melanogenesis	Organismal Systems	0	129	107	25394	1	1
path:mmu04976	Bile secretion	Organismal Systems	0	131	107	25394	1	1
path:mmu00983	Drug metab. - other enzymes	Metabolism	0	148	107	25394	1	1
path:mmu04014	Ras signaling pathway	Environmental Information Processing	0	328	107	25394	1	1
path:mmu04066	HIF-1 signaling pathway	Environmental Information Processing	0	229	107	25394	1	1
path:mmu04114	Oocyte meiosis	Cellular Processes	0	195	107	25394	1	1
path:mmu04610	Complement and coagulation	Organismal Systems	0	158	107	25394	1	1
path:mmu04723	Retrograde endocannabinoid signaling	Organismal Systems	0	200	107	25394	1	1
path:mmu04728	Dopaminergic synapse	Organismal Systems	0	200	107	25394	1	1
path:mmu04920	Adipocytokine signaling pathway	Organismal Systems	0	132	107	25394	1	1
path:mmu00190	Oxidative phosphorylation	Metabolism	0	235	107	25394	1	1
path:mmu03010	Ribosome	Genetic Information Processing	0	329	107	25394	1	1
path:mmu03018	RNA degrdn.	Genetic Information Processing	0	142	107	25394	1	1
path:mmu04261	Adrenergic signaling in cardiomyocytes	Organismal Systems	0	243	107	25394	1	1
path:mmu04360	Axon guidance	Organismal Systems	0	271	107	25394	1	1
path:mmu04380	Osteoclast differentiation	Organismal Systems	0	187	107	25394	1	1
path:mmu04520	Adherens junction	Cellular Processes	0	155	107	25394	1	1
path:mmu04550	Signaling pathways regulating pluripotency of stem cells	Cellular Processes	0	199	107	25394	1	1
path:mmu04630	JAK-STAT signaling pathway	Environmental Information Processing	0	191	107	25394	1	1
path:mmu04668	TNF signaling pathway	Environmental Information Processing	0	171	107	25394	1	1
path:mmu04722	Neurotrophin signaling pathway	Organismal Systems	0	235	107	25394	1	1
path:mmu04912	GnRH signaling pathway	Organismal Systems	0	142	107	25394	1	1
path:mmu04914	Progesterone-mediated oocyte maturation	Organismal Systems	0	152	107	25394	1	1
path:mmu04922	Glucagon signaling pathway	Organismal Systems	0	191	107	25394	1	1
path:mmu04928	Parathyroid hormone synth., secretion and action	Organismal Systems	0	154	107	25394	1	1
path:mmu04012	ErbB signaling pathway	Environmental Information Processing	0	164	107	25394	1	1
path:mmu04024	cAMP signaling pathway	Environmental Information Processing	0	256	107	25394	1	1
path:mmu04071	Sphingolipid signaling pathway	Environmental Information Processing	0	204	107	25394	1	1
path:mmu04152	AMPK signaling pathway	Environmental Information Processing	0	245	107	25394	1	1
path:mmu04310	Wnt signaling pathway	Environmental Information Processing	0	230	107	25394	1	1
path:mmu04530	Tight junction	Cellular Processes	0	301	107	25394	1	1
path:mmu04625	C-type lectin receptor signaling pathway	Organismal Systems	0	164	107	25394	1	1

## Sheet: DTDEG_Cebpb_expinLiv
KEGG Pathway ID	Pathway Name	Class	In pathway and DTDEGs	In pathway	DTDEGs	total genes	P value	Q value	Gene Name
path:mmu01100	Metabolic pathways	Metabolism	263	2520	1215	25394	1.4291e-35	3.51559e-33	Haao,Aox1,Cyp51,Gstt1,Gstt3,Tcirg1,Gmpr2,Cyp2c29,Inmt,Gcdh,Cyp2a5,Shpk,Pla2g12b,Adh4,Mocs2,Qdpr,Lta4h,Amdhd1,Pipox,Smpd2,Enpp3,Pah,Chpt1,Pcbd1,Chac2,Acaca,Adi1,L2hgdh,Acot4,Acot3,Acot12,Acox2,Sqle,Gpt,Oplah,Naprt,Pmm2,St6gal1,Xdh,Pigf,Gldc,Maoa,Pcyt2,Cyp2e1,Urah,Gsta3,Cps1,Inpp1,Agxt,Sephs1,Agpat2,Cers6,Cat,Pck1,Mccc1,Cyp2j5,Ugt2a3,Hpd,Aacs,Nat8f5,Gys2,Slc27a5,Pde3b,Qprt,Nsdhl,Gsr,Nnmt,Pi4ka,Glyc…
path:mmu00982	Drug metab. - CYP	Metabolism	35	100	1215	25394	2.10205e-21	2.58552e-19	Aox1,Gstt1,Gstt3,Adh4,Maoa,Cyp2e1,Gsta3,Fmo5,Ugt2a3,Gstt2,Maob,Fmo2,Ugt2b5,Fmo5,Fmo5,Fmo2,Ugt1a6a,Ugt1a7c,Gsta3,Ugt1a6a,Gsta3,Gsta2,Gstt1,Fmo5,Fmo2,Ugt2b36,Aox1,Gstp3,Gsta3,Cyp2e1,Cyp2e1,Cyp2e1,Gstt2,Gstt2,Gstt2
path:mmu00983	Drug metab. - other enzymes	Metabolism	38	148	1215	25394	7.39282e-18	6.06211e-16	Gstt1,Gstt3,Xdh,Cyp2e1,Gsta3,Ugt2a3,Ces1d,Ces1e,Gstt2,Dpyd,Upb1,Ces2g,Upp2,Ugt2b5,Upp2,Ugt1a6a,Ugt1a7c,Gsta3,Ugt1a6a,Gsta3,Gsta2,Dpyd,Ces1d,Upb1,Gstt1,Ugt2b36,Ces1e,Gstp3,Gsta3,Cyp2e1,Cyp2e1,Cyp2e1,Tk2,Tk2,Gstt2,Gstt2,Gstt2,Upp2
path:mmu00980	Metab. of xenobiotics by CYP	Metabolism	28	100	1215	25394	1.44661e-14	8.89666e-13	Gstt1,Gstt3,Adh4,Cyp2e1,Gsta3,Ugt2a3,Ephx1,Gstt2,Ugt2b5,Ugt1a6a,Ugt1a7c,Gsta3,Ugt1a6a,Gsta3,Gsta2,Gstt1,Ugt2b36,Sult2a8,Gstp3,Gsta3,Cyp2e1,Sult2a7,Cyp2e1,Sult2a8,Cyp2e1,Gstt2,Gstt2,Gstt2
path:mmu04976	Bile secretion	Organismal Systems	31	131	1215	25394	8.91185e-14	4.38463e-12	Abcc3,Abcc2,Ugt2a3,Slc27a5,Ephx1,Baat,Nr1h4,Ugt2b5,Acnat1,Slc10a1,Nr1h4,Acnat1,Acnat2,Ugt1a6a,Ugt1a7c,Abcg2,Slc4a2,Slc27a5,Ugt1a6a,Abcc2,Abcg2,Ugt2b36,Slc27a5,Slco1b2,Kcnn2,Sult2a8,Abcg2,Sult2a7,Sult2a8,Slc10a1,Slc10a1
path:mmu00260	Gly, ser and thr	Metabolism	22	77	1215	25394	6.13052e-12	2.51351e-10	Pipox,Gldc,Maoa,Agxt,Glyctk,Maob,Sdsl,Chdh,Cbs,Cbs,Bhmt,Sardh,Agxt2,Agxt2,Glyctk,Bhmt,Alas1,Sardh,Gnmt,Cbs,Glyctk,Cbs
path:mmu00480	Glutathione	Metabolism	25	111	1215	25394	6.97905e-11	2.45264e-09	Gstt1,Gstt3,Chac2,Oplah,Gsta3,Nat8f5,Gsr,Gstt2,Prdx6,Prdx6,Ggt6,Chac2,Gsta3,Gsta3,Gsta2,Prdx6,Gstt1,Gss,Prdx6,Gstp3,Gsta3,Prdx6,Gstt2,Gstt2,Gstt2
path:mmu04060	Cytokine-cytokine receptor interaction	Environmental Information Processing	29	156	1215	25394	2.99692e-10	9.21553e-09	Il1rap,Ifnar2,Fas,Inhbc,Il1r1,Tnfrsf1b,Cxcl1,Ltbr,Tnfrsf1a,Il13ra1,Lepr,Inhbe,Ghr,Cxcl12,Il22ra1,Ghr,Cxcl12,Cxcl12,Il1r1,Ifnar2,Prlr,Il15ra,Il15ra,Prlr,Il15ra,Ghr,Ghr,Il1rap,Il1rap
path:mmu04610	Complement and coagulation	Organismal Systems	29	158	1215	25394	4.10581e-10	1.12225e-08	Plg,Kng1,Pros1,Cfb,F7,F10,Kng2,Kng1,Cd59a,Mbl1,Fgg,Masp2,F10,Cfh,C4b,Kng1,Kng2,Masp2,Cfh,Kng2,Cfh,Kng1,Clu,Cd59a,Cfb,C6,Fgg,Serpinc1,Mbl1
path:mmu04146	Peroxisome	Cellular Processes	30	191	1215	25394	9.53619e-09	2.3459e-07	Pex11g,Pipox,Pex13,Acox2,Hacl1,Xdh,Agxt,Cat,Pex16,Pex5,Baat,Slc27a2,Acox1,Pex5,Acnat1,Prdx1,Scp2,Acnat1,Acnat2,Pex11g,Pex19,Hacl1,Hacl1,Prdx1,Pex19,Prdx1,Pex16,Acox2,Hacl1,Ephx2
path:mmu00350	Tyr	Metabolism	13	39	1215	25394	1.63903e-08	3.66548e-07	Aox1,Adh4,Maoa,Hpd,Maob,Hpd,Hpd,Hgd,Aox1,Hgd,Hgd,Ddc,Gstz1
path:mmu00120	Primary bile acid biosynth.	Metabolism	12	34	1215	25394	2.80783e-08	5.75605e-07	Acox2,Slc27a5,Akr1d1,Baat,Cyp8b1,Acnat1,Scp2,Acnat1,Acnat2,Slc27a5,Slc27a5,Acox2
path:mmu00380	Trp	Metabolism	17	81	1215	25394	2.27437e-07	4.16683e-06	Haao,Aox1,Inmt,Gcdh,Maoa,Cat,Acmsd,Maob,Aldh8a1,Aldh1b1,Gcdh,Gcdh,Aox1,Acat3,Ddc,Haao,Haao
path:mmu00830	Retinol	Metabolism	19	100	1215	25394	2.37137e-07	4.16683e-06	Aox1,Cyp2c29,Cyp2a5,Adh4,Ugt2a3,Rdh9,Ugt2b5,Cyp2b10,Cyp4a32,Cyp4a12a,Dhrs3,Ugt1a6a,Ugt1a7c,Ugt1a6a,Dhrs3,Dhrs3,Dhrs3,Ugt2b36,Aox1
path:mmu00140	Steroid hormone biosynth.	Metabolism	18	97	1215	25394	7.05247e-07	1.1566e-05	Cyp2c29,Cyp2d26,Cyp2e1,Ugt2a3,Akr1d1,Ugt2b5,Cyp2b10,Cyp2d10,Hsd3b3,Ugt1a6a,Ugt1a7c,Ugt1a6a,Ugt2b36,Cyp2e1,Cyp2e1,Cyp2e1,Cyp2d26,Cyp2d10
path:mmu00790	Folate biosynth.	Metabolism	11	38	1215	25394	1.04883e-06	1.61257e-05	Mocs2,Qdpr,Pah,Pcbd1,Mocos,Ggh,Qdpr,Fpgs,Mocs2,Mocs2,Mocos
path:mmu00650	Butanoate	Metabolism	11	40	1215	25394	1.845e-06	2.66982e-05	L2hgdh,Aacs,Acsm1,Acsm3,Abat,Acsm5,Acsm3,Abat,Acat3,Acsm5,Acsm5
path:mmu04080	Neuroactive ligand-receptor interaction	Environmental Information Processing	20	125	1215	25394	2.01161e-06	2.7492e-05	Plg,Kng1,Lpar2,Lepr,Kng2,Kng1,Tspo,P2ry4,Agt,Ghr,Kng1,Kng2,Ghr,Kng2,Prlr,Kng1,Prlr,Ghr,Ghr,Chrnb2
path:mmu04750	Inflammatory mediator regulation of TRP channels	Organismal Systems	23	170	1215	25394	6.80907e-06	8.48825e-05	Cyp2c29,Il1rap,Kng1,Il1r1,Cyp2j5,Kng2,Kng1,Cyp2j9,Itpr2,Cyp4a32,Cyp4a12a,Kng1,Kng2,Plcg1,Il1r1,Kng2,Igf1,Kng1,Itpr2,Asic5,Map2k6,Il1rap,Il1rap
path:mmu01040	Biosynth. of unsaturated fatty acids	Metabolism	12	54	1215	25394	7.23317e-06	8.48825e-05	Acot4,Acot3,Hacd3,Baat,Elovl6,Acox1,Acnat1,Scp2,Acnat1,Acnat2,Acot3,Elovl6
path:mmu00250	Ala, asp and glu	Metabolism	13	63	1215	25394	7.24606e-06	8.48825e-05	Gpt,Cps1,Agxt,Abat,Ass1,Agxt2,Agxt2,Abat,Ass1,Aldh4a1,Gpt,Gpt,Nit2
path:mmu00590	Arachidonic acid	Metabolism	13	72	1215	25394	3.29189e-05	0.000368093	Cyp2c29,Pla2g12b,Lta4h,Cyp2e1,Cyp2j5,Cyp2j9,Cyp2b10,Cyp4a32,Cyp4a12a,Cyp2e1,Cyp2e1,Cyp2e1,Ephx2
path:mmu00564	Glycerophospholipid	Metabolism	22	179	1215	25394	4.84926e-05	0.00051866	Pla1a,Pla2g12b,Chpt1,Pcyt2,Agpat2,Gpcpd1,Lcat,Lclat1,Etnppl,Pcyt2,Chpt1,Agpat2,Etnk2,Chpt1,Etnk2,Lclat1,Pnpla7,Etnppl,Gpat4,Etnppl,Gpat4,Lpin1
path:mmu01230	Biosynth. of amino acids	Metabolism	19	146	1215	25394	7.16097e-05	0.000733999	Pah,Gpt,Cps1,Mat1a,Otc,Sdsl,Cbs,Pcx,Cbs,Ass1,Pklr,Otc,Ass1,Cbs,Mat1a,Mat1a,Gpt,Gpt,Cbs
path:mmu00360	Phe	Metabolism	7	25	1215	25394	0.000126811	0.00124782	Pah,Maoa,Hpd,Maob,Hpd,Hpd,Ddc
path:mmu00270	Cys and met	Metabolism	15	105	1215	25394	0.000141032	0.00133438	Adi1,Mat1a,Sdsl,Cbs,Cbs,Bhmt,Agxt2,Agxt2,Bhmt,Gss,Cbs,Mat1a,Mat1a,Mpst,Cbs
path:mmu00100	Steroid biosynth.	Metabolism	7	26	1215	25394	0.000166396	0.00151606	Cyp51,Sqle,Nsdhl,Dhcr24,Lipa,Sc5d,Sc5d
path:mmu04672	Intestinal immune network for IgA production	Organismal Systems	7	29	1215	25394	0.000348164	0.00305887	Ltbr,Cxcl12,Cxcl12,Cxcl12,Il15ra,Il15ra,Il15ra
path:mmu03320	PPAR signaling pathway	Organismal Systems	18	161	1215	25394	0.000723807	0.00607327	Acox2,Pck1,Slc27a5,Apoc3,Slc27a2,Cyp8b1,Acox1,Cyp4a32,Cyp4a12a,Scp2,Apoa2,Plin5,Slc27a5,Apoc3,Pck1,Pck1,Slc27a5,Acox2
path:mmu00591	Linoleic acid	Metabolism	8	42	1215	25394	0.000740643	0.00607327	Cyp2c29,Pla2g12b,Cyp2e1,Cyp2j5,Cyp2j9,Cyp2e1,Cyp2e1,Cyp2e1
path:mmu00220	Arg biosynth.	Metabolism	8	43	1215	25394	0.000872244	0.00692168	Gpt,Cps1,Otc,Ass1,Otc,Ass1,Gpt,Gpt
path:mmu00430	Taurine and hypotaurine	Metabolism	5	17	1215	25394	0.000949661	0.00730052	Baat,Ggt6,Acnat1,Acnat1,Acnat2
path:mmu00053	Ascorbate and aldarate	Metabolism	8	44	1215	25394	0.00102195	0.00761817	Ugt2a3,Aldh1b1,Ugt2b5,Ugt1a6a,Ugt1a7c,Ugt1a6a,Ugdh,Ugt2b36
path:mmu04061	Viral protein interaction with cytokine and cytokine receptor	Environmental Information Processing	8	45	1215	25394	0.0011915	0.00862087	Tnfrsf1b,Cxcl1,Ltbr,Tnfrsf1a,Cxcl12,Il22ra1,Cxcl12,Cxcl12
path:mmu00440	Phosphonate and phosphinate	Metabolism	5	18	1215	25394	0.00126345	0.00888023	Chpt1,Pcyt2,Pcyt2,Chpt1,Chpt1
path:mmu04640	Hematopoietic cell lineage	Organismal Systems	11	82	1215	25394	0.00178352	0.0121874	Tfrc,Il1r1,Cd1d1,Cd59a,Itga1,Cd1d1,Il1r1,Tfrc,Cd1d1,Cd1d1,Cd59a
path:mmu04630	JAK-STAT signaling pathway	Environmental Information Processing	19	191	1215	25394	0.00210869	0.0140199	Aox1,Ifnar2,Il13ra1,Lepr,Sos1,Ghr,Il22ra1,Ghr,Ifnar2,Prlr,Il15ra,Il15ra,Prlr,Il15ra,Aox1,Ghr,Ghr,Ccnd3,Sos1
path:mmu00062	Fatty acid elongation	Metabolism	8	50	1215	25394	0.00240373	0.015561	Acot4,Acot3,Hacd3,Acaa2,Them4,Elovl6,Acot3,Elovl6
path:mmu00280	Val, leu and isoleu degrdn.	Metabolism	13	111	1215	25394	0.00250309	0.0157887	Aox1,Mccc1,Aacs,Pcca,Acaa2,Aldh1b1,Abat,Agxt2,Agxt2,Abat,Aox1,Acat3,Mccc1
path:mmu04142	Lysosome	Cellular Processes	19	206	1215	25394	0.00486976	0.0296627	Tcirg1,Ctns,Lamp2,Cd164,Ctsl,Cln5,Slc11a1,Manba,Ap1g1,Ctsh,Lipa,Acp5,Ap1g1,Ap1s1,Ctsh,Ctsh,Slc11a2,Ap1s1,Ctsl
path:mmu00630	Glyoxylate and dicarboxylate	Metabolism	8	56	1215	25394	0.00494379	0.0296627	Gldc,Agxt,Cat,Glyctk,Pcca,Glyctk,Acat3,Glyctk
path:mmu00040	Pentose and glucuronate interconv.	Metabolism	7	45	1215	25394	0.00520423	0.0304819	Ugt2a3,Ugt2b5,Ugt1a6a,Ugt1a7c,Ugt1a6a,Ugdh,Ugt2b36
path:mmu02010	ABC transporters	Environmental Information Processing	9	69	1215	25394	0.00546439	0.0312614	Abcc3,Abcc2,Defb1,Abcg2,Abca3,Abcc2,Abcg2,Tap1,Abcg2
path:mmu04612	Antigen processing and presentation	Organismal Systems	11	95	1215	25394	0.00567508	0.0317288	Ctsl,H2-Q10,H2-Q7,Psme2,Tap1,H2-Q7,Psme1,Psme1,H2-Q10,Ctsl,H2-K1
path:mmu00240	Pyrimidine	Metabolism	11	98	1215	25394	0.00715824	0.0391317	Enpp3,Dpyd,Upb1,Upp2,Upp2,Entpd8,Dpyd,Upb1,Tk2,Tk2,Upp2
path:mmu00770	Pantothenate and CoA biosynth.	Metabolism	7	48	1215	25394	0.00746144	0.0394293	Enpp3,Dpyd,Upb1,Aldh1b1,Pank1,Dpyd,Upb1
path:mmu00410	beta-Ala	Metabolism	8	60	1215	25394	0.00753324	0.0394293	Dpyd,Upb1,Aldh1b1,Abat,Acox1,Abat,Dpyd,Upb1
path:mmu00340	His	Metabolism	6	38	1215	25394	0.00879635	0.0450813	Amdhd1,Maoa,Maob,Aldh1b1,Uroc1,Uroc1
path:mmu04122	Sulfur relay system	Genetic Information Processing	4	18	1215	25394	0.00931424	0.0467613	Mocs2,Mocs2,Mocs2,Mpst
path:mmu04977	Vitamin digestion and absorption	Organismal Systems	5	29	1215	25394	0.0113274	0.0557308	Slc23a1,Slc19a2,Btd,Btd,Slc19a2
path:mmu00860	Porphyrin and chlorophyll	Metabolism	9	81	1215	25394	0.0151705	0.072412	Ugt2a3,Ugt2b5,Ugt1a6a,Ugt1a7c,Ugt1a6a,Alas1,Ugt2b36,Fech,Fech
path:mmu00561	Glycerolipid	Metabolism	11	109	1215	25394	0.0153066	0.072412	Agpat2,Glyctk,Aldh1b1,Lclat1,Glyctk,Agpat2,Lclat1,Glyctk,Gpat4,Gpat4,Lpin1
path:mmu04726	Serotonergic synapse	Organismal Systems	13	139	1215	25394	0.0160641	0.0745617	Cyp2c29,Cyp2d26,Maoa,Cyp2j5,Maob,Cyp2j9,Cyp2d10,Itpr2,Itpr2,Kcnn2,Ddc,Cyp2d26,Cyp2d10
path:mmu00620	Pyruvate	Metabolism	9	84	1215	25394	0.0188777	0.0859983	Acaca,Acot12,Pck1,Aldh1b1,Pcx,Pklr,Pck1,Pck1,Acat3
path:mmu04913	Ovarian steroidogenesis	Organismal Systems	7	58	1215	25394	0.0202262	0.0904663	Acot4,Acot3,Cyp2j5,Cyp2j9,Hsd3b3,Acot3,Igf1
path:mmu00230	Purine	Metabolism	17	207	1215	25394	0.0215819	0.0948061	Gmpr2,Enpp3,Xdh,Urah,Pde3b,Gda,Ak4,Urah,Ak4,Ak4,Pklr,Pde4c,Entpd8,Urah,Urah,Urah,Adk
path:mmu04064	NF-kappa B signaling pathway	Environmental Information Processing	12	138	1215	25394	0.0332488	0.143495	Lbp,Il1r1,Vcam1,Cxcl1,Ltbr,Tnfrsf1a,Malt1,Cxcl12,Plcg1,Cxcl12,Cxcl12,Il1r1
path:mmu00730	Thiamine	Metabolism	3	16	1215	25394	0.0383743	0.16276	Ak4,Ak4,Ak4
path:mmu00071	Fatty acid degrdn.	Metabolism	10	111	1215	25394	0.0401187	0.167275	Gcdh,Adh4,Acaa2,Aldh1b1,Acox1,Cyp4a32,Cyp4a12a,Gcdh,Gcdh,Acat3
path:mmu00780	Biotin	Metabolism	2	7	1215	25394	0.0409143	0.167749	Btd,Btd
path:mmu00760	Nicotinate and nicotinamide	Metabolism	7	70	1215	25394	0.0495944	0.198919	Aox1,Enpp3,Naprt,Qprt,Nnmt,Nnmt,Aox1
path:mmu04979	Cholesterol	Organismal Systems	9	100	1215	25394	0.0501341	0.198919	Apoh,Apoc2,Apoc3,Lcat,Tspo,Lipa,Angptl8,Apoa2,Apoc3
path:mmu00130	Ubiquinone and other terpenoid-quinone biosynth.	Metabolism	3	18	1215	25394	0.052119	0.200332	Hpd,Hpd,Hpd
path:mmu00910	Nitrogen	Metabolism	3	18	1215	25394	0.052119	0.200332	Cps1,Car5a,Car8
path:mmu04978	Mineral absorption	Organismal Systems	7	72	1215	25394	0.0562362	0.212832	Slc40a1,Trf,Trf,Slc11a2,Trf,Trf,Slc40a1
path:mmu04360	Axon guidance	Organismal Systems	19	271	1215	25394	0.0626769	0.231116	Ptch1,Sema4g,Efna1,Sema4a,Epha7,Ngef,Plxnb1,Arhgef12,Cxcl12,Plcg1,Cxcl12,Cxcl12,Wnt5b,Sema4g,Arhgef12,Sema4g,Ptch1,Sema4g,Sema4g
path:mmu04810	Regulation of actin cytoskeleton	Cellular Processes	24	359	1215	25394	0.0629463	0.231116	Fgfr4,Actn1,Kng1,Lpar2,Kng2,Kng1,Itga1,Iqgap2,Sos1,Arhgef12,Cxcl12,Kng1,Kng2,Cxcl12,Cxcl12,Kng2,Fgf1,Kng1,Mylk,Arhgef12,Fn1,Fn1,Sos1,Fgf1
path:mmu00750	Vitamin B6	Metabolism	2	9	1215	25394	0.0658411	0.236344	Aox1,Aox1
path:mmu00520	Amino sugar and nucleotide sugar	Metabolism	8	90	1215	25394	0.0662917	0.236344	Pmm2,Cmah,Gne,Pmm2,Ugdh,Pmm2,Gne,Gnpnat1
path:mmu00565	Ether lipid	Metabolism	6	61	1215	25394	0.0708194	0.24888	Pla2g12b,Chpt1,Pafah2,Chpt1,Chpt1,Enpp2
path:mmu01200	Carbon	Metabolism	17	244	1215	25394	0.0784607	0.27185	Gpt,Gldc,Cps1,Agxt,Cat,Glyctk,Pcca,Sdsl,Pcx,Acox1,Fbp1,Pklr,Glyctk,Acat3,Glyctk,Gpt,Gpt
path:mmu04216	Ferroptosis	Cellular Processes	10	127	1215	25394	0.0836404	0.285771	Tfrc,Slc40a1,Trf,Trf,Tfrc,Slc11a2,Gss,Trf,Trf,Slc40a1
path:mmu04975	Fat digestion and absorption	Organismal Systems	5	51	1215	25394	0.0957885	0.322794	Pla2g12b,Agpat2,Mttp,Agpat2,Acat3
path:mmu04514	Cell adhesion molecules	Environmental Information Processing	10	132	1215	25394	0.101543	0.333062	Vcam1,Ncam2,Ptprf,H2-Q10,H2-Q7,Cldn14,Cldn14,H2-Q7,H2-Q10,H2-K1
path:mmu04920	Adipocytokine signaling pathway	Organismal Systems	10	132	1215	25394	0.101543	0.333062	Pck1,Tnfrsf1b,Prkag2,Adipor2,Tnfrsf1a,Lepr,Camkk2,Pck1,Pck1,Adipor2
path:mmu04918	Thyroid hormone synth.	Organismal Systems	7	84	1215	25394	0.10717	0.346893	Asgr1,Iyd,Serpina7,Gsr,Itpr2,Asgr2,Itpr2
path:mmu00030	Pentose phosphate pathway	Metabolism	5	56	1215	25394	0.128973	0.412044	Glyctk,Dera,Fbp1,Glyctk,Glyctk
path:mmu00640	Propanoate	Metabolism	6	73	1215	25394	0.136201	0.429557	Acaca,Pcca,Abat,Acox1,Abat,Acat3
path:mmu04145	Phagosome	Cellular Processes	14	213	1215	25394	0.143601	0.447164	Tcirg1,Lamp2,Ctsl,Tfrc,Mbl1,H2-Q10,H2-Q7,Tfrc,Tap1,H2-Q7,H2-Q10,Ctsl,Mbl1,H2-K1
path:mmu04721	Synaptic vesicle cycle	Organismal Systems	7	92	1215	25394	0.151294	0.46523	Tcirg1,Ap2m1,Slc6a9,Slc6a9,Ap2m1,Stx2,Ap2m1
path:mmu04910	Insulin signaling pathway	Organismal Systems	17	274	1215	25394	0.166053	0.504308	Acaca,Pck1,Prkag2,Gys2,Pde3b,Ptprf,Sos1,Ppp1r3b,Fbp1,Pklr,Rptor,Pck1,Srebf1,Pck1,Ppp1r3b,Ppp1r3b,Sos1
path:mmu00740	Riboflavin	Metabolism	2	16	1215	25394	0.176678	0.530033	Enpp3,Acp5
path:mmu00330	Arg and proline	Metabolism	6	80	1215	25394	0.1839	0.545054	L3hypdh,Maoa,Agmat,Maob,Aldh1b1,Aldh4a1
path:mmu00900	Terpenoid backbone biosynth.	Metabolism	3	32	1215	25394	0.195893	0.571887	Zmpste24,Acat3,Idi1
path:mmu04152	AMPK signaling pathway	Environmental Information Processing	15	245	1215	25394	0.197603	0.571887	Acaca,Pck1,Prkag2,Adipor2,Gys2,Lepr,Fbp1,Camkk2,Igf1,Rptor,Pck1,Srebf1,Pck1,Pfkfb2,Adipor2
path:mmu04070	Phosphatidylinositol signaling system	Environmental Information Processing	11	174	1215	25394	0.212559	0.608018	Inpp1,Pi4ka,Inpp5f,Ipmk,Itpr2,Ip6k2,Plcg1,Ipmk,Itpr2,Inpp4a,Pi4ka
path:mmu00010	Glycolysis / Gluconeogenesis	Metabolism	8	120	1215	25394	0.216741	0.612853	Adh4,Pck1,Galm,Aldh1b1,Fbp1,Pklr,Pck1,Pck1
path:mmu00310	Lysine degrdn.	Metabolism	9	140	1215	25394	0.22803	0.633299	Gcdh,Pipox,Hykk,Aldh1b1,Bbox1,Colgalt1,Gcdh,Gcdh,Acat3
path:mmu00450	Selenocompound	Metabolism	3	35	1215	25394	0.233836	0.633299	Inmt,Sephs1,Sephs1
path:mmu04964	Proximal tubule bicarbonate reclamation	Organismal Systems	3	35	1215	25394	0.233836	0.633299	Pck1,Pck1,Pck1
path:mmu04136	Autophagy - other	Cellular Processes	5	69	1215	25394	0.234269	0.633299	Gabarap,Gabarapl1,Gabarap,Rptor,Gabarapl1
path:mmu04622	RIG-I-like receptor signaling pathway	Organismal Systems	7	106	1215	25394	0.244616	0.654082	Dhx58,Irf7,Otud5,Rnf125,Irf7,Ikbke,Rnf125
path:mmu01212	Fatty acid	Metabolism	8	126	1215	25394	0.256246	0.677812	Acaca,Hacd3,Acaa2,Elovl6,Acox1,Scp2,Acat3,Elovl6
path:mmu00562	Inositol phosphate	Metabolism	8	127	1215	25394	0.26304	0.688382	Inpp1,Pi4ka,Inpp5f,Ipmk,Plcg1,Ipmk,Inpp4a,Pi4ka
path:mmu04621	NOD-like receptor signaling pathway	Organismal Systems	15	262	1215	25394	0.274095	0.709762	Gabarap,Ifnar2,Trip6,Irf7,Cxcl1,Gabarapl1,Itpr2,Irf7,Mfn2,Gabarap,Nlrp12,Ifnar2,Itpr2,Ikbke,Gabarapl1
path:mmu00051	Fructose and mannose	Metabolism	5	75	1215	25394	0.289228	0.727985	Pmm2,Fbp1,Pmm2,Pmm2,Pfkfb2
path:mmu00400	Phe, tyrosine and tryptophan biosynth.	Metabolism	1	7	1215	25394	0.290533	0.727985	Pah
path:mmu00785	Lipoic acid	Metabolism	1	7	1215	25394	0.290533	0.727985	Acsm1
path:mmu04151	PI3K-Akt signaling pathway	Environmental Information Processing	28	522	1215	25394	0.29297	0.727985	Fgfr4,Ifnar2,Pck1,Efna1,Gys2,Lpar2,Them4,Itga1,Sos1,Ghr,Ghr,Fgf1,Ifnar2,Igf1,Prlr,Rptor,Mdm2,Pck1,Prlr,Pck1,Reln,Ghr,Ghr,Ccnd3,Fn1,Fn1,Sos1,Fgf1
path:mmu04392	Hippo signaling pathway - multiple species	Environmental Information Processing	3	40	1215	25394	0.299353	0.736409	Rassf6,Yap1,Rassf6
path:mmu00290	Val, leu and isoleu biosynth.	Metabolism	1	8	1215	25394	0.324487	0.786004	Sdsl
path:mmu01210	2-Oxocarboxylic acid	Metabolism	3	42	1215	25394	0.325904	0.786004	Gpt,Gpt,Gpt
path:mmu04068	FoxO signaling pathway	Environmental Information Processing	13	236	1215	25394	0.341204	0.814914	Gabarap,Cat,Pck1,Prkag2,Gabarapl1,Sos1,Gabarap,Igf1,Mdm2,Pck1,Pck1,Gabarapl1,Sos1
path:mmu04727	GABAergic synapse	Organismal Systems	6	100	1215	25394	0.345239	0.816623	Gabarap,Gabarapl1,Abat,Gabarap,Abat,Gabarapl1
path:mmu04071	Sphingolipid signaling pathway	Environmental Information Processing	11	204	1215	25394	0.386119	0.896932	Smpd2,Kng1,Cers6,Tnfrsf1a,Kng2,Kng1,Kng1,Map3k5,Kng2,Kng2,Kng1
path:mmu00592	alpha-Linolenic acid	Metabolism	2	28	1215	25394	0.390129	0.896932	Pla2g12b,Acox1
path:mmu04614	Renin-angiotensin system	Organismal Systems	2	28	1215	25394	0.390129	0.896932	Enpep,Agt
path:mmu04022	cGMP-PKG signaling pathway	Environmental Information Processing	13	248	1215	25394	0.40818	0.929744	Kng1,Pde3b,Kng2,Kng1,Gtf2ird1,Itpr2,Kng1,Kng2,Kng2,Kng1,Itpr2,Mylk,Gtf2i
path:mmu00232	Caffeine	Metabolism	1	11	1215	25394	0.416915	0.939748	Xdh
path:mmu00020	Citrate cycle (TCA cycle)	Metabolism	4	69	1215	25394	0.421653	0.939748	Pck1,Pcx,Pck1,Pck1
path:mmu00511	Other glycan degrdn.	Metabolism	2	30	1215	25394	0.424033	0.939748	Manba,Man2c1
path:mmu04922	Glucagon signaling pathway	Organismal Systems	10	191	1215	25394	0.431316	0.947354	Acaca,Pck1,Prkag2,Gys2,Pde3b,Itpr2,Fbp1,Pck1,Itpr2,Pck1
path:mmu04512	ECM-receptor interaction	Environmental Information Processing	6	113	1215	25394	0.456858	0.994577	Itga1,Cd47,Reln,Fn1,Fn1,Cd47
path:mmu04650	Natural killer cell mediated cytotoxicity	Organismal Systems	7	135	1215	25394	0.468989	1	Ifnar2,Fas,Sos1,Plcg1,Ifnar2,Sos1,H2-K1
path:mmu04924	Renin secretion	Organismal Systems	4	77	1215	25394	0.506251	1	Pde3b,Agt,Itpr2,Itpr2
path:mmu04620	Toll-like receptor signaling pathway	Organismal Systems	7	143	1215	25394	0.529984	1	Lbp,Ifnar2,Irf7,Irf7,Ifnar2,Map2k6,Ikbke
path:mmu04380	Osteoclast differentiation	Organismal Systems	9	187	1215	25394	0.540907	1	Ifnar2,Il1r1,Tnfrsf1a,Acp5,Tec,Tec,Il1r1,Ifnar2,Map2k6
path:mmu00072	Synthesis and degrdn. of ketone bodies	Metabolism	1	16	1215	25394	0.54374	1	Acat3
path:mmu04270	Vascular smooth muscle contraction	Organismal Systems	9	191	1215	25394	0.566639	1	Pla2g12b,Agt,Arhgef12,Itpr2,Cyp4a32,Cyp4a12a,Itpr2,Mylk,Arhgef12
path:mmu04210	Apoptosis	Cellular Processes	11	234	1215	25394	0.56737	1	Ctsl,Fas,Tnfrsf1a,Ctsh,Aifm1,Itpr2,Map3k5,Ctsh,Ctsh,Itpr2,Ctsl
path:mmu04659	Th17 cell differentiation	Organismal Systems	7	149	1215	25394	0.573869	1	Il1rap,Il1r1,Rara,Plcg1,Il1r1,Il1rap,Il1rap
path:mmu04710	Circadian rhythm	Organismal Systems	3	62	1215	25394	0.574886	1	Prkag2,Clock,Bhlhe40
path:mmu04927	Cortisol synth. and secretion	Organismal Systems	4	84	1215	25394	0.575433	1	Agt,Itpr2,Hsd3b3,Itpr2
path:mmu04974	Protein digestion and absorption	Organismal Systems	4	84	1215	25394	0.575433	1	Slc3a1,Dpp4,Col18a1,Col18a1
path:mmu04670	Leukocyte transendothelial migration	Organismal Systems	8	172	1215	25394	0.583238	1	Actn1,Vcam1,Cxcl12,Plcg1,Cxcl12,Cxcl12,Cldn14,Cldn14
path:mmu04010	MAPK signaling pathway	Environmental Information Processing	21	456	1215	25394	0.603266	1	Fgfr4,Il1rap,Map4k3,Fas,Il1r1,Efna1,Tnfrsf1a,Sos1,Nf1,Map3k5,Dusp16,Il1r1,Fgf1,Igf1,Dusp16,Map2k6,Il1rap,Il1rap,Map4k3,Sos1,Fgf1
path:mmu00600	Sphingolipid	Metabolism	3	67	1215	25394	0.627767	1	Smpd2,Cers6,Smpd3
path:mmu04115	p53 signaling pathway	Cellular Processes	5	113	1215	25394	0.63376	1	Fas,Cd82,Igf1,Mdm2,Ccnd3
path:mmu00532	Glycosaminoglycan biosynth. - chondroitin sulfate / dermatan sulfate	Metabolism	1	21	1215	25394	0.642998	1	Dse
path:mmu00920	Sulfur	Metabolism	1	21	1215	25394	0.642998	1	Mpst
path:mmu04213	Longevity regulating pathway - multiple species	Organismal Systems	5	115	1215	25394	0.64911	1	Cat,Prkag2,Hdac1,Igf1,Rptor
path:mmu04066	HIF-1 signaling pathway	Environmental Information Processing	10	229	1215	25394	0.661006	1	Tfrc,Ltbr,Trf,Vhl,Plcg1,Trf,Tfrc,Igf1,Trf,Trf
path:mmu03060	Protein export	Genetic Information Processing	2	47	1215	25394	0.664682	1	Sec63,Immp2l
path:mmu04971	Gastric acid secretion	Organismal Systems	4	95	1215	25394	0.672076	1	Itpr2,Slc4a2,Itpr2,Mylk
path:mmu04371	Apelin signaling pathway	Environmental Information Processing	9	209	1215	25394	0.673623	1	Gabarap,Prkag2,Gabarapl1,Pde3b,Itpr2,Gabarap,Itpr2,Mylk,Gabarapl1
path:mmu04625	C-type lectin receptor signaling pathway	Organismal Systems	7	164	1215	25394	0.674057	1	Malt1,Arhgef12,Itpr2,Mdm2,Itpr2,Ikbke,Arhgef12
path:mmu04530	Tight junction	Cellular Processes	13	301	1215	25394	0.686684	1	Actn1,Cd1d1,Prkag2,Tjp3,Rap2c,Cgnl1,Map3k5,Cd1d1,Cd1d1,Cldn14,Cldn14,Cd1d1,Nedd4l
path:mmu04972	Pancreatic secretion	Organismal Systems	4	97	1215	25394	0.687909	1	Pla2g12b,Itpr2,Slc4a2,Itpr2
path:mmu00514	Other types of O-glycan biosynth.	Metabolism	2	50	1215	25394	0.697619	1	St6gal1,Colgalt1
path:mmu04668	TNF signaling pathway	Environmental Information Processing	7	171	1215	25394	0.7154	1	Fas,Vcam1,Tnfrsf1b,Cxcl1,Tnfrsf1a,Map3k5,Map2k6
path:mmu04915	Estrogen signaling pathway	Organismal Systems	7	171	1215	25394	0.7154	1	Ncoa2,Sos1,Itpr2,Rara,Itpr2,Ebag9,Sos1
path:mmu00604	Glycosphingolipid biosynth. - ganglio series	Metabolism	1	26	1215	25394	0.720676	1	St3gal5
path:mmu04966	Collecting duct acid secretion	Organismal Systems	1	26	1215	25394	0.720676	1	Tcirg1
path:mmu04664	Fc epsilon RI signaling pathway	Organismal Systems	4	102	1215	25394	0.725092	1	Sos1,Plcg1,Map2k6,Sos1
path:mmu00510	N-Glycan biosynth.	Metabolism	3	78	1215	25394	0.727444	1	St6gal1,Alg14,Alg9
path:mmu03050	Proteasome	Genetic Information Processing	4	103	1215	25394	0.732119	1	Psme2,Psme1,Psme1,Psmb9
path:mmu04623	Cytosolic DNA-sensing pathway	Organismal Systems	3	79	1215	25394	0.735374	1	Irf7,Irf7,Ikbke
path:mmu04730	Long-term depression	Organismal Systems	3	79	1215	25394	0.735374	1	Itpr2,Igf1,Itpr2
path:mmu04961	Endocrine and other factor-regulated calcium reabsorption	Organismal Systems	3	80	1215	25394	0.74312	1	Ap2m1,Ap2m1,Ap2m1
path:mmu00515	Mannose type O-glycan biosynth.	Metabolism	1	28	1215	25394	0.746792	1	Fktn
path:mmu04742	Taste transduction	Organismal Systems	1	28	1215	25394	0.746792	1	P2ry4
path:mmu04970	Salivary secretion	Organismal Systems	3	84	1215	25394	0.772308	1	Itpr2,Slc4a2,Itpr2
path:mmu00670	One carbon pool by folate	Metabolism	1	31	1215	25394	0.781464	1	Mthfd1l
path:mmu04960	Aldosterone-regulated sodium reabsorption	Organismal Systems	2	60	1215	25394	0.788459	1	Igf1,Nedd4l
path:mmu00513	Various types of N-glycan biosynth.	Metabolism	2	61	1215	25394	0.796076	1	Alg14,Alg9
path:mmu04660	T cell receptor signaling pathway	Organismal Systems	6	163	1215	25394	0.797263	1	Malt1,Sos1,Tec,Tec,Plcg1,Sos1
path:mmu04540	Gap junction	Cellular Processes	4	115	1215	25394	0.806101	1	Sos1,Itpr2,Itpr2,Sos1
path:mmu04211	Longevity regulating pathway	Organismal Systems	7	190	1215	25394	0.809043	1	Cat,Prkag2,Adipor2,Camkk2,Igf1,Rptor,Adipor2
path:mmu04912	GnRH signaling pathway	Organismal Systems	5	142	1215	25394	0.814932	1	Sos1,Itpr2,Itpr2,Map2k6,Sos1
path:mmu04137	Mitophagy - animal	Cellular Processes	6	167	1215	25394	0.815475	1	Gabarap,Gabarapl1,Tax1bp1,Mfn2,Gabarap,Gabarapl1
path:mmu00500	Starch and sucrose	Metabolism	2	65	1215	25394	0.824164	1	Enpp3,Gys2
path:mmu04217	Necroptosis	Cellular Processes	8	222	1215	25394	0.838336	1	Ifnar2,Eif2ak2,Fas,Tnfrsf1a,Aifm1,H2aj,Ifnar2,H2aj
path:mmu04917	Prolactin signaling pathway	Organismal Systems	4	123	1215	25394	0.845514	1	Sos1,Prlr,Prlr,Sos1
path:mmu04072	Phospholipase D signaling pathway	Environmental Information Processing	8	226	1215	25394	0.851897	1	Cyth1,Agpat2,Lpar2,Agt,Sos1,Plcg1,Agpat2,Sos1
path:mmu00563	Glycosylphosphatidylinositol (GPI)-anchor biosynth.	Metabolism	1	40	1215	25394	0.859519	1	Pigf
path:mmu04144	Endocytosis	Cellular Processes	19	492	1215	25394	0.860364	1	Fgfr4,Ap2m1,Cyth1,Tfrc,H2-Q10,H2-Q7,Arap2,Arap1,Ap2m1,Arfgef2,Tfrc,Arap1,Mdm2,H2-Q7,H2-Q10,Rabep1,Nedd4l,Ap2m1,H2-K1
path:mmu04611	Platelet activation	Organismal Systems	7	204	1215	25394	0.861389	1	Fgg,Arhgef12,Itpr2,Itpr2,Mylk,Arhgef12,Fgg
path:mmu00052	Galactose	Metabolism	1	41	1215	25394	0.866251	1	Galm
path:mmu00061	Fatty acid biosynth.	Metabolism	1	43	1215	25394	0.878763	1	Acaca
path:mmu04218	Cellular senescence	Cellular Processes	10	288	1215	25394	0.887046	1	H2-Q10,H2-Q7,Itpr2,Mdm2,Itpr2,Map2k6,H2-Q7,H2-Q10,Ccnd3,H2-K1
path:mmu04925	Aldosterone synth. and secretion	Organismal Systems	4	136	1215	25394	0.895074	1	Agt,Itpr2,Hsd3b3,Itpr2
path:mmu04340	Hedgehog signaling pathway	Environmental Information Processing	2	80	1215	25394	0.900985	1	Ptch1,Ptch1
path:mmu03018	RNA degrdn.	Genetic Information Processing	4	142	1215	25394	0.91281	1	C1d,Cnot6,Skiv2l,Cnot6
path:mmu04140	Autophagy - animal	Cellular Processes	10	300	1215	25394	0.912986	1	Lamp2,Gabarap,Ctsl,Gabarapl1,Atg14,Gabarap,Camkk2,Rptor,Gabarapl1,Ctsl
path:mmu03030	DNA replication	Genetic Information Processing	1	50	1215	25394	0.914038	1	Rnaseh2a
path:mmu04014	Ras signaling pathway	Environmental Information Processing	11	328	1215	25394	0.918151	1	Pla1a,Fgfr4,Pla2g12b,Efna1,Sos1,Nf1,Plcg1,Fgf1,Igf1,Sos1,Fgf1
path:mmu04728	Dopaminergic synapse	Organismal Systems	6	200	1215	25394	0.920714	1	Maoa,Maob,Itpr2,Itpr2,Ddc,Clock
path:mmu03022	Basal transcription factors	Genetic Information Processing	2	86	1215	25394	0.921846	1	Gtf2ird1,Gtf2i
path:mmu04390	Hippo signaling pathway	Environmental Information Processing	7	228	1215	25394	0.923542	1	Rassf6,Yap1,Fgf1,Wnt5b,Ccnd3,Rassf6,Fgf1
path:mmu04330	Notch signaling pathway	Environmental Information Processing	2	88	1215	25394	0.927827	1	Hdac1,Psen2
path:mmu04722	Neurotrophin signaling pathway	Organismal Systems	7	235	1215	25394	0.936351	1	Zfp110,Maged1,Sos1,Map3k5,Plcg1,Psen2,Sos1
path:mmu04662	B cell receptor signaling pathway	Organismal Systems	3	126	1215	25394	0.943935	1	Malt1,Sos1,Sos1
path:mmu04215	Apoptosis - multiple species	Cellular Processes	1	61	1215	25394	0.949931	1	Tnfrsf1a
path:mmu04012	ErbB signaling pathway	Environmental Information Processing	4	164	1215	25394	0.957126	1	Sos1,Plcg1,Nrg4,Sos1
path:mmu04510	Focal adhesion	Cellular Processes	11	361	1215	25394	0.961369	1	Actn1,Itga1,Sos1,Igf1,Mylk,Reln,Zyx,Ccnd3,Fn1,Fn1,Sos1
path:mmu04062	Chemokine signaling pathway	Organismal Systems	7	255	1215	25394	0.963124	1	Cxcl1,Sos1,Cxcl12,Plcg1,Cxcl12,Cxcl12,Sos1
path:mmu04720	Long-term potentiation	Organismal Systems	2	105	1215	25394	0.96379	1	Itpr2,Itpr2
path:mmu04550	Signaling pathways regulating pluripotency of stem cells	Cellular Processes	5	199	1215	25394	0.964087	1	Fgfr4,Inhbc,Inhbe,Wnt5b,Igf1
path:mmu04310	Wnt signaling pathway	Environmental Information Processing	6	230	1215	25394	0.96635	1	Lgr5,Gpc4,Daam1,Wnt5b,Ccnd3,Daam1
path:mmu04130	SNARE interactions in vesicular transport	Genetic Information Processing	1	70	1215	25394	0.967832	1	Stx2
path:mmu04657	IL-17 signaling pathway	Organismal Systems	2	109	1215	25394	0.969306	1	Cxcl1,Ikbke
path:mmu03460	Fanconi anemia pathway	Genetic Information Processing	1	72	1215	25394	0.970845	1	Usp1
path:mmu04725	Cholinergic synapse	Organismal Systems	3	146	1215	25394	0.973008	1	Itpr2,Itpr2,Chrnb2
path:mmu03008	Ribosome biogenesis in eukaryotes	Genetic Information Processing	3	147	1215	25394	0.973998	1	Utp14b,Utp18,Nxt2
path:mmu04928	Parathyroid hormone synth., secretion and action	Organismal Systems	3	154	1215	25394	0.980021	1	Itpr2,Pde4c,Itpr2
path:mmu04923	Regulation of lipolysis in adipocytes	Organismal Systems	1	82	1215	25394	0.982171	1	Pde3b
path:mmu04921	Oxytocin signaling pathway	Organismal Systems	5	221	1215	25394	0.982329	1	Prkag2,Itpr2,Camkk2,Itpr2,Mylk
path:mmu04150	mTOR signaling pathway	Environmental Information Processing	7	283	1215	25394	0.983643	1	Tnfrsf1a,Sos1,Wnt5b,Igf1,Rptor,Lpin1,Sos1
path:mmu04350	TGF-beta signaling pathway	Environmental Information Processing	2	125	1215	25394	0.984302	1	Inhbc,Inhbe
path:mmu04020	Calcium signaling pathway	Environmental Information Processing	5	230	1215	25394	0.986906	1	Gna14,Itpr2,Plcg1,Itpr2,Mylk
path:mmu04919	Thyroid hormone signaling pathway	Organismal Systems	5	232	1215	25394	0.987758	1	Ncoa2,Hdac1,Plcg1,Mdm2,Pfkfb2
path:mmu04724	Glutamatergic synapse	Organismal Systems	2	131	1215	25394	0.987834	1	Itpr2,Itpr2
path:mmu04015	Rap1 signaling pathway	Environmental Information Processing	8	337	1215	25394	0.992208	1	Fgfr4,Efna1,Lpar2,Plcg1,Fgf1,Igf1,Map2k6,Fgf1
path:mmu04911	Insulin secretion	Organismal Systems	1	101	1215	25394	0.993	1	Kcnn2
path:mmu04370	VEGF signaling pathway	Environmental Information Processing	1	105	1215	25394	0.994252	1	Plcg1
path:mmu04024	cAMP signaling pathway	Environmental Information Processing	5	256	1215	25394	0.994639	1	Ptch1,Pde3b,Acox1,Pde4c,Ptch1
path:mmu04914	Progesterone-mediated oocyte maturation	Organismal Systems	2	152	1215	25394	0.995075	1	Pde3b,Igf1
path:mmu04110	Cell cycle	Cellular Processes	3	192	1215	25394	0.995457	1	Hdac1,Mdm2,Ccnd3
path:mmu04520	Adherens junction	Cellular Processes	2	155	1215	25394	0.995678	1	Actn1,Ptprf
path:mmu04114	Oocyte meiosis	Cellular Processes	3	195	1215	25394	0.995971	1	Itpr2,Igf1,Itpr2
path:mmu04658	Th1 and Th2 cell differentiation	Organismal Systems	1	113	1215	25394	0.996123	1	Plcg1
path:mmu03015	mRNA surveillance pathway	Genetic Information Processing	3	207	1215	25394	0.997517	1	Cstf3,Nxt2,Ncbp2
path:mmu04141	Protein processing in ER	Genetic Information Processing	7	346	1215	25394	0.997781	1	Sec63,Eif2ak2,Sil1,Lman1,Map3k5,Ube4b,Herpud1
path:mmu04916	Melanogenesis	Organismal Systems	1	129	1215	25394	0.998238	1	Wnt5b
path:mmu04723	Retrograde endocannabinoid signaling	Organismal Systems	2	200	1215	25394	0.99941	1	Itpr2,Itpr2
path:mmu04261	Adrenergic signaling in cardiomyocytes	Organismal Systems	3	243	1215	25394	0.999438	1	Agt,Crem,Crem
path:mmu04120	Ubiquitin mediated proteolysis	Genetic Information Processing	6	357	1215	25394	0.999521	1	Vhl,Ube4b,Mdm2,Ubox5,Ube2e2,Nedd4l
path:mmu04926	Relaxin signaling pathway	Organismal Systems	2	207	1215	25394	0.999569	1	Sos1,Sos1
path:mmu04666	Fc gamma R-mediated phagocytosis	Organismal Systems	1	165	1215	25394	0.999701	1	Plcg1
path:mmu03013	RNA transport	Genetic Information Processing	5	342	1215	25394	0.999777	1	Eif4ebp3,Nxt2,Fmr1,Fmr1,Ncbp2
path:mmu00190	Oxidative phosphorylation	Metabolism	2	235	1215	25394	0.999879	1	Tcirg1,Lhpp
path:mmu03040	Spliceosome	Genetic Information Processing	4	322	1215	25394	0.99989	1	Cdc40,Ncbp2,Txnl4a,Hnrnpu
path:mmu03010	Ribosome	Genetic Information Processing	4	329	1215	25394	0.999917	1	Mrpl27,Rps27l,Mrpl27,Rps27l
path:mmu04714	Thermogenesis	Organismal Systems	7	456	1215	25394	0.999955	1	Prkag2,Sos1,Map3k5,Rptor,Smarca2,Smarca2,Sos1
path:mmu03440	Homologous recombination	Genetic Information Processing	0	52	1215	25394	1	1
path:mmu03410	Base excision repair	Genetic Information Processing	0	54	1215	25394	1	1
path:mmu04260	Cardiac muscle contraction	Organismal Systems	0	128	1215	25394	1	1
path:mmu04740	Olfactory transduction	Organismal Systems	0	57	1215	25394	1	1
path:mmu00970	Aminoacyl-tRNA biosynth.	Genetic Information Processing	0	95	1215	25394	1	1
path:mmu00472	D-Arg and D-ornithine	Metabolism	0	0	1215	25394	1	1
path:mmu00601	Glycosphingolipid biosynth. - lacto and neolacto series	Metabolism	0	26	1215	25394	1	1
path:mmu04962	Vasopressin-regulated water reabsorption	Organismal Systems	0	70	1215	25394	1	1
path:mmu00524	Neomycin, kanamycin and gentamicin biosynth.	Metabolism	0	5	1215	25394	1	1
path:mmu04713	Circadian entrainment	Organismal Systems	0	114	1215	25394	1	1
path:mmu00471	D-Glutamine and D-glu	Metabolism	0	12	1215	25394	1	1
path:mmu00533	Glycosaminoglycan biosynth. - keratan sulfate	Metabolism	0	18	1215	25394	1	1
path:mmu00603	Glycosphingolipid biosynth. - globo and isoglobo series	Metabolism	0	11	1215	25394	1	1
path:mmu04744	Phototransduction	Organismal Systems	0	12	1215	25394	1	1
path:mmu04973	Carbohydrate digestion and absorption	Organismal Systems	0	63	1215	25394	1	1
path:mmu00512	Mucin type O-glycan biosynth.	Metabolism	0	22	1215	25394	1	1
path:mmu00531	Glycosaminoglycan degrdn.	Metabolism	0	24	1215	25394	1	1
path:mmu03430	Mismatch repair	Genetic Information Processing	0	36	1215	25394	1	1
path:mmu00534	Glycosaminoglycan biosynth. - heparan sulfate / heparin	Metabolism	0	28	1215	25394	1	1
path:mmu03420	Nucleotide excision repair	Genetic Information Processing	0	72	1215	25394	1	1
path:mmu03450	Non-homologous end-joining	Genetic Information Processing	0	19	1215	25394	1	1
path:mmu03020	RNA polymerase	Genetic Information Processing	0	49	1215	25394	1	1

## Sheet: DTDEG_Clock_expinLiv
KEGG Pathway ID	Pathway Name	Class	In pathway and DTDEGs	In pathway	DTDEGs	total genes	P value	Q value	Gene Name
path:mmu01100	Metabolic pathways	Metabolism	280	2520	1466	25394	3.51336e-28	8.64288e-26	Haao,Aox1,Ftcd,Cyp51,Gstt3,Gmpr2,Inmt,Man1a,Gcdh,Shpk,Pla2g12b,Hyal2,Adh4,Mocs2,Qdpr,Amdhd1,Aldoc,Pipox,Smpd2,Arg1,Pah,Chpt1,Pcbd1,Pfkl,Chac2,Adi1,L2hgdh,Acot4,Elovl2,Acot12,Acox2,Glud1,Esd,Dhrs4,Dpys,Gpt,Oplah,Naprt,Pmm2,St6gal1,Xdh,Nme3,Gk,Pcyt2,Urah,Inpp1,Agxt,Scly,Agpat2,Cers6,Cat,Hsd17b12,Pck1,Mccc1,Aldob,Cyp2j5,Scp2,Cmpk1,Cda,Sepsecs,Ugt2a3,Hpd,Aacs,Gstk1,Gys2,Slc27a5,Pde3b,Qprt,Pts,Bckdhb,…
path:mmu00260	Gly, ser and thr	Metabolism	25	77	1466	25394	5.60865e-13	6.89864e-11	Pipox,Agxt,Glyctk,Maob,Aldh7a1,Chdh,Cbs,Alas1,Cbs,Bhmt,Sardh,Alas1,Glyctk,Bhmt,Srr,Alas1,Srr,Sardh,Cbs,Glyctk,Aldh7a1,Alas1,Alas1,Alas1,Cbs
path:mmu04146	Peroxisome	Cellular Processes	40	191	1466	25394	9.0215e-13	7.39763e-11	Pex11g,Pex1,Pipox,Pex13,Acox2,Hacl1,Dhrs4,Mpv17l,Xdh,Agxt,Cat,Pex16,Scp2,Gstk1,Pex5,Baat,Slc27a2,Ephx2,Acox1,Pex5,Pex14,Prdx1,Scp2,Pex11g,Pex19,Scp2,Hacl1,Hacl1,Prdx1,Pex19,Prdx1,Pex16,Eci2,Acox2,Hacl1,Gstk1,Eci2,Dhrs4,Dhrs4,Decr2
path:mmu04976	Bile secretion	Organismal Systems	30	131	1466	25394	6.05361e-11	3.72297e-09	Abcb4,Abcc3,Slc22a1,Abcc2,Ugt2a3,Slc27a5,Ldlr,Ephx1,Baat,Nr1h4,Rxra,Scarb1,Slc10a1,Nr1h4,Scarb1,Abcg2,Slc4a2,Slc27a5,Rxra,Abcc2,Abcg2,Scarb1,Slc27a5,Sult2a8,Abcb4,Abcg2,Sult2a8,Slc10a1,Slc10a1,Slc22a1
path:mmu04610	Complement and coagulation	Organismal Systems	33	158	1466	25394	9.42201e-11	4.63563e-09	Plg,Kng1,Pros1,Cfb,F7,F10,Kng2,Kng1,Cd59a,Mbl1,Masp2,F2r,F10,Cfh,C4b,Cr1l,Masp1,Kng1,Kng2,Masp2,Cfh,Kng2,Cfh,Kng1,Clu,Cd59a,Cfb,C6,Cr1l,Serpinc1,Serpinc1,Mbl1,Masp1
path:mmu03320	PPAR signaling pathway	Organismal Systems	30	161	1466	25394	1.12156e-08	4.59838e-07	Acox2,Cpt1a,Gk,Pck1,Scp2,Slc27a5,Apoc3,Ppara,Slc27a2,Cyp8b1,Acox1,Rxra,Cyp4a32,Cyp4a12a,Cyp4a12b,Scp2,Ppara,Apoa2,Plin5,Gk,Slc27a5,Apoc3,Scp2,Rxra,Pck1,Gk,Pck1,Slc27a5,Gk,Acox2
path:mmu00790	Folate biosynth.	Metabolism	13	38	1466	25394	1.04442e-07	3.6704e-06	Mocs2,Qdpr,Pah,Pcbd1,Pts,Mocos,Qdpr,Fpgs,Mocs2,Mocs2,Pts,Pts,Mocos
path:mmu00120	Primary bile acid biosynth.	Metabolism	12	34	1466	25394	2.18825e-07	6.72887e-06	Acox2,Scp2,Slc27a5,Cyp7b1,Akr1d1,Baat,Cyp8b1,Scp2,Slc27a5,Scp2,Slc27a5,Acox2
path:mmu00983	Drug metab. - other enzymes	Metabolism	26	148	1466	25394	3.5058e-07	9.58251e-06	Gstt3,Dpys,Xdh,Nme3,Cmpk1,Cda,Ugt2a3,Ces1d,Ces1e,Gstt2,Dpyd,Upb1,Dut,Upp2,Upp2,Dpys,Gsta2,Dpyd,Ces1d,Cmpk1,Upb1,Ces1e,Gstt2,Gstt2,Gstt2,Upp2
path:mmu00650	Butanoate	Metabolism	12	40	1466	25394	1.6136e-06	3.96947e-05	L2hgdh,Aacs,Aldh5a1,Acsm1,Acsm3,Abat,Acsm5,Acsm3,Abat,Acat3,Acsm5,Acsm5
path:mmu00240	Pyrimidine	Metabolism	19	98	1466	25394	2.8526e-06	5.95368e-05	Dpys,Nme3,Cmpk1,Cda,Dpyd,Enpp1,Upb1,Dut,Upp2,Upp2,Enpp1,Entpd5,Dpys,Entpd8,Dpyd,Cmpk1,Enpp1,Upb1,Upp2
path:mmu04977	Vitamin digestion and absorption	Organismal Systems	10	29	1466	25394	2.90423e-06	5.95368e-05	Slc46a1,Slc23a1,Apoa4,Slc19a2,Scarb1,Btd,Scarb1,Btd,Scarb1,Slc19a2
path:mmu00350	Tyr	Metabolism	11	39	1466	25394	8.53902e-06	0.000161584	Aox1,Adh4,Hpd,Maob,Hpd,Hpd,Hgd,Aox1,Hgd,Hgd,Ddc
path:mmu04060	Cytokine-cytokine receptor interaction	Environmental Information Processing	24	156	1466	25394	1.06684e-05	0.000178257	Bmp7,Il17rb,Il1rap,Ifnar2,Inhbc,Tnfrsf1b,Cxcl1,Ltbr,Tnfrsf1a,Il13ra1,Inhbe,Ghr,Cxcl12,Gdf15,Ghr,Cxcl12,Cxcl12,Ifnar2,Il15ra,Il15ra,Il15ra,Ghr,Ghr,Il1rap
path:mmu01230	Biosynth. of amino acids	Metabolism	23	146	1466	25394	1.08693e-05	0.000178257	Aldoc,Arg1,Pah,Pfkl,Gpt,Aldob,Mat1a,Otc,Cbs,Pcx,Cbs,Aldoc,Ass1,Pklr,Otc,Cbs,Bcat2,Arg1,Mat1a,Mat1a,Gpt,Gpt,Cbs
path:mmu00770	Pantothenate and CoA biosynth.	Metabolism	12	48	1466	25394	1.30906e-05	0.000192672	Dpys,Pank1,Dpyd,Enpp1,Upb1,Enpp1,Dpys,Pank1,Dpyd,Enpp1,Upb1,Bcat2
path:mmu00380	Trp	Metabolism	16	81	1466	25394	1.33148e-05	0.000192672	Haao,Aox1,Inmt,Gcdh,Cat,Maob,Aldh7a1,Dhtkd1,Gcdh,Gcdh,Aox1,Acat3,Aldh7a1,Ddc,Haao,Haao
path:mmu00220	Arg biosynth.	Metabolism	11	43	1466	25394	2.36754e-05	0.000317531	Arg1,Glud1,Gpt,Gls2,Otc,Ass1,Otc,Gls2,Arg1,Gpt,Gpt
path:mmu00430	Taurine and hypotaurine	Metabolism	7	17	1466	25394	2.45248e-05	0.000317531	Cdo1,Baat,Ggt6,Cdo1,Cdo1,Cdo1,Cdo1
path:mmu00982	Drug metab. - CYP	Metabolism	17	100	1466	25394	5.55446e-05	0.000683198	Aox1,Gstt3,Adh4,Fmo5,Ugt2a3,Gstk1,Gstt2,Maob,Fmo5,Fmo5,Gsta2,Fmo5,Aox1,Gstk1,Gstt2,Gstt2,Gstt2
path:mmu00480	Glutathione	Metabolism	18	111	1466	25394	6.46394e-05	0.000757204	Gstt3,Chac2,Oplah,Gstk1,Gstt2,Nat8f2,Prdx6,Prdx6,Ggt6,Chac2,Gsta2,Prdx6,Prdx6,Prdx6,Gstk1,Gstt2,Gstt2,Gstt2
path:mmu00564	Glycerophospholipid	Metabolism	24	179	1466	25394	0.000104203	0.00116518	Pla2g12b,Chpt1,Pcyt2,Agpat2,Gpcpd1,Lcat,Plpp2,Etnppl,Pcyt2,Lpgat1,Lpgat1,Chpt1,Etnk2,Lpgat1,Agpat2,Etnk2,Chpt1,Etnk2,Pnpla7,Etnppl,Gpat4,Etnppl,Gpat4,Lpin1
path:mmu04672	Intestinal immune network for IgA production	Organismal Systems	8	29	1466	25394	0.000174371	0.00186502	Pigr,Ltbr,Cxcl12,Cxcl12,Cxcl12,Il15ra,Il15ra,Il15ra
path:mmu00830	Retinol	Metabolism	16	100	1466	25394	0.000189795	0.0019454	Aox1,Adh4,Dhrs4,Ugt2a3,Rdh9,Cyp2b10,Cyp4a32,Cyp4a12a,Cyp4a12b,Dhrs3,Dhrs3,Dhrs3,Dhrs3,Aox1,Dhrs4,Dhrs4
path:mmu04978	Mineral absorption	Organismal Systems	13	72	1466	25394	0.000218597	0.00204802	Slc46a1,Clcn2,Slc40a1,Trf,1300017J02Rik,Slc30a1,Slc39a4,Trf,Clcn2,Trf,Trf,Slc40a1,Slc39a4
path:mmu01040	Biosynth. of unsaturated fatty acids	Metabolism	11	54	1466	25394	0.000219609	0.00204802	Acot4,Elovl2,Hsd17b12,Scp2,Hacd3,Baat,Elovl6,Acox1,Scp2,Scp2,Elovl6
path:mmu00250	Ala, asp and glu	Metabolism	12	63	1466	25394	0.000224782	0.00204802	Glud1,Gpt,Agxt,Aldh5a1,Gls2,Abat,Ass1,Abat,Aldh4a1,Gls2,Gpt,Gpt
path:mmu00270	Cys and met	Metabolism	16	105	1466	25394	0.000336724	0.00295836	Adi1,Cdo1,Mat1a,Cbs,Cbs,Bhmt,Bhmt,Cbs,Bcat2,Mat1a,Mat1a,Cdo1,Cdo1,Cdo1,Cdo1,Cbs
path:mmu00410	beta-Ala	Metabolism	11	60	1466	25394	0.000572384	0.00475771	Dpys,Dpyd,Upb1,Abat,Aldh7a1,Acox1,Dpys,Abat,Dpyd,Upb1,Aldh7a1
path:mmu04975	Fat digestion and absorption	Organismal Systems	10	51	1466	25394	0.000580209	0.00475771	Pla2g12b,Agpat2,Apoa4,Plpp2,Scarb1,Mttp,Scarb1,Agpat2,Scarb1,Acat3
path:mmu04080	Neuroactive ligand-receptor interaction	Environmental Information Processing	17	125	1466	25394	0.000857426	0.00680409	Plg,Thrb,Kng1,Gcgr,Kng2,Kng1,Tspo,F2r,Agt,Ghr,Kng1,Kng2,Ghr,Kng2,Kng1,Ghr,Ghr
path:mmu00230	Purine	Metabolism	24	207	1466	25394	0.000914636	0.00703127	Gmpr2,Xdh,Nme3,Urah,Pde3b,Enpp1,Ampd2,Pde4d,Gda,Ak4,Enpp1,Urah,Ak4,Ak4,Pklr,Pde4c,Entpd5,Entpd8,Enpp1,Urah,Urah,Urah,Adk,Papss2
path:mmu00340	His	Metabolism	8	38	1466	25394	0.00125047	0.00932169	Ftcd,Amdhd1,Maob,Uroc1,Aldh7a1,Ftcd,Uroc1,Aldh7a1
path:mmu00561	Glycerolipid	Metabolism	15	109	1466	25394	0.00149469	0.0108145	Gk,Agpat2,Glyctk,Plpp2,Aldh7a1,Glyctk,Gk,Agpat2,Gk,Gk,Glyctk,Gpat4,Aldh7a1,Gpat4,Lpin1
path:mmu04979	Cholesterol	Organismal Systems	14	100	1466	25394	0.00179443	0.0122826	Apoh,Apoa4,Apoc3,Ldlr,Lcat,Tspo,Pcsk9,Lipa,Angptl8,Scarb1,Apoa2,Scarb1,Apoc3,Scarb1
path:mmu00071	Fatty acid degrdn.	Metabolism	15	111	1466	25394	0.00179746	0.0122826	Gcdh,Adh4,Cpt1a,Acaa2,Aldh7a1,Acox1,Cyp4a32,Cyp4a12a,Cyp4a12b,Gcdh,Gcdh,Acat3,Eci2,Aldh7a1,Eci2
path:mmu00360	Phe	Metabolism	6	25	1466	25394	0.00250958	0.0166853	Pah,Hpd,Maob,Hpd,Hpd,Ddc
path:mmu00440	Phosphonate and phosphinate	Metabolism	5	18	1466	25394	0.0028983	0.0187627	Chpt1,Pcyt2,Pcyt2,Chpt1,Chpt1
path:mmu00030	Pentose phosphate pathway	Metabolism	9	56	1466	25394	0.00451291	0.028466	Aldoc,Pfkl,Aldob,Glyctk,Dera,Fbp1,Aldoc,Glyctk,Glyctk
path:mmu00980	Metab. of xenobiotics by CYP	Metabolism	13	100	1466	25394	0.00493496	0.03035	Gstt3,Adh4,Ugt2a3,Gstk1,Ephx1,Gstt2,Gsta2,Sult2a8,Gstk1,Sult2a8,Gstt2,Gstt2,Gstt2
path:mmu04640	Hematopoietic cell lineage	Organismal Systems	11	82	1466	25394	0.00737116	0.0436186	Tfrc,Cd1d1,Cd59a,Itga1,Cr1l,Cd1d1,Tfrc,Cd1d1,Cd1d1,Cd59a,Cr1l
path:mmu00062	Fatty acid elongation	Metabolism	8	50	1466	25394	0.00744707	0.0436186	Acot4,Elovl2,Hsd17b12,Hacd3,Acaa2,Them4,Elovl6,Elovl6
path:mmu00620	Pyruvate	Metabolism	11	84	1466	25394	0.00881037	0.0504035	Acot12,Pck1,Aldh7a1,Pcx,Ldhd,Pklr,Pck1,Pck1,Acat3,Ldhd,Aldh7a1
path:mmu00740	Riboflavin	Metabolism	4	16	1466	25394	0.0115098	0.063789	Enpp1,Acp5,Enpp1,Enpp1
path:mmu00280	Val, leu and isoleu degrdn.	Metabolism	13	111	1466	25394	0.0116687	0.063789	Aox1,Mccc1,Aacs,Bckdhb,Acaa2,Abat,Aldh7a1,Abat,Aox1,Acat3,Aldh7a1,Mccc1,Bcat2
path:mmu04061	Viral protein interaction with cytokine and cytokine receptor	Environmental Information Processing	7	45	1466	25394	0.0139306	0.0721295	Tnfrsf1b,Cxcl1,Ltbr,Tnfrsf1a,Cxcl12,Cxcl12,Cxcl12
path:mmu00450	Selenocompound	Metabolism	6	35	1466	25394	0.0140741	0.0721295	Inmt,Scly,Sepsecs,Scly,Scly,Papss2
path:mmu04964	Proximal tubule bicarbonate reclamation	Organismal Systems	6	35	1466	25394	0.0140741	0.0721295	Glud1,Pck1,Gls2,Pck1,Pck1,Gls2
path:mmu04726	Serotonergic synapse	Organismal Systems	15	139	1466	25394	0.0145026	0.0728091	Cyp2d26,Cyp2j5,Gnb1,Maob,Gng12,Cyp2d10,Itpr2,Gng12,Gng12,Itpr2,Gnb1,Ddc,Cyp2d26,Cyp2d10,Cyp2d10
path:mmu00100	Steroid biosynth.	Metabolism	5	26	1466	25394	0.0151714	0.074643	Cyp51,Dhcr24,Lipa,Sc5d,Sc5d
path:mmu00760	Nicotinate and nicotinamide	Metabolism	9	70	1466	25394	0.0189354	0.0913353	Aox1,Naprt,Qprt,Enpp1,Enpp1,Sirt3,Enpp1,Aox1,Sirt5
path:mmu04750	Inflammatory mediator regulation of TRP channels	Organismal Systems	17	170	1466	25394	0.0194427	0.091979	Il1rap,Kng1,Cyp2j5,Kng2,Kng1,Itpr2,Cyp4a32,Cyp4a12a,Kng1,Cyp4a12b,Kng2,Plcg1,Kng2,Kng1,Itpr2,Map2k6,Il1rap
path:mmu04920	Adipocytokine signaling pathway	Organismal Systems	14	132	1466	25394	0.0203789	0.0945888	Cpt1a,Pck1,Tnfrsf1b,Prkag2,Adipor2,Tnfrsf1a,Ikbkb,Ppara,Rxra,Ppara,Rxra,Pck1,Pck1,Adipor2
path:mmu00010	Glycolysis / Gluconeogenesis	Metabolism	13	120	1466	25394	0.0212273	0.0967022	Adh4,Aldoc,Pfkl,Pck1,Aldob,Galm,Aldh7a1,Fbp1,Aldoc,Pklr,Pck1,Pck1,Aldh7a1
path:mmu01200	Carbon	Metabolism	22	244	1466	25394	0.0259539	0.116085	Aldoc,Pfkl,Glud1,Esd,Gpt,Agxt,Cat,Aldob,Glyctk,Pcx,Acox1,Fbp1,Aldoc,Pklr,Glyctk,Acat3,Glyctk,Esd,Esd,Suclg2,Gpt,Gpt
path:mmu00051	Fructose and mannose	Metabolism	9	75	1466	25394	0.0283814	0.12137	Aldoc,Pfkl,Pmm2,Aldob,Fbp1,Aldoc,Pmm2,Pmm2,Pfkfb2
path:mmu00471	D-Glutamine and D-glu	Metabolism	3	12	1466	25394	0.0285285	0.12137	Glud1,Gls2,Gls2
path:mmu04064	NF-kappa B signaling pathway	Environmental Information Processing	14	138	1466	25394	0.0286157	0.12137	Lbp,Cxcl1,Ltbr,Tnfrsf1a,Ikbkb,Tab3,Cxcl12,Plcg1,Cxcl12,Cxcl12,Tirap,Tirap,Cflar,Cyld
path:mmu04727	GABAergic synapse	Organismal Systems	11	100	1466	25394	0.0293479	0.122366	Gnb1,Gabarapl1,Gng12,Gls2,Abat,Gng12,Gng12,Abat,Gls2,Gnb1,Gabarapl1
path:mmu02010	ABC transporters	Environmental Information Processing	8	69	1466	25394	0.0447016	0.183277	Abcb4,Abcc3,Abcc2,Abcg2,Abcc2,Abcg2,Abcb4,Abcg2
path:mmu04612	Antigen processing and presentation	Organismal Systems	10	95	1466	25394	0.0473424	0.190922	Ctsl,H2-Q10,H2-T23,Psme2,H2-T23,Psme1,Psme1,H2-Q10,Ctsl,H2-K1
path:mmu04922	Glucagon signaling pathway	Organismal Systems	17	191	1466	25394	0.0508221	0.201513	Pfkl,Cpt1a,Gcgr,Pck1,Prkag2,Gys2,Pde3b,Ppara,Pygl,Itpr2,Fbp1,Ppara,Atf2,Atf2,Pck1,Itpr2,Pck1
path:mmu04142	Lysosome	Cellular Processes	18	206	1466	25394	0.0527194	0.201513	Ctns,Hyal2,Ctsz,Cd164,Ctsl,Cln5,Manba,Ap1g1,Ctsh,Atp6v0a2,Lipa,Acp5,Ap1g1,Ctsf,Ctsh,Ctsh,Ctsl,Ctsf
path:mmu04927	Cortisol synth. and secretion	Organismal Systems	9	84	1466	25394	0.0528809	0.201513	Ldlr,Agt,Itpr2,Scarb1,Scarb1,Atf2,Atf2,Itpr2,Scarb1
path:mmu00140	Steroid hormone biosynth.	Metabolism	10	97	1466	25394	0.0532453	0.201513	Cyp2d26,Hsd17b12,Ugt2a3,Cyp7b1,Akr1d1,Cyp2b10,Cyp2d10,Cyp2d26,Cyp2d10,Cyp2d10
path:mmu00780	Biotin	Metabolism	2	7	1466	25394	0.0576106	0.214731	Btd,Btd
path:mmu04151	PI3K-Akt signaling pathway	Environmental Information Processing	39	522	1466	25394	0.0604254	0.215135	Fgfr4,Egfr,Ifnar2,Pck1,Efna1,Gnb1,Tgfa,Gys2,Ikbkb,Gng12,Them4,F2r,Pik3ap1,Itga1,Reln,Ghr,Rxra,Erbb3,Egfr,Ghr,Atf2,Gng12,Gng12,Fgf1,Ifnar2,Atf2,Rxra,Mdm2,Pck1,Pck1,Reln,Ghr,Ghr,Gnb1,Fn1,Fn1,Ppp2r5c,Ppp2r5c,Fgf1
path:mmu01212	Fatty acid	Metabolism	12	126	1466	25394	0.0604792	0.215135	Elovl2,Cpt1a,Hsd17b12,Scp2,Hacd3,Acaa2,Elovl6,Acox1,Scp2,Scp2,Acat3,Elovl6
path:mmu00565	Ether lipid	Metabolism	7	61	1466	25394	0.0609737	0.215135	Pla2g12b,Chpt1,Plpp2,Pafah2,Chpt1,Chpt1,Enpp2
path:mmu00730	Thiamine	Metabolism	3	16	1466	25394	0.0612174	0.215135	Ak4,Ak4,Ak4
path:mmu04810	Regulation of actin cytoskeleton	Cellular Processes	28	359	1466	25394	0.0659894	0.228639	Gna12,Fgfr4,Pfn1,Egfr,Kng1,Kng2,Kng1,Gng12,Vav2,F2r,Itga1,Iqgap2,Arhgef12,Cxcl12,Kng1,Kng2,Egfr,Cxcl12,Cxcl12,Gng12,Gng12,Kng2,Fgf1,Kng1,Arhgef12,Fn1,Fn1,Fgf1
path:mmu04392	Hippo signaling pathway - multiple species	Environmental Information Processing	5	40	1466	25394	0.0786992	0.268878	Mob1b,Rassf6,Yap1,Mob1b,Rassf6
path:mmu00130	Ubiquinone and other terpenoid-quinone biosynth.	Metabolism	3	18	1466	25394	0.081975	0.268878	Hpd,Hpd,Hpd
path:mmu00910	Nitrogen	Metabolism	3	18	1466	25394	0.081975	0.268878	Glud1,Car5a,Car8
path:mmu04122	Sulfur relay system	Genetic Information Processing	3	18	1466	25394	0.081975	0.268878	Mocs2,Mocs2,Mocs2
path:mmu00330	Arg and proline	Metabolism	8	80	1466	25394	0.0900849	0.291591	L3hypdh,Arg1,Agmat,Maob,Aldh7a1,Aldh4a1,Aldh7a1,Arg1
path:mmu00750	Vitamin B6	Metabolism	2	9	1466	25394	0.0915178	0.292382	Aox1,Aox1
path:mmu00860	Porphyrin and chlorophyll	Metabolism	8	81	1466	25394	0.095183	0.300193	Ugt2a3,Alas1,Alas1,Alas1,Ears2,Alas1,Alas1,Alas1
path:mmu00630	Glyoxylate and dicarboxylate	Metabolism	6	56	1466	25394	0.102793	0.320088	Agxt,Cat,Glyctk,Glyctk,Acat3,Glyctk
path:mmu04360	Axon guidance	Organismal Systems	21	271	1466	25394	0.105078	0.323114	Bmp7,Sema4g,Nrp1,Efna1,Sema4a,Prkcz,Rhod,Pard6b,Ngef,Plxnb1,Arhgef12,Cxcl12,Plcg1,Cxcl12,Cxcl12,Rhod,Sema4g,Arhgef12,Ptch1,Sema4g,Sema4g
path:mmu04145	Phagosome	Cellular Processes	17	213	1466	25394	0.110667	0.336099	Ctsl,Tfrc,Atp6v0a2,Colec12,Mbl1,H2-Q10,Scarb1,H2-T23,Scarb1,Tfrc,Scarb1,H2-T23,H2-Q10,Ctsl,Mbl1,Colec12,H2-K1
path:mmu04913	Ovarian steroidogenesis	Organismal Systems	6	58	1466	25394	0.116636	0.345929	Acot4,Cyp2j5,Ldlr,Scarb1,Scarb1,Scarb1
path:mmu04216	Ferroptosis	Cellular Processes	11	127	1466	25394	0.116716	0.345929	Slc39a14,Tfrc,Slc40a1,Trf,1300017J02Rik,Trf,Tfrc,Slc39a14,Trf,Trf,Slc40a1
path:mmu00590	Arachidonic acid	Metabolism	7	72	1466	25394	0.121093	0.35463	Pla2g12b,Cyp2j5,Ephx2,Cyp2b10,Cyp4a32,Cyp4a12a,Cyp4a12b
path:mmu04620	Toll-like receptor signaling pathway	Organismal Systems	12	143	1466	25394	0.124123	0.359225	Lbp,Ifnar2,Irf7,Casp8,Ikbkb,Irf7,Tlr5,Ifnar2,Map2k6,Ikbke,Tirap,Tirap
path:mmu04210	Apoptosis	Cellular Processes	18	234	1466	25394	0.132018	0.377632	Bbc3,Ctsz,Ctsl,Casp7,Casp8,Tnfrsf1a,Ikbkb,Ctsh,Aifm1,Itpr2,Map3k5,Ctsf,Ctsh,Ctsh,Itpr2,Cflar,Ctsl,Ctsf
path:mmu04514	Cell adhesion molecules	Environmental Information Processing	11	132	1466	25394	0.141355	0.399692	Cdh2,H2-Q10,Ocln,Cldn3,H2-T23,Cldn14,Cldn14,Ocln,H2-T23,H2-Q10,H2-K1
path:mmu04744	Phototransduction	Organismal Systems	2	12	1466	25394	0.1499	0.41904	Gnb1,Gnb1
path:mmu04622	RIG-I-like receptor signaling pathway	Organismal Systems	9	106	1466	25394	0.158811	0.438961	Irf7,Casp8,Ikbkb,Irf7,Map3k1,Mavs,Ikbke,Cyld,Rnf125
path:mmu00310	Lysine degrdn.	Metabolism	11	140	1466	25394	0.185936	0.508226	Gcdh,Pipox,Hykk,Bbox1,Colgalt1,Aldh7a1,Dhtkd1,Gcdh,Gcdh,Acat3,Aldh7a1
path:mmu04668	TNF signaling pathway	Environmental Information Processing	13	171	1466	25394	0.189843	0.513201	Casp7,Casp8,Tnfrsf1b,Cxcl1,Tnfrsf1a,Ikbkb,Tab3,Map3k5,Atf2,Bcl3,Atf2,Map2k6,Cflar
path:mmu04670	Leukocyte transendothelial migration	Organismal Systems	13	172	1466	25394	0.195296	0.522203	Ptk2b,Vav2,Ocln,Cxcl12,Cldn3,Plcg1,Cxcl12,Cxcl12,Cldn14,Cldn14,Ocln,Arhgap5,Arhgap5
path:mmu04071	Sphingolipid signaling pathway	Environmental Information Processing	15	204	1466	25394	0.201535	0.533093	Gna12,Smpd2,Kng1,Cers6,Prkcz,Tnfrsf1a,Kng2,Kng1,Kng1,Map3k5,Kng2,Kng2,Kng1,Ppp2r5c,Ppp2r5c
path:mmu04115	p53 signaling pathway	Cellular Processes	9	113	1466	25394	0.205469	0.537716	Bbc3,Perp,Casp8,Aifm2,Aifm2,Ei24,Cd82,Mdm2,Ei24
path:mmu04530	Tight junction	Cellular Processes	21	301	1466	25394	0.214408	0.550661	Cd1d1,Prkag2,Prkcz,Tjp3,Pard6b,Ocln,Cgnl1,Cldn3,Map3k5,Crb3,Cd1d1,Prkci,Map3k1,Cd1d1,Cldn14,Cldn14,Cd1d1,Ocln,Crb3,Nedd4l,Tjp2
path:mmu04630	JAK-STAT signaling pathway	Environmental Information Processing	14	191	1466	25394	0.214892	0.550661	Aox1,Egfr,Ifnar2,Il13ra1,Ghr,Egfr,Ghr,Ifnar2,Il15ra,Il15ra,Il15ra,Aox1,Ghr,Ghr
path:mmu01210	2-Oxocarboxylic acid	Metabolism	4	42	1466	25394	0.222612	0.564561	Gpt,Bcat2,Gpt,Gpt
path:mmu00640	Propanoate	Metabolism	6	73	1466	25394	0.245058	0.615145	Bckdhb,Abat,Acox1,Abat,Acat3,Suclg2
path:mmu04925	Aldosterone synth. and secretion	Organismal Systems	10	136	1466	25394	0.260454	0.64719	Ldlr,Agt,Itpr2,Scarb1,Scarb1,Atf2,Prkd3,Atf2,Itpr2,Scarb1
path:mmu00670	One carbon pool by folate	Metabolism	3	31	1466	25394	0.264773	0.651343	Ftcd,Mthfd1l,Ftcd
path:mmu04928	Parathyroid hormone synth., secretion and action	Organismal Systems	11	154	1466	25394	0.276725	0.674002	Gna12,Egfr,Rxra,Itpr2,Pde4d,Egfr,Pde4c,Atf2,Atf2,Rxra,Itpr2
path:mmu03060	Protein export	Genetic Information Processing	4	47	1466	25394	0.286791	0.691673	Sec63,Spcs3,Srp72,Immp2l
path:mmu04657	IL-17 signaling pathway	Organismal Systems	8	109	1466	25394	0.29384	0.701792	Il17rb,Traf4,Casp8,Cxcl1,Ikbkb,Tab3,Srsf1,Ikbke
path:mmu04910	Insulin signaling pathway	Organismal Systems	18	274	1466	25394	0.319816	0.752859	Pck1,Prkag2,Prkcz,Gys2,Pde3b,Ikbkb,Prkar1a,Ppp1r3b,Pygl,Fbp1,Pklr,Prkci,Pck1,Srebf1,Pck1,Ppp1r3e,Ppp1r3b,Ppp1r3b
path:mmu00500	Starch and sucrose	Metabolism	5	65	1466	25394	0.321342	0.752859	Gys2,Enpp1,Pygl,Enpp1,Enpp1
path:mmu00400	Phe, tyrosine and tryptophan biosynth.	Metabolism	1	7	1466	25394	0.340515	0.771304	Pah
path:mmu00785	Lipoic acid	Metabolism	1	7	1466	25394	0.340515	0.771304	Acsm1
path:mmu04724	Glutamatergic synapse	Organismal Systems	9	131	1466	25394	0.34461	0.771304	Gnb1,Gng12,Gls2,Itpr2,Gng12,Gng12,Itpr2,Gls2,Gnb1
path:mmu04066	HIF-1 signaling pathway	Environmental Information Processing	15	229	1466	25394	0.34465	0.771304	Aldoc,Egfr,Pfkl,Tfrc,Aldob,Ltbr,Trf,1300017J02Rik,Aldoc,Egfr,Plcg1,Trf,Tfrc,Trf,Trf
path:mmu04621	NOD-like receptor signaling pathway	Organismal Systems	17	262	1466	25394	0.344892	0.771304	Erbin,Ifnar2,Trip6,Irf7,Casp8,Cxcl1,Gabarapl1,Ikbkb,Tab3,Itpr2,Irf7,Mfn2,Mavs,Ifnar2,Itpr2,Ikbke,Gabarapl1
path:mmu04918	Thyroid hormone synth.	Organismal Systems	6	84	1466	25394	0.356711	0.790359	Asgr1,Itpr2,Asgr2,Atf2,Atf2,Itpr2
path:mmu04022	cGMP-PKG signaling pathway	Environmental Information Processing	16	248	1466	25394	0.359838	0.790359	Gna12,Kng1,Atp2a2,Pde3b,Kng2,Kng1,Itpr2,Kng1,Kng2,Atf2,Kng2,Kng1,Atf2,Itpr2,Gtf2i,Atp2a2
path:mmu00020	Citrate cycle (TCA cycle)	Metabolism	5	69	1466	25394	0.36774	0.799375	Pck1,Pcx,Pck1,Pck1,Suclg2
path:mmu04728	Dopaminergic synapse	Organismal Systems	13	200	1466	25394	0.370442	0.799375	Gnb1,Maob,Gng12,Itpr2,Atf2,Gng12,Gng12,Atf2,Itpr2,Gnb1,Ddc,Ppp2r5c,Ppp2r5c
path:mmu00290	Val, leu and isoleu biosynth.	Metabolism	1	8	1466	25394	0.378598	0.80987	Bcat2
path:mmu04915	Estrogen signaling pathway	Organismal Systems	11	171	1466	25394	0.400331	0.848977	Ncoa2,Egfr,Krt18,Tgfa,Itpr2,Egfr,Ncoa3,Atf2,Atf2,Itpr2,Ebag9
path:mmu04144	Endocytosis	Cellular Processes	30	492	1466	25394	0.405006	0.851551	Fgfr4,Ap2m1,Cyth1,Egfr,Tfrc,Prkcz,Mvb12a,Ldlr,Snx2,Asap3,Pard6b,H2-Q10,Arap2,Arap1,Ap2m1,Arfgef2,H2-T23,Egfr,Prkci,Tfrc,Arap1,Mdm2,Smad2,H2-T23,H2-Q10,Rabep1,Mvb12a,Nedd4l,Ap2m1,H2-K1
path:mmu00520	Amino sugar and nucleotide sugar	Metabolism	6	90	1466	25394	0.419365	0.874269	Pmm2,Cmah,Gne,Pmm2,Pmm2,Gne
path:mmu04721	Synaptic vesicle cycle	Organismal Systems	6	92	1466	25394	0.440136	0.902447	Ap2m1,Slc6a9,Atp6v0a2,Slc6a9,Ap2m1,Ap2m1
path:mmu04152	AMPK signaling pathway	Environmental Information Processing	15	245	1466	25394	0.445285	0.902447	Pfkl,Cpt1a,Pck1,Prkag2,Adipor2,Gys2,Fbp1,Hnf4a,Pck1,Srebf1,Pck1,Pfkfb2,Adipor2,Ppp2r5c,Ppp2r5c
path:mmu00604	Glycosphingolipid biosynth. - ganglio series	Metabolism	2	26	1466	25394	0.447555	0.902447	St3gal5,St3gal5
path:mmu04966	Collecting duct acid secretion	Organismal Systems	2	26	1466	25394	0.447555	0.902447	Slc12a7,Atp6v0a2
path:mmu00053	Ascorbate and aldarate	Metabolism	3	44	1466	25394	0.470625	0.920322	Ugt2a3,Aldh7a1,Aldh7a1
path:mmu04215	Apoptosis - multiple species	Cellular Processes	4	61	1466	25394	0.471458	0.920322	Bbc3,Casp7,Casp8,Tnfrsf1a
path:mmu04919	Thyroid hormone signaling pathway	Organismal Systems	14	232	1466	25394	0.471561	0.920322	Kat2b,Ncoa2,Pfkl,Thrb,Atp2a2,Slc16a2,Rxra,Dio1,Ncoa3,Plcg1,Rxra,Mdm2,Pfkfb2,Atp2a2
path:mmu04625	C-type lectin receptor signaling pathway	Organismal Systems	10	164	1466	25394	0.475956	0.920322	Casp8,Ikbkb,Arhgef12,Itpr2,Bcl3,Mdm2,Itpr2,Ikbke,Arhgef12,Cyld
path:mmu04512	ECM-receptor interaction	Environmental Information Processing	7	113	1466	25394	0.479782	0.920322	Itga1,Reln,Cd47,Reln,Fn1,Fn1,Cd47
path:mmu00232	Caffeine	Metabolism	1	11	1466	25394	0.480159	0.920322	Xdh
path:mmu04623	Cytosolic DNA-sensing pathway	Organismal Systems	5	79	1466	25394	0.482662	0.920322	Irf7,Ikbkb,Irf7,Mavs,Ikbke
path:mmu00592	alpha-Linolenic acid	Metabolism	2	28	1466	25394	0.486349	0.920322	Pla2g12b,Acox1
path:mmu04972	Pancreatic secretion	Organismal Systems	6	97	1466	25394	0.491314	0.922621	Pla2g12b,Atp2a2,Itpr2,Slc4a2,Itpr2,Atp2a2
path:mmu04650	Natural killer cell mediated cytotoxicity	Organismal Systems	8	135	1466	25394	0.52154	0.968085	Ptk2b,Ifnar2,Vav2,H2-T23,Plcg1,Ifnar2,H2-T23,H2-K1
path:mmu00511	Other glycan degrdn.	Metabolism	2	30	1466	25394	0.523396	0.968085	Manba,Man2c1
path:mmu04371	Apelin signaling pathway	Environmental Information Processing	12	209	1466	25394	0.549993	0.989251	Prkag2,Gnb1,Gabarapl1,Pde3b,Gng12,Itpr2,Gng12,Gng12,Itpr2,Gnb1,Smad2,Gabarapl1
path:mmu03050	Proteasome	Genetic Information Processing	6	103	1466	25394	0.550516	0.989251	Psmb10,Psmd9,Psme2,Psmd13,Psme1,Psme1
path:mmu04070	Phosphatidylinositol signaling system	Environmental Information Processing	10	174	1466	25394	0.552016	0.989251	Inpp1,Pi4ka,Ipmk,Itpr2,Ip6k2,Plcg1,Ipmk,Itpr2,Inpp4a,Pi4ka
path:mmu00514	Other types of O-glycan biosynth.	Metabolism	3	50	1466	25394	0.557238	0.989251	St6gal1,Colgalt1,St6gal1
path:mmu00900	Terpenoid backbone biosynth.	Metabolism	2	32	1466	25394	0.558598	0.989251	Acat3,Idi1
path:mmu04390	Hippo signaling pathway	Environmental Information Processing	13	228	1466	25394	0.558967	0.989251	Bbc3,Mob1b,Bmp7,Prkcz,Rassf6,Pard6b,Yap1,Prkci,Mob1b,Fgf1,Smad2,Rassf6,Fgf1
path:mmu00562	Inositol phosphate	Metabolism	7	127	1466	25394	0.604539	1	Inpp1,Pi4ka,Ipmk,Plcg1,Ipmk,Inpp4a,Pi4ka
path:mmu00072	Synthesis and degrdn. of ketone bodies	Metabolism	1	16	1466	25394	0.613919	1	Acat3
path:mmu04062	Chemokine signaling pathway	Organismal Systems	14	255	1466	25394	0.615598	1	Ptk2b,Prkcz,Gnb1,Cxcl1,Ikbkb,Gng12,Vav2,Cxcl12,Plcg1,Cxcl12,Cxcl12,Gng12,Gng12,Gnb1
path:mmu04659	Th17 cell differentiation	Organismal Systems	8	149	1466	25394	0.634128	1	Il1rap,Ikbkb,Rxra,Plcg1,Ahr,Rxra,Smad2,Il1rap
path:mmu04010	MAPK signaling pathway	Environmental Information Processing	25	456	1466	25394	0.634752	1	Gna12,Fgfr4,Egfr,Il1rap,Map4k3,Efna1,Tgfa,Tnfrsf1a,Ikbkb,Gng12,Erbb3,Map3k5,Dusp16,Egfr,Map3k1,Atf2,Gng12,Gng12,Fgf1,Atf2,Dusp16,Map2k6,Il1rap,Map4k3,Fgf1
path:mmu04926	Relaxin signaling pathway	Organismal Systems	11	207	1466	25394	0.654522	1	Egfr,Prkcz,Gnb1,Gng12,Egfr,Atf2,Gng12,Gng12,Atf2,Gnb1,Smad2
path:mmu04924	Renin secretion	Organismal Systems	4	77	1466	25394	0.656143	1	Pde3b,Agt,Itpr2,Itpr2
path:mmu00510	N-Glycan biosynth.	Metabolism	4	78	1466	25394	0.666128	1	Man1a,St6gal1,Alg5,St6gal1
path:mmu04270	Vascular smooth muscle contraction	Organismal Systems	10	191	1466	25394	0.669713	1	Gna12,Pla2g12b,Agt,Arhgef12,Itpr2,Cyp4a32,Cyp4a12a,Cyp4a12b,Itpr2,Arhgef12
path:mmu00052	Galactose	Metabolism	2	41	1466	25394	0.693525	1	Pfkl,Galm
path:mmu00591	Linoleic acid	Metabolism	2	42	1466	25394	0.706198	1	Pla2g12b,Cyp2j5
path:mmu04014	Ras signaling pathway	Environmental Information Processing	17	328	1466	25394	0.71129	1	Fgfr4,Pla2g12b,Egfr,Efna1,Gnb1,Tgfa,Ikbkb,Gng12,Egfr,Plcg1,Gng12,Gng12,Fgf1,Brap,Gnb1,Brap,Fgf1
path:mmu00532	Glycosaminoglycan biosynth. - chondroitin sulfate / dermatan sulfate	Metabolism	1	21	1466	25394	0.713278	1	Chst13
path:mmu00920	Sulfur	Metabolism	1	21	1466	25394	0.713278	1	Papss2
path:mmu04068	FoxO signaling pathway	Environmental Information Processing	12	236	1466	25394	0.715245	1	Egfr,Cat,Pck1,Prkag2,Gabarapl1,Ikbkb,Skp2,Egfr,Mdm2,Pck1,Pck1,Gabarapl1
path:mmu04912	GnRH signaling pathway	Organismal Systems	7	142	1466	25394	0.718473	1	Egfr,Ptk2b,Itpr2,Egfr,Map3k1,Itpr2,Map2k6
path:mmu04217	Necroptosis	Cellular Processes	11	222	1466	25394	0.740802	1	Glud1,Ifnar2,Casp8,Tnfrsf1a,Aifm1,Pygl,Spata2l,Ifnar2,Spata2l,Cflar,Cyld
path:mmu04725	Cholinergic synapse	Organismal Systems	7	146	1466	25394	0.744747	1	Gnb1,Gng12,Itpr2,Gng12,Gng12,Itpr2,Gnb1
path:mmu04015	Rap1 signaling pathway	Environmental Information Processing	17	337	1466	25394	0.750853	1	Fgfr4,Pfn1,Egfr,Efna1,Prkcz,Pard6b,Vav2,F2r,Egfr,Prkci,Plcg1,Fgf1,Prkd3,Map2k6,Sipa1l1,Sipa1l1,Fgf1
path:mmu00600	Sphingolipid	Metabolism	3	67	1466	25394	0.750929	1	Smpd2,Cers6,Plpp2
path:mmu00531	Glycosaminoglycan degrdn.	Metabolism	1	24	1466	25394	0.760162	1	Hyal2
path:mmu04072	Phospholipase D signaling pathway	Environmental Information Processing	11	226	1466	25394	0.761185	1	Gna12,Cyth1,Egfr,Ptk2b,Agpat2,F2r,Agt,Plpp2,Egfr,Plcg1,Agpat2
path:mmu04136	Autophagy - other	Cellular Processes	3	69	1466	25394	0.768514	1	Gabarapl1,Atg2b,Gabarapl1
path:mmu04020	Calcium signaling pathway	Environmental Information Processing	11	230	1466	25394	0.780435	1	Egfr,Ptk2b,Gna14,Atp2a2,F2r,Itpr2,Erbb3,Egfr,Plcg1,Itpr2,Atp2a2
path:mmu03030	DNA replication	Genetic Information Processing	2	50	1466	25394	0.792492	1	Rfc5,Dna2
path:mmu03420	Nucleotide excision repair	Genetic Information Processing	3	72	1466	25394	0.792977	1	Gtf2h1,Rfc5,Gtf2h1
path:mmu04713	Circadian entrainment	Organismal Systems	5	114	1466	25394	0.794169	1	Gnb1,Gng12,Gng12,Gng12,Gnb1
path:mmu00515	Mannose type O-glycan biosynth.	Metabolism	1	28	1466	25394	0.810978	1	Fktn
path:mmu00534	Glycosaminoglycan biosynth. - heparan sulfate / heparin	Metabolism	1	28	1466	25394	0.810978	1	Hs6st1
path:mmu04614	Renin-angiotensin system	Organismal Systems	1	28	1466	25394	0.810978	1	Agt
path:mmu03018	RNA degrdn.	Genetic Information Processing	6	142	1466	25394	0.834971	1	Pfkl,Cnot6,Cnot6l,Cnot6,Cnot6l,Ddx6
path:mmu04730	Long-term depression	Organismal Systems	3	79	1466	25394	0.841744	1	Gna12,Itpr2,Itpr2
path:mmu04961	Endocrine and other factor-regulated calcium reabsorption	Organismal Systems	3	80	1466	25394	0.847832	1	Ap2m1,Ap2m1,Ap2m1
path:mmu04740	Olfactory transduction	Organismal Systems	2	57	1466	25394	0.848794	1	Gnb1,Gnb1
path:mmu04350	TGF-beta signaling pathway	Environmental Information Processing	5	125	1466	25394	0.854338	1	Bmp7,Inhbc,Grem2,Inhbe,Smad2
path:mmu04970	Salivary secretion	Organismal Systems	3	84	1466	25394	0.870185	1	Itpr2,Slc4a2,Itpr2
path:mmu04974	Protein digestion and absorption	Organismal Systems	3	84	1466	25394	0.870185	1	Dpp4,Col18a1,Col18a1
path:mmu04024	cAMP signaling pathway	Environmental Information Processing	11	256	1466	25394	0.878968	1	Atp2a2,Pde3b,Vav2,Ppara,F2r,Acox1,Pde4d,Ppara,Pde4c,Atp2a2,Ptch1
path:mmu03022	Basal transcription factors	Genetic Information Processing	3	86	1466	25394	0.880234	1	Gtf2h1,Gtf2h1,Gtf2i
path:mmu03430	Mismatch repair	Genetic Information Processing	1	36	1466	25394	0.882605	1	Rfc5
path:mmu04540	Gap junction	Cellular Processes	4	115	1466	25394	0.904646	1	Egfr,Itpr2,Egfr,Itpr2
path:mmu00970	Aminoacyl-tRNA biosynth.	Genetic Information Processing	3	95	1466	25394	0.917369	1	Sepsecs,Ears2,Lars2
path:mmu04971	Gastric acid secretion	Organismal Systems	3	95	1466	25394	0.917369	1	Itpr2,Slc4a2,Itpr2
path:mmu04380	Osteoclast differentiation	Organismal Systems	7	187	1466	25394	0.919646	1	Ifnar2,Tnfrsf1a,Ikbkb,Acp5,Ifnar2,Map2k6,Cyld
path:mmu00040	Pentose and glucuronate interconv.	Metabolism	1	45	1466	25394	0.931317	1	Ugt2a3
path:mmu04664	Fc epsilon RI signaling pathway	Organismal Systems	3	102	1466	25394	0.938628	1	Vav2,Plcg1,Map2k6
path:mmu04261	Adrenergic signaling in cardiomyocytes	Organismal Systems	9	243	1466	25394	0.944878	1	Atp2a2,Agt,Atf2,Crem,Atf2,Crem,Atp2a2,Ppp2r5c,Ppp2r5c
path:mmu04723	Retrograde endocannabinoid signaling	Organismal Systems	7	200	1466	25394	0.946977	1	Gnb1,Gng12,Itpr2,Gng12,Gng12,Itpr2,Gnb1
path:mmu04611	Platelet activation	Organismal Systems	7	204	1466	25394	0.953533	1	Prkcz,F2r,Arhgef12,Itpr2,Prkci,Itpr2,Arhgef12
path:mmu04012	ErbB signaling pathway	Environmental Information Processing	5	164	1466	25394	0.963399	1	Egfr,Tgfa,Erbb3,Egfr,Plcg1
path:mmu04141	Protein processing in ER	Genetic Information Processing	13	346	1466	25394	0.96552	1	Man1a,Sec63,Ssr1,Sil1,Lman1,Amfr,Edem1,Map3k5,Ube4b,Sec24a,Herpud1,Edem1,Ssr1
path:mmu04330	Notch signaling pathway	Environmental Information Processing	2	88	1466	25394	0.966089	1	Kat2b,Psen2
path:mmu04211	Longevity regulating pathway	Organismal Systems	6	190	1466	25394	0.966149	1	Cat,Prkag2,Adipor2,Atf2,Atf2,Adipor2
path:mmu04960	Aldosterone-regulated sodium reabsorption	Organismal Systems	1	60	1466	25394	0.971903	1	Nedd4l
path:mmu04218	Cellular senescence	Cellular Processes	10	288	1466	25394	0.972503	1	H2-Q10,Itpr2,H2-T23,Mdm2,Itpr2,Map2k6,Smad2,H2-T23,H2-Q10,H2-K1
path:mmu00513	Various types of N-glycan biosynth.	Metabolism	1	61	1466	25394	0.973529	1	Man1a
path:mmu04710	Circadian rhythm	Organismal Systems	1	62	1466	25394	0.975061	1	Prkag2
path:mmu04662	B cell receptor signaling pathway	Organismal Systems	3	126	1466	25394	0.978889	1	Ikbkb,Vav2,Pik3ap1
path:mmu03015	mRNA surveillance pathway	Genetic Information Processing	6	207	1466	25394	0.981936	1	Cstf3,Papola,Ncbp2,Papola,Ppp2r5c,Ppp2r5c
path:mmu04911	Insulin secretion	Organismal Systems	2	101	1466	25394	0.982438	1	Atf2,Atf2
path:mmu04150	mTOR signaling pathway	Environmental Information Processing	9	283	1466	25394	0.984541	1	Tnfrsf1a,Ikbkb,Fnip1,Rnf152,Rictor,Skp2,Fnip2,Rnf152,Lpin1
path:mmu04720	Long-term potentiation	Organismal Systems	2	105	1466	25394	0.985696	1	Itpr2,Itpr2
path:mmu03460	Fanconi anemia pathway	Genetic Information Processing	1	72	1466	25394	0.986262	1	Usp1
path:mmu04666	Fc gamma R-mediated phagocytosis	Organismal Systems	4	165	1466	25394	0.987542	1	Asap3,Vav2,Plpp2,Plcg1
path:mmu04110	Cell cycle	Cellular Processes	5	192	1466	25394	0.987887	1	Stag2,Skp2,Cdc27,Mdm2,Smad2
path:mmu04510	Focal adhesion	Cellular Processes	12	361	1466	25394	0.988425	1	Egfr,Parva,Vav2,Itga1,Reln,Egfr,Reln,Zyx,Fn1,Fn1,Arhgap5,Arhgap5
path:mmu04137	Mitophagy - animal	Cellular Processes	4	167	1466	25394	0.98858	1	Gabarapl1,Tax1bp1,Mfn2,Gabarapl1
path:mmu04114	Oocyte meiosis	Cellular Processes	5	195	1466	25394	0.989289	1	Itpr2,Cdc27,Itpr2,Ppp2r5c,Ppp2r5c
path:mmu04658	Th1 and Th2 cell differentiation	Organismal Systems	2	113	1466	25394	0.990541	1	Ikbkb,Plcg1
path:mmu04550	Signaling pathways regulating pluripotency of stem cells	Cellular Processes	5	199	1466	25394	0.990919	1	Fgfr4,Inhbc,Onecut1,Inhbe,Smad2
path:mmu04340	Hedgehog signaling pathway	Environmental Information Processing	1	80	1466	25394	0.991475	1	Ptch1
path:mmu04213	Longevity regulating pathway - multiple species	Organismal Systems	2	115	1466	25394	0.991476	1	Cat,Prkag2
path:mmu03008	Ribosome biogenesis in eukaryotes	Genetic Information Processing	3	147	1466	25394	0.992086	1	Utp14b,Utp18,Sbds
path:mmu04923	Regulation of lipolysis in adipocytes	Organismal Systems	1	82	1466	25394	0.992434	1	Pde3b
path:mmu04722	Neurotrophin signaling pathway	Organismal Systems	6	235	1466	25394	0.993946	1	Zfp110,Ikbkb,Map3k5,Map3k1,Plcg1,Psen2
path:mmu04520	Adherens junction	Cellular Processes	3	155	1466	25394	0.994604	1	Egfr,Egfr,Ptprj
path:mmu04260	Cardiac muscle contraction	Organismal Systems	2	128	1466	25394	0.99569	1	Atp2a2,Atp2a2
path:mmu04660	T cell receptor signaling pathway	Organismal Systems	3	163	1466	25394	0.996337	1	Ikbkb,Vav2,Plcg1
path:mmu04921	Oxytocin signaling pathway	Organismal Systems	5	221	1466	25394	0.996422	1	Egfr,Prkag2,Itpr2,Egfr,Itpr2
path:mmu04140	Autophagy - animal	Cellular Processes	8	300	1466	25394	0.996483	1	Ctsl,Gabarapl1,Atg2b,Atg14,Nrbf2,Cflar,Gabarapl1,Ctsl
path:mmu04120	Ubiquitin mediated proteolysis	Genetic Information Processing	10	357	1466	25394	0.997308	1	Huwe1,Skp2,Ube4b,Cdc27,Map3k1,Huwe1,Mdm2,Huwe1,Nedd4l,Ubr5
path:mmu04370	VEGF signaling pathway	Environmental Information Processing	1	105	1466	25394	0.998083	1	Plcg1
path:mmu03040	Spliceosome	Genetic Information Processing	8	322	1466	25394	0.998502	1	Cdc40,Srsf10,Ncbp2,Txnl4a,Srsf1,Hnrnpu,Gm16286,U2af2
path:mmu04914	Progesterone-mediated oocyte maturation	Organismal Systems	2	152	1466	25394	0.998802	1	Pde3b,Cdc27
path:mmu04310	Wnt signaling pathway	Environmental Information Processing	4	230	1466	25394	0.999366	1	Gpc4,Daam1,Znrf3,Daam1
path:mmu00190	Oxidative phosphorylation	Metabolism	2	235	1466	25394	0.999988	1	Atp6v0a2,Lhpp
path:mmu03010	Ribosome	Genetic Information Processing	4	329	1466	25394	0.999995	1	Mrpl27,Rps27l,Mrpl27,Rps27l
path:mmu04714	Thermogenesis	Organismal Systems	7	456	1466	25394	0.999999	1	Cpt1a,Prkag2,Map3k5,Atf2,Atf2,Smarca2,Smarca2
path:mmu03013	RNA transport	Genetic Information Processing	3	342	1466	25394	1	1	Paip1,Eif4ebp3,Ncbp2
path:mmu00472	D-Arg and D-ornithine	Metabolism	0	0	1466	25394	1	1
path:mmu00601	Glycosphingolipid biosynth. - lacto and neolacto series	Metabolism	0	26	1466	25394	1	1
path:mmu04130	SNARE interactions in vesicular transport	Genetic Information Processing	0	70	1466	25394	1	1
path:mmu04962	Vasopressin-regulated water reabsorption	Organismal Systems	0	70	1466	25394	1	1
path:mmu03410	Base excision repair	Genetic Information Processing	0	54	1466	25394	1	1
path:mmu03440	Homologous recombination	Genetic Information Processing	0	52	1466	25394	1	1
path:mmu00524	Neomycin, kanamycin and gentamicin biosynth.	Metabolism	0	5	1466	25394	1	1
path:mmu00533	Glycosaminoglycan biosynth. - keratan sulfate	Metabolism	0	18	1466	25394	1	1
path:mmu03450	Non-homologous end-joining	Genetic Information Processing	0	19	1466	25394	1	1
path:mmu04917	Prolactin signaling pathway	Organismal Systems	0	123	1466	25394	1	1
path:mmu00061	Fatty acid biosynth.	Metabolism	0	43	1466	25394	1	1
path:mmu04742	Taste transduction	Organismal Systems	0	28	1466	25394	1	1
path:mmu04916	Melanogenesis	Organismal Systems	0	129	1466	25394	1	1
path:mmu00512	Mucin type O-glycan biosynth.	Metabolism	0	22	1466	25394	1	1
path:mmu03020	RNA polymerase	Genetic Information Processing	0	49	1466	25394	1	1
path:mmu00563	Glycosylphosphatidylinositol (GPI)-anchor biosynth.	Metabolism	0	40	1466	25394	1	1
path:mmu00603	Glycosphingolipid biosynth. - globo and isoglobo series	Metabolism	0	11	1466	25394	1	1
path:mmu04973	Carbohydrate digestion and absorption	Organismal Systems	0	63	1466	25394	1	1

## Sheet: DTDEG_Ctcf_expinLiv
KEGG Pathway ID	Pathway Name	Class	In pathway and DTDEGs	In pathway	DTDEGs	total genes	P value	Q value	Gene Name
path:mmu04146	Peroxisome	Cellular Processes	17	191	569	25394	1.579e-06	0.000388434	Pex1,Pipox,Dhrs4,Mpv17l,Xdh,Agxt,Scp2,Pex5,Pex5,Prdx1,Scp2,Prdx1,Prdx1,Eci2,Eci2,Dhrs4,Dhrs4
path:mmu00770	Pantothenate and CoA biosynth.	Metabolism	7	48	569	25394	9.07322e-05	0.0111601	Pank1,Enpp1,Upb1,Enpp1,Pank1,Enpp1,Upb1
path:mmu00790	Folate biosynth.	Metabolism	6	38	569	25394	0.000184917	0.0151632	Qdpr,Pcbd1,Pts,Qdpr,Pts,Pts
path:mmu00740	Riboflavin	Metabolism	4	16	569	25394	0.000366334	0.0225295	Blvrb,Enpp1,Enpp1,Enpp1
path:mmu00250	Ala, asp and glu	Metabolism	7	63	569	25394	0.000510646	0.0251238	Glud1,Gpt,Agxt,Aldh5a1,Ass1,Gpt,Gpt
path:mmu04975	Fat digestion and absorption	Organismal Systems	6	51	569	25394	0.000943564	0.0339941	Agpat2,Plpp2,Scarb1,Scarb1,Agpat2,Scarb1
path:mmu00760	Nicotinate and nicotinamide	Metabolism	7	70	569	25394	0.00096731	0.0339941	Naprt,Nnmt,Enpp1,Enpp1,Nnmt,Enpp1,Sirt5
path:mmu04142	Lysosome	Cellular Processes	12	206	569	25394	0.00247639	0.0693968	Dnase2a,Sgsh,Cd164,Cln5,Manba,Ctsh,Lipa,Ctsf,Ctsh,Dnase2a,Ctsh,Ctsf
path:mmu00220	Arg biosynth.	Metabolism	5	43	569	25394	0.00264581	0.0693968	Glud1,Gpt,Ass1,Gpt,Gpt
path:mmu04976	Bile secretion	Organismal Systems	9	131	569	25394	0.00282101	0.0693968	Abcb4,Scarb1,Nr1h4,Scarb1,Abcg2,Abcg2,Scarb1,Abcb4,Abcg2
path:mmu01100	Metabolic pathways	Metabolism	77	2520	569	25394	0.00315749	0.070613	Dbt,Sgsh,Qdpr,Amdhd1,Pipox,Smpd2,Pcbd1,Pfkl,Adi1,L2hgdh,Elovl2,Glud1,Dhrs4,Sqle,Gpt,Naprt,Pmm2,St6gal1,Xdh,Nme3,Inpp1,Agxt,Scly,Agpat2,Scp2,Sepsecs,Aacs,Pts,Nnmt,Glyctk,Pank1,Blvrb,Aldh5a1,Enpp1,Upb1,Acaa2,Alg5,Colgalt1,Dut,Plpp2,St3gal5,Ggt6,Ipmk,Gda,Dhtkd1,Ass1,Enpp1,Pklr,Pank1,Glyctk,Mthfd1l,Qdpr,Synj1,Ipmk,Synj1,Scp2,Nnmt,Pmm2,Agpat2,Enpp1,Upb1,Scly,Pmm2,Ears2,St6gal1,Scly,Glyctk,Gstp3,Suclg2…
path:mmu04977	Vitamin digestion and absorption	Organismal Systems	4	29	569	25394	0.00379713	0.0778411	Slc23a1,Scarb1,Scarb1,Scarb1
path:mmu00240	Pyrimidine	Metabolism	7	98	569	25394	0.006545	0.123852	Nme3,Enpp1,Upb1,Dut,Enpp1,Enpp1,Upb1
path:mmu00450	Selenocompound	Metabolism	4	35	569	25394	0.00753283	0.132363	Scly,Sepsecs,Scly,Scly
path:mmu04060	Cytokine-cytokine receptor interaction	Environmental Information Processing	9	156	569	25394	0.00874491	0.143416	Il1rap,Cxcl1,Il13ra1,Inhbe,Ghr,Ghr,Ghr,Ghr,Il1rap
path:mmu04210	Apoptosis	Cellular Processes	11	234	569	25394	0.0169763	0.26101	Bbc3,Casp7,Casp8,Ctsh,Itpr2,Map3k5,Ctsf,Ctsh,Ctsh,Itpr2,Ctsf
path:mmu02010	ABC transporters	Environmental Information Processing	5	69	569	25394	0.0192696	0.278843	Abcb4,Abcg2,Abcg2,Abcb4,Abcg2
path:mmu01200	Carbon	Metabolism	11	244	569	25394	0.0223398	0.30531	Pfkl,Glud1,Gpt,Agxt,Glyctk,Pklr,Glyctk,Glyctk,Suclg2,Gpt,Gpt
path:mmu00260	Gly, ser and thr	Metabolism	5	77	569	25394	0.0293461	0.379955	Pipox,Agxt,Glyctk,Glyctk,Glyctk
path:mmu00561	Glycerolipid	Metabolism	6	109	569	25394	0.0361258	0.39642	Agpat2,Glyctk,Plpp2,Glyctk,Agpat2,Glyctk
path:mmu00030	Pentose phosphate pathway	Metabolism	4	56	569	25394	0.0366838	0.39642	Pfkl,Glyctk,Glyctk,Glyctk
path:mmu00630	Glyoxylate and dicarboxylate	Metabolism	4	56	569	25394	0.0366838	0.39642	Agxt,Glyctk,Glyctk,Glyctk
path:mmu04640	Hematopoietic cell lineage	Organismal Systems	5	82	569	25394	0.0370637	0.39642	Cd59a,Itga1,Cr1l,Cd59a,Cr1l
path:mmu04927	Cortisol synth. and secretion	Organismal Systems	5	84	569	25394	0.0404675	0.414792	Itpr2,Scarb1,Scarb1,Itpr2,Scarb1
path:mmu04371	Apelin signaling pathway	Environmental Information Processing	9	209	569	25394	0.0466506	0.459042	Prkag2,Gabarapl1,Gng12,Itpr2,Gng12,Gng12,Itpr2,Mylk,Gabarapl1
path:mmu00650	Butanoate	Metabolism	3	40	569	25394	0.0600361	0.568033	L2hgdh,Aacs,Aldh5a1
path:mmu01210	2-Oxocarboxylic acid	Metabolism	3	42	569	25394	0.0675472	0.61543	Gpt,Gpt,Gpt
path:mmu04727	GABAergic synapse	Organismal Systems	5	100	569	25394	0.0743478	0.617616	Gabarapl1,Gng12,Gng12,Gng12,Gabarapl1
path:mmu04020	Calcium signaling pathway	Environmental Information Processing	9	230	569	25394	0.0753643	0.617616	Egfr,Gna14,Atp2a2,Itpr2,Erbb3,Egfr,Itpr2,Mylk,Atp2a2
path:mmu04514	Cell adhesion molecules	Environmental Information Processing	6	132	569	25394	0.0769221	0.617616	Cdh2,F11r,Cldn3,H2-T23,Itgal,H2-T23
path:mmu04530	Tight junction	Cellular Processes	11	301	569	25394	0.0778296	0.617616	Actn1,Prkag2,F11r,Magi1,Cgnl1,Cldn3,Map3k5,Map3k1,Dlg3,Magi1,Tjp2
path:mmu00051	Fructose and mannose	Metabolism	4	75	569	25394	0.0877898	0.671457	Pfkl,Pmm2,Pmm2,Pmm2
path:mmu04622	RIG-I-like receptor signaling pathway	Organismal Systems	5	106	569	25394	0.0900735	0.671457	Irf7,Casp8,Irf7,Map3k1,Rnf125
path:mmu04070	Phosphatidylinositol signaling system	Environmental Information Processing	7	174	569	25394	0.0973205	0.680326	Inpp1,Ipmk,Itpr2,Synj1,Ipmk,Synj1,Itpr2
path:mmu00510	N-Glycan biosynth.	Metabolism	4	78	569	25394	0.0979428	0.680326	St6gal1,Alg5,St6gal1,Man1a
path:mmu00514	Other types of O-glycan biosynth.	Metabolism	3	50	569	25394	0.101471	0.680326	St6gal1,Colgalt1,St6gal1
path:mmu04620	Toll-like receptor signaling pathway	Organismal Systems	6	143	569	25394	0.102968	0.680326	Irf7,Casp8,Irf7,Tlr5,Tirap,Tirap
path:mmu00564	Glycerophospholipid	Metabolism	7	179	569	25394	0.108693	0.680326	Agpat2,Gpcpd1,Plpp2,Lpgat1,Lpgat1,Lpgat1,Agpat2
path:mmu04115	p53 signaling pathway	Cellular Processes	5	113	569	25394	0.110406	0.680326	Bbc3,Perp,Casp8,Mdm2,Sesn3
path:mmu01230	Biosynth. of amino acids	Metabolism	6	146	569	25394	0.110781	0.680326	Pfkl,Gpt,Ass1,Pklr,Gpt,Gpt
path:mmu00100	Steroid biosynth.	Metabolism	2	26	569	25394	0.114554	0.680326	Sqle,Lipa
path:mmu00983	Drug metab. - other enzymes	Metabolism	6	148	569	25394	0.116153	0.680326	Xdh,Nme3,Upb1,Dut,Upb1,Gstp3
path:mmu01040	Biosynth. of unsaturated fatty acids	Metabolism	3	54	569	25394	0.120516	0.689466	Elovl2,Scp2,Scp2
path:mmu04151	PI3K-Akt signaling pathway	Environmental Information Processing	16	522	569	25394	0.129642	0.71496	Egfr,Tgfa,Gng12,Magi1,Pik3ap1,Itga1,Ghr,Erbb3,Egfr,Ghr,Gng12,Gng12,Mdm2,Ghr,Ghr,Magi1
path:mmu04621	NOD-like receptor signaling pathway	Organismal Systems	9	262	569	25394	0.136199	0.71496	Erbin,Irf7,Casp8,Cxcl1,Gabarapl1,Itpr2,Irf7,Itpr2,Gabarapl1
path:mmu04630	JAK-STAT signaling pathway	Environmental Information Processing	7	191	569	25394	0.138709	0.71496	Egfr,Il13ra1,Ghr,Egfr,Ghr,Ghr,Ghr
path:mmu04922	Glucagon signaling pathway	Organismal Systems	7	191	569	25394	0.138709	0.71496	Pfkl,Cpt1a,Prkag2,Ppara,Itpr2,Ppara,Itpr2
path:mmu04913	Ovarian steroidogenesis	Organismal Systems	3	58	569	25394	0.140754	0.71496	Scarb1,Scarb1,Scarb1
path:mmu00511	Other glycan degrdn.	Metabolism	2	30	569	25394	0.144828	0.71496	Manba,Man2c1
path:mmu04080	Neuroactive ligand-receptor interaction	Environmental Information Processing	5	125	569	25394	0.149853	0.71496	Thrb,Ghr,Ghr,Ghr,Ghr
path:mmu04919	Thyroid hormone signaling pathway	Organismal Systems	8	232	569	25394	0.151645	0.71496	Kat2b,Ncoa2,Pfkl,Thrb,Atp2a2,Hdac1,Mdm2,Atp2a2
path:mmu01212	Fatty acid	Metabolism	5	126	569	25394	0.153381	0.71496	Elovl2,Cpt1a,Scp2,Acaa2,Scp2
path:mmu04215	Apoptosis - multiple species	Cellular Processes	3	61	569	25394	0.156622	0.71496	Bbc3,Casp7,Casp8
path:mmu00562	Inositol phosphate	Metabolism	5	127	569	25394	0.156942	0.71496	Inpp1,Ipmk,Synj1,Ipmk,Synj1
path:mmu04724	Glutamatergic synapse	Organismal Systems	5	131	569	25394	0.171521	0.740622	Gng12,Itpr2,Gng12,Gng12,Itpr2
path:mmu04972	Pancreatic secretion	Organismal Systems	4	97	569	25394	0.173294	0.740622	Atp2a2,Itpr2,Itpr2,Atp2a2
path:mmu00120	Primary bile acid biosynth.	Metabolism	2	34	569	25394	0.176511	0.740622	Scp2,Scp2
path:mmu00500	Starch and sucrose	Metabolism	3	65	569	25394	0.178577	0.740622	Enpp1,Enpp1,Enpp1
path:mmu00230	Purine	Metabolism	7	207	569	25394	0.184213	0.740622	Xdh,Nme3,Enpp1,Gda,Enpp1,Pklr,Enpp1
path:mmu04810	Regulation of actin cytoskeleton	Cellular Processes	11	359	569	25394	0.184853	0.740622	Gna12,Egfr,Actn1,Gng12,Itga1,Iqgap2,Egfr,Gng12,Gng12,Itgal,Mylk
path:mmu04915	Estrogen signaling pathway	Organismal Systems	6	171	569	25394	0.186535	0.740622	Ncoa2,Egfr,Tgfa,Itpr2,Egfr,Itpr2
path:mmu04979	Cholesterol	Organismal Systems	4	100	569	25394	0.186661	0.740622	Lipa,Scarb1,Scarb1,Scarb1
path:mmu04925	Aldosterone synth. and secretion	Organismal Systems	5	136	569	25394	0.190443	0.743634	Itpr2,Scarb1,Scarb1,Itpr2,Scarb1
path:mmu04726	Serotonergic synapse	Organismal Systems	5	139	569	25394	0.202137	0.767156	Gng12,Itpr2,Gng12,Gng12,Itpr2
path:mmu04145	Phagosome	Cellular Processes	7	213	569	25394	0.202704	0.767156	Colec12,Scarb1,H2-T23,Scarb1,Scarb1,H2-T23,Colec12
path:mmu04912	GnRH signaling pathway	Organismal Systems	5	142	569	25394	0.214067	0.797885	Egfr,Itpr2,Egfr,Map3k1,Itpr2
path:mmu00232	Caffeine	Metabolism	1	11	569	25394	0.220676	0.810244	Xdh
path:mmu04725	Cholinergic synapse	Organismal Systems	5	146	569	25394	0.230305	0.833163	Gng12,Itpr2,Gng12,Gng12,Itpr2
path:mmu00471	D-Glutamine and D-glu	Metabolism	1	12	569	25394	0.238146	0.837011	Glud1
path:mmu00071	Fatty acid degrdn.	Metabolism	4	111	569	25394	0.238174	0.837011	Cpt1a,Acaa2,Eci2,Eci2
path:mmu04540	Gap junction	Cellular Processes	4	115	569	25394	0.25768	0.876826	Egfr,Itpr2,Egfr,Itpr2
path:mmu04623	Cytosolic DNA-sensing pathway	Organismal Systems	3	79	569	25394	0.26058	0.876826	Polr3a,Irf7,Irf7
path:mmu04730	Long-term depression	Organismal Systems	3	79	569	25394	0.26058	0.876826	Gna12,Itpr2,Itpr2
path:mmu04928	Parathyroid hormone synth., secretion and action	Organismal Systems	5	154	569	25394	0.263761	0.876826	Gna12,Egfr,Itpr2,Egfr,Itpr2
path:mmu04610	Complement and coagulation	Organismal Systems	5	158	569	25394	0.28089	0.91924	Cd59a,Cr1l,Cd59a,Cr1l,Serpinc1
path:mmu03060	Protein export	Genetic Information Processing	2	47	569	25394	0.283993	0.91924	Sec63,Immp2l
path:mmu03320	PPAR signaling pathway	Organismal Systems	5	161	569	25394	0.293876	0.938878	Cpt1a,Scp2,Ppara,Ppara,Scp2
path:mmu04625	C-type lectin receptor signaling pathway	Organismal Systems	5	164	569	25394	0.306963	0.94886	Casp8,Malt1,Itpr2,Mdm2,Itpr2
path:mmu00062	Fatty acid elongation	Metabolism	2	50	569	25394	0.308935	0.94886	Elovl2,Acaa2
path:mmu03030	DNA replication	Genetic Information Processing	2	50	569	25394	0.308935	0.94886	Rfc5,Dna2
path:mmu04330	Notch signaling pathway	Environmental Information Processing	3	88	569	25394	0.315569	0.94886	Kat2b,Hdac1,Psen2
path:mmu00430	Taurine and hypotaurine	Metabolism	1	17	569	25394	0.319802	0.94886	Ggt6
path:mmu04022	cGMP-PKG signaling pathway	Environmental Information Processing	7	248	569	25394	0.321756	0.94886	Gna12,Atp2a2,Itpr2,Itpr2,Mylk,Gtf2i,Atp2a2
path:mmu04010	MAPK signaling pathway	Environmental Information Processing	12	456	569	25394	0.326315	0.94886	Gna12,Egfr,Il1rap,Tgfa,Gng12,Erbb3,Map3k5,Egfr,Map3k1,Gng12,Gng12,Il1rap
path:mmu00520	Amino sugar and nucleotide sugar	Metabolism	3	90	569	25394	0.327858	0.94886	Pmm2,Pmm2,Pmm2
path:mmu00910	Nitrogen	Metabolism	1	18	569	25394	0.335054	0.95841	Glud1
path:mmu04920	Adipocytokine signaling pathway	Organismal Systems	4	132	569	25394	0.343137	0.97025	Cpt1a,Prkag2,Ppara,Ppara
path:mmu00970	Aminoacyl-tRNA biosynth.	Genetic Information Processing	3	95	569	25394	0.358538	0.991015	Sepsecs,Ears2,Lars2
path:mmu04971	Gastric acid secretion	Organismal Systems	3	95	569	25394	0.358538	0.991015	Itpr2,Itpr2,Mylk
path:mmu04064	NF-kappa B signaling pathway	Environmental Information Processing	4	138	569	25394	0.373672	1	Cxcl1,Malt1,Tirap,Tirap
path:mmu04921	Oxytocin signaling pathway	Organismal Systems	6	221	569	25394	0.375444	1	Egfr,Prkag2,Itpr2,Egfr,Itpr2,Mylk
path:mmu00830	Retinol	Metabolism	3	100	569	25394	0.389013	1	Dhrs4,Dhrs4,Dhrs4
path:mmu00410	beta-Ala	Metabolism	2	60	569	25394	0.390327	1	Upb1,Upb1
path:mmu04072	Phospholipase D signaling pathway	Environmental Information Processing	6	226	569	25394	0.395412	1	Gna12,Egfr,Agpat2,Plpp2,Egfr,Agpat2
path:mmu04310	Wnt signaling pathway	Environmental Information Processing	6	230	569	25394	0.411371	1	Lgr5,Gpc4,Daam1,Znrf3,Wnt5b,Daam1
path:mmu04910	Insulin signaling pathway	Organismal Systems	7	274	569	25394	0.416439	1	Prkag2,Ppp1r3b,Pklr,Srebf1,Ppp1r3e,Ppp1r3b,Ppp1r3b
path:mmu00531	Glycosaminoglycan degrdn.	Metabolism	1	24	569	25394	0.419654	1	Sgsh
path:mmu04068	FoxO signaling pathway	Environmental Information Processing	6	236	569	25394	0.435224	1	Egfr,Prkag2,Gabarapl1,Egfr,Mdm2,Gabarapl1
path:mmu04657	IL-17 signaling pathway	Organismal Systems	3	109	569	25394	0.44285	1	Traf4,Casp8,Cxcl1
path:mmu00600	Sphingolipid	Metabolism	2	67	569	25394	0.444709	1	Smpd2,Plpp2
path:mmu00604	Glycosphingolipid biosynth. - ganglio series	Metabolism	1	26	569	25394	0.445394	1	St3gal5
path:mmu00280	Val, leu and isoleu degrdn.	Metabolism	3	111	569	25394	0.454572	1	Dbt,Aacs,Acaa2
path:mmu04520	Adherens junction	Cellular Processes	4	155	569	25394	0.459005	1	Egfr,Actn1,Egfr,Ptprj
path:mmu04136	Autophagy - other	Cellular Processes	2	69	569	25394	0.45975	1	Gabarapl1,Gabarapl1
path:mmu04723	Retrograde endocannabinoid signaling	Organismal Systems	5	200	569	25394	0.465742	1	Gng12,Itpr2,Gng12,Gng12,Itpr2
path:mmu04728	Dopaminergic synapse	Organismal Systems	5	200	569	25394	0.465742	1	Gng12,Itpr2,Gng12,Gng12,Itpr2
path:mmu04512	ECM-receptor interaction	Environmental Information Processing	3	113	569	25394	0.46619	1	Itga1,Cd47,Cd47
path:mmu04713	Circadian entrainment	Organismal Systems	3	114	569	25394	0.471958	1	Gng12,Gng12,Gng12
path:mmu00640	Propanoate	Metabolism	2	73	569	25394	0.489104	1	Dbt,Suclg2
path:mmu04926	Relaxin signaling pathway	Organismal Systems	5	207	569	25394	0.49574	1	Egfr,Gng12,Egfr,Gng12,Gng12
path:mmu04012	ErbB signaling pathway	Environmental Information Processing	4	164	569	25394	0.502611	1	Egfr,Tgfa,Erbb3,Egfr
path:mmu00670	One carbon pool by folate	Metabolism	1	31	569	25394	0.504869	1	Mthfd1l
path:mmu04924	Renin secretion	Organismal Systems	2	77	569	25394	0.517438	1	Itpr2,Itpr2
path:mmu04750	Inflammatory mediator regulation of TRP channels	Organismal Systems	4	170	569	25394	0.530808	1	Il1rap,Itpr2,Itpr2,Il1rap
path:mmu04668	TNF signaling pathway	Environmental Information Processing	4	171	569	25394	0.535432	1	Casp7,Casp8,Cxcl1,Map3k5
path:mmu04670	Leukocyte transendothelial migration	Organismal Systems	4	172	569	25394	0.540032	1	Actn1,F11r,Cldn3,Itgal
path:mmu00860	Porphyrin and chlorophyll	Metabolism	2	81	569	25394	0.544707	1	Blvrb,Ears2
path:mmu04964	Proximal tubule bicarbonate reclamation	Organismal Systems	1	35	569	25394	0.54783	1	Glud1
path:mmu03430	Mismatch repair	Genetic Information Processing	1	36	569	25394	0.557976	1	Rfc5
path:mmu04918	Thyroid hormone synth.	Organismal Systems	2	84	569	25394	0.564443	1	Itpr2,Itpr2
path:mmu04970	Salivary secretion	Organismal Systems	2	84	569	25394	0.564443	1	Itpr2,Itpr2
path:mmu04360	Axon guidance	Organismal Systems	6	271	569	25394	0.56869	1	Sema4g,Nrp1,Wnt5b,Sema4g,Sema4g,Sema4g
path:mmu00340	His	Metabolism	1	38	569	25394	0.577591	1	Amdhd1
path:mmu04650	Natural killer cell mediated cytotoxicity	Organismal Systems	3	135	569	25394	0.585554	1	H2-T23,Itgal,H2-T23
path:mmu00052	Galactose	Metabolism	1	41	569	25394	0.605395	1	Pfkl
path:mmu00310	Lysine degrdn.	Metabolism	3	140	569	25394	0.610204	1	Pipox,Colgalt1,Dhtkd1
path:mmu04270	Vascular smooth muscle contraction	Organismal Systems	4	191	569	25394	0.62268	1	Gna12,Itpr2,Itpr2,Mylk
path:mmu04612	Antigen processing and presentation	Organismal Systems	2	95	569	25394	0.631467	1	H2-T23,H2-T23
path:mmu04061	Viral protein interaction with cytokine and cytokine receptor	Environmental Information Processing	1	45	569	25394	0.639647	1	Cxcl1
path:mmu04659	Th17 cell differentiation	Organismal Systems	3	149	569	25394	0.652045	1	Il1rap,Ahr,Il1rap
path:mmu03020	RNA polymerase	Genetic Information Processing	1	49	569	25394	0.670931	1	Polr3a
path:mmu04720	Long-term potentiation	Organismal Systems	2	105	569	25394	0.685171	1	Itpr2,Itpr2
path:mmu00480	Glutathione	Metabolism	2	111	569	25394	0.714206	1	Ggt6,Gstp3
path:mmu04213	Longevity regulating pathway - multiple species	Organismal Systems	2	115	569	25394	0.73229	1	Prkag2,Hdac1
path:mmu04217	Necroptosis	Cellular Processes	4	222	569	25394	0.735745	1	Glud1,Casp8,Spata2l,Spata2l
path:mmu04014	Ras signaling pathway	Environmental Information Processing	6	328	569	25394	0.746489	1	Egfr,Tgfa,Gng12,Egfr,Gng12,Gng12
path:mmu00513	Various types of N-glycan biosynth.	Metabolism	1	61	569	25394	0.749431	1	Man1a
path:mmu00565	Ether lipid	Metabolism	1	61	569	25394	0.749431	1	Plpp2
path:mmu00010	Glycolysis / Gluconeogenesis	Metabolism	2	120	569	25394	0.753518	1	Pfkl,Pklr
path:mmu04710	Circadian rhythm	Organismal Systems	1	62	569	25394	0.755059	1	Prkag2
path:mmu04066	HIF-1 signaling pathway	Environmental Information Processing	4	229	569	25394	0.757394	1	Egfr,Pfkl,Vhl,Egfr
path:mmu04722	Neurotrophin signaling pathway	Organismal Systems	4	235	569	25394	0.774838	1	Zfp110,Map3k5,Map3k1,Psen2
path:mmu04218	Cellular senescence	Cellular Processes	5	288	569	25394	0.775791	1	Itpr2,H2-T23,Mdm2,Itpr2,H2-T23
path:mmu04662	B cell receptor signaling pathway	Organismal Systems	2	126	569	25394	0.777063	1	Malt1,Pik3ap1
path:mmu04260	Cardiac muscle contraction	Organismal Systems	2	128	569	25394	0.784463	1	Atp2a2,Atp2a2
path:mmu00020	Citrate cycle (TCA cycle)	Metabolism	1	69	569	25394	0.791075	1	Suclg2
path:mmu04130	SNARE interactions in vesicular transport	Genetic Information Processing	1	70	569	25394	0.795769	1	Stx2
path:mmu04261	Adrenergic signaling in cardiomyocytes	Organismal Systems	4	243	569	25394	0.796543	1	Atp2a2,Crem,Crem,Atp2a2
path:mmu04152	AMPK signaling pathway	Environmental Information Processing	4	245	569	25394	0.801698	1	Pfkl,Cpt1a,Prkag2,Srebf1
path:mmu03420	Nucleotide excision repair	Genetic Information Processing	1	72	569	25394	0.804844	1	Rfc5
path:mmu04978	Mineral absorption	Organismal Systems	1	72	569	25394	0.804844	1	Slc30a1
path:mmu04510	Focal adhesion	Cellular Processes	6	361	569	25394	0.821808	1	Egfr,Actn1,Itga1,Egfr,Mylk,Zyx
path:mmu04062	Chemokine signaling pathway	Organismal Systems	4	255	569	25394	0.825906	1	Cxcl1,Gng12,Gng12,Gng12
path:mmu04024	cAMP signaling pathway	Environmental Information Processing	4	256	569	25394	0.828187	1	Atp2a2,Ppara,Ppara,Atp2a2
path:mmu03018	RNA degrdn.	Genetic Information Processing	2	142	569	25394	0.830457	1	Pfkl,Skiv2l
path:mmu00330	Arg and proline	Metabolism	1	80	569	25394	0.837292	1	L3hypdh
path:mmu04071	Sphingolipid signaling pathway	Environmental Information Processing	3	204	569	25394	0.838498	1	Gna12,Smpd2,Map3k5
path:mmu04611	Platelet activation	Organismal Systems	3	204	569	25394	0.838498	1	Itpr2,Itpr2,Mylk
path:mmu00380	Trp	Metabolism	1	81	569	25394	0.840949	1	Dhtkd1
path:mmu03008	Ribosome biogenesis in eukaryotes	Genetic Information Processing	2	147	569	25394	0.844614	1	Utp18,Sbds
path:mmu00620	Pyruvate	Metabolism	1	84	569	25394	0.851436	1	Pklr
path:mmu03022	Basal transcription factors	Genetic Information Processing	1	86	569	25394	0.858041	1	Gtf2i
path:mmu04015	Rap1 signaling pathway	Environmental Information Processing	5	337	569	25394	0.876139	1	Egfr,Magi1,Egfr,Itgal,Magi1
path:mmu04721	Synaptic vesicle cycle	Organismal Systems	1	92	569	25394	0.876148	1	Stx2
path:mmu04390	Hippo signaling pathway	Environmental Information Processing	3	228	569	25394	0.888065	1	Bbc3,Wnt5b,Dlg3
path:mmu04137	Mitophagy - animal	Cellular Processes	2	167	569	25394	0.891106	1	Gabarapl1,Gabarapl1
path:mmu00980	Metab. of xenobiotics by CYP	Metabolism	1	100	569	25394	0.896755	1	Gstp3
path:mmu00982	Drug metab. - CYP	Metabolism	1	100	569	25394	0.896755	1	Gstp3
path:mmu03050	Proteasome	Genetic Information Processing	1	103	569	25394	0.903567	1	Psmb10
path:mmu00270	Cys and met	Metabolism	1	105	569	25394	0.907858	1	Adi1
path:mmu04211	Longevity regulating pathway	Organismal Systems	2	190	569	25394	0.928481	1	Prkag2,Sesn3
path:mmu04110	Cell cycle	Cellular Processes	2	192	569	25394	0.931083	1	Hdac1,Mdm2
path:mmu04114	Oocyte meiosis	Cellular Processes	2	195	569	25394	0.93482	1	Itpr2,Itpr2
path:mmu04550	Signaling pathways regulating pluripotency of stem cells	Cellular Processes	2	199	569	25394	0.939504	1	Inhbe,Wnt5b
path:mmu04350	TGF-beta signaling pathway	Environmental Information Processing	1	125	569	25394	0.941559	1	Inhbe
path:mmu04916	Melanogenesis	Organismal Systems	1	129	569	25394	0.946648	1	Wnt5b
path:mmu04141	Protein processing in ER	Genetic Information Processing	4	346	569	25394	0.952804	1	Sec63,Amfr,Map3k5,Man1a
path:mmu04150	mTOR signaling pathway	Environmental Information Processing	3	283	569	25394	0.954192	1	Rnf152,Wnt5b,Rnf152
path:mmu04120	Ubiquitin mediated proteolysis	Genetic Information Processing	4	357	569	25394	0.960182	1	Vhl,Map3k1,Mdm2,Ubr5
path:mmu04140	Autophagy - animal	Cellular Processes	3	300	569	25394	0.965673	1	Gabarapl1,Nrbf2,Gabarapl1
path:mmu04144	Endocytosis	Cellular Processes	6	492	569	25394	0.965764	1	Egfr,Arap2,H2-T23,Egfr,Mdm2,H2-T23
path:mmu04660	T cell receptor signaling pathway	Organismal Systems	1	163	569	25394	0.97542	1	Malt1
path:mmu04666	Fc gamma R-mediated phagocytosis	Organismal Systems	1	165	569	25394	0.976516	1	Plpp2
path:mmu03040	Spliceosome	Genetic Information Processing	3	322	569	25394	0.976541	1	Cdc40,Srsf10,Txnl4a
path:mmu03015	mRNA surveillance pathway	Genetic Information Processing	1	207	569	25394	0.990998	1	Cstf3
path:mmu00190	Oxidative phosphorylation	Metabolism	1	235	569	25394	0.995254	1	Lhpp
path:mmu04714	Thermogenesis	Organismal Systems	3	456	569	25394	0.997986	1	Cpt1a,Prkag2,Map3k5
path:mmu03013	RNA transport	Genetic Information Processing	1	342	569	25394	0.999592	1	Paip1
path:mmu00072	Synthesis and degrdn. of ketone bodies	Metabolism	0	16	569	25394	1	1
path:mmu00730	Thiamine	Metabolism	0	16	569	25394	1	1
path:mmu04960	Aldosterone-regulated sodium reabsorption	Organismal Systems	0	60	569	25394	1	1
path:mmu00750	Vitamin B6	Metabolism	0	9	569	25394	1	1
path:mmu00130	Ubiquinone and other terpenoid-quinone biosynth.	Metabolism	0	18	569	25394	1	1
path:mmu00440	Phosphonate and phosphinate	Metabolism	0	18	569	25394	1	1
path:mmu00533	Glycosaminoglycan biosynth. - keratan sulfate	Metabolism	0	18	569	25394	1	1
path:mmu04122	Sulfur relay system	Genetic Information Processing	0	18	569	25394	1	1
path:mmu04340	Hedgehog signaling pathway	Environmental Information Processing	0	80	569	25394	1	1
path:mmu04961	Endocrine and other factor-regulated calcium reabsorption	Organismal Systems	0	80	569	25394	1	1
path:mmu04911	Insulin secretion	Organismal Systems	0	101	569	25394	1	1
path:mmu00290	Val, leu and isoleu biosynth.	Metabolism	0	8	569	25394	1	1
path:mmu00400	Phe, tyrosine and tryptophan biosynth.	Metabolism	0	7	569	25394	1	1
path:mmu00780	Biotin	Metabolism	0	7	569	25394	1	1
path:mmu00785	Lipoic acid	Metabolism	0	7	569	25394	1	1
path:mmu04216	Ferroptosis	Cellular Processes	0	127	569	25394	1	1
path:mmu00350	Tyr	Metabolism	0	39	569	25394	1	1
path:mmu00900	Terpenoid backbone biosynth.	Metabolism	0	32	569	25394	1	1
path:mmu04672	Intestinal immune network for IgA production	Organismal Systems	0	29	569	25394	1	1
path:mmu04974	Protein digestion and absorption	Organismal Systems	0	84	569	25394	1	1
path:mmu00053	Ascorbate and aldarate	Metabolism	0	44	569	25394	1	1
path:mmu00532	Glycosaminoglycan biosynth. - chondroitin sulfate / dermatan sulfate	Metabolism	0	21	569	25394	1	1
path:mmu00920	Sulfur	Metabolism	0	21	569	25394	1	1
path:mmu03410	Base excision repair	Genetic Information Processing	0	54	569	25394	1	1
path:mmu03440	Homologous recombination	Genetic Information Processing	0	52	569	25394	1	1
path:mmu04664	Fc epsilon RI signaling pathway	Organismal Systems	0	102	569	25394	1	1
path:mmu00603	Glycosphingolipid biosynth. - globo and isoglobo series	Metabolism	0	11	569	25394	1	1
path:mmu04370	VEGF signaling pathway	Environmental Information Processing	0	105	569	25394	1	1
path:mmu04740	Olfactory transduction	Organismal Systems	0	57	569	25394	1	1
path:mmu04923	Regulation of lipolysis in adipocytes	Organismal Systems	0	82	569	25394	1	1
path:mmu00591	Linoleic acid	Metabolism	0	42	569	25394	1	1
path:mmu00601	Glycosphingolipid biosynth. - lacto and neolacto series	Metabolism	0	26	569	25394	1	1
path:mmu04380	Osteoclast differentiation	Organismal Systems	0	187	569	25394	1	1
path:mmu04966	Collecting duct acid secretion	Organismal Systems	0	26	569	25394	1	1
path:mmu00360	Phe	Metabolism	0	25	569	25394	1	1
path:mmu04962	Vasopressin-regulated water reabsorption	Organismal Systems	0	70	569	25394	1	1
path:mmu00524	Neomycin, kanamycin and gentamicin biosynth.	Metabolism	0	5	569	25394	1	1
path:mmu00563	Glycosylphosphatidylinositol (GPI)-anchor biosynth.	Metabolism	0	40	569	25394	1	1
path:mmu04392	Hippo signaling pathway - multiple species	Environmental Information Processing	0	40	569	25394	1	1
path:mmu00512	Mucin type O-glycan biosynth.	Metabolism	0	22	569	25394	1	1
path:mmu04973	Carbohydrate digestion and absorption	Organismal Systems	0	63	569	25394	1	1
path:mmu00040	Pentose and glucuronate interconv.	Metabolism	0	45	569	25394	1	1
path:mmu00061	Fatty acid biosynth.	Metabolism	0	43	569	25394	1	1
path:mmu00515	Mannose type O-glycan biosynth.	Metabolism	0	28	569	25394	1	1
path:mmu00534	Glycosaminoglycan biosynth. - heparan sulfate / heparin	Metabolism	0	28	569	25394	1	1
path:mmu00590	Arachidonic acid	Metabolism	0	72	569	25394	1	1
path:mmu00592	alpha-Linolenic acid	Metabolism	0	28	569	25394	1	1
path:mmu03460	Fanconi anemia pathway	Genetic Information Processing	0	72	569	25394	1	1
path:mmu04614	Renin-angiotensin system	Organismal Systems	0	28	569	25394	1	1
path:mmu04742	Taste transduction	Organismal Systems	0	28	569	25394	1	1
path:mmu04917	Prolactin signaling pathway	Organismal Systems	0	123	569	25394	1	1
path:mmu00140	Steroid hormone biosynth.	Metabolism	0	97	569	25394	1	1
path:mmu00472	D-Arg and D-ornithine	Metabolism	0	0	569	25394	1	1
path:mmu03450	Non-homologous end-joining	Genetic Information Processing	0	19	569	25394	1	1
path:mmu04658	Th1 and Th2 cell differentiation	Organismal Systems	0	113	569	25394	1	1
path:mmu04914	Progesterone-mediated oocyte maturation	Organismal Systems	0	152	569	25394	1	1
path:mmu03010	Ribosome	Genetic Information Processing	0	329	569	25394	1	1
path:mmu04744	Phototransduction	Organismal Systems	0	12	569	25394	1	1

[truncated: 69 more sheets: DTDEG_E2f4_expinLiv, DTDEG_Foxa1_expinLiv, DTDEG_Gata4_expinLiv, DTDEG_Hdac3_expinLiv, DTDEG_Nfe2l2_expinLiv, DTDEG_Nr1d1_expinLiv, DTDEG_Nr3c1_expinLiv, DTDEG_Onecut1_expinLiv, DTDEG_Smc3_expinLiv, DTDEG_Tead4_expinLiv, DTDEG_Arntl_expinMyo, DTDEG_Brd4_expinMyo, DTDEG_Cebpb_expinMyo, DTDEG_Clock_expinMyo, DTDEG_Ctcf_expinMyo, DTDEG_E2f4_expinMyo, DTDEG_Foxk1_expinMyo, DTDEG_Hdac3_expinMyo, DTDEG_Kdm1a_expinMyo, DTDEG_Myod1_expinMyo …]
