# Supplementary material for: DNA hypomethylation characterizes genes encoding tissue-dominant functional proteins in liver and skeletal muscle
Source: Sci Rep. 2023 Nov 5;13:19118. doi: 10.1038/s41598-023-46393-5 (PMC10625943; doi:10.1038/s41598-023-46393-5)
Supplement: Supplementary file 7 — Supplementary Information 7. [file 41598_2023_46393_MOESM7_ESM.xlsx]

## Sheet: Summary of mapping result
Supplementary Data 6 Summary of mapping results
	L1	L2	L3	L4	L5	L6	M1	M2	M3	M4	M5	M6
Read Number	878300508	912346592	884832750	882116590	893596656	914049466	897424362	884939276	882474950	886403930	887779056	905488543
Rate of Uniquely Mapped Reads	0.8365	0.8275	0.8345	0.8305	0.8345	0.8245	0.845	0.843	0.841	0.8455	0.8435	0.8405
Rate of Reads Mapped on Multiple Sites	0.039	0.038	0.039	0.04	0.04	0.038	0.04	0.04	0.042	0.04	0.0395	0.0405
Rate of Reads Unmapped	0.1245	0.1345	0.1265	0.1295	0.1255	0.1375	0.115	0.117	0.117	0.1145	0.117	0.119
Average Read Depth
All Nucleotides	31.2	32	31	30.2	31.4	31.6	31.4	31	30.4	30.8	31.4	31.6
All Cytosines	33.2	34.2	33.2	32.2	33.6	33.8	33.2	32.8	32.4	32.6	33.4	33.6
CpG sites	42.6	45.2	43	39.8	43.4	42.4	42	40.8	40.6	40.6	41.4	41.8
Average Methylation Level
All Cytosines	0.042	0.042	0.041	0.041	0.041	0.041	0.04	0.039	0.04	0.04	0.04	0.04
CpG sites	0.743	0.744	0.741	0.742	0.738	0.738	0.687	0.68	0.682	0.685	0.687	0.686
CHG sites	0.012	0.012	0.012	0.011	0.012	0.011	0.013	0.012	0.013	0.013	0.013	0.012
CHH sites	0.012	0.011	0.011	0.011	0.011	0.011	0.012	0.012	0.012	0.013	0.013	0.012
