# Supplementary material for: DNA hypomethylation characterizes genes encoding tissue-dominant functional proteins in liver and skeletal muscle
Source: Sci Rep. 2023 Nov 5;13:19118. doi: 10.1038/s41598-023-46393-5 (PMC10625943; doi:10.1038/s41598-023-46393-5)
Supplement: Supplementary file 8 — Supplementary Information 8. [file 41598_2023_46393_MOESM8_ESM.xlsx]

## Sheet: Sheet1
Supplementary Table 3 Table of abbreviations
	Abbreviation	category name		Abbreviation	protein name
	DMG	Differentially hypoMethylated Genes		Glycolysis/Gluconeogenesis
	DEG	Differentially Expressed Genes		Glut2 (Slc2a2)	glucose transporter 2
	DEP	Differentially Expressed Proteins		Glut4 (Slc2a4)	glucose transporter 4
	DTG	Different TF-bound Genes		Gck	glucokinase
	DRP	Different protein-mRNA-Ratio Proteins		Hk2	hexokinase 2
	DMDEG	Differentially Methylated and Differentially Expressed Genes		G6pc	glucose-6-phosphatase
	DMDEP	Differentially Methylated and Differentially Expressed Proteins		Gpi1	glucose-6-phophate isomerase 1
	DTDEG	Different TF-bound and Differentially Expressed Genes		Fbp1	fructose bisphosphatase 1
	DTDEP	Different TF-bound and Differentially Expressed Proteins		Fbp2	fructose bisphosphatase 2
	DRDEP	Different protein-mRNA-Ratio and Differentially Expressed Proteins		Pfkl	phosphofructokinase, liver
				Pfkm	phosphofructokinase, skeletal muscle
				Aldoa	aldolase A
				Aldob	aldolase B
				Aldoc	aldolase C
				Tpi1	triosephophate isomerase 1
				Gapdh	glyceraldehyde-3-phosphate dehydrogenase
				Pgk1	phosphoglycerate kinase 1
				Pgam1	phosphoglycerate mutase 1
				Pgam2	phosphoglycerate mutase 2
				Eno1	enolase 1, alpha non-neuron
				Eno1b	enolase 1B, retrotransposed
				Eno3	enolase 3, beta skeletal muscle
				Pck1	phosphoenolpyruvete carboxykinase 1, cytosolic
				Pkm	pyruvate kinase, skeletal muscle
				Pklr	pyruvate kinase, liver and red blood cell
				Pcx	pyruvate carboxylase
				Ldha	lactate dehydrogenase A
				Ldhb	lactate dehydrogenase B
				Glycogen synthesis
				Pgm2	phosphoglucomutase 2
				Ugp2	UDP-glucose pyrophosphorylase 2
				Gys1	glycogen synthase 1, skeletal muscle
				Gys2	glycogen synthase 2
				Gyg	glycogenin
				Gbe1	glucan 1,4-alpha, branching enzyme 1
				Transporter
				Slc38a3	sodium-coupled neutral amino acid transporter 3
				Slc38a4	sodium-coupled neutral amino acid transporter 4
				Mct1 (Slc16a1)	monocarboxylate transporter 1
				Mct4 (Slc16a3)	monocarboxylate transporter 4
				Mot2 (Slc16a7)	monocarboxylate transporter 2
				Glut2 (Slc2a2)	glucose transporter 2
				Glut4 (Slc2a4)	glucose transporter 4
				Aqp9	aquaporin9
				Got2	glutamic-oxaloacetic transaminase 2
				Abcb11	ATP-binding cassette sub-family B member 11
				Abcc2	ATP-binding cassette sub-family C member 2
				Abcc3	ATP-binding cassette sub-family C member 3
				Abcg2	ATP-binding cassette sub-family G member 2
				Slc10a1	sodium/bile acid cotransporter
				Slc27a2	very long chain fatty acid synthase
				Slc27a5	bile acyl-CoA synthase
				Slco1a1	solute carrier organic anion transporter family member 1a1
				Slco1b1	solute carrier organic anion transporter family member 1b1
				Slco1b2	solute carrier organic anion transporter family member 1b2
				Cd36	cluster of differentiation 36
				Coagulation
				Serpinc1	serine (or cysteine) peptidase inhibitor, clade C member 1
				Serpind1	serine (or cysteine) peptidase inhibitor, clade D member 1
				F2	coagulation factor 2
				Fgb	fibrinogen beta chain
				Fga	fibrinogen alpha chain
				Fgg	fibrinogen gamma chain
				Complement
				Mbl1	mannose-binding lectin 1
				Serping1	serine (or cysteine) peptidase inhibitor, clade G member 1
				C4b	complement component 4B
				C3	complement component 3
				Hc	hemolytic component
				Primary bile acid synth.
				Cyp27a1	cytochrome P450, family 27, subfamily a, peptide 1
				Cyp7a1	cytochrome P450, family 7, subfamily a, peptide 1
				Cyp7b1	cytochrome P450, family 7, subfamily b, peptide 1
				Hsd3b7	hydroxy-delta-5-steroid dehydrogenase, 3 beta- and steroid delta-isomerase 7
				Drug metab. CYP
				Cyp1a2	cytochrome P450, family 1, subfamily a, peptide 2
				Cyp2e1	cytochrome P450, family 2, subfamily e, peptide 1
				Adh(1~5)	alchohol dehydrogenase
				Tryptophan metab.
				Tdo2	tryptophan 2,3-dioxygenase
				Afmid	arylformamidase
				Kmo	kynurenine 3-monooxygenase
				Kynu	kynureninase
				Haao	3-hydroxyanthranilate 3,4-dioxygenase
				Urea cycle
				Glul	glutamate-ammonia ligase
				Gls2	glutaminase 2 (liver, mitochondrial)
				Cps1	carbamoyl-phosphate synthetase 1
				Otc	ornithine transcarbamylase
				Ass1	argininosuccinate synthetase 1
				Asl	argininosuccinate lyase
				Arg1	arginase, liver
				Alcohol degradation
				Adh (1~5)	alchohol dehydrogenase
				Aldh (1a1~h16a1)	aldehyde dehydrogenase
				Ketone body
				Acat (1~3)	acetyl-Coenzyme A acetyltransferase
				Hmgcs (1~2)	3-hydroxy-3-methylglutaryl-Coenzyme A synthase
				Hmgcl	3-hydroxy-3-methylglutaryl-Coenzyme A lyase
				Oxct1	3-oxoacid CoA-transferase 1
				Bdh1	3-hydroxybutyrate dehydrogenase
				Estrogen degradation
				Hsd17b2	hydroxysteroid 17-Beta Dehydrogenase 2
				Sult1a1	Sulfotransferase family 1A member 1
				Ugt1 (a2, a9)	UDP glucuronosyltransferase family 1 (member a2,a9)
				Cyp (1a1, 3a41a)	cytochrome P450
				Acetyl-CoA carboxylation
				Acac (a,b)	acetyl-CoA carboxylase (alpha, beta)
				Sarcomere
				Capz (a1, a2, b)	capping actin protein of skeletal muscle Z-line
				BCAA degradation
				Bcat2	branched chain amino acid transaminase 2
				Ribosome
				Mrp (l1~s17)	mitochondrial ribosomal protein
				Rp (l3 ~ s37)	Ribosomal protein
				Uba52	Ubiquitin A-52 residue ribosomal protein fusion product 1
				Fau	40S ribosomal protein S30
				Thyroid hormone transport proteins
				Ttr	transthyretin
				Serpina7(TBG)	thyroxine-binding globulin
				Alb	albumin
				Hepatokine
				Angptl (3~8)	angiopoietin-like
				Igf1	insulin-like growth factor 1
				Lect2	leukocyte cell-derived chemotaxin 2
				Smoc1	SPARC-related modular calcium binding 1
				Hgf	hepatocyte growth factor
				Myokine
				Il (6~15)	interleukin
				Ccl2	C-C motif chemokine ligand 2
				Osm	oncostatin M
				Ppargc1a	peroxisome proliferator-activated receptor gamma coactivator 1-alpha
				Sparc	secreted protein acidic and cytein rich
				Protein processing in ER
				Sec (61a1~63)	protein transport protein
				Mogs	mannnosyl-oligosaccharide glucosidase
				Ganab	alpha glucosidase 2 alpha neutral subunit
				Prkcsh	protein kinase C substrate 80K-H
				Canx	calnexin
				Pdia (3,4)	protein disulfide isomerase associated
				Calr	calreticulin
				Man1a	mannosidase 1, alpha
				Lman (1,2)	lectin, mannose binding
				Preb	prolactin regulatory element binding
				Sar (1a, 1b)	secretion associated Ras related GTPase
				Uggt1	UDP-glucose glycoprotein glucosyltransferase 1
				Rpn (1,2)	ribophorin
				Ddost	dolichyl-di-phosphooligosaccharide-protein glycotransferase
				Stt (3a, 3b)	subunit of the oligosaccharyltransferase complex
				Ero1l	endoplasmic reticulum oxidoreductase 1 alpha
				Erp29	endoplasmic reticulum protein 29
				P4hb	prolyl 4-hydroxylase, beta polypeptide
				Ssr (1-4)	signal sequence receptor
				Bcap31	B cell receptor associated protein 31
				Nsfl1c	NSFL1 (p97) cofactor (p47)
				Ubxn (1,4)	UBX domain protein
				Derl2	Derl-like domain family, member 2
				Nploc4	NPL4 homolog, ubiquitin recognition factor
				Vcp	valosin containing protein
				Hsp (a8~90ab1)	heat shock protein
				Dnaj (a1~b12)	dnaJ heat shock protein family
				Ubpln (1,2)	ubiquilin
				Rad23 (a,b)	nucleotide excision repair protein
				Ngly1	N-glycanase 1
				Plaa	Phospholipase A2, activating protein
